# Supplementary material for: Targeted Resequencing and Analysis of the Diamond-Blackfan Anemia Disease Locus RPS19
Source: PLoS One. 2009 Jul 9;4(7):e6172. doi: 10.1371/journal.pone.0006172 (PMC2703794; doi:10.1371/journal.pone.0006172)
Supplement: Text S1 — Sequences collected for the bioinformatic analyses (in fasta format). (0.07 MB TXT) [file pone.0006172.s005.txt]

>CHIMPANZEE_CHIMP2.1:19:47328844:47337598:1
AATAATGGGGGATTCACTGATTAATTGCCCGCTCTGTGCCAGGCATAGACAGTTTCCAGC
TGTCTAGAGGGGCTACAAATCGAAATGCCTACAGGGCTGAGCAGATCAAATAAATGAGTA
AAGAAGGCCAGATGGACCCTGGCAAACTGAGAATGGATGCCTTGCCTAAAGAGCAGCCTC
CTTTTGGCCCTAGCAGATTACTGCCAGGCGGGAATGTGGACTCAGTGTTGCTCCATCTTC
TGATTTTTTAAGAGAAACTGGAAAACTAGATTTCCATGTAAAACATCTTAATTTTCAAAT
GTTGGCTCAGTTTTCTTCTTTAAATTCTATACGTGCCAAATAAAACATATTTTCAGGCTA
GCTTTGGCCAATGGAATACCAATTTGATACATTTTCCAGATGGGGAAATTGAGGCTAACC
AGAATAGAAAGAATCGAGTTAGTCTTTATCACAAGTTTTTCCTCAACTAGGGAGGTTCAC
GTGTCTGAGTTTCGAAGGATCCATAAAAGGTTAAGAAACATTTATTATCATTTATTGAGT
GCCCACTCCATTTGATTCACATATCTTCACAGCAACCCTGGAAGTTATGCAGGATGGTTC
CCATTTTACAAGTGAAGAAACAAGCTTAAAGAGGTAAAGTAACTTGCCCAAGTGTTTTAG
GGGAAATTTCTAGGCAGAGATCAGAGGAGGGTTCCCTCTCTTTGCCAGGCTCCAAATTAG
TTAATAATGTTTATAAAGCATTGGGCTGGGTGTGATAGCTCACACCTGTAATCCCAGCAC
TTTGGGAGGCCAAGGCAGGAGGATCGCTTGAGCCCAGGAGTTTGAGACCAGCCTGAGTAA
CACAGGGAGACCCTGTCTCTATAAAAACAAATAAATAAAAGCATAGAATGAAAGATGCAC
CACTCCTTTCCCCAATCAGGACTCCAGAAGATAGATACAAGTCAAGAGTTTTTCAAAAAA
GTCTTTTATTTTTCTCCTCAAGATATCATTAAGAATAAGATCTTACCTGCATTTGTTTCT
CAGTCCTCTGGTGTCAAGTCCTTCTCCTTGAACCATTCCGTACATAGGAAAACCTGTTGA
GCTATTCCAAAGACATGAAGCCTGGAGACCCCCTTCCCATTCCCACCCTTAGAAGGGGCT
CAAGGGATGTGCTTGATCACTGATTCTTTTTCCTGATGTTACCTACACCCCTTGTTTTAC
TCAAGATGATTGATGGTGATGACATCCAATTACAACTTGTTATTTCTTATTTGGGATTTT
TGAGAGGGTGGGTTTCTTCTCCTCCCTAGCAGAGTACAGAGTAACAAACCTGCAGCACTT
CTCAGGAGGTACTGAGATATCAGGAGACCAAAGTCGGCTTCACACCCTTCTTCCCTCCCC
TTAGCTATAACTTAGATATATGATTGCTCCTTAATAGACCTGCCTAAGACTTGGTGTGCC
ATGCTTTCCTAGTGACAGATGACCAGGGCCACAAAGTCACAGAGAAAGGAAGCACTGCAA
CATCCAACGTGGCTGAGAGTCTGCTACTCAGCACTGACCAAGGGTCCTCTGTACACCAAG
GTCACAGAGCTGAGAAGGGTAAAAGAGAAAGTATAATTTGGGGTTAAAGGATGGCATGAA
AAGGGGAGGAAAAGAGGAAGTGATGGAGATTGGGGGAAGGAGTAGACTAGAGGCCACCTC
TCCTTCACCTCTCCTTCAGTACCCGGCCTTCAGTACCCGGCCTGGGCAAGGCTTTTCACA
CCAGTTGGCCAGGCCAACTTTGTCTTTCAAATTGTTAGGGCCCCCCATTAGTGCCTGAGG
GAAAGGGCCAGAGCTTCTGCAGATGTCAGTCTTAGGGAAAAGAGCAGATTTAAGAGTTGC
TCATGCTCCTAAGTTGTTGCCTGTTCAGGTGCAGCACTCTTCACCTGTGGTTGTAGGGAG
CCACTAGGCTCCTGGCCTCTTCTCGGCTCTGAGAGATTACAGATAATAGACTGTGAGCAC
TGTTTCCTATACTGCCCCCTTTCCCACTTCCCAGTGCCAGGTAGGGAAAGGTATTGCCAT
GGTCCAATAAAGTACTGAGTAAATCATCTCCCTTCTAAACCTTCTTTGTGTACCCTCTTG
GCACTCTGCAGACTTAACCAATGAGGTCCCAAATATGAAGCACCGTCCCTGTTCCTCTCT
CTCCTCACAAGACTCCTCCCCACAGTCACCCAGGTTTTATTTCAGGAGCTTATTTCACAT
TCTGCCCTTTGGGAATCCATGCTCCTTTCACTTCAGCCCTACATTAACTTGCTCCACTCC
TGACCTCAATTCTCGTCCAACGTAGAACTGACATCATACACTTATCCCATCCAGCCTATA
CGCAGACCCTCATTGCTTCATCCACATAGGCCTCATTCTGCACCCCTGTTCCATTGTGTA
GCTGGCTTTGCAGCCCTGACACGTTTGCATAAATACAGTCCTATAACCCCTACCCTGCAT
GGGCCTTCACAAGATCCTGAACTCTTCACAAAACCAAAGTTCATCCTTTTCATCCAACTC
AAAATAATATGTTAAGCCTCTCAGGCAGAGTTCCCTATGTTCCCAAGGGGCCACTGGTCT
CTACTTCATAGTCCTGATCACCCTGAGCTGTGCCTATCTATGTCCATCTATGTCTCCCCC
TCAGAGAATAAGCACTCTCAGAGCACAGGACTTGCCTGCAGCTCCTCCCTGGGAGCTCAG
AATAAATGACTGAGTAAAATACGTTCTGTCTGATTCCTTAGGAATTGTTTTTTCCTACTG
AGTTAACACACTCCAGTGCTGCCCCTCTCCTCATCAAAATATGAACTTTCTGACCTCAAA
CCATTTTTTCTAAGACAGTCTCTGTCACCCAAGCTGGAGTACAGTGGCACAGTCATGGCT
CACGGCAGTCTCAACCTCCCAGGCTCAAGTGACCCTCCAGCCTCAGCCTCCTGAGTAGCT
GGGACTACAGGCATACACCTCCATGTGAGACTAATTTTTATTTTTTGTAGAGACAGTGTC
TCACTATGTTGCCCAGGCTGGTCTTGAATGTCTGAGCTCAACCGATCCTCCTGTCTCAGC
CTCCCAAAGTGCTGGGATTAGAGTTGTTTTGTTTGTATGTGTGTATTTTTGTTTCTTCTT
ATTATTTTGGGATTAGAGTTGTGAGCCACCATACCCAGCAAAAAAACCTTCAGGGGCCAG
ATGCAGTGGCTCACACCTCTGATCTCGGAACTTTGGGAGGCCAAGGTGGGAGGATTGCTT
GAGCTCAGGAGTTCGGGACCAGCCTCAGCAACATGGCAAAACCCCCTTTCTGCAAAAAAT
ACAAAATTTAGCCAGGCATGGTGGCGTGCACCTGTAGTCCCAGCTACTCAGGAGGCTGAG
GTGGGAGAATAGCTTGAGCCCAGGAGGTCAAGGCTGCAGTGAGCCATGATTACACCACTG
CACTCCAGCCTGGGTGACAGAGCAAGACTGTCTCATATATATGTGTGTGTGTATATACAT
GCAACACACATATATACACACATATACATATACATATGTATACATATATATATTATATAT
GTTCATAGCAAAATTTAGTGGAAAGTACAGAATTCCCATAGTCCCCTTGCCAACACACAG
GGATGGCCTCCCTTTTGTATCAACATTCCACACCAGAGTGGTACCTTTGCTACAATCAAG
GAACACAGTATTATCACCCAAAGTCCGCAGTTTACATCAGTGTTCACTCTTGTTGTATGT
TCTGCAAGTTTTGGTAAATGTGTAATGACACGTATCCACCATTACAGTTTCATAGAGAAT
AGTTTCATTGCCCTAAACAACACCCATTCATCCCTCCATCCCTCCAAGCCNNNNNNNNNN
NNNNNNNNNNNNNNNNNNNNNNNNNNNNNNNNNNNNNNNNNNNNNNNNNNNNNNNNNNNN
NNNNNNNNNNNNNNNNNNNNNNNNNNNNNNNNNNNNNNNNNNNNNNNNNNNNNNNNNNNN
NNNNNNNNNNNNNNNNNNNNNNNNNNNNNNNNNNNNNNNNNNNNNNNNNNNNNNNNNNNN
NNNNNNNNNNNNNNNNNNNNNNNNNNNNNNNNNNNNNNNNNNNNNNNNNNNNNNNNNNNN
NNNNNNNNNNNNNNNNNNNNNNNNNNNNNNNNNNNNNNNNNNNNNNNNNNNNNNNNNNNN
NNNNNNNNNNNNNNNNNNNNNNNNNNNNNNNNNNNNNNNNNNNNNNNNNNNNNNNNNNNN
NNNNNNNNNNNNNNNNNNNNNNNNNNNNNNNNNNNNNNNNNNNNNNNNNNNNNNNNNNNN
NNNNNNNNNNNNNNNNNNNNNNNNNNNNNNNNNNNNNNNNNNNNNNNNNNNNNNNNNNNN
NNNNNNNNNNNNNNNNNNNNNNNNNNNNNNNNNNNNNNNNNNNNNNNNNNNNNNNNNNNN
NNNNNNNNNNNNNNNNNNNNNNNNNNNNNNNNNNNNNNNNNNNNNNNNNNNNNNNNNNNN
NNNNNNNNNNNNNNNNNNNNNNNNNNNNNNNNNNNNNNNNNNNNNNNNNNNNNNNNNNNN
NNNNNNNNNNNNNNNNNNNNNNNNNNNNNNNNNNNNNNNGACCAGCCTGGGCAACACGGT
GAAACCCCCTCTCTACTAAAATACAAAAAATTAGGCCGGGCGCGGTGGCTCACGCCTGTA
ATCCCAGCACTTTGGGAGGCCGAGGTGGGCGGATCACGAGGTCAGGAGATGGAGACCGTC
CTGGCTAACATGGTGAAACCCCGTCTCTACTAAAAATACAAAACATTAGCTGGGGGAGGT
GGTGGGCGCCTGTAGTCCCAGCTACTCGGGAGGCTGAGGCAGGAGAATGGCCGAACCCGG
GAGGCGGAGTTTGCAGTGAGCCGAGATTGCGCCACTGCACTCTAGCCTGGGAGACAGAGC
GAGACTCCGTCTCAAAACAAAATAAAACAAATCAAAAAAACGAAATCCCGTCTCTACTAA
AAAAATACAAAAATTAGCTAGGTGTGGTGGTGCACGCCTGTAATCCCAGCTACTCAGGAA
GATGAGGCACGAGAATCGCTTGAACCTGGGAGGCGGAGGTTGCAGTGAGCCAAGTGCACA
GCACTCCAGTGCCACTGCACTCCAGAGCAGGACCCTGTCTGCCTCCCCCTCCCCTCCACC
CCGCCAAAAGAAAGATACGGGGGAACCTTAAATGCCTTACTAACTGAAAGAAGCCAATCC
AAATGTATGATTCCAACTATATGACATTCTGGAAAAAGGCAAAATTGTGATGACAATAAA
ATGATAAAATGATAATTGGTTGTCGGCTTGGAGGGATGGAGGGATAAATGGGTGTTGTTT
AGGGCAATGAAGCTATTCTCTATGAAACTGTAATGGTGGATACGTGTCATTACACATTTG
CCAAAACTTGCAGAACATACAACAAGAGTGAACACTGATGTAAACTGCGGACTTCGGGTG
ATAATATTGTGTTCCTTGATTGTAGCAAAGGTACCACTCTGGTGTGGAATGTTGATAGAA
AGGGAGGCCATCCCTGTGTGTCGGCATGGGGACTATGGGAATTCTGTACTTTACACTAAA
TTTACAGGCATGAGCCTGTAATCCCAGCACTCTGGGAGACCAAGGCGGGTGGATCACAAG
GTCAGGAGATCAAGACCATCCTGGCTAACACGATGAAACCCCGTCTCTACTAAAAATACA
AAAAATTACCCAGGCGTGGTGGCGGGAAACTGTAGTACCAGCTACTCGACAGGCTGAGGT
AGGAGAATGGTGTGAACCCGGGAGGCGGAGCTTGCATGAGCAGAGATCACACCACTGCAC
TCCAGCCTGGGCGACAGAGCGAGGCTCCGTCTCAAAAAAAAAAAAAAAGTTTATTGCAAG
AGCTTGAGTATCTTCAGTTGTGGCTTCAAATCCGGGCTCAGGCTTTAACCTTATGTGACC
CTGGACAAATGACTTGACTCTAAGGCTCAGTTGACTGGTCTATAACCACCTCACAGAGTT
GTCAATTATGAACCTGTAAAAACTAACATGTACAAAAATTAACACCAGGGACACAGTGCT
GAGAAACTGTGTTCTCTAAAATCACAGACTGCCAGAATTTTTAAAAATATTTAAAATCAT
AACAATAGTGAAAATGGGACATCTCATTCTTACCTGGAAAGTCTAAGTCACTTTGACACA
GAGAAGCAGTCATGATCTCAGAGAAGCGGTTTTTAGAGACAACATTGTACATTTACCTAA
ACTTTCTAATGTCCAAGGAAACAGAATCCTGGGTCTGCTCCTCGCCCAGGCATGATGTTA
ACTCCGTTGCATAAATACATGCCTGCTTTGCCTTATGTCCATCAAAACTCTGCTTTATAT
AAATTTTACCTAAGCTTCACTCTTCCCAAAATCCTATATTCACCCTGTCTCTTCCTTTGG
TCAGGCACTCCAGAGTTCCTCTGGAGAGCTTTAAAAAAAAAAATTAAATGTAATGAAATG
ACTCAAATGAATTACGTGTAAATGATTCAGAACTGGTATTAGAAATTATTAAAAGTGGGG
GCCAGGCACGGTGGCTCACACCTGTAATCCCAGCATTTTGGGAGGCCAACGCAGGTGGAT
CACCTGAGGTCAGGAGTTCGAGACCAGCCTGGCCAACGTGGTGAAAACCCGTCTCTATAA
AAATACAAAAATTAGCCAGGTGTGGTGGCAGGCGCCTGTAATCCCAGCTACCTGGGAGCC
TGAGGCCGGAGAATCGCTTGAACCCGGGAGGTGGAGGTTGCAGTGAACCAAGATCACATC
ATTGCACTCCCGCCTGGGCGACAAAGCGAGGCTCCAACTCAAAAAAAAAATTAAATAATA
ATTACTTAATTAAATTATAAAAAGTGAATATAAATTACCCAAGTACATGGAGATTTCCAG
TTAGACATGCATATATTACCCACTTTGAATACATATGGAAATATGTATGTGTTGGTTCTG
GAAAAACAATTGAGATAATGAAAATATTTTCTCAAGTTTTAGAAACAGTATGAGATAGGT
TTCAACAACATTCTACATGAATGTAAAACCTTGATTTAAATATATGATCTTATGCTAGAA
GCATGGTTGGTTTTAATTTTTCTAACAGATACGAGTCTTGGCTTATTAATAATTAACACA
TTTTGCAGCCACAGTATCAGTGTGGGGTAAAATTCTAATATTTGCTCTGATGTTTTAAAT
TCTCAGTCTTTCCAACATAAGAAAATAGCTACACACATTTCAGTGTTTCCTTTTTGCAAC
AAGTTAACATAATTTTATTGGACCACATGTTATTTAGTTGTTGGGCCTTGTAAGGATTAA
ATGAGATCATGCATGTAACACTACAGTAACAGCCACATGATAAATGTCCAGATAATATTT
ACCTGTGCCTGGCACAGAGCAGGCACTCAAAAAATATTTTTTAGAGCATGTGACGCGCCA
TGAACCAGAGGAGCCACTTTAAATGGGCAAACAGGGATCTCTTTTTTTTTTTTTTTTTTA
ATGGTGAGACAAGCCCTGAGAAGGCAAATGGACTGCCTAAAGCTACACAGGTCAGCGGGG
CAGGTAAATCTAAATTGGCAAAGTAAGGGCTGAGCGAACAGACTCCGACACTAGAAGGCA
GAGCTGAACTAACTTCTGCTAAGGTCCCGCCTCTGCCGCTTTGTCCCGCCCTTATCTTCT
CCCCTCCTCCAGCGCCTCATTCCCTTTTCGCTCGCCCCGGCCGTGCTGAAGCAACTTCCG
CCCTGAGAAGGGTGGGGCTTCCGTCTCCCGCTCTCGCGACTCCCGGCGGTGAAGGACGGA
AGATGATAGCCACATTTCTTCCTCGCCCTTCCCCTAGGTTCCCTGTCACAGTTCCGCCCT
TACTACTCCCACTTCCGGCGAGGGAACAGCCACTTCCACCCGGAAAAAGGGTTGTTCCGC
CGTGGGGCGCCAGCTGTGGCCCACCCATCCTGCCCCGTACTTTCGCCATCATAGTCTTCT
CCACCACTGTTCCTTCCAGCCACGAACAACGCAAACGAAGCCAAGTTCCCCCAGCTCCGA
ACAGGAGCTCTCTATCCTCTCTATTACACTCCGGGAGAAGGAAACGCGGGAGGAAACCCA
GGCCTCCACGCCCGACCCCTTGGCCCTCCCCTTTACCTCTCCACCCCTCACTAGACACCC
TCCCCTCTAGACGGGGACGAAGCCACTTTCGCCCTGAGAGAGGCGGAGCCTCAGCGTCTA
CCCTCGCTCTCGCGAGCTTTCGGAACTCTCGCGAGACCCTACGCCCGACTTGTGCGCCCG
GGAAACCCCGTCGCTCCCTTTCCCCTGGCTGGCAGCGCGGAGGCCGCACGGTAAGCGGGG
GCTCCGAGCTGGACCGGGCGCGAGGCGGCAGGGCCGGACGCCGAAGCCTCAGAGCGCGTG
CCTGAGGGCCCCGAGGCGCCCGGCGCGGGCCCGTCCCGCCCCCTAGAGCCGCGGCCACGT
GCGAGCGGCAGGCCCGGACATGCCCGGTCGGCGCCGTCCGGGAACCGAGCGTGGGCCCCG
GGGGGCAGCGGCGGGGTGCGTGGGGCGTCCGGAGTCCCGGGGCTGGGGAGTGGGGTCGCG
CAGGATCCTCACACGCAGGGGCCGGGCTCTGTTAGTGCGATTCAGAGAGGCCGTGGGCGT
CGGTGAGCTCCTTCAGACCCGCAGGAGCCGGAGCCCGGCGTTGAAGGGGCCGTGGGAAGT
AACGGGGGGTACCACGGTTTAGGATGCGTTGGAGCGAAAGGATTGGGGTGGGGTCCGTGC
TCTTGGCAGTCGTCTCCGCCAGGCCTGTGTTCACATGCTTGACTTTCTCCCTCAG

>COW_Btau_4.0:18:51093643:51099101:-1
ACTGAGATGTGGGAGTTGTTTTTTTACCACAGCTTAACCTAGATAGCATATTAAAAGCAG
AGACGTTACTTTGCCAACAGTGGTCCGTCTAGTCAAGGCCATGGGTTTTCCAGTGGTCAT
GTATGGATGTGAGAGTTGGACTGTGAAGAAAGCTGAGTGCTGAAGAATTGATGCTTTTGA
ACTATGGTGTTGGAGAAGACTCTTGAGAGTCCCCTGGACTGCAAGGAGATCCAACCAGTC
CATCCTAAAGGAGATCAGTCCTGGGTGTTCATTGGAAGGACTGATGCTAAAGCTGAAACT
CCAATACTTTGGCTACCTAATGCTAAGAGTTGACTCATTGGAAAAGACCCTGATGCTGGG
AGGGATTGGGGGCAGGAGGAGAAGGGGACAACAGAGGATGAGATGGTTGGATGGCATCAC
CAACTTGATGGACATGAGTTTGGGTGAACTCCGGGAGTTGGTGATGGACAGGGAGGCCTG
GCGTGCTGTGATTCATGGGGTTGCAAAGAGTCGGACATGACTGAGCGACTGAACTGAACT
GAACCTAGTCTATCCTGAGGGACAGAAAGGACTTGTTCACTTCAGTCCTCAAAATGAAAG
TCACTTACTCAGTAACTACCACAAGTAACTACAAACTTGGATTTCTTTGTATGGCCAGGT
AAGAAAGAGTGGTAGGGAAACACAGTAGTTGATTCACTGATTGAATAATTAAGTGACTGC
TCTGTGCCAAGCATAGACAGTTTCCAGCTGTTCAGAGGGGCACAGGTTGAAATACCTACA
GGGCCAAACAGATCATATAATGAGTAAAGAAGGCCAGAGGAGCCCTGGCAAACTGAGAAT
GCATGCCCCACCTAAGGGGGCAGCTTCCTTTTAGCCCTAGTGAATTGTTGCCAGGCAGGA
ATGTGGGCTCAGTACTGCCATATCTTCTGATTTTTTAAGAGAAGCTGGAAAACTAGATTT
CTGTTTTACATTTCTTAATTTTCAAATGCTGGCTCAGTTTTTCTTTGAATCCTGTGCTGT
GCGTAAATCCTATGTAGGTCAAACAAAGCATACCTTCAGGCCAGCTTTGGTCAATGGAAT
GCCAATTTAAATGCTCATCTGTTGTTTAGCTGCTATGTCGTGTCTGACTCTTTGTGACCC
CATGGACTCTAGCTTGCCAGGCTCCTCTGTCCATGGGATTTTCCCCGACAAGAATACTGG
AGTGGGTTGCCATTTCTTTCTCCAGGGGATCTTCCCAACCACAGGATCAAACCCACGTCT
CCTGCATTGCAGGCAGATTCTTTACTGCTGAGCCACCAGGGAAGCCCCAATGCTAATCTA
ACATAATATTTTTATAATGGGGAGACTGAGACCAATCAGAACAGGAATAATCAAATTAGT
CTTTATAAAAGGTTTTTCCTAAACTTGGGAGGTTCATGTATCTAAGATTTGAAGGACCTA
TAAAAGCATGGTGACAATTATCATTTATTGAGTACTCACTGTATGCAATTCCCACATATC
CTCACAGCAACGCTGTAAGCTATGCATGATTACTCTGATTTTACAAACAAAGGAACAAGC
TTAAAGAGAGAAAATGACTTGTCCAAGTATTTTAGGAAAAATTTGTAGGCAAATACTGAA
GAAAGGTTCCTTTTCCTTGCCAGGCCCAAATCAATTGTGCTTAGTTGCTCAGTCGTGTCC
AACTCTTTGTGACCCCCATGTAAGCCGCTAGGCTCCTCTGTCCATGGGGATTCTCCAGGC
AGGAATACTAGAGTGGGTTGCCATGCCCTCCTCCATGGGAACTTCCCAACCCAGGAATCA
AACCTGGGTCTCCTGCATTGCAGGTGGATAAATCAATTAATAGATAATTTTTATAATACA
GAGAGTGAAAAATTCAGGAGACAGACAGACATCCCAAGGGTTTTTCAAAAAGTCTTTGCT
TTTGCATTCAAGATAGCAGTAAGTAGTAATATCTTACTCACATTTGTTTCTTAGTCCTCT
GCTGTCAAGTTTTTCTTCTTGAACTGTTCCAAGTACGTGGTGACCTGTTGAGCTATTCCA
AAGATACTAAGATTTGGAGACCCCCATCCCCATTCCCACTCTTAAAAGGGCCAAACAGAA
AGTTCATGCCTGGGAGGATGATTCTGCCTGGGCACTGATTCTGTTTCCTAATGTTACCTA
CACACCTCTTTTTATTCAGATATTGATGGTGATGGCATCCAATTACACTTGCTGTTTCCA
GTTTGGGGTCTTGAGAAGATGAGTTGCTTCTAATTCTAACAGATTACAGAGCAACAAATC
TCTAACACTTCTCAGGACTAGGACTCAGTGCAGGATAACCAAAGGATAACCTAAGTCGGT
TTACACCTTCCTTCCCTGACCTTGTTTTAACTTAGATGTATGATTGCCCCTTAACAGACC
TGCCTAAGCCTTGTGCCATGCTCTCTCAGTGACAGAGAGCCAAGCTCTACAATCATGGGG
GAGGGAAGCATTGCAACATGCTAAGACCCTGCTATTCAGGGCTGACCAAAGGTCCCCAGT
ACACCAAGCTCACACAGCTGGGAACAGTAAAAGAGAAAGTATAATTTGAGGTTAAAGGAT
GACATGAGAAAAGGGAGGGGGAAAAAGAAAGTGATGAAGACTGGAGAAAGGAGCTGGGGG
CAGGCCACTCCTCATGGACCCATTTCTCTGCAGCCCATCTCCCCTTCTTGTCAGACTTAG
CAGGACCTTTTACAATCCTGGCTAGATCTAGTTTGTCTGTCAAATTGTCAGGGCGCCCCC
ATTGCTTCCCCAACCACTTCCCCAGGGAGAGAGGTGGAGGCTCTGCAGAACTCAGGTGTG
GGGAAAAAGGCCGGTTTACAGATTGTTCATGCTCCTACATGGCTGAAGCATCCTTCACTT
GCAGTTGTGAGGAGCCAATGGGCTCTTGGCCTCTGACAAGCCTTTGGAGATTAAAGCTAA
TAGACTGTAAGCACTGTCTCGTATGTCACTCCCTTTCCTAGCACCCATTACCAGGTGAGG
AAAGGTGTTGCCCAGGTCCAACAGGGTACTGAGTAAATCATCCCTCTTCTAAGCTTCCTT
CATGTATCATCCTCATTCGTGTTCTGCAGAAATCAATGAGTTTCCAGATTTGAAGCATCA
TCCTGCTCCTCTCCAAAGAGACACCCACTTCAGGAGCTCCTTTTACATTGTGCCCTTTGG
GAATCCACACTCTCTTTCACTCAGTCCTGTGTGAACCTGGTCCCCTCCAGACTATGCTCC
TTGACCAATGTAGCACCATCATACCACCTACCCCCATCCAGTTCTCTACTCAAACCCTCA
CTGCCTGATCCACGAGACCTCATCCTGCATCCCTGTCACATTGTGTAGCTGGCTCTGCAG
CCGCCAGCGTATATTCACATAGACAATTCTATAACCCATGCCCTACATAGACCCTCATCC
TTTTCATCTGACTTAATATCTCTAATAAGCCCCTTAGATAGACTTCCTTACATTCCTCAG
GGGCCCTTGGCCCCTAGTTTACAAGCCTGATCACCTGGGCCTGTCCAGCCACGTTCTCCC
CTCTAACAGAGCCTGCATGCAACTCCTCTCTGGCCACTCAGCATAAATGACTAAACACGC
TGTCTTGATTCCTTAGGAATTTTTTTTTTCCGCTAAAAAGTCCATGTACTGTAACATGGC
TTCATCACAACATGAACAACTTCCCACCCTCAAACCATTTTTTAAGAGTTTTTTTCTTTC
AAGCAGTTTTGAGGTTCACAGCAAAATTGAGCAGAAAGTAAGAGCTCCCATATTCCCCTC
GCTCCCCAAAGCCTCCCCTCCTATCAGCATCACACATCAGAGTAGTACATTTGTTAGAAT
TGCTGTCTACGCTGACACATTGTAGTTTACATTTAGGATTCATATTTCAATATTTTCTCC
TCGCAGCAAGTCAGCAACTTCATCAAACCGCAGGTGTGTCCTCTGTGTTCTTGGACTTTA
GTCGGATTAACCTAGATAATGCATGTAACACTGTACATGTTTACCTGTTTCTTGCACAGA
GTAGGCACACAAAAAACATTTGCCGATAGAATTAGTATTGTGTGCACTTTGTCTGAAGAG
GGGCTTCCCAGGTAAAGAATCTGCCTGCATTGCAGGAGGCCTGGGTTTGATCCCTGGGTT
GGGAAGATCCCCTGGAGGAGGGCATGGCAACCTACTCCCCTATTCTTGGCTGGAGAATCC
CCATGGGCAGAAGAGCCTGGTGGGATACAGTGCATGGGGTCACAAAGAGTCTGACAGGAC
TGAGTGACTAAGCACACACACATGTCCGAAGAGACTCGGGCTTTAGGAAGCAGAGCTGAA
CTTCGAAGGTCCCGCCTCTGCTTCCCTGTTCCTGCCCTTTTCTGCTCCCCGCCTCCAGGG
CCTCATTCACACTCCGCTCTCCAGGGCCACGGTGAAGCAATTTCCGCCCTAAGAAGGGTG
GGGCTTCCGTCTCCTGCTCTCGCGAGTACTGCTGGTCGAGAAAGGGCGGGCTGGCCGCCT
TTCTTCCGTGTCCTTCCTCTGAGCTCCTGGTCACAGTTCCGCCCTTACTAGCCCCACCTT
CGGCCAGAAAAGCCACTTCCACTCGGAAAAAGGGGTCGTCCCGCTGGAGGCGCCGGTCTA
TTTCCTGCCCAGCCAGTTTCCCCGTAACTTCCGCCAGGAGATGCAGCCTCCGCCGCTATT
CGTTCCATTCCACGATTGATGCAAACGAAACTAGATTCCCTCCTGCTCGAGATTAGAGCT
CCTCACTCTATCTCGCTGCAGGAGAAAGAAGAGCGAGGAGGAAAAAAGCTTCCACCCTCC
CACCAAACCCGCCCATGTCCGCGGAGGTGAAGCCGCCTTTGCCCTGAGAGAGGTGGAGCC
AGCTTTTTTTGTAAACCCGTTCTCGCGAGCTCTAGGAACTCTCGCGATAACTGACGCCCG
ACTTGTGCGCCCGGGAAACCCCGTTGCTCCCTTTCCCCTGGCTGGCAGCGCGGAGGCCGC
ACGGTAAGAAGAGTGCTCCGAAACGACCCGGGCGCGCGGAGTCGGGGCTCGGTTTCCGAG
CCCGAGGCACGTGCCTGGGAGCTCCGGGGCACCCGCGTGGGGCCGTCCCGCCCCCTAGAG
CCGCGGCCACGTGCGAGCGGCAGGTCTGGACATGTCTGACCCGCGCGGTCCGGAAACCGC
GGCTGGGCCAGGTGGACACCCGGGAAAGCGCGGGTGGCGTGGAGGGCAGAATCAGGTGTT
TGCTACATACAGCGTCTTCACAAACGGGGTCAGGCAGTGTTAATGCGCCCCAAAGAGACC
GTGGTCATCGGTAAGCTCTGTAAGACCCTCAGGCGCCGGGGCCTCTAAAGCGGGGAATTG
CAAGTAGGGCCTTCGGAAAGTAAGGGGAGTGCGGCGGTTCCGTCGCCGTGGGGCTGGGCC
CCGACCGTTGGCAGTCTTCTCCATCCATCCTGTGTTCTCATGCTCGATCTTGCCCGCAG

>DOG_BROADD2:1:115335355:115343007:-1
GGCCTCACTGGGGCAAGAGGTAACAGCCTTTGGGTACTGCATATTTGGTATTTAACTTCT
GGATTTATGCATGGAATTTAATTTAGTACAAGCTTCTGGCTTTTTTTTTTTTTTTTTTAA
CCTTTTAGGTGCCTCAGTAGCTTTTGGTTCCTTTTGTAGTGTGGGCATTTCCTAGACTGA
AAGTTGATTCTCTTATTCACTTGGGTCCTGGGACATTTTTAAATCCCCAACAAAATGAGA
GTTGTGCAGTTTAAGCTAACCAGTGTCTAAATAATTTTTTGCATGAGTTCATGTTCCAGA
ATATTTATTTGACATGTGATTCTGTATAAGCCTGTGCACTCATGTCTGTCTCCATGCATG
TAAAAACAGGAGAGTATTTTCATTTTGTGTCTACATTTGGGTGAGTAACCAAGAAATAAA
CCTTTGTTGTTGTAAGCCACTGAGATTTGGGGGTTATTTGTTGCCATAGCCTAATCTAGC
CTATCCTGACTGACACAAAGGACTTGTTCAATTTATTTTTCTGTACCACAAGTAAATACA
AACACAGATTTCTTATAGCCAGATAAGAAAGATTGGTAGAGGAGGATAGTGGGAGATTCA
CTAATTTGATAATGAAACCTCCACTCTGTGCCAGGCATAGACCATTTCCAACTGTATAGA
GGACTACAAATTGAAATGTGAACAGGGCCAAGCACATCCTATAAATGAGTAAAGAAGGCT
GGATGGGCCCTAGAAAACTGAGAATGCATGCCCTACCTAAGGGAGCAGCCTCTTTTGGGC
CTAGTAGATTATTGCCGTTATTGTCACAACTTCTGATTCTTCCAAGAGAAGCTGGAAAAC
TGAATTTCTATGTAGAACATCTCAATTTTCAAATGATGACTCAGTTTTCTTCTTTAAATC
CTATGTGAGCCAAACAAAACATATCTTCAGGCCAGCTTTGGCCAGTGGAGTGCCAATTTA
ATGCTAACCTAAAATAACATTGTTCAAATGGGGAAACTGAGGGCAATGAGAATAGGAAGA
ATCAAGTTAGCCTTTATCAAGGGCTTTTTCTTGAACTATGAACTAAGTTTTGAAGGGCCT
ATAAAAGGTAAGAGACAATTATTACCATTTATCGAGTACCCCACTATATATGAATCACAT
ATATCCTCGCAGCAACTCTGTAAACCATGCGTGATTACTCCTGTTTTACAAATAGTAAGT
TTGAAGAGAAAAACCGACTTGCCCAACTATTTTTTTTAAGATTTATTTTTTTAAAGATAA
TATTTATTTATTTATGATAATACACAGAGAGGAAAATGAGAGAGAGAGAGAGAGAGAGAG
AGAGAGAGAAGCAGAGACACAGGCAGAGGGAGAAGGAGGCTCCATGTAGGGAGCCTGATG
TGGGACTCGATCCTGGGTCTCCAAGATCACGCCCTGGGCTGAAGAAGGCGCTAAAGAAGG
GGCTGCCTAGTGGCTCACTAGGGGATTTATTTATTTATTCGTGAGAGACAGAGAGAGAGA
GAGAGAGGCCCAGACACACGCAGAGGGAGAAGCAGGCTCCCCATGCGAAACCTGATGTGG
GACTCGATCCTGAAACTCCAGGATCACACCCTGAGCCAAAGGCAGATGCTCAACCACTGA
GCTACTCAGGTGCCCTTGCCCAACTATTTTAGGGGAAAATTTCTGGGCAAAAATAGGGGG
AAGTATATCTCTCCTTGCCAAGCCCCAAATCAACTAGGTAATTTTTATAAACAGAGTGAA
AGAGTCAGGACTCCAGGAGACAGGGATGAGCCCAGGGGTTTTTCAAAAAGTCTTTTATTT
TTCTACTCAAAATATCCATAAGTGATCATGAGATCTTACCTGCATTCGTTTCTTAGTCCC
CCGCTGTCAAGTTCTACTTGAACCGTTCCACACATATGAAGACCTCTTGAGCTATTCCAA
AGATATGAAGATCCCCACCCCCATTCCCAGCCTTAGAAGGGACAGACAGCTCAAGGGACA
TGTCTGCTCACAGATTCTTTTTCCTGATGCTACCTACACCCCTCTTTAAAAAAAAAAAGG
GGGATCCCTGGGTGGCGCAGTGGTTTGGCGCCTGCCTTTGGCCCAGGGCGCGATCCTGGA
GACCCGGGATCGAGTCCCACGTCGGGCTGCCGGTGCATGGAGCCTGCTTCTCCCACTGCC
TATGTCTCTGCCTCTCTCTCTCTCTCTGTGACTATCATAAATAAATAAAAATTTAAAAAA
AATTTAAAATAAAAAAAAGGTATTTGAGAGAGAGTACATGCGCTCACATGAGTGTGGGCG
GGGGCAGAGGGAGAGGGAAAAGCAGGCTCCCCACAACACAGGGCTTGACCCTGGGACCTG
AGCCAAAGGCAGATGTTCAACCAACTGAGCCACCCAGGTGCCCCTTTATGCCTCTCTCTC
TCTTTTTAAAAAAGATTTATTTCTTCATGAGAGATACAGAGAGAGAGGCAGAGATACAGG
CAGAGAAAGAAGCAGGCTCCACATGGGGAGCCCTATGGGGAGCCTGATGCGGTACTAGAT
CCCAGACCCTGGGATCATGCTCTGAGCCAAAGGCAGACGCTCAACTGCTGAGCCCCACCC
AGACATCCCTACGCCCCTCTTTTTATTCAAGCTTTTTGCTGGTGATGAAATTTAGTCATA
GCTTGTTCCTTCCTGTCTGGGGCCTTGAGAAGATAGGCTTCTTCTACTTCCTAGCATTAC
AGAGAGCAAATGTGCAACACTTCTCAGGACTCGGCACAAAATAATCAAAGGAGGAAAGTC
TTCACGTTTTCTTTCCTCTTCTTATAACTTAGGTATATGATTGCCCCTTAATAGACCTGC
CTAAGCCTTGGCATGCCATACTCTCTGTATGTCACTCTCAAGTGACAGATGACTAAGTCC
ACATGGTCACGGAGGAGGTTTGCAATACGAAACATGGCTGAGACCCTGCTACTCAGGGCT
GACCAAAGGTCCCAGTACACCAAGGTCACACAGCTGGGAAGAGTAAAAGAGAAAGTATAA
TTTGGGATTAAAGGATTACATGAGAAGGTGGAGGAAGAGATGAGGACTAGGCCAAGGAGC
TAGGGGCAGGCCCCACTTTGCAGGCCCTTCTCAGTTCTCAGCAGCCCCTTATAACTTCAG
AAGCTCATTTCACATTCTGCCCTTTGGGAATTTATGCTTTCTTCACTTCAGCTCCCTTAA
CTCCAGGAAACCTGGTCCACTCCTGACCATACTTCTTGTCCAGTGTAGAACTAACATCAT
GCCACCCAACCCTAACCTGTTTCTACTCAGACTCTCATTGCCTGGCCCTTATAGGCCTCA
TTCTGTACCCCTGTCCCATTGTGTAGCTGTCTCCGTGGACCCCAACATATGTCTTCATAG
ACACAGTCCTATAACCCTTGTGAGATCCTGAGCTCTTCCCAAAAGCAAGTCTCTATTTAG
GGGAATCTTCTTAGTATCTCCCAGAAGCTCCTCAAGCAGAGTGCCCTACATTCCTACTTT
CACAAGCCTGATCACCCTGAGCAGCCCCTGGCTCTGTGCATCGGTTTCCTCCTCTGAGAA
TAAGCAGTCTCAGGGCGCAGGATCTACACTCAGTTCCTCTCTGGGAACTCAAGAAATAAT
TAAACACATTCTGTCTGATTCCTTTGGATTTATTTTTTTCCGACAAAGTTCACACACTCC
AATGCTGCTTCTCCCCTTACCACAATATGAACAACTTCCTGTCCTCAAATCATTTTTTTT
AAAACAGAGTTTGTTTTTTAGAGCAGTCTTGGGTTCGCAGCAAAATTGAGCGGAATGTAA
GTGTTCCCATGGTCTCCTTGCCTCCAGGCAAACACAGTCTCCTCCGCTATCAACATCCCA
TACCAGAGTGGGACATTTGGTATAGTTGATGAGCTACACCGATGTGTCACTTCCACCCCA
AATCCATAGTTTACATTAGGGTTTGCTCTTAGTATTGTACATTTTGTGGGTTTGTACAAA
TATATAATGACATGTACCTACCATTATAGTATCACACAGAATAGTTTTCACTGCCCTGAT
TTCTCTGTGCTCCACCTATTATTCATCCTTACCCCCACCAACCCCTGGCAACCAATGATC
TTATTACTGTTTCCATAATTTTACTTTTCCCCCCAGAACATCATATAGTTGGAATCATAC
AGTATGCCTTTTCAGATTGCCTTCTTTCACTTACTACCATACACCTAAGTTTGCTCTGTT
TTTTTCATGGCCCAATAGTTCTTTTTAGCACTGAATAGTATTCTATTGTCTGAATGTACC
ACAACTTCCTATCATTTTTAAATTCTGTCTATAGAGTTATTGGAAAACGTTGGAGAGTCA
TTACTTATGGATTCAAATCCCAGCCAGGCTTTACCCTTATCTGAGCTTGGTCAAGCGACT
TGACTCTCTAAAACTCAGTTGCCTGGTTTGTAGCCACCTTAAGAGTTGTTAAGATTATGA
ACCTGTAAAAATGAACACCAAGGACATAGTACTGAGAAACCATGTTATTTAAAATCATAG
ACTGTCAGAACGTTTGCTCTTTGAAATCATAGTAATAATAAGAAGGGGACATCTTACTGT
TGCCTGGAGAGTCACTTTAACACAGAGAATCAGTTATGATTTCCAACCCACGTGCAGAGC
TTCAGAGGGCAGTTTCTGGAGATGACACTGCACATTTATCTTAATCTTATAATTTCCAAA
AAAACCAGGACCTTGTGTCTGCTGCTCAGCCCAGGCATGATGTTGACTCCATTACATCAG
ATCTGCTTTGCCTTGAGTCCATCAAAGCTCTGCTTAATGCAAATTTTATCTAACCTTCAT
TCTTCCCCAAAACTTATATTAACCTTGTGTCTTCCTTTGTTTGGTGAGTGACACTACACA
GTTCCTCTAGAGAGCTCTTTTCTCAAAAAAAGAAATATTTAGTAAATTGACTCAAGTGAA
CTAAGCTTAAATGATTCAGCACTGATATTAGAAACATATATCGAAAACGTATAAAAGTGG
GATGCCTGAAGTGGCTTGGTGGTTGAGCGTCTGCCTTCGGGTCAGGGCGTGATCCTGGAG
TCCCAGGATCCAGTCCCACATCGGGCTCCCTACATGGAGCCTGCTTCTGCCTCTGCCTGT
GTCTCTGCCTCTGTGTGTGTGTGTGTGTGTGTGTGTGTGTGTGTGTCTCATGAATAAATA
AGTAAAATCTTTTTTAAAAATTCATTATGAAAAAAATAAAAGTGAATATAAATTACCTAA
GTATAGGATATTTATAGTTACACATGCATGCAACTTAGGTATTCAAAAACACATATATTG
ATTCAGGGGGAGGGGTGGAATCTGAGATACTAAAACTATTCTTAAGTTTTCAAGACAGTG
TGAAATAGGTTTCAACCACATTCTGCATGAATGTGAGGTGCTCTAATCTAAATACATGAT
GCTAGAAACATGGTTTATGTTCTAGACTAAACATTTGTGTTACTTCCCAAAATCCCTATG
TTGAAAACTAATTTCTACTTGTGATGGTATTTGGAAATGGTGCCTTTGGTAGGGATTAGT
GCCCTAATAAAAAATTCCCCAAAGACCTCTCTCCCTCACCTTTCTGCAAGGTGAGGACAT
GGCAAAAAGATGGTTATGAGCCAGGAAGCACATCCTCACCAGACACCAGATCTGCTGGCA
CCTTGATTTTGGACTTTCCCAGCCTTCAGAACCATGAGAAACAAATTTGTTGTTCATAAG
CCATTACCTGTGGAATCTTGTTATAGCAGCCTGAACAAACTAAGATAGTTGGTTTTAATT
TTTTAACAGTTATTGGTATAACATATCGGCTTATTAATAGCTAAGGCATTTTGCATACAC
AGTATCTCTGGAAAAAATATTCGCTCTTATGTTTTAAACTCTGTCCTTTCAACATAATAG
CCACATACATTTATTATTTTTTTAATATTTTACTTATTCATGAGACACACAGAGGGAGAG
GGGCAGAGACACAGGCAGAGGGAGAAGCAGGCTCCATGCAGGGAGCCTGATGAGGGACCC
GATCCCAAGACTCCAGGATCACGCCCTGGGCCGAAGGGAGGTGCTAAACGGCTGAGCCAC
CCAGGCGTCCCAGCCACATGCATTTAAATGTCTCCTTTTGCAGCGAGTTAACAATTTTAT
CAGACAAGAAGTGTGTCCTTTCTGTTCTCGGTTGCTGGACTTTACAAGGATTTAACTATC
AGGCATGTAACACTACATAAGGTTTATCTGTGCCTCGCACAGGGTAGGAACAGACACAAA
AATATGTTGATAGAATTAATTAGACACATCAAGTACAGGAGCAGTCACTTAAAGGGGGCA
AATAAAACAGGATTTCGGTGCATCCATTTAAATTGTATTCTTTTCTTTAATGGGGAAAGA
CTGGAGTGTTGATAGGGCAGTGGACAGCTTGGACTCGCACAGGTCTGGGAGGTGGATAGA
TTTTAAGCGGGCAAAATAAGCCCAAAGCGCTGAGCGAACAAGATTCAGGCACTAGGAGGC
AGAGCTGCACTAACTTCTCCGAAGGTCCCGCCTCCGCCTCTTTGTCCCTGCCCCGATCTC
CTCCCCGCCAGCACTGCCTCATTCCCACTGCGGTCGCCTGGACGGTGATGAAGCAGTTTC
CGCCCTAACAAGGGTGGTCCGCCTCCTCCTGCTCTCGCGAGAACTGGTGGCCGAACGCTT
TTCTTCCTTGCTCCACCGCTGGGTCCCCCAACACAGTTCCGCCCTTACTGCCCCCACTTC
CGGCACGAAAAGCTGCTTCCTCCCGGGGCGGGGGGGGTCGCCCCCCTGGGGGCGCGGGCA
GTGGTCCCGTCCCGCTTCTCTGCCCACCCAAGTGCCCCTCAGCTTCCGCCACCACCGTCT
CCTCCGCCGCTGTTCCTTCCGCCCCGATCAACGCAAACGAAGCCACCTCGCCACCCCCAG
CTCAGGATCGGAGCTCTGTTTCGCTCCGGGAGAGGAAAGGGTGGGGAGGAAGCACACCTC
CACCCCCGCGTGCCCCTGGCTTTTCCTCTGCCAGCCCGCCCCCTGGCCACACACCCTCCC
ATCTCCACGGAGGCGAAGCCGCATTCGCCCTGAGAGAGGCGGAGCGGCTCTTCTGGTCCC
GCTCTCGCGAGCTCTCGCACCTCTCGCGAGACTCGACGCCCGACTTGTGCGCCCGGGAAA
CCCCGTTGCTCCCTTTCCCCTGGCTGGCAGCGCGGAGGCCGCACGGTAAGGCGGGCGCTC
CGGCTCGTGTTGGGCGCCGGGCGTCAGGGCCCGGCTCTCCAGCCGGGATCGCGTACCGGG
AAGGGCTCCGAGGCGACCGCGTGGGGCCGCCCCGCCCCCTGGAGCCGCAGCCACGTGCGA
GCGGCAGGCCCGGACATGCCTGGACCGCGCGGTCCGGGAACCGAGGCTGGACCGAGTGGG
CGGCGGAGATGCGGGAGGCGCCCCCGAATCGGGCCAGGGTCGTCTCCGTCTCCATAGCGG
CGCCAGACCGTGCTGGTGCGACCCGCAGAGACCGCGAGGCGCGGTGAAGTGGAGCGCCCG
CAGGCGCCGGGGCCTTCAGGGCCCAGTTCCGAAGTGGGGCCTTGGGAAGTAATGGGAGTG
CGGCGGTTTCGGTGTCGTGGGGGCCGCACCCCGTCCCCTGTCAGTCGTCTGCCCGGGTCC
TGAGCTCACATGCTTGCTCTTTTTTTCTTCCAG

>HUMAN_NCBI36:19:47048239:47056684:1
TAATGGGGGATTCACTGATTAATTGCCCGCTCTGTGCCAGGCATAGACAGTTTCCAGCTG
TCTAGAGGGGCTACAAATCGAAATGCCTACAGGGCTGAGCAGATCAAATAAATGAGTAAA
GAAGGCCAGATGGACCCTGGCAAACTGAGAATGGATGCCTTGCCTAAGGAGCAGCCTCCT
TTTGGCCCTAGCAGATTACTGCCAGGCGGGAATGTGGACTCAGTGTTGCTCCATCTTCTG
ATTTTTTAAGAGAAACTGGAAAACTAGATTTCCATGTAAAACATCTTAATTTTCAAATGT
TGGCTCAGTTTTCTTCTTTAAATTCTATACGTGCCAAATAAAACATATTTTCAGGCTAGC
TTTGGCCAGTGGAATACCAATTTGATACATTTTCCAGATGGGGAAATTGAGGCTAACCAG
AATAGAAAGAATCGAGTTAGTCTTTATCACAAGTTTTTCCTCAACTAGGGAGGTTCACGT
GTCTGAGTTTCGAAGGATCCATAAAAGGTTAAGAAACATTTATTACCATTTATTGAGTGC
CCACTCCATTTGATTCACATATCTTCACAGCAACCCTGGAAGTTATGCAGGATGGTTCCC
ATTTTACAAGTGAAGAAACAAGCTTAAAGAGGTAAAGTAACTTGCCCAAGTGTTTTAGGG
GAAATTTCTAGGCAGAGATCAGAGGAGGGTTCCTTCTCTTTGCCAGGCTCCAAATTAGTT
AATAATGTTTATAAAGCATTGGGCCGGGTGTGATAGCTCACACCTGTAATCCCAGCACTT
TGGGAGGCCAAGGCAGGAGGATCGCTTGAGCCCAGGAGTTTGAGACCAGCCTGAGTAACA
CGGGGAGACCCTGTCTCTATAAAAACAAATAAATAAAAGCATAGAATGAAAGATGCACCA
CTCCTTTCCCCAATCAGGACTCCAGAAGATACATACAAGTCAAGAGTTTTTCAAAAAAGT
CTTTTATTTTTCTCCTCAAGATATCATTAAGAATAAGATCTTACCTGCATTTGTTTCTCA
GTCCTCTGGTGTCAAGTCCTTCTCCTTGAACCATTCAGTACATAGGAAAACCTGTTGAGC
TATTCCAAAGACATGAAGCCTGGAGACCCCCTTCCCATTCCCACCCTTAGAAGGGGCTCA
AGGGATGTGCTTGATCACTGATTCTTTTTCCTGATGTTACCTACACCCCTTGTTTTACTC
AAGATGATTGATGGTGATGACATCCAATTACAACTTGTTATTTCTTATTTGGGATTTTGA
GAGGGTGGGTTTCTTCTCCTCCCTAGCAGAGTACAGAGTAACAAACCTGCAGCACTTCTC
AGGAGATACTGAGATATCAGGAGACCAAAGTCGGCTTCACACCCTTCTTCCCTCCCCTTA
GCTATAACTTAGATATATGATTGCTCCTTAATAGACCTGCCTAAGACTTGGTGTGCCATG
CTTTCCTAGTGACAGATGACCAGGGCCACAAAGTCACAGAGAAAGGAAGCACTGCAACAT
GCAACATGGCTGAGATTCTGCTACTCAGCACTGACCAAGGGTCCTCTGTACACCAAGGTC
ACAGAGCTGAGAAGGGTAAAAGAGAAAGTATAATTTGGGGTTAAAGGATGGCATGAAAAG
GGGAGGAAAAGAGGAAGTGATGGAGATTGGGGGAAGGAGTAGACTAGAGGTCACCTCTCC
TTCACCTCTCCTCCAGTACCCGGCCTTCAGTACCCAGCCTGGGCAAGGCTTTTCACACCA
GTTGGCCAGGCCAACTTTGTCTTTCAAATCGTTAGGGCCCCCCATTAGTGCCTGAGGGAA
AGGGCCAGAGCTTCTGCAGATGTCAGTCTTAGGGAAAAGAGCAGATTTAAGAGTTGCTCA
TGCTCCTAAGTTGTTGCCTGTTCAGGTGCAGCACTCTTCACCTGTGGTTGTAGGGAGCCA
GTAGGCTCCTGGCCTCTTCTTGGCTCTGAGAGATTACAGATAATAGACTGTGAGCACTGT
TTCCTATACTGCCCCCTTTCCCACTTCCCAGTGCCAGGTAGGGAAAGGTATTGCCATGGT
CCAATAAAGTACTGAGTAAATCATCTCCCTTCTAAACCTTCTTTGTGTACCCTCTTGGCA
CTCTGCAGACTTAACCAATGAGGTCCCAACTATGAAGCACCGTCCCTGTTCCTCTCTCTC
CTCACAAGACTCCTCCCCACAGTCACCCAGGTTTTATTTCAGGAGCTTATTTCACATTCT
GCCCTTTGGGAATCCATGCTCCTTTCGCTTCAGCCCTACATTAACTTGCTCCACTCCTGA
CCTCAATTCTCGTCCAACGTAGAACTGACATCATACACTTATCCCATCCAGCCTATACGC
AGACCCTCATTGCTTCGTCCACATAGGCCTCATTCTGCACCCCTGTTCCATTGTGTAGCT
GGCTTTGCAGCCCTGACACGTTTGCATAAATACAGTCCTATAACCCCTACCCTGCATGGG
CCTTCACAAGATCCTGAACTCTTCACAAAACCAAAGTTCATCCTTTTCATCCAACTCAAA
ATAATATGTTAAGCCTCTCAGGCAGAGTTCCCTATGTTCCCAAGGGGCCACTGGTCTCTA
CTTCATAGTCCTGATCACCCTGAGCTGTGCCTATCTATGTCCATCTATGTCTCCCCCTCA
GAGAATAAGCACTCTCAGAGCACAGGACTTGCCTGCAGCTCCTCCTTGGGAGCTCAGAAT
AAATGACTGAGTAAAATACGTTCTGTCTGATTCCTTAGGAATTGTTTTTTCCTACTGAGT
TAACACACTCCAATGCTGCCCCTCTCCTCATCAAAATGTGAACTTTCTGACCTCAAACCA
TTTTTTCTAAGACAGCCTCTGTCACCCAAGCTGGAGTACAGTGGCACAGTCATGGCTCAC
GGCAGCCTCAACCTCCCAGGCTCAAGTGACCCTCCAGCCTCAGCCTCCTGAGTAGCTGGG
ACTACAGGCATACACCTCCATGTGAGACTAATTTTTATTTTTTGTAGAGACAGTGTCTCA
CTATGTTGCCCAGGCTGGTCTTGAATGTCTGAGCTCAACCGATCCTCCTGTCTCAGCCTC
CCAAAGTGCTGGGATTAGAGTTGTTTTGTTTGTATGTGTGTATTTTTGTTTCTTCTTATT
ATTTTGGGATTAGAGTTGTGAGCCACCGTACCCAGCAAAAAAACCTTCAGGGGCCAGATA
CAGTGGCTCACACCTCTGATCTCGGAACTTTGGGAGGCCAAGGTGGGAGGATTGCTTGAG
CTCAGGAGTTCGGGACCAGCCTGGGCAACATGGCAAAACCCCCTTTCTGCAAAAAATACA
AAATTTAGCCAGGCATGGTGGCGTGCACCTGTAGTCCCAGCTACTCAGGAGGCTGAGGTG
GGAGAATAGCTTGAGCCCAGGAGGTCAAGGCTGCAGTGAGCCATGATTACACCACTGCAC
TCCAGCCTGGGTGACAGAGCAAGACTGTCTCATATATATGTGTGTGTGTATATACATGCA
ACACACATATATACACACATATACATATACATATGTGTATATATATATATATATTATATA
TGTTCATAGCAAAATTTAGTGGAAAGTACAGAATTCCCATAGTCCCCTTGCCAACACACA
GGGATGGCCTCCCTTTTGTATCAACATTCCACACCAGAGTGGTACCTTTGCTACAATCAA
GGAACACCGTATTATCACCCAAAGTCTGCAGTTTACATCAGTGTTCACTCTTGTTGTATG
TTCTGCAAGTTTTGGCAAATGTGTAATGACACGTATCCACCATTACAGTTTCATAGAGAA
TAGTTTCATTGCCCTAAACAACACCCATTCATCCCTCCATCCCTCCAAGCCGACAACCAA
TTATCATTTTATCATTTTATTGTCATCACAATTTTGCCTTTTTCCAGAATGTCATATAGT
TGGAATCATACATTTGGATTGGCTTCTTTCAGTTAGTAAGGCATTTAAGGTTCCACCGTA
TCTTTCTTTTGGCGGGGTGGAGGGGAGGGGGAGGCAGACAGGGTCCTGCTGCGGAGTGCA
GTGGTGCTGGAACGCAGTGCACTTGGCTCACTGCAACCTCCGCCTCCCAGGTTCAAGCGA
TTCTCATGCCTCATCTTCCTGAGTAGCTGGGATTACAGGCGTGCACCACCACACCTAGCT
AATTTTTGTATTTTTTTAGTAGAGACGGGATTTCGTTTTTTTGTTTTGTTTTTGTTTTGA
GACGGAGTCTCGCTCTGTCTCCCAGGCTAGAGTGCAGTGGCGCAATCTCGGCTCACTGCA
AACTCCGCCTCCCGGGTTCAGGCCATTCTCCTGCCTCAGCCTCCCGAGTAGCTGGGACTA
CAGGCGCCCACCACCTGCCCCAGCTAATGTTTTGTATTTTTAGTAGAGACGGGGTTTCAC
CATGTTAGCCAGGATGGTCTCCATCTCCTGACCTCGTGATCCGCCCGCCTCGGCCTCCCA
AAGTGCTGGGATTACAGGCGTGAGCCACCGCGCCCGGCCTAATTTTTTGTATTTTAGTAG
AGAGGGGGTTTCACCGTGTTGCCCAGGCTGGTCAAGAACTTCTAAACTCAGGCAATCTGC
CCATCTCAGCCTCCCAAAGTGCTGGGATTACAGGCATGAGCCACCGCTCCCGGCCAGCTC
ATTTCTTTTTAGGGCTGAATAATATCCCACTGTTTTTAGGTACTACAGCCTCAACCCATT
TTTAAAACTGTGTTTAAAGAGTTTATTGAGGCCGGGTGCGGTGGCTCACGCCTGTAATCC
CAGCACTCCAGTGCCACTGCACTCCAGAGCAGGACCCTGTCTGCCTCCCCCTCCCCTCCA
CCCCGCCAAAAGAAAGATACGGGGGAACCTTAAATGCCTTACTAACTGAAAGAAGCCAAT
CCAAATGTATGATTCCAACTATGTGACATTCTGGAAAAAGGCAAAATTGTGATGACAATA
AAATGATAAAATGATAATTGGTTGTCGGCTTGGAGGGATGGAGGGATAAATGGGTGTTGT
TTAGGGCAATGAAGCTATTCTCTATGAAACTGTAATGGTGGATACGTGTCATTACACATT
TGCCAAAACTTGCAGAACATACAACAAGAGTGAACACTGATGTAAACTGCGGACTTTGGG
TGATAATATTGTGTTCCTTGATTGTAGCAAAGGTACCACTCTGGTGTGGAATGTTGATAG
AAAGGGAGGCCATCCCTGTGTGTCAGCATGGGGACTATGGGAATTCTGTACTTATACACT
AAATTTACAGGCATGAGCCTGTAATCCCAGCACTCTGGGAGACCAAGGCGGGTGGATCAC
AAGGTCAGGAGATCAAGACCATCCTGGCTAACACGATGAAACCCCGTCTCTACTAAAAAT
ACAAAAAATTACCCAGGCGTGGTGGCGGGAAACTGTAGTACCAGCTACTCGACAGGCTGA
GGTAGGAGAATGGTGTGAACCCGGGAGGTGGAGCTTGCATGAGCAGAGATCACACCACTG
CACTCCAGCCTGGGCGACAGAGCGAGACTCCGTCTCAAAAAAAAAAAAAGTTTATTGCAA
AAGCTTGAGTATCTTCAGTTGTGGCTTCAAATCCGGGCTCAGGCTTTAACCTTATGTGAC
CCTGGACAAATGACTTGACTCTAAGGCTCAGTTGACTGGTCTATAACCACCTCACAGAGT
TGTCAATTATGAACCTGTAAAAACTAACATGTACAAAAATTAACACCAGGGACACAGTGC
TGAGAAACTGTGTTCTCTAAAATCACAGACTGCCAGAATTTTTAAAAATCTTTAAAATCA
TAACAATAGTGAAAATGGGACATCTCATTCTTACCTGGAAAGTCTAAGTCACTTTGACAC
AGAGAAGCAGTCATGATCTCAGAGAAGCGGTTTTTAGAGACAACATTGTACATTTATCTA
AACTTTCTAATGTCCAAGGAAGCAGAATCCTGGGTCTGCTCCTCGCCCAGGCATGATGTT
AGCTCCGTTGCATAAATACATGCCTGCTTTGCCTTATGTCCATCAAAACTCTGCTTTATA
TAAATTTTACCTAAGCTTCACTCTTCCCAAAATCCTATATTCACCCTGTCTCTTCCTTTG
GTCAGGCACTCCAGAGTTCCTCTGGAGAGCTTTAAAAAAAAAAATTAAATTCAATGAAAT
GACTTAAATGAATTAAGTGTAAATGATTCAGAACTGGTATTAGAAATTATTAAAAGTGGG
GGCCAGGCACGGTGGCTCACACCTGTAATCCCAGCATTTTGGGAGGCCAACGCAGGTGGA
TCACCTGAGGTCAGGAGTTCGAGACCAGCCTGGCCAACGTGGTGAAAACCCGTCTCTATA
AAAATACAAAAATTAGCCAGGTGTGGTGGCAGGCACCTGTAATCCCAGCTACCTGGGAGC
CTGAGGCCGGAGAATCGCTTGAACCCGGGAGGTGGAGGTTGCAGTGAACCAAGATCACAT
CATTGCACTCCCGCCTGGGCGACAAAGCGAGACTCCAACTCAAAAAAAATTAAATAATAA
TTACTTAAATTATAAAAAGTGAATATAAATTACCCAAGTACCTGGAGATTTCCAGTTAGA
CATGCATATATTACCCACTTTGAATACATATGGAAATATGTATGTGTTGGTTCTGGAAAA
ACAATTGAGATAATGAAAATATTTTCTCAAGTTTTAGAAACAGTATGAGATAGGTTTCAA
CAACATTCTACATGAATGTAAAACCTTGATTTAAATATATGATCTTATGCTAGAAGCATG
GTTGGTTTTAATTTTTCTAACAGATACGAGTCTTGGCTTATTAATAATTAACACATTTTG
CAGCCACAGTATCAGTGTGGGGTAAAATTCTAATATTTGCTCTTATGTTTTAAATTCTCA
GTCTTTCCAACATAAGAAAATAGCTACACACATTTCAGTGTTTCCTTTTTGCAACAAGTT
AACATAATTTTATTGGACCACGTTATTTAGTTGTTGGGCCTTGTAAGGATTAAATGAGAT
CATGCATGTAACACTACAGTAACAGCCACATGATAAATGTCCAAATAATATTTACCTGTG
CCTGGCACAGAGCAGGCACTCAAAAAATATTTTTTAGAGCATGTGACGCGCCATGAACCA
GAGGAGCCACTTTAAATGGACAAACGGGGATCTCATTTTTTTTTTTTTTTTTAATGGTGA
GACAAGCCCTGAGAAGGCAAATGGACTGCCTAAAGCTACACAGGTCAGCGGGGCAGGTAA
ATCTAAATTGGCAAAGTAAGGGCTGAGCGAACAGACTCCGACACTAGAAGGCAGAGCTGA
ACTAACTTCTGCTAAGGTCCCGCCTCTGCCGCTTTGTCCCGCCCTTATCTTCTCCCCTCC
TCCAGCGCCTCATTCCCTTTTCGCTCGCCCCGGCCGTGCTGAAGCAACTTCCGCCCTGAG
AAGGGTGGGGCTTCCGTCTCCCGCTCTCGCGACTCCTGGCGGTGAAGGACGGAAGATGAT
AGCCACATTTCTTCCTCGCCCTTCCCCTAGGTTCCCTGTCACAGTTCCGCCCTTACTACT
CCCACTTCCGGCCAGGGAACAGCCACTTCCACCCGGAAAAGGGGTTGTTCCGCCGTGGGG
CGCCAGCTGTGGCCCACCCATCCTGCCCCGTACTTTCGCCATCATAGTATTCTCCACCAC
TGTTCCTTCCAGCCACGAACGACGCAAACGAAGCCAAGTTCCCCCAGCTCCGAACAGGAG
CTCTCTATCCTCTCTCTATTACACTCCGGGAGAAGGAAACGCGGGAGGAAACCCAGGCCT
CCACGCGCGACCCCTTGGCCCTCCCCTTTACCTCTCCACCCCTCACTAGACACCCTCCCC
TCTAGGCGGGGACGAACTTTCGCCCTGAGAGAGGCGGAGCCTCAGCGTCTACCCTCGCTC
TCGCGAGCTTTCGGAACTCTCGCGAGACCCTACGCCCGACTTGTGCGCCCGGGAAACCCC
GTCGTTCCCTTTCCCCTGGCTGGCAGCGCGGAGGCCGCACGGTAAGCGGGGGCTCCGAGC
TGGACCGGGCGCGAGGTGGCAGGGCCGGACGCCGAAGCCTCAGAGCGCGTGCCTGAGGGC
CCCGAGGCGCCCGGCGCGGGCCCGTCCCGCCCCCTAGAGCCGCGGCCACGTGCGAGCGGC
AGGCCCGGACATGCCCGGTCAGCGCCGTCCGGGAACCGAGCGTGGGCCCCGGGGGGCAGC
GGCGGGGTGCGTGGGGCGTCCGGAGTCCCGGGGCTGGGGAGTGGGGTCGCGCAGGATCCT
CACACGCAGGGGCCGGGCTCTGTTAGTGCGATCCAGAGAGGCCGTGGGCGTCGGTGAGCT
CCTTCAGACCCGCAGGAGCCGGAGCCCGGCGTTGAAGGGGCCGTGGGAAGTAACGGGGGG
TACCACGGTTTAGGATGCGCTGGAGCGAAAGGATTGGGGTGGGGTCCGTGCTCTTGGCAG
TCGTCTCTGCCAGGCCTGTGTTCACATGCTTGACTTTCTCCCTCAG

>MACAQUE_MMUL_1:19:48165371:48173944:1
AAATAAGAAAAAATGATGTAAAGAAATAGCGGGGGATTCACTGATTAATTTCTAGTTCTG
TGCCAGGCATAGACAGTTTCCAGCTGTCTAGAGGGGCTACAAATCGAAATGCCTACAGGG
CTGAGCAGATCAAATAAATGAGTAAAGAAGGCCAGATGGACCCTGGCAAACTGAGAATGG
ATGCCCTGACTAAGGAGCAGCCTCCATTTGGCCCTAGCAGATTACTGCCAGGTGGGAATG
TGGACTCAGTGTTGCTTCATCTTCTGATTTTTTCAAGAGAAACCGGAAAACTAGATTTCC
ATGTAAAACATCTTAATTTTCAAATGTTGGCTCAGTTTTCTTCTTTAAATTCTATACGTG
CCAAATAAAACATATTTTCAGGCTAGCTTTGGCCAATGGAATACCAACTTGATACTAATC
TAACATGACATTTTCCGGATGGGGAAATTGAGGCTAACCAGAAGAGAAAGAATCAAGTTA
GTCTTTATCACAAGTTTTTCCTCAACTAGGGAGGTTCATGTGTCTAAGTTTCGAAGGATC
CATAAAAGGTTAAGAAACACTTACTACCATTTATTGAGCACCCACTCTTATTTGATTCAC
ATATCCTCACAGCAACCCTGGAAGCTATGCATGATGTTCCCATTTTACAAGTGAAGAAAC
AAGCTTAAAGAGGTAAAGTGACTTGCCCAAGCGTTTTAGGGGAAATTTCTAGGCAGAGAT
TAGAGGAGTGTTCTTCTCTTTGCCAGGCTCCAAATTAGTTAATAATGTTTATAAAGCATT
GGGCCAGGTGTGGTAGTTCACACCTGTAATCCCAGCACTTTGGGAGGCTGAAGCCCGAGG
ATCGCTTGAGCCCAGGAGTTTGAGACCGGCCTGAGTAACACAGGGAGACCATGTCTCTAT
AAAAAAATAAATAAAAGCATAGAGTGAAAGATACACCACTCCTTTCCCCAATCAGGACTC
CAGAAGACAGATACAAGTCAAGAGTTTTTCAAAAAAGTCTTTTATTTTTCTCCTCAAGGA
TATATGAAGAATAAGATCTTACCTGCATTTGTTTCTTAGTCCTTTGGTATCAAGTCCTTC
TCCTTGAACCATTCCGTACACAGGAAAACCGGTTGAGCTATTCGAAAGATGTGAAGACCT
GGAGACCCCCTTCCCACCCTTAGAAGGGGCTCAAGGGATGTGCTTGATCACTGATTCTTT
TTCCTGATGTTATCTACACCCCTTGTTTTACTCAAGATGATTGATGGTGATGACATCCAA
TTACAACTTGTTCTTTCTTGTTTGGGATTTTGAGAGGATGGGTTTCTTCTTCTCCCTAAT
AGATTACAGAGTAACCTGCAGCGCTTCTCAGAAGGTACTGAGATATCAGGAAACCAAAGT
CGTCTTCACTCCCCTTAGCTACAACTTAGACATATGATTGCTCCTTAATAGACCTGCCTA
AGACTTGGTGTCCCATGCTTTCCTAGTGACAGATGACCAAGGCCACAAAGTCACAGAGAA
AGGAAGCACTGGAACATGCAACATGGTTGAGACTCTGCTACTCAGCACTGACCAAGGGTC
CTCTGTACACCAAGGTCACACAGCTGAGAAGGGTAAAAGAGAAAGTATAATTTGGGGTTA
AAGGATGGCATGAAAAGGGGAGGAAAAGAGGAAGTGATGGAGATTGTGGGAAGGAGTAGA
CTAGAGAGCAGGCCCCTCTTTACAGGCCCTTCTCATTTCTCTGCAGTCCACCTCTCCTTC
AGTACCTGGCCTGGGCAAGGCTTTTCACACCACTGGCCAGGCCAACTTTGTCTTTCAAAT
TGTTAGGGTCCCCCATTAGTGCCCGAGGGAAAGGGCCAGAGCTTCTGCAGATGTCAGTCT
TAGGGAAAGGGGCAGATTTAAGAGTTGCTCATGCTTCTAAGCTGTTGCCTGTTCAAGTGC
AGCACTCTTCACCTGTGGTTATAGGGAGCCAGTAGGCTCCTGGCCTCTTCTCAGCTCTGA
GGGATTAAAGATAATAGACTGTGAGCACTGTTTCCTATATCGCCCCCTTTCCCACTTCCC
AGTGCCAGGCAGGGAAAGGTATTGCCATGGTCCAATAAAGTACTGAGTAAGTCGTCTGCC
TCCTAAGCCTTCTTTGTGTACCCTCTTGGCACTCTGCAGACTTAACCAATGAGGTCCCAA
ATATGAAGCACCGTCCCTGTTGCTCTCTCTCCTCACAAGACTCCTCCCCACAGCCACCCA
GGTTTTATTTCAGGAGCTTATTTCACATTCTGCCCTTTGGGAGTCCATGCTCCTTTCACT
TCAGCCCTATGTTAACTTGCTCCATTCCTGACCTCAATTCTAGTCCAACATCGAACTGAC
ATCATACACTTATCCCCATCCAGCCTATACGTAGACCCTCATTGCTTGGTCCACATAGGC
CTCATTCTGCACCCCTGTTCCATTGCGTAGCTGGCTTTGCAGCCCTGACACGTTTGCATA
AATACAGTCCTATAACCCCTACCCTGCATGGGCCTTCACAAGATCCTGAACTCTTCACAA
AAGCAAGGTTCATCCTTTTCATCCAACTCAAAATAATATGTTAAGCCTCTCAGGGAGAGT
TCCCTATGTTCCCAAGAGGCCACTGGTCCCTACTTCATAGCCCTGATCACCCTGAGCTGT
ACATATCTATGTCTATCTATGTCTCCCCCTCAGAGAATAAGCACTCTCAGATCAGAGGGC
CTGCCTGCAGCTCCTCCCAGGGAGCTCAGAATAAATGATTGAGTAAAATACATTCTGTCT
GATTCCTTAGGAATTGTTTTTTTCCTCCTGAGTTAACACACTCCAATGCTGCCCCTCTGC
TCATCAAAATATGAACTTTCTGACCTCAAACCATTTTTTCTAAGACAGTCTCTGTCACCC
AGGCTGGAGTACAGTGGCACAGTCATGGCTCACTGCAGCCTCAACCTCCCAGGCTCAAGT
GACCCTCCAGCCTCAACCTCCTGAGTAGCTGCGACTACAGGCATACACCTCTATGTGAGG
CTAATTTTTATTTTTTGTAGAGACAGTGGCTCACTATGTTGCCCAGGCTGGTCTTGAATA
TCTGAGCTCAAGCGATCCGCCTGCCTCAGCCTCCCAAAGTGCTGGGATTAGAGTTGTTTT
GTTTGTGTGTGTGTATTTTTGTTTCTTGTTGTTATATTAGGATTAGAGTTGTGAGCCACC
GTACCCAACCAAAAAAAAAAAAAAACTTTATTAAAAACAACGGGGGCCAGATGCAATGGC
TCACACCTCTAATCGCAGAACTTTTGGGAGGCCAAAGTGGGAGGATTGCTTGAGCTCAGG
AGTTCGAGACCAGCGTGGGCAACGTGGCGAAACCCCTCTCTGCAAAAAATACAAAACTTA
GCCAGGCATGGTGGCGTGCACCTGTAGTCCCAGCTACTCAGGAGGCTGAGGTGGGAGAAT
AACTTGAGCCCAGGAGGTCAAGGATGCAGTGAGCCATGATTACACCACCGCACTCCAGCC
TGGGTGACAGAGCAAGACTGTCTCATATATATGTGTGTGTGTGTATAGGTGTGGAGAACA
TATAAACACACACACATATACCTATGTGTATTTGTGTGTGTGTATATATATATATTACAT
ATGTTCATAGCAAAATTTAGTGGAAAGTACAGAATTTCCATATTCCCCATGCCGACACAC
AGGGATGGCCTCCCTTTCTATCAACATTCCACACCAGAGTGGTACCTTTGCTACAATCAA
GGAACACAATATTTATTACCCAAAGTCCGCAGTGTACATCAGTGTTCACTCTTGTTGTAT
GTTCTGCAAGTTTTGGCATATATGTAATGACACATAGCCACCATTACAGTTTCATAGAGA
ATAGTTTCATTGCCCTAAACAACACCCATTCCATCCCTCCATCCCTCCAACCCGACAACC
AATTATCATTTTATCATTTTATTGTCATCACAATTTTGCCTGTTTCCAGAATGTCATATA
GTTGGAATCATACATTTGGATTGGCTTCTTTCACTTAGTAAGGCATTTGAGGTTCCACCA
TATCTTTTTTTTGGCGGGGTGGTGGGGAGGCGAGGCGGACAGGGTCCTGCTCTGGAGTAC
AGTGTACTTGGCTCACTGCAACCTCTGCCTCCCAGGTTCAAGCAATTCTCGTGCCTCATC
TTCCTGAGTAGCCGGGATTTCAGGCATGCACCACCACACCTAGCTAATTTTTGTATCTTT
TAGTAGAGACGGGATTTCATCATGTTGGCCAGGATGGTCTCTAACTCCTGACCTCAAGTG
ATCTGCCCACCTCGGCCTCCCAAATCCACCATATCATTTCATGGCTTAATAGCTTCTTTT
TTTTCTTTTTTCTTTTTTTCTTTTTTGAAATGGAGTCTCACTCTGTCACCCAGGCTGCAG
TGCCGTGGCGCGATCTCAGCTCACTGCAACCTCCGCCTCCTGGGTTTAAGCGATTCTTCT
GCCTCAGTCTCTGGAGTAGCTGGGACTGCAGGCACAGGCCGCCACGCCTGGCTGATTTTT
TGTGTTTTAGTGGAGACAGGGTTTCACCGTGTCACCCAGGCTGTTCAAGAACTCCTAAGC
TCAGGCAATCCACCCGTCTCAGTCTCCGAAAGTGCTGGGATTACAGGCGTAAACCACTGC
TCCCGACCAGCTCATTTCTTTTTAGTGCTGAATGATATCCCACTGTTTGTAGGTACTACA
GCCTCAACCCATTTTTAAAACTGTGTTTAAAGAGTTTATTGAGACCAGGTGCGGTGGCTC
ACACCTGTAATCCCAGCACTTTGAGAGGCCGAGGTGGGTGGATCACAAGGTCAGGAGATC
AAGACCATTCTGGCTAACACGGTGAAACCCCGTCTCTACTAAAAATACAAAAAATTAACC
GGGCATGGTGGCAGGCACCTGTGGTGCCAGCTACTAGGGAGGCTGAGGCAGGAGAATGGC
ATGAAACCAGGAGGCAGAGCTTGCAGTGAGCTGAGATCACGCCACTGCACTCCAGCCTAG
GCGACAGAGCGAGACTCTGTCTAAAAAAAAAAAAAAAAAAAAAAAAAAAAGTTTATTGAA
AGAGCTTGAGCATCTTCAGCTGTGGCTTCAAATTCGAGCTCAGGCTTTAACCTTATGTGA
CCCTGGACAAATGACTTGACTCTAAGGCTCAGTTGACTGGTCTATAACCACCTCACAGAG
TTGTCAAATTATGAACCTGTAAAAACTAACATACAAAAATTAACACCAGGGACACAGTGC
TAAGAAACTGTGTTCTCTAAAATCACAGACTGCCAGAATTTTGCTCTTTAAAATCATAAC
AATAGTGAGAATGGGACATCTCATTCTTACCTGGAAAGTCTAAGTCACTTTGACACAGAG
AAGCAATCATGATCTCTAACTTGGGTGAGAGCTTCAGAGAAGTGGTTTTTGGAAACGACA
TTGTACATTTATCTAAACTTTCTAATGTCCAAGGAAACAGAATCCTGGGTCTGCTCCTAG
CCCAGGCATGATGTTAACTCCATTGCATAAGTACATGCCTGCTTTGCCTTATGTCCATCA
AAACTCTGCTTTATATAAATTTTACTTCGCTCTTCCCAAAATCTTGTATTCACCGTCTCT
TCCCTTGGTCAGGCACTCCAGAGTTCCTCTGGAGAGCTTTAAAAAAAAAAAAAAAAAAAA
AAGGCCGGGCACGGTGGCTTAAGCCTGTAATCCCAGCACTTTGGGAGGCTGAGACGGGCG
GATCACGAGGTCAGGAGATCGAGACCATCCTGGCGAACACGGTGAAACCCCGTCTCTACT
TAAAAAAATACAAAAAACTAGCCGGGCGAGGTGGCGGGCGCCTGTAGTCCCAGCTACTCG
GGAGGCTGAGGCAGGAGAATGGCGTAAACCCGGGAGGTGGAGCTTGCAGTGAGCTGAGGT
CCGGCCACCGCACTCCAGCCTGGGCGACAGAGCAAGACTCCGTCTCAAAAAAAAAAAAAA
AAAAAAATTAATGAAATGACTCAAATGAATTATGTGTAAATGATTCAAAACTGACATTAG
AAATTATTAAAAGTGGGGGCCAGGCACAGTGGCTCACACCTGTCATCCCAGCACTTTGGG
AGGCCTGGATCACCTGAGGTCAGGAGTTCTAGACCAGCCTGGCCAACACGATGAAAAACA
GTCTCTATAAAAATACAAAAATTAGCCAGGTGTGGTGGCAGGCACCTGTAATCCCAGCTA
CTTGGGAGCCTGAGACCAGAGAATCGCTTGAACCTGGGAGGCGGAGGTTGCAGTGAACCA
AGATCACATCATTGCACTCTGGCCTGGGCGACAGAGCAAGACGCCATCTCCAAAAAAAAT
TAAATAATAATTAATTAAATTATAAAAAGTGAATNNNNNNNNNNNNNNNNNNNNNNNNNN
NNNNNNNNNNNNNNNNNNNNNNNNNNNNNNNNNNNNNNNNNNNNNNNNNNNNNNNNNNNN
NNNNNNNNNNNNNNNNNNNNNNNNNNNNNNNNNNNNNNNNNNNNNNNNNNNNNNNNNNNN
NNNNNNNNNNNNNNNNNNNNNNNNNNNNNNNNNNNNNNNNNNNNNNNNNNNNNNNNNNNN
NNNNNNNNNNNNNNNNNNNNNNNNNNNNNNNNNNNNNNNNNNNNNNNGGCCGGATATCAG
CTCAATGCAAGATCCGCCTCCCGGGTTTAAGCCATTCTCCTGCCTCAGCCTCCTGTGTAG
GTGGGACTACAGGCGCCCACCACCTCGCCCGGCTAGTTTTTTGTATTTTTTTAGTAGAGA
CGGGGTTTCACCGTGTTCGCCAGGATGGTCTCGATCTCCTGACCTCGTGATCCGCCCGTC
TCGGCCTCCCAAAGTGCTGGGATTACAGGCTTGAGCCACCGCGCCCGGCCGGTTTTAATT
TTTCTAATAGATATGAGTATTGGCTTATTAATAATTAACACATTTTGCAGCCACAGTATC
AGTGTGGGGGAAAATTCTAATATTTGCTCTGTTTTAAATTCTCAAAGTCTTTCCAACATA
AGAAAATAGCTACACACATTTCAGTGTTTCCTTCGTGCAACAAGTTAGCATAATTTTATT
GGACTACATGTTATTTATTTGTTGGGCCTTGTAAGGATTAAATGAGATCATGCATGTAGC
ACTACGGGAACAGCCACATGATATATGTCCCAATAATATGTACCTGTGCCTGGCACTGAG
CAGGCACTCAAAAAATATTTGTTAGAGCATGTGATGCGCCATGAACCAGAGCAGCGACTT
TAAATGAGCAAATGGGGATCTCCCTCTTTTTTTTTTTTTTTAATGGTGACACAAGCCCTG
AGAGGGCAAATGGACCACCTAAAGCTACACAGGTCAGCAGCAGGGCAGGTAAATCTAAAT
TGGCAAAGTTAGACTAACGGCTGAGCAAACAGACTCCGACACTAGAAGGCAGAGCTGAAC
TAACTTCTGCTAAGGTCCCGCCTCTGCCACTTTGTCCCGCCCTTATCTGCCCGCCCCGTC
CAGCGCCTCATTCCCCTTTCGCTCGCCTCGGCCGTGCTGAAGCAACTTCCGCCCTGAGAA
GGGTGGGGCTTCCGTCTCCCGCTCTCGCGACTCCTGGAGGTGAAGGACGGAAGATGACAG
CCACATTTCTTCCTCGCCCTTTCCCTAGGTTCCTTGTCACAGTTCCGCCCTTACTACTCC
CACTTCCGGCCGGGGAACAGCCACTTCCACCCGGAAAAGGGGTTGTTCCTCTGGGGGCGC
CGGCTGTGGCCCACCCAACCTGCGCCGTATTTTCGCCTTCATAGTCTTCTCCACCATTGT
TCCTTCCAGCTACGAACGACACAAACGAAGCCAAGTTCCCCCAGCTCCGAACAGGAGCTC
TCTATCCTCTCTCTATTACACTCCTGGAGAAGGAAAGGCGGGAGGAAACCCAGGCCTCCA
CGCCCGACCCCTTGGCCCTCCCCTTTACCTCTCCACCTCTCACTACACACCCTCTCCTCT
AGGCGGGGACGAATCCACATTCGCCCTGAGAGAGGCGGAGCCTCAGCTTCTACTCCCACC
ACCCCCGCTCTCGCGAGCTTTCGGAACTCTCGCGAGATCCGACGCCCGACTTGTGCGCCC
GGGAAACCCCGTCGCTCCCTTTCCCCTGGCTGGCAGCGCGGAGGCCGCACGGTAAGCGGG
TGCTCCGAGTTGGACCGGGTGCGAGGCGTCAGGGCCGGACGCCGCAGTCTCAGAGCGCGT
GCCTGAGGGCCCGGAGGCGCCCGGCGCGGGCCCGTCCCGCCCCCTGGAGCCGCGGCCACG
TGCGAGCGGCAGGCCCGGACATGCCCGGTCAGCGCCGTCCGGGAACCGAGCGTGGGCCTT
GGGGGGCAGCGGCGGGGTGCGTGAGGCGTGCGGAGTCCAAGGGCTGGAGAGTGGGTTCGC
GCAGGATCCTCACACGTGGGGGTGGGCTTTGTTAGTACGATCCAAAGCGGCCGTGGACGT
CGGTGAGCTCCTTCGGACCCGCAGGAGCTGGGGCCCGGCATTGAGGGGGCTGTGGGAAGT
AACGGGGGTAACCCGGTTTAGGATGCCTTGGAGCGAAAGGAGTGGGGTGGGGTCCGGGTC
CTTGGCAGTCGTCTCCGCCAGGCTTGTGTTCACATGCTTGACCTTCTCCCGCAG

>MOUSE_NCBIM37:7:25662669:25670154:1
AAGCCATCGAGAGTTGATTATCATTGTGACCTAGTCTATCCTGACTGACAGAAAGGACTG
TCTCTTGAGAACTTACACAAAGCTGGGCATGTTGGCTCACTCCTATCACATGCTCTGTAC
CTGGTATAACCTGTTTTCTGCTATCCAGAGAGCCACAAATTAAAATGCCTACACTGGTGT
CAAGTAAACCATCTAAAGAAGTAAAGATGGCCAGATGGGGGCTGGGAAACAGATTGCATG
CCTTACCTCCGAGCAGCCTTCTTTAACCTGCTCGATTACTCCAGGAAGAAACATAGGCTC
AGTGTTGCCACATCCTCTAATTTTTTTTCAAGAGAAATTGGGAAACTGGGTTTCTGTTTA
GAACATCTTATAATAATTTTCAAACATTGGTACAGCCTTCTTTAAATGTTTTATTGACCA
AAAAACATAGCTTCAGGTCAACTTTGGCCAATAGTACACTAATTTGATTCTAATCTAACA
TAACATTTTCCAGATGGGAAATCTAGAGCCAGTCAGGACAAGAACAACGAAGTTAGTTTT
TAACAGGAGTTTTTCCTAACTAAGAGGGTTCAATGTGTTTTTTTAAAAGTCTGTTAGAGG
GTCTGGTGCTGTAGTGCAGTGGCACAGTGCTTGCCTGGAATGCTGGGGCCCTAAATTCAA
TACTCAGCATGTCACACAAAGTATAAACCAGAAAATACAGGCTCAATCAAGGATTAGAGA
GAATATTTTCCATTTGTTGAGTACCAACAGCCGCAACAGCAGCTCTGTATGCAATCTATG
CTAAAAGAGAGAAAGTGGTTAGCCCAAAAGTTCATGGAAATTTTCTAGAAACCAATCAGA
AAGATTCTTTCTTGCTGTCAAGCCTTCTAAAAGCATGGAATAAAAGAGTTGAGGCTACAG
GGAACACATCAGGCAGAAAGAAGCACTTCTCACAAACGTCTCTCCCTTTTCCTGCCAAGG
TTGTTATATAATGGTTTCGGTTGGTGTTCTATTGCTGTGATAAACATCATGACCAAAGCA
ACTTAGAGAGGAGAGGGTCTATTTGACTGACACGTCCCACCCACAGTCAGTCACTGGAGG
GAGTCAGGGCAGGAGCTCAAGGCAAAACCCTAGAAGTAATAGGAACTAGTGCAGAGGCGT
TAGAGGGCCACTGCTTCCTGACTTGTTCATCGTGATTTTCCCAGCCTGCTTCCTTACACA
ATTTAGAACTACCTGCCCAAGGTTGCTATCAACACAGTAGGCTGGACTCTCCTACTTCAA
TCATTATCAAGAAATTACTCCACACACATGCCTGCAGGCCAGCCTCGTGAGAACATCTCC
TGAATTGAGGGCTTCTGCCCAGCTTGTGTCAAGTTGAGAAACGAACCAGTACAGTCGATC
CTTTGCCAGCTTCACACACACATTTACACACACATATATTCACACATTCACATACATACA
CACATATACCATAAATACACACATGACTATTTAACAATTTCATTTCTTGCTTATCCCCAA
GATCTCATGTTAATATTAGTATCACAACATAAAACACAGTCCGTTTGTGTATGTGTGTGT
GGATTTGGTGGGGGGGGGGTTCAGGGTTTCTCTGTGTAGTCCTGGCTGTCCTAGAACTCA
ATCTGTAGACCAGGCTGACTTTGAACTCAGAGATTCACCTGCCTCTGCCTCCTAAATGCT
GGGATTAAAGATATGCAATACCCCATAGACTCACAGTGCAACTTTTTAAAAAGCTTTACT
TTTTTTCTTATTTATTGCGAGGGCCTTTTGCTTGCATGTATGTCTGTGTACTGTGTGCAT
GCAGTGCCTACCAAGGCCAGAAAAGGGTATCAGCCCCTCTGGAATTGGAATTAGGACCTA
ATGGCTGCTAGGAATTGAACCCAAGTCCTCTGGAATTGCAGCCCATGTGCTTGACCACTG
TACTATCTCTCCAGGATTAATTGGTTGGTTTTGAGATGGGGTCTAACTCTAACCCATTTA
GAACCCATTTCAATTCATTTTGTAAGCCAAGTTAGCCTCAAACTCAGGACACTCTTCCTA
CCCCCAACTTACTGAGTGCTGAATTACAAAGAGCCACCAGGCCCAGCTAATAATGGAATG
TTTGTTATGCTCCTGTGCTGTTGTTGTGCAAGTCCTCTTTAAGTCACTGCACAAAGGACT
CCTGGTGAGTTAATACAATCCTGGGAAGACCAGAAGAGCCCATCCTCCCCTGTGGGTGGG
GGGACTCAGAGCTCAGCAACAGACCTGATAACTGACGGTTTTCCTGTCATTACCTGTGCC
TGTCCCTCTTTTCACTCAAGAGGATGAGCATCCAAAGACACCTTGTTCTCTTAACTCAAG
GCCTTGAGAAGGCGAGCTATTCCTACAGCCCCGCAGATGGCAGAATAACGGACCTGCAGC
TCTCATCCGCGGACACTGCAAGAGACAAAAAGACTAAAGCCAGCCTCATGCCTTCAGTCC
CTCCCTGTGATAACTTAGATATACGATTGCCCTTTAATAGACCTGCCTAAGCTGGCTAGC
AGTGCCCTGGTCTTCCGGTGACAGATGACTGAGCCCACACAGGCATAGGGCAGGGAAGCA
CTGCAAACTCAACTCAGCTAAGACTGCTGCTTGGGGCTAATGAAGGGTCCCCAGTGTGTG
AAGGTCACACAGCCAAAAAGGATAACAGAAAAAGGTATAAGAAAGGGAAGTGAGTGGACA
GCTGCGAGAAGGCTCTGAGAAGAAAGCCCTGCCACTAAGCCCACCCTGAGCTCCAGCCCC
AGAACCTACTGAGGTAGAAGGCCAACTGCATGTTACCCTCTGACTTGCACACTGCTGCAT
GCATCCCGCCCACCCATCAGCTAGTTAAGAGAAAGGTTTATGTTAGTGTAAAGCAGCAGT
TAGCTGCGGTGCATAGCTTTTAAATAAATGACAGGGGAGGAAGCAGAGAGGAGGACTTCT
CACTTTTATGGGACCCTCCTCGTCTCCGAGCCAGACCTAGCAAGGCTTTCCACACCATTA
ACTAGCCAAGTCATTTTCAAATCATGTGGACCCCCAAAGGGTGCCTGAGGGAGTGTGGTA
AAGGCGCAGAGGTCAGCTTTGAGAACAGGGAGGAATTTAACTTTGTATGGTGCCACAAGC
TTCTAATCCTAACACTCCCCAGTTCTGGGAGGAAGCAGGTGAACCCCTATAACTTCAAGG
TCTATACAGAGAGTTCTATACTGTATACAGTTCTGGTCTATACAGGGTTACAATAGAGAC
TCTACCCCAAACTGGGCACAGTGGCGCATGCACACACACACACACACACACACACACACA
CACACACACACACTGCTCTGGCTTCCACACTGACACCTCTCTGAGTGGATCCCTTCATCT
GATGCTGGGGAGCCCTGAGGCCTCTTGAAGCCAGTGGACTGTGAACACTGCTTTCCCGAC
TGGCCACTTCCCTGTGGCTGCCACCAAAGAGCAGGAAAGGATGGCGCCTGATCTGAGTGT
TGAGCTGCTAAGCTTCTGCCTTGATGCTCTACAGAAAAAACCAATAAGTTTCCAACCGTG
AAGTGCCCTCCTTGCCCCTCCCCACAACAACCCAAGTTTTGTTTCAAGAGTACATATTAC
ATTCTGTCCTTTGAAAAATCCACATTCTGGTCACTCCAGCCCTACAGGAACGTGGCCCAC
TTCTGACCACACTTGGAGTCCAGGCAGAAAAATGACCTCCTAACACCTATTCCATCCAGG
CTACGCTCAACTCCTGTCCTGACTCTTGTAGGCTCACACTTACCCATCTCCTTGGATAGC
TAGCCGTGCAACGCTATGTTCATGCTCTGTAGAGAGTGACGGTACCCTATGTAGACCCTC
ACGAGGTCCGGAGCTTTTCCCCAAAGCAAGATCTGTCCTTTTATCCAACTTGGTACCTGT
GTTAAGCTCTTTAGGCCTTTATGTTCCTTAGAGGTACCAGTTTGATCACTCTAAGCCAGG
CTAGTGTCAAGCTGTGTCCCCAACCCCCAGAATAATTGTTCAAAGAGGACAGGCCTATTG
TGCAGTGTCTCTCTGGGGGACTCCGAGTAAATGATGAGCGACCTCATTCTCTACAGCGCC
TTGGGAACGGTGTTCCTACTCAGTCTACTCAGGTCCAGCCACTGTAATATCAGCTTCCTG
CCTCAAGCCATTCTTTTTAATTCTGCTTACTTTTAGTTTTACAAAAAAGTAGTGTTTCGG
CCAGGCGTGGTGGCACACGCCTTTAATCCCAGCACTCAGGTGGCAGAGGCAGGTGGATTT
CTGAGTTCAAGGCCAGCCTGGCCTACAGAGTGAGTTTCAGGACAGCCAGGGCTACACAGA
GAAACCCTGTCTTAAGACAAAACAAGAAGAAGAGAAGGAAGAGGAGGAAAAGGAGGAGGA
AGAAGAGGAGGAAACAAGGTCATAACATTTCCAGGAAAATGAACAGAACTAGAAACGATT
ATGTTAAATGAAATTGGCCAGACTGAAAAAGACAAAAAGTGTGTGTACAGAACCTAGATT
TAAAATCATGCTTTTGTACTTACATGGGGGAGAGGGATCATGAAGTTAGAAAGTGGGGTC
ATAAAATGGGAGGAAGAGATCTTAAGGGAGGTGGGAAGTAGAGCAGTGGAATCTAGGAAC
AGAAATAGAAGGGACTCACTAGCTGGAGGAAGGGAACCAGCAGGAGCGTCAAGGGGACAT
GAGCGGGCACAGTGTAAAAAGACACACATGCGTGAAAATACCATGGTGGAACCCACTGCT
GTGTGTGCTGACCTGGAAAGTAATGGGGAAAAAAAAGGTTTCTTCATATTAACTCCTCGA
ATAGCGTCTCTATCGACCTTACACCAAAGTCATGCATCTACCACAGGATTCATCCCCATT
GACACAACATGTGTCATGTGTCACCATGACCAAATGCCAGATAGAAACAACCCAAGGATT
TATTCATTTGTCTCAGTTTGGAAAGGGACTGGTTTATTGCCACATGGCCCCATGTCCTTG
AGCAAATCACTGTCATGCTGGGTGTGTCCTGCTGAGGAGCTAGGACTACCACACAGATAA
GAGACCCCAGGCAAGAGAAGAAGAGTTCCCAGTTCTAACCATTCCTCCAGCTAAGCCCAT
CTTCCACCTCCCACAGCCTCTCACCAGCAGCATCCTATTTGTGAATCCATTGATTCTGTC
AGCGTCCTCACACTCACAGACATCCCCAGAAGTGCACTTTACTGGTCGCATACATGGTTT
TTGTATTGGTGCTGTTCTGGTTTGGCTGCCTTAGAACTCATTATGTAAACCAATCTGACC
TCGAATTTGCTGTAATCCTCCTGCCTGTGTCTCCTGAGTGTTAGGACCGTAGGTGTGCAT
CACTATGCCCAGGCCATTTAAGTGTTTAAGGTTTTTTTAAATTTACTTTTGTGTGTATGT
GTCTGCATATGTACATACATGAGTGCACGTGCCCGAGGAAGCCAGAAGAGGACATGTCAT
CCTCTGGAGATGAAAGTACAAGCTACTGTGACCCTCCAGTGTAGGTGTTTGGAACTGAAG
TCAGATTTTCTGAAATTGCTGAGCCATCTGTCTCTCCGGCCCCTCAAACTGGCTTAACTT
TTCACTTATGTATTGATAATTCATTTCTTTTTAATATTTTTTTCTAATTTTAAGTCTTAG
TATGTGTATAAAGAGGGTGCGATATGTGAACATACACCCTTCTCTGAGACGCACCTGTGG
CAGTCAGAGGACAAAACTCTGTAGTTAGTTCTTATACCGTGATGGGTTCAAAGAATCGTA
TCAGGTCAATCAGGCTCGTATGGGAGAACTTCTACCTAGTGAGCGAACCATCACAATGCC
CCTCGTTTCTTTTTTTTTTTTGGGGGGGGGGGGGTCGAGACAGGGTTTCTCTGTGTAGCC
CTGACTGTCCTGGAACTCACTCTGTAGACCAGGCTGGCCTCGAACTCAGAAATCCGCCTG
CCTCTGCCTCCTGAGTGCTGGGATTAAAGGCGTGCGCCACCACGCCCGGCCCCTCCTCTC
TTTTCTATCTTAAATAATATTTGTCTGGATGCAACACAACCTCAAATATTTTATGCGCTG
CGCTGCGGGGTGGGAGTGGGAGGTACTGAGAGCCTGGCGTAGTGACACACTCCCGTAGCA
TTAAGCTGGGGGATCATGAGTTCAAAGCCAGCCTTAGATAAAAAGTCCCAGGCCAGTCTT
GGCTAAATAAATTAATGATAATCCTGTCTCAAAACAACAAACGATAGGCAGGTAGGTGGG
TGGGTAGGTACAGATATAATAAAGTTGCACAGGTCAGCTTGGATGACTCAGAAGAGGCAA
ACGAGGAGACTAACGGTCTGAACAACCAGACTCCGGCACTAGATGGCGGAGCTGAACCTC
CACCAAGGGCCCGCCTCTACCCCTTTGTCCCCGCCCTAATCTCCTCCCCGCTCCCAACGC
CTTCTTTCCTCTCCGCGAGCGTCAATGGAGCTGAAGCAACTTCCGCCCAAAGAAGGGTGG
GGCTTCCGTGTATCTCTTGGTCTCGCGAATGCTAATGCTAGCACAAAAGGTGGTGGTGGC
CACATGTCATAGTGCCTTTTCCCTGGATTGCCTGTCACGGTTCCGCCCGTAACTATTCCC
ATTTCCGGCCAGGAAGCAGGGTCTTGCGCTGAATCCCGCCTTCCTTTCGTGCGCGCTCAA
CTTCGCCCGCACTTCCGCCCTCAAAAGTTTCCGCCTCCTTGTTCCCGCCAGACACACAAG
GCTCAAATGAAGGCCGACTCCCCCAGCTCGCTCCGGTCACGCCCAAGGAAACGGAAAGAG
GAACCAGATCCCTTATCCTCCTCCCGAGTCCCTTCTCTTGGCTTCTCCACCCCTTCCTCT
TACAGACCCGCCCATTTTGGGTGGAGATGAAGCCATATTCGCCCTCAGAAAGGCGGAGCC
CTCTGGTTTAGCCGCTCTCGCGAGCACTCCGAAATCTCGCGAGACTCGACGCCCGACTTG
TGCGCCCGGGAAACCCCGTCGTTCCCTTTCCCCTGGCTGGCAGCGCGGAGGCCGCACGGT
GAGTGAGGGCTCTGGGTCGCGGCTGTGCGCGGGGCCACGGGGCCGGGCTTTCTGGCCCCA
AGAGCTCGTGCCGGGACCGCGGGAAGCCCGGCGCGGGGTCGCTCCGCCCTCTGGAGCCGC
GGCCACGTGCGAGCGGCAGGCCCGGACATGCCTGATCGCCGCAATCCGGGAGCCCGGAGG
GTTAGGTGGGCAGCGGAGGGGTGAGTGGGACGCCCGGAACGTGGGCTTGAGGGAGCGGGG
TGTGGAGGGCTCTCCCACGCGGTCACCACGCCGCGGTGCTGCGATCCGCGTGGCGTGTGC
ACCCGGCAACTCTGTTGGACCTGCAGGAGCCGAGTTGCAGGGACATGAGGCTGGGTGGAT
GCTGAGGCTTTGGGGTGGACTGGCGACGAGCAGGGTTGGTGTTGACCTGGACCCACGTCA
GGGGTTTGCACCAAGCCTGACCTCGGCATGCTTGTCCCTTCCTCAG

>ORANGUTAN_PPYG2:19:43112418:43123910:1
AAACCTGGAGATGGAGGCTGTCTTGCTGTGGCAGGGAGGTGACAGCCTGCTGGCACTGTA
TACTTAGTGTCTTACTTGGGGATTTATGCATGGAATTTAATGTAGTACAAGCTTCGGGCT
TTTTTGTTTGTTTGTTTGTTTGTTTAAGCTTTCAGGTGCTTCATTAGCTTTCAGTTCCTT
TGGTCATGTGGGCATTTCCTTGGCTGACAGTGGATATTCTTGTACCCTTCTTGGGTCCTG
GGATCTCTTGAAATCCCCAATAAACAGAGAGTTGTGCTATTTAAGCTGACCAGTATCTAT
AAACGTGTTTTCATGAGTTTACATCCCAGGATTCCATGATTCTGTAAATGCCTATGCACT
CATGTCTGTCTCCATGCATGTGAAAACAGGAGAGTGTTTTCATTTTGTGTCTAGGTTTGT
GTGAGTAAGCAAGAAATAAACCTTGTTGTTGTAAGCCACTGAGATTTGGGGATTGTTATC
ACAGCCTAACCTAGTCTATCCTGACTGACAGAAAGGACTTGTTCAATTCACTTCTCAAAG
TGAAAAATCTGTTATCCAATAGCTACTATAGATGAAAACAAACTTGGATTTTTTTCTTTG
TCCAAATAAGAAAAAAATGATGTAAAGAAATAGTGGGGGATTTAGTGATTAATTGCCCGG
TCTGTGCCAGGCATAGACAGTTTCCAGCTGTCTAGAGGGGCTACAAATCGAAATGCCTAC
AGGGCTGAACAGATCAAATAAATGAGTAAAGAAGGCCAGATGGACCCTGGCAAACTGAGA
ATGGATGCCTTGCCTAAGGAGCAGCCTCCTTTTGGCCCTAGCAGATTACTGCCAGGCGGG
AATGTGGACTCAGTGTTGCTCCATCTTCTGATTTTTTAAGAGAAACTGGAAAACTAGATT
TCCATGTAAAACATGTTAATTTTCAAATGTTGGCTCAGTTTTCTTCTTTAAATTCTATAT
GTGCCAAATAAAACATATTTTCAGGCTAGCTTTGGCCAATGGAATACCAATTTGATACTT
TTTCCTGATGGGGAAATTGAGGCTAACCAGAGTAGAAAGAATCGAGTTAGTCTTTATCAC
AAGTTTTTCCTCAATTAGGGAGGTTCATGTGTCTAAGTTTCGAAGGATCCATAAAAGGTT
AAGAAACATGTATTACCATTTATTGAGTGCCCACTCCATTTGATTCACATATCCTCACAG
CAACCCTGGAAGTTATGCATGATGGTTCCCATTTTACAAGTGAAGAAACAAGCTTAAAGA
GGTAAAGTGATTTGCCCAAGTGTTTCAAGGGAAATTTCTAGGCAGATATCAGAGGAGGGT
TCCTTCTCTTTGCCAGGCTCCAAATTAGTTAATAATGTTTATAAAGCATTGGGCCAGGTG
TGGTAGCTCACACCTGTAATCCCAGCACTTTGGGAGGCCAAGGCAGGAGGATCGCTTGAG
CCCAGGAGTTTGAGACCAGCCTGAGTAACACGGGGAGACCCTGTCTCTATAAAAATAAAT
AAATAAAAGCATAGAATGAAAGATGCACCACTCCTTTCCCCAATCAGCACTCCAGAAGAG
AAATACAAGTCAAGAGTTTTTCAAAAAAGTCTTTTATTTTTCTCCTCAAGATATCATTAA
GAATAAGATCTTACCTGCATTTGTTTCTCAGTCCTCTGGTGTCAAGTCCTTCTCCTTGAA
CCATTCCGTACATAGGAAAACCTGTTGAGCTATTCCAAAGACATGAAGACCTGGAGACCC
CCTTCCCATTCCCACCCTTAGAAGGGGCTCAAGGGATGTGCTTGATCACTGATTCTTTTT
CCTGATGTTACCTACACCCCTTGTTTTACTCAAGATGATTGATGGTGATGACATCCAATT
ACAACTTGTTATTTCTTGTTTGGGATTTTGAGAGGGTGGGTTTCTTCTCCCTAGCAGAGT
ACAGAGTAACTAACCTGCAGTGCTTCTCAGGAGGTACTGAGATATCAGGAGACCAAAGTC
GGCTTCACACCCTTCTTCCTTCCCCTTAGCTATAACTTAGATATATGATTGCTCCTTAAT
AGACCTGCCTAAGACTTGGTGTGCCATGCTTTCCTAGTGACAGATGCCCAAGGCCACAAA
GTTACAGAGAAAGGAAGCACTGCAACACACAACGTGGCTGAGAGTCTGCTACTCAGCACT
GACCAAGGGTCCTCTGTACACCAAGGTCACAGAGCTGAAAAGGGTAAAAGAGAAAGTATA
ATTTGGGGTTAAAGGATGGCATGAAAAGGGGAGGAAAAGAGGAAGTGATGGAGATTGGGG
GAAGGAGTAGACTAGAGAGCAGGCCCCTCTTTACAGGCCCTTCTCATTTCTCTGCAGGCC
ACCTCTCCTTCAGTACCCGGCCTGGCAAGGCTTTTCACACCAGTTGGCCAGGCCAACTTT
GTCTTTCAAATCGTTAGGCACCCCCATTAGTGCCTGAGGGAAAGGGCCAGAGCTTCTGCA
GATGTCAGTCTTAGGGAAAAGAGCAGATTTAAGAGTTGCTCATGCTCCTAAGTTGTTGCC
TGTTCAAGTGCGGCACTCTTCATCTGTGGTTATGGGGAGCCAGTAGGCTCCTGGCCTCTT
CTCGGCTCTGAGAGATTACAGATAATAGACTGTGAGCACTGTTTCCTATACGGCCCCCTT
TCCCACTTCCCAGTGCCAGGGAGGGAAAGGTATTGCCATGGTCCAAGAAAGTACTGAGTA
AATCATCTCTCTTCTAAACCTTCTTTGTGTACCCTCTTGGCACTCTGCAGACTTAACCAA
TGAGGTCCCAAATATGAAGCACCGTCCCTGTTCCTCTCTCTCCTCACAAGACTCCTCCCC
ACAGCCACCCAGGTTTTATTTCAGGAGCTTATTTCACATTCTGCCCTTTGGGAATCCATG
CTCCTTTCACTTCAGCCCTACATTAACTTGCTCCACTCCTGACCTCAATTCTAGTCCAAC
ATAGAACTGACATCATACACTTATCCCATCCAGCCTATACGCAGACCCTCATTGCTTGGT
CCACATAGGCCTCATTCTGCACCCCTGTTCCATTGTGTAGCTGGCTTTGCAGCCCTGACA
CGTTTGCATAAATACAGTCCTATAACCCCTACCCTGCATGGGCCTTCACAAGATCCTGAA
CTCTTCACAAAAGCAAGGTTCATCGTTTTCATCCAACTCAGAATAATATGTTAAGCCTCT
CAGGCAGAGTTCCCTATGTTCCCAAGGGGCCACTGGTCTCTACTTCATAGTCCTGATCAC
CCTGAGCTGTGCCTATCTATGTCCATCTATGTCTCCCCCTCAGAGAATAAGCACTCTCAG
AGCACAGGGCCTGCCTGCAGCTCCTCCCTGGGAGCTCAGAATAAATGACTAAGTAAGATA
CATTCTGTCTGATTCCTTAGGAATTGTTTTTTCCTACTGAGTTCACACACTCCAATGCTG
CCCCTCTCCTCATCAAAATATGAACTTTCTGACCTCAAACCATTTTTTCTAAGACAGTCT
CTGTCACCCAAGCTGGAGTACAGTGGCACAGTCATGGCTCACGGCAGCCTCAACCTCCCA
GGCTCAAGTGACCCTCCAGCCTCAGCCTCCTGAGTAGCTGGGACTGCAGGCATACACCTC
CATGTCAGACTAATTTTTATTTTTTGTAGAGACAGTGTCTCACTATGTTGCCCAGGCTGG
TCNNNNNNNNNNNNNNNNNNNNNNNNNNNNNNNNNNNNNNNNNNNNNNNNNNNNNNNNNN
NNNNNNNNNNNNNNNNNNNNNNNNNNNNNNNNNNNNNNNNNNNNNNNNNNNNNNNNNNNN
NNNNNNNNNNNNNNNNNNNNNNNNNNNNNNNNNNNNNNNNNNNNNNNNNNNNNNNNNNNN
NNNNNNNNNNNNNNNNNNNNNNNNNNNNNNNNNNNNNNNNNNNNNNNNNNNNNNNNNNNN
NNNNNNNNNNNNNNNNNNNNNNNNNNNNNNNNNNNNNNNNNNNNNNNNNNNNNNNNNNNN
NNNNNNNNNNNNNNNNNNNNNNNNNNNNNNNNNNNNNNNNNNNNNNNNNNNNNNNNNNNN
NNNNNNNNNNNNNNNNNNNNNNNNNNNNNNNNNNNNNNNNNNNNNNNNNNNNNNNNNNNN
NNNNNNNNNNNNNNNNNNNNNNNNNNNNNNNNNNNNNNNNNNNNNNNNNNNNNNNNNNNN
NNNNNNNNNNNNNNNNNNNNNNNNNNNNNNNNNNNNNNNNNNNNNNNNNNNNNNNNNNNN
NNNNNNNNNNNNNNNNNNNNNNNNNNNNNNNNNNNNNNNNNNNNNNNNNNNNNNNNNNNN
NNNNNNNNNNNNNNNNNNNNNNNNNNNNNNNNNNNNNNNAACATGACAAAACCCCCTTTC
TGCAAAAAATACAAAATTTAGCCAGGCATGGTGGCGTGCACCCGTAGTCCCAGCTACTCA
GGAGGCTGAGGTGGGAGAATAGCTTGAGCCCAGGAGGTCAAGGCTGCAGTGAGCCATGAT
TACACCACTGCACTCCAGCCTGGATGACAGAGCAAGACTGTCTCATATATGTGTGTGTGT
GTGTATATATATGCAACACACATATACATATACATATGTATACGTATATATATTATATAT
GTTCCTAGCAAAATTTAGTGGAAAGTACAGAATTCCCATAGTCCCCATGCCGACACACAG
GGATGGCCTCCCTTTTGTATCAATATTCCACACCAGAGTGGTACCTTTGCTACAATCAAG
GAACACAATATTATCACCCAAAGTCCGCAGTTTACATCAGTGTTCACTCTTGTATGTTCT
GCAAGTTTTGGCAAATGTGTAAAGACACGTATCCACCATTACAGTTTCATAGAGAATAGT
TTCATTGCCCTAAACAACACCCATTCATCCCTCCATCCCTCCAGCCCGACAACCAATTAT
CATTTTATCATTTTATTGTCNNNNNNNNNNNNNNNNNNNNNNNNNNNNNNNNNNNNNNNN
NNNNNNNNNNNNNNNNNNNNNNNNNNNNNNNNNNNNNNNNNNNNNNNNNNNNNNNNNNNN
NNNNNNNNNNNNNNNNNNNNNNNNNNNNNNNNNNNNNNNNNNNNNNNNNNNNNNNNNNNN
NNNNNNNNNNNNNNNNNNNNNNNNNNNNNNNNNNNNNNNNNNNNNNNNNNNNNNNNNNNN
NNNNNNNNNNNNNNNNNNNNNNNNNNNNNNNNNNNNNNNNNNNNNNNNNNNNNNNNNNNN
NNNNNNNNNNNNNNNNNNNNNNNNNNNNNNNNNNNNNNNNNNNNNNNNNNNNNNNNNNNN
NNNNNNNNNNNNNNNNNNNNNNNNNNNNNNNNNNNNNNNNNNNNNNNNNNNNNNNNNNNN
NNNNNNNNNNNNNNNNNNNNNNNNNNNNNNNNNNNNNNNNNNNNNNNNNNNNNNNNNNNN
NNNNNNNNNNNNNNNNNNNNNNNNNNNNNNNNNNNNNNNNNNNNNNNNNNNNNNNNNNNN
NNNNNNNNNAGCAAAATTTAGTGGAAAGTACAGAATTCCCATAGTCCCCATGCCGACACA
CAGGGATGGCCTCCCTTTTGTATCAATATTCCACACCAGAGTGGTACCTTTGCTACAATC
AAGGAACACAATATTATCACCCAAAGTCCGCAGTTTACATCAGTGTTCACTCTTGTATGT
TCTGCAAGTTTTGGCAAATGTGTAAAGACACGTATCCACCATTACAGTTTCATAGAGAAT
AGTTTCATTGCCCTAAACAACACCCATTCATCCCTCCATCCCTCCAGCCCGACAACCAAT
TATCATTTTATCATTTTATTGTCCTCACAATTTTGCCTTTTTCCAGAATGTCATATAGTT
TGAATCATGCATTTGGATTGGCTTCTTTCAGTTAGTAAGGCATTTAAGGTTCCACCGTAT
CTTTTTTTTGGTGGGGTGGAGGGGAGGGGGAGGCAGACAGGGTCCTGCTCTGGAGTGCAG
TGGCGCTGGAATGCAGTGAATGACAGAAAAACGGGCCTCGTATCTTAAGCGGAAGCAATT
ACTATCAATATTTTATGCAACAAAGCTCAAATGAACGGCTGTAAATGAGATTGCGAAACT
TAAACCCAGCTTCCATAATCCAACTTTCACCCAATAAACTGAAAAATATTTCAGTAAACT
ATGACGCAACCAGAGTTCCAAGATAAAAGTGGAAGCAAGCGATAGGGCAATGTGTTATTT
TAAAGTATACACAACAGACCCGCTATATNNNNNNNNNNNNNNNNNNNNNNNNNNNNNNNN
NNNNNNNNNNNNNNNNNNNNNNNNNNNNNNNNNNNNNNNNNNNNNNNNNNNNNNNNNNNN
NNNNNNNNNNNNNNNNNNNNNNNNNNNNNCTTGGCTCACTGCAACCTCCGCCTCCCAGGT
TCAAGCGATTCTCGTGCCTCATCTTCCTGAGTAGCTGGGATTACAGGCGTGCACCACCAC
ACCCAGCTAATTTTTGTATTTTTTTAGTAGAGACGGGATTTCTTTTTTTGTTTTGTTTTG
TTTTGTTTTTTGAGACGGAGTCTCGCTCTGTCTCCCAGGCTAGAGTGCAGTGGCGCGAGC
TCGGCTCACTGCAAGCTCCGCCTCCCGGGTTCAGGCCATTCTCCTGCCTCAGCCTCCCAA
ATAGCTGGGACCACAGGCGCCTGCCACCACACCTGGCTAATTTTTTGTATTTTTAGTAGA
GACGGGGTTTCACCGTGTTAGCCAGGATGGTCTCGATTTCCTGACCTCGTGATCCGCCCG
CCTCGGCCTCCCAAATCCACCATATGTTTGTTTTCATGGCCTGATAGCTGATAGCTTCTT
TTTTGTTTTTTGTTTTTTGTTTTTTTTTTTGAAACGGAGTCTCGCTCTGTCACCCCAGAC
TGGAGTGCCGTGGCGCGATCTCGGCTCACTGCAACCTCCGCCTCCCGGGTTCAAGCGATT
CTTCTGCCTCAGTTTGCGGAGTAGCTGGGACTACAGGCACACGCCGCCACGCCTGGCTAA
TTTTTTTTTTTTTTTTTTTTGAGACAGAGTCTCGCTGTCGCCCAGGCTGGAGTGCAGTGG
CGCGATCTCGGCTCACTGCAGGCTCCGCCCCCCGGGGTTCACGCCATTCTCCTGCCTCAG
CCTCCCGAGTAGCTGGGACTACAGGCGCCTGCCACCTCTCCCGGCTAATTTTTTGTATTT
TTAGTTGAGACGGGGTTTCACCGCGTTAGCCAGGATGGTCTCCATCTCCTGACCTCGTGA
TCCGCCCGCCTCCGCCTCCCAAAGTNNNNNNNNNNNNNNNNNNNNNNNNNNNNNNNNNNN
NNNNNNNNNNNNNNNNNNNNNNNNNNNNNNNNNNNNNNNNNNNNNNNNNNNNNNNNNNNN
NNNNNNNNNNNNNNNNNNNNNNNNNNNNNNNNNNNNNNNNNNNNNNNNNNNNNNNNNNNN
NNNNNNNNNNNNNNNNNNNNNNNNNNNNNNNNNNNNNNNNNNNNNNNNNNNNNNNNNNNN
NNNNNNNNNNNNNNNNNNNNNNNNNNNNNNNNNNNNNNNNNNNNNNNNNNNNNNNNNNNN
NNNNNNNNNNNNNNNNNNNNNNNNNNNNNNNNNNNNNNNNNNNNNNNNNNNNNNNNNNNN
NNNNNNNNNNNNNNNNNNNNNNNNNNNNNNNNNNNNNNNNNNNNNNNNNNNNNNNNNNNN
NNNNNNNNNNNNNNNNNNNNNAACTCCTAAACTCAGGCAGTCCGCCAGTCTCAGCCTCCC
AAAGTGTTGGGATTACAGGCGTGAGCCACCACTCCCAGCCAGTTCATTTCTTTTTAGTGC
TGAATAACATCCCACTGTTTGTAGGTACTACCGCCTCAACCCATTTTTAAAACTGTGTTT
AAAGAGTTTATTGAGGCCGGGCGCGGTGACTCACGCCTGTAATCCCAGCACTCCAGCGCC
ACTGCACTCCAGAGCAGGACCCTGTCTGCCTCCCCCTCCCCTCCACCCCACCAAAAAAAA
GATACGGTGGAAACTTAAATGCCTTACTAACTGAAAGAAGCCAATCCAAATGCATGATTC
CAACTATATGACATTCTGGAAAAAGGCAAAATTGTGATGACAATAAAATGATAAAATGAT
AACTGGTTGTCGGGCTGGAGGGATGGAGGGATGAATGGGTGTTGTTTAGGGCAATGAAAC
TATTCTCTATGAAACTGTAATGGTGGATATGTGTCTTTACACATTTGCCAAAACTTGCAG
AACATACAACAAGAGTGAACACTGATGTAAATTGCGGACTTTGGGTGATAATATTGTGTT
CCTTGATTGTAGCAAAGGTACCACTCTGGTGTGGAGAGGCCATCCCTGTGTGTTGGCATG
GGGACTATGGGAATTCTGTACTTTCCACTAAATTTACAGGCATGAGCCTGTAATCCCAGC
ACTTTGGGAGGCCAAGGCGGGTGGATCACGAGGTCGGGAGATCAAGACCATCCTGGCTAA
CACAGTGAAACCCCGTCTCTACTAAAAATACAAAAAATTACCCAGGCGTGGTGACGGGCA
CCTGTAGTCCCAGCTACTCGACAGGCTGAGGTAGGAGAATGGCGTGAACCTGGGAGGCGG
AGCTTGCATGAGCCCAGATCATGCCACTGCACTCCAGCCTGGGCGACGGAGCGAGACTCC
GTCTCAAAAAAAAAAAAAAGTTTATTGCAAAAGCTTGAGTATCTTCAGTTGTGGCTTCAA
ATCCGAGCTCGGGCTTTAACCTTATGTGACCCTGGACAAATGACTTGACTCTAAGGCTCA
GTTGACTAGTCTATAACCACCTCACAGAGTTGTCAATTATGAACCTGTAAAAACTAACAT
GTACAAAAATTAACACCAGGGACACAGTGCTGAGAAACTGTGTTCTCTAAAATCACAGAC
TGCCAGAATTTTTTAAAATCTTTAAAATCATAACAGTAGTGAAAATCGGACATCTCATTC
TTACCTGGAAAGTCTAAGTCACTTTGACACAGAGAAGCAGTCAAGATCTCCAACTCAGGT
GAGAGCTTCAGAGAAGCGGTTTTTAGAGATAACATTGTACATTTATCTAAACTTTCTAAT
GTCCAAGGAAACAGAATCCTGGGTCTGCTCCTAGCCCAGGCATGATGTTAGCTCCATTGC
ATAAATACATGCCTGCTTTGCCTTATGTCCATCAAAACTCTGCTTTATATAAATTTTACC
TAAGCTTCACTCTTCCCAAAATCCTATATTCACCCTGTCTCTTCCTTTGGTCAGGCACTC
CAGAGTTCCTCTGGAGAGCTTTAAAAAAAAAAAAAAATTTAATTTAATGAAATGACTCAA
ATGAATTACGTGTAAATGATTCAGCACTGGTATTAGAAATTATTAAAAGTGGGGGCCAGG
CACGGTGGCTCACACCTGTGATCCCAGCATTTTGGGAGGCCGACGCAGGTGGATCACCTG
AGGTCAGGAGTTCGAGACCAGCCTGGCCAACATGGTGAAAACCTGTCTCTATAAAAATAC
AAAAATTAGCCAGGTGTGGTGGCAGGCGCCTGTAATCCCAGCCACTTAGGAGCCTGAGGC
CGGAGAATCGCTTGAACCCGGGAGGCAGAGGTTGCAGTGAACCAAGATCGCATCATTGCA
CTCCGGCCTGGGCAACAGAGCAAGACTCCAACTCAAAAAAAATTAAATAATAATTAATTA
ATTAAATTATAAAAAGTGAATATAAATTACCCAAGTACATGGAGATTTCCAGTTAGACAT
GCATATATTACCCACTTTGAATACATATGGAAATATGTATGTGTTGGTTCTAGAAAAAAA
TTGAGATAATGAAAATATTTTCTCAAGTTTTAGAAACAGTATGAGATAGGTTTCAACAAC
ATTCTACATGAATATAAAACCTTGATTTAAATATATGATCTTATGCCAGAAGCATGGTTG
GTTTTAATTTTTCTAACAGATACGAGTCTTGGCTTATTAATAATTAACACATTTCGCAGC
CACAGTATCAGCGTGGGGTAAAATTCTAATATTTGCTCTGATGTTTTAAATTCTCAGTCT
TTCCAACATAAGAAAATAGCTACACACATTTCAGTGTTTCCTTTTTGCAACAAGTTAACA
TAATTTTATTAGACCACATGTTATTTAGTTGTTGGGCCTTGTAAGGATTAAATGAGATCA
TGCATGTAACACTACAGTAACAGCCACATGATAAACGTCCAAATAATATTTACCTGTGCC
TGGCACAGAGCAGGCACTCAAAAAATATTTTTTAGAGCATGTGACGCGCCATGAACCAGA
GCAGCCACTTTAAATGGGCAAACGGGGATTTTTTTTTTTTAATGGTGAGACAAGCCCTGA
GAGGGCAAATGGACTGCCTAAAGCTACACAGGTCAGCGGGGCAGGTAAATCTAAATTGGC
AAAGTAAGGGCTGAGCGAACAGACTCCGACACTAGAAGACAGAGCTGAACTAACTTCTAC
TAAGGTCCCGCCTCTGCCGGTTTGTCCCGCCTTTATCTCCTCCCCTCTTCCAGCGCCTCA
TTCCTTTTTCGCTCGCCCCGGCCGTGCTGAAGCAATTTCCGCCCTGAGAAGGGTGGGGAT
TACGTCTCCCGCTCTCGCGACTCCTGGCGGTGAATGACAGCAGATGATAGCCACATTTCT
CCCTCGCCCTTCCCCTAGGTTCCCTGTCACAGTTCCGCCCTTACTACGCCCACTTCCGGC
CAGGGAACAGCCACTTCCACCCGGAAAAGGGGTTGTTCCGCCGGGGGGCGCCAGCTGTGG
CCCACCCAGCCTGCCCCGTACTTTCGCCATCATAGTCTTCTCTACCACTGTTCCTTACAG
CCACGAACGACGCAAACGAAGCCAACTTCCCCCAGCTCCGAACAGGAGCTCTCTAGCCTG
TATTACACTCCGGGAGAAGGAAAGGCGGGAGGAAACCTAGGCCTCCACGCCCGACTCCTT
TGCCCTCCCCTTTACCTCTCCACCCCTCACTAGACACCCTCCCCTCTAGGCGGGGACGAA
GCCACTTTCGCCCTGAGAGAGGCGGAGCCTCAGCTTCTACCCTCGCTCTCGCGAGCTTTC
GGAACTCTCGCGAGACCCGACGCCCGACTTGTGCGCCCGGGAAACCCCGTCGCTCCCTTT
CCCCTGGCTAGCAGCGCGGAGGCCGCACGGTAAGCGGGGGCTCCGAGTTGGACCGGGAGC
GAGGCGGCAGGGCCGGACGCCGAAGCCGCAGAGCGCGTGCCTGAGGGCCCCGAGGCGCCC
GGCGCGGGCCCGTCCCGCCCCCTGGAGCCGCGGCCACGTGCGAGCGGCAGGCCCGGACAT
GCCCGGTCAGCGCCGTTCGGGAACCGAGCGTGGGTCCCAGAGGGCAGCGGCGGGGTGCGT
GGGGCGTTCGGAGTCCCGGGGCTGGGGAGTGGAGTCGCGCAGGATTCTCACACGCGGGGG
CCGGGTTGCGTTAGTGCGATTCAGAGAGGCTGTGGGCGTCGGTGAGCTCCTTCGGACCTG
CAGGAGCCGGAGCCTGGCGTTGAAGGGGCCGTGGGAAGTAACGAGGGTACCCCGGTTTAG
GATGCGTTGGATCGAAAGGATTGGGGTGGGGTTCGTGCCCCTGGCAGTCGTCTCCACCAG
GCCTGTGTTCACATGCTTGACTTTTTCCCGCAG

>CHIMPANZEE_CHIMP2.1:19:47337670:47337934:1
GTGAGTTTGGGGACTGAGGTTCAAAACGGGTGGAGGCTGTCGCCTTGGCCTGCCCATCTG
AGCCCCAGTGTTTGCCGGTCCTGGCAGGGGAGGCTTGTTTGGGGCTTCCGTGGCTCCTTT
CAGCGTGAGGCCTGGCTTGTGTTCCGGTTCCAGCCTCTCTTTGTACTCTGGGCGCAGCAT
AGTTGTGTTGAGGGGAGGGCATTTGGGATATGGGGTAGTTTGTGGAGATGACTGAATCGT
GCTTTTCCCACTGTTTTGGTCTTAG

>COW_Btau_4.0:18:51093289:51093571:-1
GTGAGTGTGGGGACTGGGTGGGGGTCGAGTGGGTGGGGGCTCTGGTCTTGCCCGACGCCT
CTGGGCCCTCGGGCTTTCTTTTTCTGGCTGGGGGAGCTTGTTGGAGGTTAGTGTGGAGTC
CACTCTTTGTACATGAGGCCTGGGTTGTGTTTGAGTTTCAGTATTTTTCCTGTTGTGGGG
CACATTGGGCTCCTGGTGGTGTATAGTTGTGCTGACGGAAGGGAATTGGGATGGAGTTTG
TGGAGGCTCCTGAATTGTGCCTTTCTGGCTGTCCTGGTCCCAG

>DOG_1:115335004:115335283:-1
GTGAGTGTGGGGATCGGGGCTCGCGGCCTGTGGGGGCTGTGGTCTTTCCGGGCTCCTGGG
CGGGCGTTTCTCTCCCCTGGTGGAGGGAGGCTTGTGAGGTCTCTGTGGAGTCTGCTTGTC
TGCCTGAGGCCTGGGTCTGGCTTGTAATTGGGTTTCAGATGCTTTGTATTCTGGGACACG
TGGGGCTCCCCTTAACCTACAGTTATGCTGAGCAGAGGGGATTTGGGGGACGGAGTTTGT
GGAGACTCCTGAATCGTGCCTCTATCGCTGTTGATCCCAG

>HUMAN_NCBI36:19:47056756:47057020:1
GTGAGTTTGGGGACTGAGGTTCAAAACGGGTGGAGGCTGTCGCCTTGGCCTGCCCATCTG
AGCCCCAGTGTTTGCCGGTCCTGGCAGGGGAGGCTTGTTTGGGGCCTCCGTGGCTCCTTT
CAGCGTGAGGCCTGGCTTGTGTTCCGGTTCCAGCCTCTCTTTGTACTCTGGGCACAGCAT
AGTTGTGTTGAGGGGAGGGCATTTGGGATATGGGGTAGTTTGTGGAGATGACTGAATCGT
GCTTTTCCCACTGTTTTGGTCTTAG

>MACAQUE_MMUL_1:19:48174016:48174280:1
GTGAGTTTGGGGATTGAGGTTCAAAGCGGGTGGAGGCTATCGCCTTGGCCCTGCCCGTCG
GGCCCCAGTGTTTGCCGGTCCTGGCAGGGGAGGCTTGTTTGGGGCCTCCGTGGCTCATTT
CAGTATCAGGCCTGGCTTGTGTTCCGGTTCCAGCCTCTCTCTGTACTCTGGACACACCAT
AGTTGTGTTGAGGGGAGGGCGTTTGAGATATGGGGTAGTTTGTGGAGATGACTGAATCGT
GCTTTTCTGGCTGTTTTGGTCTTAG

>MOUSE_NCBIM37:7:25670226:25670470:1
GTAAGTGTTTGTTGGAACTGAGGCCTGACCCCTGTGCGCTGTGACCCCAATGTGTCATTA
ATCCCTCTGGCCACTTGCTGGGGGTCTTTTCTGAATTGGGCCTACGGTGACCATGCTTCC
TTTTTAACCTGTTCGTTCTTGCTTTTTTTTTCCCCCAACCTTGTTAACTTGCTAAAGGTT
AGTAGATCTGAAGTCATCTTTGGAAATTTTTGAAGTGTGCTTTTTCTCAATTCTCTTGGT
TCTAG

>ORANGUTAN_PPYG2:19:43123982:43124246:1
GTGAGTTTGGGGACTGAGGTTCAAAACGGGTGAAGGCTGTCGCCTTGGCCTGCCCGTCTG
AGCCCCAGTGTTTGCCGGTCCTGGCGGGGGAGACTTGTTTGGGGCCTCCGTGGCTCCTTT
CAGCGTGAGGCCTGGCTTGTGTTCCGGTTCCAGCCTTTCTTTGTATTCTGGGCACATCGT
AGTTGTGTTGAGGGGAGGGCATTTGGGATATGGGGTAGTTTGTGGAGATGACTGAATCGT
GCTTTTCCCACTGTTTTGGTCTTAG

>CHIMPANZEE_CHIMP2.1:19:47346028:47346508:1
GTAAGCAGGGTAGGGAGGGCTGCATTGATGGAGTAGCCTTGAGGCCCGGTCATCACTTCC
CCAACGAATGGTCCTGCATAGTCTGCCCAGCCCCTCAGGCCCCTCCTATCAGAGGCAGGC
AGGAGGGGATTCTGCAGAAAAGCAAACAATACGGGGCCTCACCCCGACCTCTGGCTGACT
AGCCCAGGCTCCAGGAGGGTAATTTAGCGACTATCTGCTTTCATTAGCCTGCTCGTTAAC
TTTTCCCAATTGATTTTTCGGGGCTTTTGATCTAAATGCTTGCACAAACAACACCCCGTC
AGCTCCCGGGGGGCTCCCACTACTGCCCCCAGCTCGTTAGAATGCACCTGACTAGGGCCC
TCAGTGGGACTTGGCTGGCGGCAGGTGGCTTCTTGAGAAGCCTGGCTTACAGCCAGGAGG
GAAGGGGCTGAGAACAGGACCTGTGCTCACTGGGGCCTGCATGACCCTTCCCTCCCCACA
G

>COW_Btau_4.0:18:51087626:51088140:-1
GTAAGCCAGCGAGGGGAAGCTGGGCACGTGAGGGGGCTTGGGGCCAGGTCCCCAGTGGTG
CCTGAATGGAGGACCATCCTCCTCTGCCCGTCAGGGAGGTGTCAGGTGTGTCCTGGCCCT
CGGGCAGGCAGGGGGTTCAGAAGAGTGAGCAGCCGAGGGGCCTCGCCCCGACCTCTCTGG
CTGACTACTCCAGGCTCCAGGAAGGTAATTTAGCGACTGTCTGCTTTCATTAGCCTGCTC
GTTAACTTTTCCCAATTGATTTTTCGGGGCTTTTGATCTATTGCTTGCAGAAACGACACC
CCATCAGCTCAGATGAGGGGGGGTTCCCATTGCAGCCTCCAGCTTGTTAGAATGCAGCCG
ACTGGGGACCTGAGTGGACTTGGCTGGCGTCATGAGGTCTGCGGCCAGGCGTTCCTTGGG
AAGCTTGACTTGTGACAGGAGAGGCCTGGCCTGGGCCAGGGATGCTGGTGCGAGTCTGCG
CTCACCTAGGCCTGTGTGACTCTTCTCTCCCACAG

>DOG_BROADD2:1:115328395:115328907:-1
GTAAGTGGGAATGGCGGGTGATGGAAGAGACCTGGGGCCAAATCACCTGTAAGGAAGTGA
TCTAGAGCCATCCTTCCCCCTGTGGAGAGGTGTCCGGTCTGTCCTGCATGGTCTGCAGCT
GCCCCTCAGGCAGGCAGGGGATTCAGCAGAGAAGCCAACAGTCAGGGGCCTCACCCCGAC
CTCTCTGGCTGACTACCCCGAGCTCTAGGAAGGTAATTTAGCGACTGTCCGCTTTCATTA
GCCTGCTCGTTAACTTTTCCCAATTGATTTTTCGGGGCTTTTGATCTAATGCTTGCACAA
ACGACACCCCAGCAGCTCTCAGGGGGGCTCCCACTGCTGCCCCCAGCTTGTTAGAATGCA
ACCAACTAGGGCCCTCGGTGGGACTTGGCTGGTGTCATGTGCTCCCATGGCCAGGTGCCT
TCTTGGGAAACCTGGCTCACATCCAGGAGGGGCCTGGCAGTGACAGGGCTGAGAGCCGGC
ACTGATGGGGGGCACATGACCCTTCTCCCACAG

>HUMAN_NCBI36:19:47065125:47065608:1
GTAAGCAGGGTAGGGGGGGCTGCATTGATGGAGTAGCCTTGAGGCCCGGTCATCAATTCC
CCAACGAATGGTCCTGCATAGTCTGCCCAGCCCCTCAGGCCCCTCCTATCAGAGGCAGGC
AGGAGGGGATTCTGCAGAAAAGCAAACAGCACGGGGCCTCACCCCGACCTCTCTGGCTGA
CTAGCCCAGGCTCCAGGAGGGTAATTTAGCGACTATCTGCTTTCATTAGCCTGCTCGTTA
ACTTTTCCCAATTGATTTTTCGGGGCTTTTGATCTAAATGCTTGCACAAACAACACCCCG
TCAGCTCCCAGGGGGGCTCCCACTACTGCCCCCAGCTCGTTAGAATGCACCTGACTAGGG
CCCTCAGTGGGACTTGGCTGGCGGCAGGTGGCTTCTTGAGAAGCCTGGCTCACAGCCAGG
AGGGAAGGGGCTGAGAACAGGACCTGTGCTCACTGGGGCCTGCATGACCCTTCCCTCCCC
ACAG

>MOUSE_NCBIM37:7:25673485:25673925:1
GTATGCAGGGTTGTGGCTGGGCCAGGGGTAGTCTTTGCCTGCTGGTGGCATGTGGTGGGG
TTGTTGGACCTCCCTATAAATGAAGGTATGGGGCCTTCAGAAAGCAAAAGGGAGGGCCTC
ACCCAGACCTCTCTGGCTGACTTGCTCTGACTCTGGGAAGGTAATTTAGCGACTGTCTGC
TTTCATTAGCCTACTCGTTAACTTTTCCCAATTGATTTTTTCGGGGCTTTTGATCTAATG
CTTGCACAAACGACACCCCGTCAACTCCCAAGGGTCTCCCTCTCCTGCCCCGGGCTCGTT
AGGATGTGGCTGGCCACAAGTGGGACTTGGCAAACACAGTGCAGTTCCATCACTTGGTAC
TTTGTTTGTGCACCACCCCTGGGGGGGTGGGCTGTACTCATCCAGGGTTTGTTTTGTTTT
GTTTTGTTTTTCTTTGTACAG

>ORANGUTAN_PPYG2:19:43131874:43132357:1
GTAAGCAGGGTAGGGAGGGCTGCATTGATAGAGCAGCCTTGGGGCCCGGTCATCACTTCC
CCAACGAATCGTCCTGCATAGTCTGCCCAGCCCCTCAGGCCTCTCCTATCAGAGGCAGGC
AGGAGGGGATTCTGCAGAAAAGCAAACAGCGCGGGGCTTCACCCCGACCTCTCTGGCTGA
CTAGCCCAGGCTCCAGGAAGGTAATTTAGCGACTGTCTGCTTTCATTAGCCTGCTCGTTA
ACTTTTCCCAATTGATTTTTCGGGGCTTTTGATCTAAATGCTTGCACAAACGACACCCCG
TCAGCTCCCAGGGGGGCTCCCACTACTGCCCCCAGCTTGTTAGAATGCACCTGACCAGGG
CCCTCACTGGGACTTGGCTGGCGGCAGGTGGCTTCTTGAGAAGCCTGGCTCACAGCCAGG
AGGGAAGGGGCTGAGAACAGGACCTGTGCTCACTGGGGCCTACATGACCCTTCCCTCCCC
ACAG
