# Supplementary material for: Targeted Resequencing and Analysis of the Diamond-Blackfan Anemia Disease Locus RPS19
Source: PLoS One. 2009 Jul 9;4(7):e6172. doi: 10.1371/journal.pone.0006172 (PMC2703794; doi:10.1371/journal.pone.0006172)
Supplement: Text S2 — Compressed archive with files used in the study for visualization in the UCSC Genome Browser (in *.gff format) (0.16 MB ZIP) [file pone.0006172.s006.zip]

Archive with 17 entries (17 files):
- Da_Costa_et_al.conservation.Annotation.gff
- Kondoh_et_al.UTRs.Annotation.gff
- RPS19.STS.Annotation.gff
- RPS19.TSS.Annotation.gff
- RPS19.snps.polyColour.ucsc.gff
- Strausberg.UTRs.Annotation.gff
- TFBSs.Match.minFP.HUMAN.gff
- TFBSs.MotifLocator.EPD_3.prior_0.9.HUMAN.gff
- TFBSs.MotifSampler.prior_0.2.HUMAN.gff
- TFBSs.MotifScanner.EPD_3.prior_0.9.HUMAN.gff
- TFBSs.pMatch.minFP+minSUM.HUMAN.gff
- chr19.47040M-47068M.EPO_conservation.EnsEMBL.Annotation.gff
- chr19.47040M-47068M.FuncGen.EnsEMBL.Annotation.gff
- chr19.47040M-47068M.Infocon_conservation.Annotation.gff
- chr19.47040M-47068M.Repeats.Annotation.gff
- chr19.47040M-47068M.STS.Annotation.gff
- chr19.47040M-47068M.Transfac.ChIP-chip.Annotation.gff
