# Supplementary material for: Targeted Resequencing and Analysis of the Diamond-Blackfan Anemia Disease Locus RPS19
Source: PLoS One. 2009 Jul 9;4(7):e6172. doi: 10.1371/journal.pone.0006172 (PMC2703794; doi:10.1371/journal.pone.0006172)
Supplement: Text S2 — Compressed archive with files used in the study for visualization in the UCSC Genome Browser (in *.gff format) (0.16 MB ZIP) [file pone.0006172.s006.zip › Da_Costa_et_al.conservation.Annotation.gff]

track name=Da_Costa_et_al description="Areas of conservation described by Da Costa et al. Blood 2003; 101(1): 318-323"
chr19	Da_Costa_et_al	misc_feature	47055465	47055630	0.78	+	.	label="C1_DaCosta"; map="chromosome"; note="Contains SP1, GATA-1(weak consensus), CACCC Bf(optimal motif)"; citation=[12393682]; inference="alignment:"
chr19	Da_Costa_et_al	misc_feature	47055692	47055750	0.83	+	.	label="C2_DaCosta"; map="chromosome"; citation=[12393682]; inference="alignment:"
chr19	Da_Costa_et_al	misc_feature	47055923	47055972	.	+	.	label="P_DaCosta"; map="chromosome"; note="Contains predicted promoter region: non canonical TATA-box, TSS att a C residue embedded in Py* stretch(13nt) and short GC-rich 5UTR (22nt)"; citation=[12393682]; inference="alignment:NNPP"
chr19	Da_Costa_et_al	misc_feature	47056053	47056210	0.86	+	.	label="C3_DaCosta"; map="chromosome"; note="Contains Rel A, c-Rel(complete consensus), NF-kB (partial consensus)"; citation=[12393682]; inference="alignment:"
chr19	Da_Costa_et_al	misc_feature	47056286	47056421	0.80	+	.	label="C4_DaCosta"; map="chromosome"; note="Contains N-Myc(complete consensus)"; citation=[12393682]; inference="alignment:"
