# Supplementary material for: Targeted Resequencing and Analysis of the Diamond-Blackfan Anemia Disease Locus RPS19
Source: PLoS One. 2009 Jul 9;4(7):e6172. doi: 10.1371/journal.pone.0006172 (PMC2703794; doi:10.1371/journal.pone.0006172)
Supplement: Text S2 — Compressed archive with files used in the study for visualization in the UCSC Genome Browser (in *.gff format) (0.16 MB ZIP) [file pone.0006172.s006.zip › RPS19.STS.Annotation.gff]

track name=STS description="NCBI/Genbank Annotation: STS"
chr19	NCBI	STS	47065474	47065664	.	+	0	gene="RPS19"; standard_name="RP_S19_1"; db_xref="UniSTS:9417"
