# Supplementary material for: Targeted Resequencing and Analysis of the Diamond-Blackfan Anemia Disease Locus RPS19
Source: PLoS One. 2009 Jul 9;4(7):e6172. doi: 10.1371/journal.pone.0006172 (PMC2703794; doi:10.1371/journal.pone.0006172)
Supplement: Text S2 — Compressed archive with files used in the study for visualization in the UCSC Genome Browser (in *.gff format) (0.16 MB ZIP) [file pone.0006172.s006.zip › RPS19.TSS.Annotation.gff]

track name=TSSs description="Transfac (v12.1): TSSs"
chr19	Fantom	misc_signal	47053198	47053198	.	+	.	gene="RPS19"; db_xref="Fantom:T19F02CDF98E"; label="TSS";
chr19	EnsEMBL	misc_signal	47055828	47055828	.	+	.	gene="RPS19"; db_xref="EnsEMBL:ENST00000221975"; label="TSS";
chr19	dbTSS	misc_signal	47056165	47056165	.	+	.	gene="RPS19"; db_xref="dbTSS:PCD07768 (17)"; label="TSS";
chr19	dbTSS	misc_signal	47056166	47056166	.	+	.	gene="RPS19"; db_xref="dbTSS:PCD07505 (13)"; label="TSS";
chr19	EPD	misc_signal	47056166	47056166	.	+	.	gene="RPS19"; db_xref="EPD:EP68002"; label="TSS";
chr19	dbTSS	misc_signal	47056167	47056167	.	+	.	gene="RPS19"; db_xref="dbTSS:WMD06656 (30)"; label="TSS";
chr19	Fantom	misc_signal	47056176	47056176	.	+	.	gene="RPS19"; db_xref="Fantom:T19F02CE0530"; label="TSS";
chr19	Fantom	misc_signal	47056202	47056202	.	+	.	gene="RPS19"; db_xref="Fantom:T19F02CE054A"; label="TSS";
chr19	Fantom	misc_signal	47056378	47056378	.	+	.	gene="RPS19"; db_xref="Fantom:T19F02CE054A"; label="TSS";
