# Supplementary material for: Targeted Resequencing and Analysis of the Diamond-Blackfan Anemia Disease Locus RPS19
Source: PLoS One. 2009 Jul 9;4(7):e6172. doi: 10.1371/journal.pone.0006172 (PMC2703794; doi:10.1371/journal.pone.0006172)
Supplement: Text S2 — Compressed archive with files used in the study for visualization in the UCSC Genome Browser (in *.gff format) (0.16 MB ZIP) [file pone.0006172.s006.zip › RPS19.snps.polyColour.ucsc.gff]

track name=Amplicons description="Venter Institute/NHLBI Resequencing: Amplicons"
chr19	PrimerDesigner	Amplicons	47055167	47055510	.	+	.	[RPS19_00000_1000]
chr19	PrimerDesigner	Amplicons	47055389	47055729	.	+	.	[RPS19_00001_1001]
chr19	PrimerDesigner	Amplicons	47055628	47055970	.	+	.	[RPS19_00002_1002]
chr19	PrimerDesigner	Amplicons	47055697	47056040	.	+	.	RPS19_00100_1003
chr19	PrimerDesigner	Amplicons	47055931	47056264	.	+	.	RPS19_00101_1004
chr19	PrimerDesigner	Amplicons	47056152	47056501	.	+	.	RPS19_00102_1005
chr19	PrimerDesigner	Amplicons	47056187	47056528	.	+	.	RPS19_00200_1006
chr19	PrimerDesigner	Amplicons	47056430	47056761	.	+	.	RPS19_00201_1007
chr19	PrimerDesigner	Amplicons	47056652	47057000	.	+	.	RPS19_00202_1008
chr19	PrimerDesigner	Amplicons	47056710	47057031	.	+	.	RPS19_00300_1009
chr19	PrimerDesigner	Amplicons	47056925	47057268	.	+	.	RPS19_00301_1010
chr19	PrimerDesigner	Amplicons	47057164	47057513	.	+	.	RPS19_00302_1011
chr19	PrimerDesigner	Amplicons	47059363	47059710	.	+	.	RPS19_00400_1012
chr19	PrimerDesigner	Amplicons	47059628	47059977	.	+	.	RPS19_00401_1013
chr19	PrimerDesigner	Amplicons	47059827	47060172	.	+	.	RPS19_00402_1014
chr19	PrimerDesigner	Amplicons	47059958	47060288	.	+	.	RPS19_00500_1015
chr19	PrimerDesigner	Amplicons	47060172	47060514	.	+	.	RPS19_00501_1016
chr19	PrimerDesigner	Amplicons	47060399	47060742	.	+	.	RPS19_00502_1017
chr19	PrimerDesigner	Amplicons	47060626	47060971	.	+	.	[RPS19_00503_1018]
chr19	PrimerDesigner	Amplicons	47060626	47060971	.	+	.	RPS19_00600_1019
chr19	PrimerDesigner	Amplicons	47060725	47061040	.	+	.	RPS19_00601_1020
chr19	PrimerDesigner	Amplicons	47061418	47061767	.	+	.	RPS19_00700_1021
chr19	PrimerDesigner	Amplicons	47062174	47062517	.	+	.	RPS19_00800_1022
chr19	PrimerDesigner	Amplicons	47062316	47062645	.	+	.	[RPS19_00801_1023]
chr19	PrimerDesigner	Amplicons	47062316	47062645	.	+	.	RPS19_00900_1024
chr19	PrimerDesigner	Amplicons	47062530	47062862	.	+	.	RPS19_00901_1025
chr19	PrimerDesigner	Amplicons	47063658	47063999	.	+	.	[RPS19_00000_1026]
chr19	PrimerDesigner	Amplicons	47063879	47064210	.	+	.	[RPS19_00001_1027]
chr19	PrimerDesigner	Amplicons	47064082	47064383	.	+	.	[RPS19_00002_1028]
chr19	PrimerDesigner	Amplicons	47064269	47064616	.	+	.	RPS19_00003_1029
chr19	PrimerDesigner	Amplicons	47064269	47064616	.	+	.	[RPS19_00000_1030]
chr19	PrimerDesigner	Amplicons	47064498	47064846	.	+	.	RPS19_00001_1031
chr19	PrimerDesigner	Amplicons	47064739	47065070	.	+	.	RPS19_00002_1032
chr19	PrimerDesigner	Amplicons	47064971	47065319	.	+	.	RPS19_00003_1033
chr19	PrimerDesigner	Amplicons	47065084	47065431	.	+	.	RPS19_00000_1034
chr19	PrimerDesigner	Amplicons	47065317	47065666	.	+	.	RPS19_00001_1035
chr19	PrimerDesigner	Amplicons	47065548	47065894	.	+	.	RPS19_00002_1036
chr19	PrimerDesigner	Amplicons	47066007	47066306	.	+	.	RPS19_00000_1037
chr19	PrimerDesigner	Amplicons	47066186	47066515	.	+	.	RPS19_00001_1038
chr19	PrimerDesigner	Amplicons	47066392	47066739	.	+	.	RPS19_00002_1039
chr19	PrimerDesigner	Amplicons	47066442	47066744	.	+	.	RPS19_00000_1040
chr19	PrimerDesigner	Amplicons	47066817	47067117	.	+	.	RPS19_00001_1041
chr19	PrimerDesigner	Amplicons	47067015	47067342	.	+	.	RPS19_00002_1042
chr19	PrimerDesigner	Amplicons	47067063	47067367	.	+	.	RPS19_00000_1043
chr19	PrimerDesigner	Amplicons	47067263	47067596	.	+	.	RPS19_00001_1044
chr19	PrimerDesigner	Amplicons	47067495	47067844	.	+	.	RPS19_00002_1045
chr19	PrimerDesigner	Amplicons	47067739	47068080	.	+	.	RPS19_00003_1046
chr19	PrimerDesigner	Amplicons	47053085	47053884	.	+	.	RPS19_00000_0000*
chr19	PrimerDesigner	Amplicons	47053783	47054539	.	+	.	RPS19_00001_0001
chr19	PrimerDesigner	Amplicons	47054065	47054699	.	+	.	RPS19_00100_0002
chr19	PrimerDesigner	Amplicons	47054516	47055313	.	+	.	RPS19_00101_0003
chr19	PrimerDesigner	Amplicons	47055167	47055966	.	+	.	RPS19_00102_0004
chr19	PrimerDesigner	Amplicons	47057198	47057943	.	+	.	RPS19_00200_0005
chr19	PrimerDesigner	Amplicons	47057746	47058540	.	+	.	RPS19_00201_0006
chr19	PrimerDesigner	Amplicons	47058319	47059094	.	+	.	RPS19_00300_0007
chr19	PrimerDesigner	Amplicons	47058863	47059654	.	+	.	RPS19_00301_0008
chr19	PrimerDesigner	Amplicons	47063054	47063846	.	+	.	RPS19_00400_0009
chr19	PrimerDesigner	Amplicons	47063658	47064383	.	+	.	RPS19_00401_0010
chr19	PrimerDesigner	Amplicons	47053043	47053694	.	+	.	RPS19_00000_2000
chr19	PrimerDesigner	Amplicons	47053763	47054312	.	+	.	RPS19_00001_2001
track name=Novel_Polymorphisms description="CVI/NHLBI Resequencing: Novel Polymorphisms" color=255,0,0
chr19	PrimerDesigner	Polymorphisms	47053121	47053121	1	+	.	novel.1:A/G
chr19	PrimerDesigner	Polymorphisms	47053622	47053622	1	+	.	novel.2:T/G
chr19	PrimerDesigner	Polymorphisms	47053901	47053901	1	+	.	novel.3:A/G
chr19	PrimerDesigner	Polymorphisms	47053920	47053920	1	+	.	novel.4:A/G
chr19	PrimerDesigner	Polymorphisms	47054215	47054215	1	+	.	novel.5:T/C
chr19	PrimerDesigner	Polymorphisms	47054248	47054248	1	+	.	novel.6:T/C
chr19	PrimerDesigner	Polymorphisms	47054449	47054449	1	+	.	novel.7:T/C
chr19	PrimerDesigner	Polymorphisms	47056293	47056293	1	+	.	novel.8:C/G
chr19	PrimerDesigner	Polymorphisms	47056542	47056542	1	+	.	novel.9:A/G
chr19	PrimerDesigner	Polymorphisms	47056557	47056557	1	+	.	novel.10:A/G
chr19	PrimerDesigner	Polymorphisms	47056585	47056585	1	+	.	novel.11:A/G
chr19	PrimerDesigner	Polymorphisms	47056836	47056836	1	+	.	novel.12:CC/C
chr19	PrimerDesigner	Polymorphisms	47057012	47057012	1	+	.	novel.13:-/T
chr19	PrimerDesigner	Polymorphisms	47057056	47057056	1	+	.	novel.14:T/C
chr19	PrimerDesigner	Polymorphisms	47057082	47057085	1	+	.	novel.15:CAAGCT/CTTG
chr19	PrimerDesigner	Polymorphisms	47057167	47057167	1	+	.	novel.16:C/G
chr19	PrimerDesigner	Polymorphisms	47057955	47057955	1	+	.	novel.17:A/G
chr19	PrimerDesigner	Polymorphisms	47058032	47058032	1	+	.	novel.18:A/G
chr19	PrimerDesigner	Polymorphisms	47058376	47058376	1	+	.	novel.19:A/T
chr19	PrimerDesigner	Polymorphisms	47058432	47058432	1	+	.	novel.20:A/G
chr19	PrimerDesigner	Polymorphisms	47059724	47059724	1	+	.	novel.21:A/G
chr19	PrimerDesigner	Polymorphisms	47059810	47059810	1	+	.	novel.22:T/G
chr19	PrimerDesigner	Polymorphisms	47060250	47060250	1	+	.	novel.23:T/G
chr19	PrimerDesigner	Polymorphisms	47060402	47060402	1	+	.	novel.24:C/CCCACC
chr19	PrimerDesigner	Polymorphisms	47060414	47060414	1	+	.	novel.25:T/C
chr19	PrimerDesigner	Polymorphisms	47061654	47061654	1	+	.	novel.26:C/G
chr19	PrimerDesigner	Polymorphisms	47062448	47062448	1	+	.	novel.27:GG/G
chr19	PrimerDesigner	Polymorphisms	47062504	47062504	1	+	.	novel.28:T/C
chr19	PrimerDesigner	Polymorphisms	47062690	47062690	1	+	.	novel.29:A/G
chr19	PrimerDesigner	Polymorphisms	47064006	47064006	1	+	.	novel.30:A/G
chr19	PrimerDesigner	Polymorphisms	47064380	47064380	1	+	.	novel.31:T/G
chr19	PrimerDesigner	Polymorphisms	47064567	47064567	1	+	.	novel.32:C/G
chr19	PrimerDesigner	Polymorphisms	47064585	47064585	1	+	.	novel.33:A/T
chr19	PrimerDesigner	Polymorphisms	47064639	47064639	1	+	.	novel.34:A/C
chr19	PrimerDesigner	Polymorphisms	47064647	47064647	1	+	.	novel.35:T/C
chr19	PrimerDesigner	Polymorphisms	47064688	47064688	1	+	.	novel.36:T/C
chr19	PrimerDesigner	Polymorphisms	47064772	47064772	1	+	.	novel.37:A/C
chr19	PrimerDesigner	Polymorphisms	47065048	47065048	1	+	.	novel.38:T/C
chr19	PrimerDesigner	Polymorphisms	47065142	47065142	1	+	.	novel.39:C/G
chr19	PrimerDesigner	Polymorphisms	47065190	47065190	1	+	.	novel.40:T/G
chr19	PrimerDesigner	Polymorphisms	47065675	47065675	1	+	.	novel.41:A/G
chr19	PrimerDesigner	Polymorphisms	47066237	47066237	1	+	.	novel.42:T/C
chr19	PrimerDesigner	Polymorphisms	47067232	47067232	1	+	.	novel.43:-/C
chr19	PrimerDesigner	Polymorphisms	47067432	47067432	1	+	.	novel.44:A/C
chr19	PrimerDesigner	Polymorphisms	47067568	47067568	1	+	.	novel.45:A/G
chr19	PrimerDesigner	Polymorphisms	47067955	47067955	1	+	.	novel.46:A/G
track name=Known_Polymorphisms description="CVI/NHLBI Resequencing: Detected Polymorphisms" color=0,0,255
chr19	PrimerDesigner	Polymorphisms	47056235	47056235	1	+	.	rs930102
chr19	PrimerDesigner	Polymorphisms	47056844	47056844	1	+	.	rs2075749
chr19	PrimerDesigner	Polymorphisms	47057784	47057784	1	+	.	rs12461131
chr19	PrimerDesigner	Polymorphisms	47057804	47057804	1	+	.	rs12461099
chr19	PrimerDesigner	Polymorphisms	47057950	47057953	1	+	.	rs34598858
chr19	PrimerDesigner	Polymorphisms	47058072	47058072	1	+	.	rs3786539
chr19	PrimerDesigner	Polymorphisms	47058087	47058087	1	+	.	rs3786538
chr19	PrimerDesigner	Polymorphisms	47059461	47059461	1	+	.	rs7250787
chr19	PrimerDesigner	Polymorphisms	47059746	47059746	1	+	.	rs873282
chr19	PrimerDesigner	Polymorphisms	47059856	47059856	1	+	.	rs12972552
chr19	PrimerDesigner	Polymorphisms	47060469	47060469	1	+	.	rs12974044
chr19	PrimerDesigner	Polymorphisms	47060578	47060578	1	+	.	rs7254214
chr19	PrimerDesigner	Polymorphisms	47061583	47061583	1	+	.	rs7259596
chr19	PrimerDesigner	Polymorphisms	47062807	47062807	1	+	.	rs11879132
chr19	PrimerDesigner	Polymorphisms	47064297	47064297	1	+	.	rs3786536
chr19	PrimerDesigner	Polymorphisms	47065138	47065138	1	+	.	rs1366610
chr19	PrimerDesigner	Polymorphisms	47065519	47065519	1	+	.	rs2075750
chr19	PrimerDesigner	Polymorphisms	47065733	47065733	1	+	.	rs2075751
chr19	PrimerDesigner	Polymorphisms	47066676	47066676	1	+	.	rs2075752
chr19	PrimerDesigner	Polymorphisms	47067084	47067084	1	+	.	rs2075754
track name=Upstream_Amplicons description="Uppsala University: Amplicons"
chr19	PrimerDesigner	Amplicons	47048065	47049599	.	+	.	RPS19_up_OE1
chr19	PrimerDesigner	Amplicons	47049362	47051019	.	+	.	RPS19_up_OE2
chr19	PrimerDesigner	Amplicons	47050860	47051454	.	+	.	RPS19_up_OE3
chr19	PrimerDesigner	Amplicons	47052314	47053295	.	+	.	RPS19_up_OE4
track name=Upstream_Known_Polymorphisms description="Uppsala University: Detected Polymorphisms" color=255,0,0
chr19	PrimerDesigner	Polymorphisms	47049015	47049015	1	+	.	novel.47:A/G
chr19	PrimerDesigner	Polymorphisms	47051353	47051358	1	+	.	novel.48:CTTATT/-
chr19	PrimerDesigner	Polymorphisms	47050793	47050793	1	+	.	novel.49:C/C
chr19	PrimerDesigner	Polymorphisms	47052894	47052894	1	+	.	novel.50:G/T
track name=Upstream_Novel_Polymorphisms description="Uppsala University: Detected Polymorphisms" color=0,0,255
chr19	PrimerDesigner	Polymorphisms	47049296	47049296	1	+	.	rs4803512
chr19	PrimerDesigner	Polymorphisms	47049909	47049909	1	+	.	rs6509002
chr19	PrimerDesigner	Polymorphisms	47049621	47049621	1	+	.	rs3214574
chr19	PrimerDesigner	Polymorphisms	47052575	47052575	1	+	.	rs7258162
