# Supplementary material for: Targeted Resequencing and Analysis of the Diamond-Blackfan Anemia Disease Locus RPS19
Source: PLoS One. 2009 Jul 9;4(7):e6172. doi: 10.1371/journal.pone.0006172 (PMC2703794; doi:10.1371/journal.pone.0006172)
Supplement: Text S2 — Compressed archive with files used in the study for visualization in the UCSC Genome Browser (in *.gff format) (0.16 MB ZIP) [file pone.0006172.s006.zip › Strausberg.UTRs.Annotation.gff]

track name=Strausberg_et_al description="5'UTR described by Strausberg et al. Pharmacogenomics J. 2002;2:156-164"
chr19	Strausberg_et_al	5'UTR	47056131	47056199	.	+	.	standard_name="BC000023"; label="5'UTR"; db_xref="gb:BC000023"; citation=[12082587]; note="Long RPS19 5'UTR by Strausberg et al."; map="chromosome";
