# Supplementary material for: Targeted Resequencing and Analysis of the Diamond-Blackfan Anemia Disease Locus RPS19
Source: PLoS One. 2009 Jul 9;4(7):e6172. doi: 10.1371/journal.pone.0006172 (PMC2703794; doi:10.1371/journal.pone.0006172)
Supplement: Text S2 — Compressed archive with files used in the study for visualization in the UCSC Genome Browser (in *.gff format) (0.16 MB ZIP) [file pone.0006172.s006.zip › TFBSs.Match.minFP.HUMAN.gff]

track name=MATCH_minFP description="Transfac Professional v12.1/MATCH (cut-off=minFP) analysis: protein_bind"
chr19	Match	protein_bind	47049892	47049911	0.748	+	.	label="PPARalpha:RXRalpha"; bound_moiety="PPARalpha:RXRalpha"; db_xref="Transfac:M00242"; inference="nucleotide motif:Transfac:M00242"; note="aaggagtagacTAGAGgtca(site) 0.748(matrix match) minFP(cut-off)";
chr19	Match	protein_bind	47050773	47050795	0.604	+	.	label="PPARgamma:RXRalpha,PPARgamma"; bound_moiety="PPARgamma:RXRalpha,PPARgamma"; db_xref="Transfac:M00515"; inference="nucleotide	motif:Transfac:M00515"; note="ctctcAGGCAgagttccctatgt(site) 0.675(matrix match) minFP(cut-off)";
chr19	Match	protein_bind	47052569	47052578	0.998	+	.	label="Ebox"; bound_moiety="Ebox"; db_xref="Transfac:M01034"; inference="nucleotide	motif:Transfac:M01034"; note="cCACCTgccc(site) 0.996(matrix match) minFP(cut-off)";
chr19	Match	protein_bind	47056570	47056584	0.998	+	.	label="Spz1"; bound_moiety="Spz1"; db_xref="Transfac:M00446"; inference="nucleotide	motif:Transfac:M00446"; note="aacGGGGGgtaccac(site) 0.962(matrix match) minFP(cut-off)";
chr19	Match	protein_bind	47056581	47056585	1.000	+	.	label="Kid3"; bound_moiety="Kid3"; db_xref="Transfac:M01160"; inference="nucleotide	motif:Transfac:M01160"; note="CCACG(site) 1.000(matrix match) minFP(cut-off)";
