# Supplementary material for: Targeted Resequencing and Analysis of the Diamond-Blackfan Anemia Disease Locus RPS19
Source: PLoS One. 2009 Jul 9;4(7):e6172. doi: 10.1371/journal.pone.0006172 (PMC2703794; doi:10.1371/journal.pone.0006172)
Supplement: Text S2 — Compressed archive with files used in the study for visualization in the UCSC Genome Browser (in *.gff format) (0.16 MB ZIP) [file pone.0006172.s006.zip › TFBSs.MotifLocator.EPD_3.prior_0.9.HUMAN.gff]

track name=MotifLocator_Transfac description="Transfac Public v7.0/MotifLocator (model=EPD_3; thresold=0.9) analysis: protein_bind"
chr19	MotifLocator	misc_feature	47048241	47048248	380.911	+	.	label="MZF1_01"; bound_moiety="MZF1_01"; db_xref="Transfac:M00083"; inference="nucleotide motif:Transfac:M00083"; note="ATGGGGGA(site) 0.9(prior) EPD3(model)";
chr19	MotifLocator	misc_feature	47048243	47048252	422.497	+	.	label="CREL_01"; bound_moiety="CREL_01"; db_xref="Transfac:M00053"; inference="nucleotide motif:Transfac:M00053"; note="GGGGGATTCA(site) 0.9(prior) EPD3(model)";
chr19	MotifLocator	misc_feature	47048244	47048253	3086.91	+	.	label="NFKAPPAB_01"; bound_moiety="NFKAPPAB_01"; db_xref="Transfac:M00054"; inference="nucleotide motif:Transfac:M00054"; note="GGGGATTCAC(site) 0.9(prior) EPD3(model)";
chr19	MotifLocator	misc_feature	47048244	47048253	781.073	+	.	label="NFKAPPAB50_01"; bound_moiety="NFKAPPAB50_01"; db_xref="Transfac:M00051"; inference="nucleotide motif:Transfac:M00051"; note="GGGGATTCAC(site) 0.9(prior) EPD3(model)";
chr19	MotifLocator	misc_feature	47048246	47048253	71.5845	+	.	label="STAT4_01"; bound_moiety="STAT4_01"; db_xref="Transfac:M00498"; inference="nucleotide motif:Transfac:M00498"; note="GGATTCAC(site) 0.9(prior) EPD3(model)";
chr19	MotifLocator	misc_feature	47048250	47048257	55.4845	+	.	label="CAP_01"; bound_moiety="CAP_01"; db_xref="Transfac:M00253"; inference="nucleotide motif:Transfac:M00253"; note="TCACTGAT(site) 0.9(prior) EPD3(model)";
chr19	MotifLocator	misc_feature	47048252	47048261	573.245	+	.	label="GATA6_01"; bound_moiety="GATA6_01"; db_xref="Transfac:M00462"; inference="nucleotide motif:Transfac:M00462"; note="ACTGATTAAT(site) 0.9(prior) EPD3(model)";
chr19	MotifLocator	misc_feature	47048252	47048262	1530.93	+	.	label="AP1_Q4"; bound_moiety="AP1_Q4"; db_xref="Transfac:M00188"; inference="nucleotide motif:Transfac:M00188"; note="ACTGATTAATT(site) 0.9(prior) EPD3(model)";
chr19	MotifLocator	misc_feature	47048252	47048262	1115.7	+	.	label="AP1_Q2"; bound_moiety="AP1_Q2"; db_xref="Transfac:M00173"; inference="nucleotide motif:Transfac:M00173"; note="ACTGATTAATT(site) 0.9(prior) EPD3(model)";
chr19	MotifLocator	misc_feature	47048255	47048265	4434.96	+	.	label="PAX4_02"; bound_moiety="PAX4_02"; db_xref="Transfac:M00377"; inference="nucleotide motif:Transfac:M00377"; note="GATTAATTGCC(site) 0.9(prior) EPD3(model)";
chr19	MotifLocator	misc_feature	47048255	47048264	731.398	+	.	label="CDPCR1_01"; bound_moiety="CDPCR1_01"; db_xref="Transfac:M00104"; inference="nucleotide motif:Transfac:M00104"; note="GATTAATTGC(site) 0.9(prior) EPD3(model)";
chr19	MotifLocator	misc_feature	47048256	47048262	135.518	+	.	label="CDXA_02"; bound_moiety="CDXA_02"; db_xref="Transfac:M00101"; inference="nucleotide motif:Transfac:M00101"; note="ATTAATT(site) 0.9(prior) EPD3(model)";
chr19	MotifLocator	misc_feature	47048279	47048286	32.5584	+	.	label="CAP_01"; bound_moiety="CAP_01"; db_xref="Transfac:M00253"; inference="nucleotide motif:Transfac:M00253"; note="GCATAGAC(site) 0.9(prior) EPD3(model)";
chr19	MotifLocator	misc_feature	47048285	47048292	44.7758	+	.	label="CAP_01"; bound_moiety="CAP_01"; db_xref="Transfac:M00253"; inference="nucleotide motif:Transfac:M00253"; note="ACAGTTTC(site) 0.9(prior) EPD3(model)";
chr19	MotifLocator	misc_feature	47048287	47048294	61.1195	+	.	label="STAT6_02"; bound_moiety="STAT6_02"; db_xref="Transfac:M00500"; inference="nucleotide motif:Transfac:M00500"; note="AGTTTCCA(site) 0.9(prior) EPD3(model)";
chr19	MotifLocator	misc_feature	47048287	47048294	71.3655	+	.	label="STAT1_03"; bound_moiety="STAT1_03"; db_xref="Transfac:M00496"; inference="nucleotide motif:Transfac:M00496"; note="AGTTTCCA(site) 0.9(prior) EPD3(model)";
chr19	MotifLocator	misc_feature	47048291	47048300	1338.58	+	.	label="MYOD_Q6"; bound_moiety="MYOD_Q6"; db_xref="Transfac:M00184"; inference="nucleotide motif:Transfac:M00184"; note="TCCAGCTGTC(site) 0.9(prior) EPD3(model)";
chr19	MotifLocator	misc_feature	47048294	47048304	3504.35	+	.	label="TGIF_01"; bound_moiety="TGIF_01"; db_xref="Transfac:M00418"; inference="nucleotide motif:Transfac:M00418"; note="AGCTGTCTAGA(site) 0.9(prior) EPD3(model)";
chr19	MotifLocator	misc_feature	47048299	47048311	756.741	+	.	label="MZF1_02"; bound_moiety="MZF1_02"; db_xref="Transfac:M00084"; inference="nucleotide motif:Transfac:M00084"; note="TCTAGAGGGGCTA(site) 0.9(prior) EPD3(model)";
chr19	MotifLocator	misc_feature	47048310	47048318	121.741	+	.	label="PAX2_02"; bound_moiety="PAX2_02"; db_xref="Transfac:M00486"; inference="nucleotide motif:Transfac:M00486"; note="TACAAATCG(site) 0.9(prior) EPD3(model)";
chr19	MotifLocator	misc_feature	47048314	47048320	158.412	+	.	label="SRY_01"; bound_moiety="SRY_01"; db_xref="Transfac:M00148"; inference="nucleotide motif:Transfac:M00148"; note="AATCGAA(site) 0.9(prior) EPD3(model)";
chr19	MotifLocator	misc_feature	47048316	47048324	93.08	+	.	label="PAX2_02"; bound_moiety="PAX2_02"; db_xref="Transfac:M00486"; inference="nucleotide motif:Transfac:M00486"; note="TCGAAATGC(site) 0.9(prior) EPD3(model)";
chr19	MotifLocator	misc_feature	47048318	47048324	126.751	+	.	label="EN1_01"; bound_moiety="EN1_01"; db_xref="Transfac:M00396"; inference="nucleotide motif:Transfac:M00396"; note="GAAATGC(site) 0.9(prior) EPD3(model)";
chr19	MotifLocator	misc_feature	47048323	47048331	129.465	+	.	label="AP2GAMMA_01"; bound_moiety="AP2GAMMA_01"; db_xref="Transfac:M00470"; inference="nucleotide motif:Transfac:M00470"; note="GCCTACAGG(site) 0.9(prior) EPD3(model)";
chr19	MotifLocator	misc_feature	47048323	47048331	149.586	+	.	label="AP2ALPHA_01"; bound_moiety="AP2ALPHA_01"; db_xref="Transfac:M00469"; inference="nucleotide motif:Transfac:M00469"; note="GCCTACAGG(site) 0.9(prior) EPD3(model)";
chr19	MotifLocator	misc_feature	47048337	47048346	1046.33	+	.	label="GATA3_03"; bound_moiety="GATA3_03"; db_xref="Transfac:M00351"; inference="nucleotide motif:Transfac:M00351"; note="GCAGATCAAA(site) 0.9(prior) EPD3(model)";
chr19	MotifLocator	misc_feature	47048341	47048349	633.049	+	.	label="PBX1_01"; bound_moiety="PBX1_01"; db_xref="Transfac:M00096"; inference="nucleotide motif:Transfac:M00096"; note="ATCAAATAA(site) 0.9(prior) EPD3(model)";
chr19	MotifLocator	misc_feature	47048346	47048352	57.422	+	.	label="CDXA_02"; bound_moiety="CDXA_02"; db_xref="Transfac:M00101"; inference="nucleotide motif:Transfac:M00101"; note="ATAAATG(site) 0.9(prior) EPD3(model)";
chr19	MotifLocator	misc_feature	47048362	47048373	455.907	+	.	label="LMO2COM_01"; bound_moiety="LMO2COM_01"; db_xref="Transfac:M00277"; inference="nucleotide motif:Transfac:M00277"; note="GGCCAGATGGAC(site) 0.9(prior) EPD3(model)";
chr19	MotifLocator	misc_feature	47048363	47048371	35.5874	+	.	label="AP2ALPHA_01"; bound_moiety="AP2ALPHA_01"; db_xref="Transfac:M00469"; inference="nucleotide motif:Transfac:M00469"; note="GCCAGATGG(site) 0.9(prior) EPD3(model)";
chr19	MotifLocator	misc_feature	47048364	47048373	68.5013	+	.	label="GATA2_01"; bound_moiety="GATA2_01"; db_xref="Transfac:M00076"; inference="nucleotide motif:Transfac:M00076"; note="CCAGATGGAC(site) 0.9(prior) EPD3(model)";
chr19	MotifLocator	misc_feature	47048364	47048373	106.29	+	.	label="GATA1_01"; bound_moiety="GATA1_01"; db_xref="Transfac:M00075"; inference="nucleotide motif:Transfac:M00075"; note="CCAGATGGAC(site) 0.9(prior) EPD3(model)";
chr19	MotifLocator	misc_feature	47048380	47048386	235.883	+	.	label="SRY_01"; bound_moiety="SRY_01"; db_xref="Transfac:M00148"; inference="nucleotide motif:Transfac:M00148"; note="AAACTGA(site) 0.9(prior) EPD3(model)";
chr19	MotifLocator	misc_feature	47048388	47048397	2018.81	+	.	label="CDPCR3HD_01"; bound_moiety="CDPCR3HD_01"; db_xref="Transfac:M00106"; inference="nucleotide motif:Transfac:M00106"; note="AATGGATGCC(site) 0.9(prior) EPD3(model)";
chr19	MotifLocator	misc_feature	47048394	47048403	503.087	+	.	label="P53_02"; bound_moiety="P53_02"; db_xref="Transfac:M00272"; inference="nucleotide motif:Transfac:M00272"; note="TGCCTTGCCT(site) 0.9(prior) EPD3(model)";
chr19	MotifLocator	misc_feature	47048400	47048408	194.742	+	.	label="AP2GAMMA_01"; bound_moiety="AP2GAMMA_01"; db_xref="Transfac:M00470"; inference="nucleotide motif:Transfac:M00470"; note="GCCTAAGGA(site) 0.9(prior) EPD3(model)";
chr19	MotifLocator	misc_feature	47048400	47048408	72.4042	+	.	label="AP2ALPHA_01"; bound_moiety="AP2ALPHA_01"; db_xref="Transfac:M00469"; inference="nucleotide motif:Transfac:M00469"; note="GCCTAAGGA(site) 0.9(prior) EPD3(model)";
chr19	MotifLocator	misc_feature	47048429	47048438	238.807	+	.	label="GATA6_01"; bound_moiety="GATA6_01"; db_xref="Transfac:M00462"; inference="nucleotide motif:Transfac:M00462"; note="GCAGATTACT(site) 0.9(prior) EPD3(model)";
chr19	MotifLocator	misc_feature	47048429	47048436	21.8487	+	.	label="CAP_01"; bound_moiety="CAP_01"; db_xref="Transfac:M00253"; inference="nucleotide motif:Transfac:M00253"; note="GCAGATTA(site) 0.9(prior) EPD3(model)";
chr19	MotifLocator	misc_feature	47048429	47048438	49.1919	+	.	label="GATA2_01"; bound_moiety="GATA2_01"; db_xref="Transfac:M00076"; inference="nucleotide motif:Transfac:M00076"; note="GCAGATTACT(site) 0.9(prior) EPD3(model)";
chr19	MotifLocator	misc_feature	47048433	47048439	334.951	+	.	label="CDXA_02"; bound_moiety="CDXA_02"; db_xref="Transfac:M00101"; inference="nucleotide motif:Transfac:M00101"; note="ATTACTG(site) 0.9(prior) EPD3(model)";
chr19	MotifLocator	misc_feature	47048439	47048447	31.2266	+	.	label="AP2ALPHA_01"; bound_moiety="AP2ALPHA_01"; db_xref="Transfac:M00469"; inference="nucleotide motif:Transfac:M00469"; note="GCCAGGCGG(site) 0.9(prior) EPD3(model)";
chr19	MotifLocator	misc_feature	47048451	47048456	50.4854	+	.	label="AML1_01"; bound_moiety="AML1_01"; db_xref="Transfac:M00271"; inference="nucleotide motif:Transfac:M00271"; note="TGTGGA(site) 0.9(prior) EPD3(model)";
chr19	MotifLocator	misc_feature	47048458	47048465	106.47	+	.	label="CAP_01"; bound_moiety="CAP_01"; db_xref="Transfac:M00253"; inference="nucleotide motif:Transfac:M00253"; note="TCAGTGTT(site) 0.9(prior) EPD3(model)";
chr19	MotifLocator	misc_feature	47048459	47048465	133.811	+	.	label="AP2REP_01"; bound_moiety="AP2REP_01"; db_xref="Transfac:M00468"; inference="nucleotide motif:Transfac:M00468"; note="CAGTGTT(site) 0.9(prior) EPD3(model)";
chr19	MotifLocator	misc_feature	47048461	47048474	1048.45	+	.	label="CEBPB_02"; bound_moiety="CEBPB_02"; db_xref="Transfac:M00117"; inference="nucleotide motif:Transfac:M00117"; note="GTGTTGCTCCATCT(site) 0.9(prior) EPD3(model)";
chr19	MotifLocator	misc_feature	47048471	47048478	133.266	+	.	label="STAT5A_04"; bound_moiety="STAT5A_04"; db_xref="Transfac:M00499"; inference="nucleotide motif:Transfac:M00499"; note="ATCTTCTG(site) 0.9(prior) EPD3(model)";
chr19	MotifLocator	misc_feature	47048492	47048503	2497.89	+	.	label="NFAT_Q6"; bound_moiety="NFAT_Q6"; db_xref="Transfac:M00302"; inference="nucleotide motif:Transfac:M00302"; note="AACTGGAAAACT(site) 0.9(prior) EPD3(model)";
chr19	MotifLocator	misc_feature	47048498	47048504	80.3353	+	.	label="CDXA_02"; bound_moiety="CDXA_02"; db_xref="Transfac:M00101"; inference="nucleotide motif:Transfac:M00101"; note="AAAACTA(site) 0.9(prior) EPD3(model)";
chr19	MotifLocator	misc_feature	47048499	47048505	109.518	+	.	label="SRY_01"; bound_moiety="SRY_01"; db_xref="Transfac:M00148"; inference="nucleotide motif:Transfac:M00148"; note="AAACTAG(site) 0.9(prior) EPD3(model)";
chr19	MotifLocator	misc_feature	47048505	47048512	187.173	+	.	label="STAT6_02"; bound_moiety="STAT6_02"; db_xref="Transfac:M00500"; inference="nucleotide motif:Transfac:M00500"; note="GATTTCCA(site) 0.9(prior) EPD3(model)";
chr19	MotifLocator	misc_feature	47048505	47048512	168.112	+	.	label="STAT5A_04"; bound_moiety="STAT5A_04"; db_xref="Transfac:M00499"; inference="nucleotide motif:Transfac:M00499"; note="GATTTCCA(site) 0.9(prior) EPD3(model)";
chr19	MotifLocator	misc_feature	47048505	47048512	444.193	+	.	label="STAT4_01"; bound_moiety="STAT4_01"; db_xref="Transfac:M00498"; inference="nucleotide motif:Transfac:M00498"; note="GATTTCCA(site) 0.9(prior) EPD3(model)";
chr19	MotifLocator	misc_feature	47048505	47048512	41.5897	+	.	label="STAT3_02"; bound_moiety="STAT3_02"; db_xref="Transfac:M00497"; inference="nucleotide motif:Transfac:M00497"; note="GATTTCCA(site) 0.9(prior) EPD3(model)";
chr19	MotifLocator	misc_feature	47048505	47048512	208.51	+	.	label="STAT1_03"; bound_moiety="STAT1_03"; db_xref="Transfac:M00496"; inference="nucleotide motif:Transfac:M00496"; note="GATTTCCA(site) 0.9(prior) EPD3(model)";
chr19	MotifLocator	misc_feature	47048506	47048512	41.339	+	.	label="CDXA_02"; bound_moiety="CDXA_02"; db_xref="Transfac:M00101"; inference="nucleotide motif:Transfac:M00101"; note="ATTTCCA(site) 0.9(prior) EPD3(model)";
chr19	MotifLocator	misc_feature	47048517	47048523	112.631	+	.	label="SRY_01"; bound_moiety="SRY_01"; db_xref="Transfac:M00148"; inference="nucleotide motif:Transfac:M00148"; note="AAACATC(site) 0.9(prior) EPD3(model)";
chr19	MotifLocator	misc_feature	47048519	47048526	20.7486	+	.	label="CAP_01"; bound_moiety="CAP_01"; db_xref="Transfac:M00253"; inference="nucleotide motif:Transfac:M00253"; note="ACATCTTA(site) 0.9(prior) EPD3(model)";
chr19	MotifLocator	misc_feature	47048533	47048544	2669.99	+	.	label="FOXD3_01"; bound_moiety="FOXD3_01"; db_xref="Transfac:M00130"; inference="nucleotide motif:Transfac:M00130"; note="AAATGTTGGCTC(site) 0.9(prior) EPD3(model)";
chr19	MotifLocator	misc_feature	47048543	47048550	100.674	+	.	label="CAP_01"; bound_moiety="CAP_01"; db_xref="Transfac:M00253"; inference="nucleotide motif:Transfac:M00253"; note="TCAGTTTT(site) 0.9(prior) EPD3(model)";
chr19	MotifLocator	misc_feature	47048546	47048553	93.1463	+	.	label="STAT6_02"; bound_moiety="STAT6_02"; db_xref="Transfac:M00500"; inference="nucleotide motif:Transfac:M00500"; note="GTTTTCTT(site) 0.9(prior) EPD3(model)";
chr19	MotifLocator	misc_feature	47048546	47048553	198.654	+	.	label="STAT5A_04"; bound_moiety="STAT5A_04"; db_xref="Transfac:M00499"; inference="nucleotide motif:Transfac:M00499"; note="GTTTTCTT(site) 0.9(prior) EPD3(model)";
chr19	MotifLocator	misc_feature	47048546	47048553	131.579	+	.	label="STAT4_01"; bound_moiety="STAT4_01"; db_xref="Transfac:M00498"; inference="nucleotide motif:Transfac:M00498"; note="GTTTTCTT(site) 0.9(prior) EPD3(model)";
chr19	MotifLocator	misc_feature	47048546	47048553	48.4077	+	.	label="STAT1_03"; bound_moiety="STAT1_03"; db_xref="Transfac:M00496"; inference="nucleotide motif:Transfac:M00496"; note="GTTTTCTT(site) 0.9(prior) EPD3(model)";
chr19	MotifLocator	misc_feature	47048555	47048562	1095.09	+	.	label="TBP_01"; bound_moiety="TBP_01"; db_xref="Transfac:M00471"; inference="nucleotide motif:Transfac:M00471"; note="TTTAAATT(site) 0.9(prior) EPD3(model)";
chr19	MotifLocator	misc_feature	47048558	47048565	263.648	+	.	label="STAT5A_04"; bound_moiety="STAT5A_04"; db_xref="Transfac:M00499"; inference="nucleotide motif:Transfac:M00499"; note="AAATTCTA(site) 0.9(prior) EPD3(model)";
chr19	MotifLocator	misc_feature	47048559	47048565	204.399	+	.	label="CDXA_02"; bound_moiety="CDXA_02"; db_xref="Transfac:M00101"; inference="nucleotide motif:Transfac:M00101"; note="AATTCTA(site) 0.9(prior) EPD3(model)";
chr19	MotifLocator	misc_feature	47048565	47048574	184.903	+	.	label="P53_02"; bound_moiety="P53_02"; db_xref="Transfac:M00272"; inference="nucleotide motif:Transfac:M00272"; note="ATACGTGCCA(site) 0.9(prior) EPD3(model)";
chr19	MotifLocator	misc_feature	47048579	47048585	243.607	+	.	label="SRY_01"; bound_moiety="SRY_01"; db_xref="Transfac:M00148"; inference="nucleotide motif:Transfac:M00148"; note="AAACATA(site) 0.9(prior) EPD3(model)";
chr19	MotifLocator	misc_feature	47048591	47048600	672.814	+	.	label="P53_02"; bound_moiety="P53_02"; db_xref="Transfac:M00272"; inference="nucleotide motif:Transfac:M00272"; note="AGGCTAGCTT(site) 0.9(prior) EPD3(model)";
chr19	MotifLocator	misc_feature	47048599	47048610	797.38	+	.	label="CAAT_01"; bound_moiety="CAAT_01"; db_xref="Transfac:M00254"; inference="nucleotide motif:Transfac:M00254"; note="TTTGGCCAGTGG(site) 0.9(prior) EPD3(model)";
chr19	MotifLocator	misc_feature	47048605	47048611	279.553	+	.	label="AP2REP_01"; bound_moiety="AP2REP_01"; db_xref="Transfac:M00468"; inference="nucleotide motif:Transfac:M00468"; note="CAGTGGA(site) 0.9(prior) EPD3(model)";
chr19	MotifLocator	misc_feature	47048607	47048621	4239.47	+	.	label="TST1_01"; bound_moiety="TST1_01"; db_xref="Transfac:M00133"; inference="nucleotide motif:Transfac:M00133"; note="GTGGAATACCAATTT(site) 0.9(prior) EPD3(model)";
chr19	MotifLocator	misc_feature	47048611	47048617	144.73	+	.	label="CDXA_02"; bound_moiety="CDXA_02"; db_xref="Transfac:M00101"; inference="nucleotide motif:Transfac:M00101"; note="AATACCA(site) 0.9(prior) EPD3(model)";
chr19	MotifLocator	misc_feature	47048619	47048628	220.657	+	.	label="GATA6_01"; bound_moiety="GATA6_01"; db_xref="Transfac:M00462"; inference="nucleotide motif:Transfac:M00462"; note="TTTGATACAT(site) 0.9(prior) EPD3(model)";
chr19	MotifLocator	misc_feature	47048619	47048625	62.8099	+	.	label="CDXA_02"; bound_moiety="CDXA_02"; db_xref="Transfac:M00101"; inference="nucleotide motif:Transfac:M00101"; note="TTTGATA(site) 0.9(prior) EPD3(model)";
chr19	MotifLocator	misc_feature	47048625	47048632	29.0707	+	.	label="CAP_01"; bound_moiety="CAP_01"; db_xref="Transfac:M00253"; inference="nucleotide motif:Transfac:M00253"; note="ACATTTTC(site) 0.9(prior) EPD3(model)";
chr19	MotifLocator	misc_feature	47048627	47048634	61.3516	+	.	label="STAT5A_04"; bound_moiety="STAT5A_04"; db_xref="Transfac:M00499"; inference="nucleotide motif:Transfac:M00499"; note="ATTTTCCA(site) 0.9(prior) EPD3(model)";
chr19	MotifLocator	misc_feature	47048627	47048634	61.7263	+	.	label="STAT1_03"; bound_moiety="STAT1_03"; db_xref="Transfac:M00496"; inference="nucleotide motif:Transfac:M00496"; note="ATTTTCCA(site) 0.9(prior) EPD3(model)";
chr19	MotifLocator	misc_feature	47048632	47048641	88.3269	+	.	label="GATA2_01"; bound_moiety="GATA2_01"; db_xref="Transfac:M00076"; inference="nucleotide motif:Transfac:M00076"; note="CCAGATGGGG(site) 0.9(prior) EPD3(model)";
chr19	MotifLocator	misc_feature	47048632	47048641	162.045	+	.	label="GATA1_01"; bound_moiety="GATA1_01"; db_xref="Transfac:M00075"; inference="nucleotide motif:Transfac:M00075"; note="CCAGATGGGG(site) 0.9(prior) EPD3(model)";
chr19	MotifLocator	misc_feature	47048633	47048641	152.179	+	.	label="GATA3_01"; bound_moiety="GATA3_01"; db_xref="Transfac:M00077"; inference="nucleotide motif:Transfac:M00077"; note="CAGATGGGG(site) 0.9(prior) EPD3(model)";
chr19	MotifLocator	misc_feature	47048634	47048647	2339.1	+	.	label="CEBPB_01"; bound_moiety="CEBPB_01"; db_xref="Transfac:M00109"; inference="nucleotide motif:Transfac:M00109"; note="AGATGGGGAAATTG(site) 0.9(prior) EPD3(model)";
chr19	MotifLocator	misc_feature	47048635	47048642	635.845	+	.	label="MZF1_01"; bound_moiety="MZF1_01"; db_xref="Transfac:M00083"; inference="nucleotide motif:Transfac:M00083"; note="GATGGGGA(site) 0.9(prior) EPD3(model)";
chr19	MotifLocator	misc_feature	47048641	47048647	84.0844	+	.	label="EN1_01"; bound_moiety="EN1_01"; db_xref="Transfac:M00396"; inference="nucleotide motif:Transfac:M00396"; note="GAAATTG(site) 0.9(prior) EPD3(model)";
chr19	MotifLocator	misc_feature	47048653	47048666	31406.6	+	.	label="MRF2_01"; bound_moiety="MRF2_01"; db_xref="Transfac:M00454"; inference="nucleotide motif:Transfac:M00454"; note="AACCAGAATAGAAA(site) 0.9(prior) EPD3(model)";
chr19	MotifLocator	misc_feature	47048655	47048662	18.9385	+	.	label="CAP_01"; bound_moiety="CAP_01"; db_xref="Transfac:M00253"; inference="nucleotide motif:Transfac:M00253"; note="CCAGAATA(site) 0.9(prior) EPD3(model)";
chr19	MotifLocator	misc_feature	47048671	47048680	48.5396	+	.	label="GATA2_01"; bound_moiety="GATA2_01"; db_xref="Transfac:M00076"; inference="nucleotide motif:Transfac:M00076"; note="CGAGTTAGTC(site) 0.9(prior) EPD3(model)";
chr19	MotifLocator	misc_feature	47048671	47048680	83.758	+	.	label="GATA1_01"; bound_moiety="GATA1_01"; db_xref="Transfac:M00075"; inference="nucleotide motif:Transfac:M00075"; note="CGAGTTAGTC(site) 0.9(prior) EPD3(model)";
chr19	MotifLocator	misc_feature	47048672	47048679	62.1888	+	.	label="STAT1_03"; bound_moiety="STAT1_03"; db_xref="Transfac:M00496"; inference="nucleotide motif:Transfac:M00496"; note="GAGTTAGT(site) 0.9(prior) EPD3(model)";
chr19	MotifLocator	misc_feature	47048672	47048680	519.594	+	.	label="ZIC1_01"; bound_moiety="ZIC1_01"; db_xref="Transfac:M00448"; inference="nucleotide motif:Transfac:M00448"; note="GAGTTAGTC(site) 0.9(prior) EPD3(model)";
chr19	MotifLocator	misc_feature	47048673	47048687	19299.2	+	.	label="HNF1_01"; bound_moiety="HNF1_01"; db_xref="Transfac:M00132"; inference="nucleotide motif:Transfac:M00132"; note="AGTTAGTCTTTATCA(site) 0.9(prior) EPD3(model)";
chr19	MotifLocator	misc_feature	47048680	47048686	165.228	+	.	label="CDXA_01"; bound_moiety="CDXA_01"; db_xref="Transfac:M00100"; inference="nucleotide motif:Transfac:M00100"; note="CTTTATC(site) 0.9(prior) EPD3(model)";
chr19	MotifLocator	misc_feature	47048683	47048694	691.138	+	.	label="MYCMAX_02"; bound_moiety="MYCMAX_02"; db_xref="Transfac:M00123"; inference="nucleotide motif:Transfac:M00123"; note="TATCACAAGTTT(site) 0.9(prior) EPD3(model)";
chr19	MotifLocator	misc_feature	47048685	47048692	46.9459	+	.	label="CAP_01"; bound_moiety="CAP_01"; db_xref="Transfac:M00253"; inference="nucleotide motif:Transfac:M00253"; note="TCACAAGT(site) 0.9(prior) EPD3(model)";
chr19	MotifLocator	misc_feature	47048692	47048699	38.8687	+	.	label="STAT6_02"; bound_moiety="STAT6_02"; db_xref="Transfac:M00500"; inference="nucleotide motif:Transfac:M00500"; note="TTTTTCCT(site) 0.9(prior) EPD3(model)";
chr19	MotifLocator	misc_feature	47048698	47048707	265.58	+	.	label="MYB_Q6"; bound_moiety="MYB_Q6"; db_xref="Transfac:M00183"; inference="nucleotide motif:Transfac:M00183"; note="CTCAACTAGG(site) 0.9(prior) EPD3(model)";
chr19	MotifLocator	misc_feature	47048707	47048726	5799.2	+	.	label="ARNT_02"; bound_moiety="ARNT_02"; db_xref="Transfac:M00539"; inference="nucleotide motif:Transfac:M00539"; note="GGAGGTTCACGTGTCTGAGT(site) 0.9(prior) EPD3(model)";
chr19	MotifLocator	misc_feature	47048709	47048724	3206	+	.	label="ARNT_01"; bound_moiety="ARNT_01"; db_xref="Transfac:M00236"; inference="nucleotide motif:Transfac:M00236"; note="AGGTTCACGTGTCTGA(site) 0.9(prior) EPD3(model)";
chr19	MotifLocator	misc_feature	47048710	47048723	1494.48	+	.	label="MAX_01"; bound_moiety="MAX_01"; db_xref="Transfac:M00119"; inference="nucleotide motif:Transfac:M00119"; note="GGTTCACGTGTCTG(site) 0.9(prior) EPD3(model)";
chr19	MotifLocator	misc_feature	47048711	47048721	1887.21	+	.	label="SREBP1_01"; bound_moiety="SREBP1_01"; db_xref="Transfac:M00220"; inference="nucleotide motif:Transfac:M00220"; note="GTTCACGTGTC(site) 0.9(prior) EPD3(model)";
chr19	MotifLocator	misc_feature	47048711	47048722	4660.09	+	.	label="MYCMAX_02"; bound_moiety="MYCMAX_02"; db_xref="Transfac:M00123"; inference="nucleotide motif:Transfac:M00123"; note="GTTCACGTGTCT(site) 0.9(prior) EPD3(model)";
chr19	MotifLocator	misc_feature	47048711	47048722	2261.3	+	.	label="NMYC_01"; bound_moiety="NMYC_01"; db_xref="Transfac:M00055"; inference="nucleotide motif:Transfac:M00055"; note="GTTCACGTGTCT(site) 0.9(prior) EPD3(model)";
chr19	MotifLocator	misc_feature	47048712	47048721	5617.95	+	.	label="USF_Q6"; bound_moiety="USF_Q6"; db_xref="Transfac:M00187"; inference="nucleotide motif:Transfac:M00187"; note="TTCACGTGTC(site) 0.9(prior) EPD3(model)";
chr19	MotifLocator	misc_feature	47048712	47048721	607.395	+	.	label="MYOD_Q6"; bound_moiety="MYOD_Q6"; db_xref="Transfac:M00184"; inference="nucleotide motif:Transfac:M00184"; note="TTCACGTGTC(site) 0.9(prior) EPD3(model)";
chr19	MotifLocator	misc_feature	47048713	47048720	4622.07	+	.	label="USF_C"; bound_moiety="USF_C"; db_xref="Transfac:M00217"; inference="nucleotide motif:Transfac:M00217"; note="TCACGTGT(site) 0.9(prior) EPD3(model)";
chr19	MotifLocator	misc_feature	47048724	47048731	110.932	+	.	label="STAT1_03"; bound_moiety="STAT1_03"; db_xref="Transfac:M00496"; inference="nucleotide motif:Transfac:M00496"; note="AGTTTCGA(site) 0.9(prior) EPD3(model)";
chr19	MotifLocator	misc_feature	47048729	47048738	1604.28	+	.	label="HSF2_01"; bound_moiety="HSF2_01"; db_xref="Transfac:M00147"; inference="nucleotide motif:Transfac:M00147"; note="CGAAGGATCC(site) 0.9(prior) EPD3(model)";
chr19	MotifLocator	misc_feature	47048735	47048743	966.06	+	.	label="PBX1_01"; bound_moiety="PBX1_01"; db_xref="Transfac:M00096"; inference="nucleotide motif:Transfac:M00096"; note="ATCCATAAA(site) 0.9(prior) EPD3(model)";
chr19	MotifLocator	misc_feature	47048736	47048745	30409.8	+	.	label="TATA_C"; bound_moiety="TATA_C"; db_xref="Transfac:M00216"; inference="nucleotide motif:Transfac:M00216"; note="TCCATAAAAG(site) 0.9(prior) EPD3(model)";
chr19	MotifLocator	misc_feature	47048737	47048751	524.767	+	.	label="TATA_01"; bound_moiety="TATA_01"; db_xref="Transfac:M00252"; inference="nucleotide motif:Transfac:M00252"; note="CCATAAAAGGTTAAG(site) 0.9(prior) EPD3(model)";
chr19	MotifLocator	misc_feature	47048744	47048757	1862.25	+	.	label="CEBPB_01"; bound_moiety="CEBPB_01"; db_xref="Transfac:M00109"; inference="nucleotide motif:Transfac:M00109"; note="AGGTTAAGAAACAT(site) 0.9(prior) EPD3(model)";
chr19	MotifLocator	misc_feature	47048749	47048757	147.626	+	.	label="PAX2_02"; bound_moiety="PAX2_02"; db_xref="Transfac:M00486"; inference="nucleotide motif:Transfac:M00486"; note="AAGAAACAT(site) 0.9(prior) EPD3(model)";
chr19	MotifLocator	misc_feature	47048755	47048762	112.689	+	.	label="STAT4_01"; bound_moiety="STAT4_01"; db_xref="Transfac:M00498"; inference="nucleotide motif:Transfac:M00498"; note="CATTTATT(site) 0.9(prior) EPD3(model)";
chr19	MotifLocator	misc_feature	47048755	47048762	59.8641	+	.	label="STAT1_03"; bound_moiety="STAT1_03"; db_xref="Transfac:M00496"; inference="nucleotide motif:Transfac:M00496"; note="CATTTATT(site) 0.9(prior) EPD3(model)";
chr19	MotifLocator	misc_feature	47048756	47048762	46.0047	+	.	label="CDXA_02"; bound_moiety="CDXA_02"; db_xref="Transfac:M00101"; inference="nucleotide motif:Transfac:M00101"; note="ATTTATT(site) 0.9(prior) EPD3(model)";
chr19	MotifLocator	misc_feature	47048759	47048775	8603.23	+	.	label="YY1_01"; bound_moiety="YY1_01"; db_xref="Transfac:M00059"; inference="nucleotide motif:Transfac:M00059"; note="TATTACCATTTATTGAG(site) 0.9(prior) EPD3(model)";
chr19	MotifLocator	misc_feature	47048760	47048766	101.881	+	.	label="CDXA_02"; bound_moiety="CDXA_02"; db_xref="Transfac:M00101"; inference="nucleotide motif:Transfac:M00101"; note="ATTACCA(site) 0.9(prior) EPD3(model)";
chr19	MotifLocator	misc_feature	47048764	47048771	24.2961	+	.	label="CAP_01"; bound_moiety="CAP_01"; db_xref="Transfac:M00253"; inference="nucleotide motif:Transfac:M00253"; note="CCATTTAT(site) 0.9(prior) EPD3(model)";
chr19	MotifLocator	misc_feature	47048765	47048772	114.966	+	.	label="STAT4_01"; bound_moiety="STAT4_01"; db_xref="Transfac:M00498"; inference="nucleotide motif:Transfac:M00498"; note="CATTTATT(site) 0.9(prior) EPD3(model)";
chr19	MotifLocator	misc_feature	47048765	47048772	61.0738	+	.	label="STAT1_03"; bound_moiety="STAT1_03"; db_xref="Transfac:M00496"; inference="nucleotide motif:Transfac:M00496"; note="CATTTATT(site) 0.9(prior) EPD3(model)";
chr19	MotifLocator	misc_feature	47048766	47048772	66.5068	+	.	label="CDXA_02"; bound_moiety="CDXA_02"; db_xref="Transfac:M00101"; inference="nucleotide motif:Transfac:M00101"; note="ATTTATT(site) 0.9(prior) EPD3(model)";
chr19	MotifLocator	misc_feature	47048774	47048785	140.398	+	.	label="PAX4_03"; bound_moiety="PAX4_03"; db_xref="Transfac:M00378"; inference="nucleotide motif:Transfac:M00378"; note="AGTGCCCACTCC(site) 0.9(prior) EPD3(model)";
chr19	MotifLocator	misc_feature	47048782	47048795	2428.29	+	.	label="OCT1_06"; bound_moiety="OCT1_06"; db_xref="Transfac:M00162"; inference="nucleotide motif:Transfac:M00162"; note="CTCCATTTGATTCA(site) 0.9(prior) EPD3(model)";
chr19	MotifLocator	misc_feature	47048789	47048796	30.1857	+	.	label="STAT4_01"; bound_moiety="STAT4_01"; db_xref="Transfac:M00498"; inference="nucleotide motif:Transfac:M00498"; note="TGATTCAC(site) 0.9(prior) EPD3(model)";
chr19	MotifLocator	misc_feature	47048793	47048800	60.502	+	.	label="CAP_01"; bound_moiety="CAP_01"; db_xref="Transfac:M00253"; inference="nucleotide motif:Transfac:M00253"; note="TCACATAT(site) 0.9(prior) EPD3(model)";
chr19	MotifLocator	misc_feature	47048793	47048802	42.6854	+	.	label="GATA2_01"; bound_moiety="GATA2_01"; db_xref="Transfac:M00076"; inference="nucleotide motif:Transfac:M00076"; note="TCACATATCT(site) 0.9(prior) EPD3(model)";
chr19	MotifLocator	misc_feature	47048795	47048802	44.7803	+	.	label="CAP_01"; bound_moiety="CAP_01"; db_xref="Transfac:M00253"; inference="nucleotide motif:Transfac:M00253"; note="ACATATCT(site) 0.9(prior) EPD3(model)";
chr19	MotifLocator	misc_feature	47048798	47048809	170.701	+	.	label="PAX4_03"; bound_moiety="PAX4_03"; db_xref="Transfac:M00378"; inference="nucleotide motif:Transfac:M00378"; note="TATCTTCACAGC(site) 0.9(prior) EPD3(model)";
chr19	MotifLocator	misc_feature	47048799	47048806	68.7714	+	.	label="STAT6_02"; bound_moiety="STAT6_02"; db_xref="Transfac:M00500"; inference="nucleotide motif:Transfac:M00500"; note="ATCTTCAC(site) 0.9(prior) EPD3(model)";
chr19	MotifLocator	misc_feature	47048811	47048823	784.687	+	.	label="CETS1P54_02"; bound_moiety="CETS1P54_02"; db_xref="Transfac:M00074"; inference="nucleotide motif:Transfac:M00074"; note="ACCCTGGAAGTTA(site) 0.9(prior) EPD3(model)";
chr19	MotifLocator	misc_feature	47048819	47048825	56.5294	+	.	label="CDXA_02"; bound_moiety="CDXA_02"; db_xref="Transfac:M00101"; inference="nucleotide motif:Transfac:M00101"; note="AGTTATG(site) 0.9(prior) EPD3(model)";
chr19	MotifLocator	misc_feature	47048820	47048826	78.8308	+	.	label="EN1_01"; bound_moiety="EN1_01"; db_xref="Transfac:M00396"; inference="nucleotide motif:Transfac:M00396"; note="GTTATGC(site) 0.9(prior) EPD3(model)";
chr19	MotifLocator	misc_feature	47048826	47048835	256.678	+	.	label="GATA2_01"; bound_moiety="GATA2_01"; db_xref="Transfac:M00076"; inference="nucleotide motif:Transfac:M00076"; note="CAGGATGGTT(site) 0.9(prior) EPD3(model)";
chr19	MotifLocator	misc_feature	47048826	47048835	231.5	+	.	label="GATA1_01"; bound_moiety="GATA1_01"; db_xref="Transfac:M00075"; inference="nucleotide motif:Transfac:M00075"; note="CAGGATGGTT(site) 0.9(prior) EPD3(model)";
chr19	MotifLocator	misc_feature	47048831	47048838	203.914	+	.	label="STAT3_02"; bound_moiety="STAT3_02"; db_xref="Transfac:M00497"; inference="nucleotide motif:Transfac:M00497"; note="TGGTTCCC(site) 0.9(prior) EPD3(model)";
chr19	MotifLocator	misc_feature	47048839	47048846	84.4182	+	.	label="STAT1_03"; bound_moiety="STAT1_03"; db_xref="Transfac:M00496"; inference="nucleotide motif:Transfac:M00496"; note="ATTTTACA(site) 0.9(prior) EPD3(model)";
chr19	MotifLocator	misc_feature	47048840	47048846	46.9279	+	.	label="CDXA_02"; bound_moiety="CDXA_02"; db_xref="Transfac:M00101"; inference="nucleotide motif:Transfac:M00101"; note="TTTTACA(site) 0.9(prior) EPD3(model)";
chr19	MotifLocator	misc_feature	47048844	47048850	1203.78	+	.	label="NKX25_01"; bound_moiety="NKX25_01"; db_xref="Transfac:M00240"; inference="nucleotide motif:Transfac:M00240"; note="ACAAGTG(site) 0.9(prior) EPD3(model)";
chr19	MotifLocator	misc_feature	47048851	47048859	96.1338	+	.	label="PAX2_02"; bound_moiety="PAX2_02"; db_xref="Transfac:M00486"; inference="nucleotide motif:Transfac:M00486"; note="AAGAAACAA(site) 0.9(prior) EPD3(model)";
chr19	MotifLocator	misc_feature	47048854	47048863	268.774	+	.	label="P53_02"; bound_moiety="P53_02"; db_xref="Transfac:M00272"; inference="nucleotide motif:Transfac:M00272"; note="AAACAAGCTT(site) 0.9(prior) EPD3(model)";
chr19	MotifLocator	misc_feature	47048854	47048860	135.775	+	.	label="SRY_01"; bound_moiety="SRY_01"; db_xref="Transfac:M00148"; inference="nucleotide motif:Transfac:M00148"; note="AAACAAG(site) 0.9(prior) EPD3(model)";
chr19	MotifLocator	misc_feature	47048861	47048869	92.8699	+	.	label="PAX2_02"; bound_moiety="PAX2_02"; db_xref="Transfac:M00486"; inference="nucleotide motif:Transfac:M00486"; note="CTTAAAGAG(site) 0.9(prior) EPD3(model)";
chr19	MotifLocator	misc_feature	47048869	47048877	93.0098	+	.	label="PAX2_02"; bound_moiety="PAX2_02"; db_xref="Transfac:M00486"; inference="nucleotide motif:Transfac:M00486"; note="GGTAAAGTA(site) 0.9(prior) EPD3(model)";
chr19	MotifLocator	misc_feature	47048872	47048878	404.382	+	.	label="SRY_01"; bound_moiety="SRY_01"; db_xref="Transfac:M00148"; inference="nucleotide motif:Transfac:M00148"; note="AAAGTAA(site) 0.9(prior) EPD3(model)";
chr19	MotifLocator	misc_feature	47048874	47048883	373.497	+	.	label="MYB_Q6"; bound_moiety="MYB_Q6"; db_xref="Transfac:M00183"; inference="nucleotide motif:Transfac:M00183"; note="AGTAACTTGC(site) 0.9(prior) EPD3(model)";
chr19	MotifLocator	misc_feature	47048876	47048885	1133.61	+	.	label="P53_02"; bound_moiety="P53_02"; db_xref="Transfac:M00272"; inference="nucleotide motif:Transfac:M00272"; note="TAACTTGCCC(site) 0.9(prior) EPD3(model)";
chr19	MotifLocator	misc_feature	47048877	47048890	1091.31	+	.	label="CEBPB_02"; bound_moiety="CEBPB_02"; db_xref="Transfac:M00117"; inference="nucleotide motif:Transfac:M00117"; note="AACTTGCCCAAGTG(site) 0.9(prior) EPD3(model)";
chr19	MotifLocator	misc_feature	47048882	47048890	45.3387	+	.	label="AP2GAMMA_01"; bound_moiety="AP2GAMMA_01"; db_xref="Transfac:M00470"; inference="nucleotide motif:Transfac:M00470"; note="GCCCAAGTG(site) 0.9(prior) EPD3(model)";
chr19	MotifLocator	misc_feature	47048882	47048890	34.3815	+	.	label="AP2ALPHA_01"; bound_moiety="AP2ALPHA_01"; db_xref="Transfac:M00469"; inference="nucleotide motif:Transfac:M00469"; note="GCCCAAGTG(site) 0.9(prior) EPD3(model)";
chr19	MotifLocator	misc_feature	47048882	47048893	365.237	+	.	label="LMO2COM_01"; bound_moiety="LMO2COM_01"; db_xref="Transfac:M00277"; inference="nucleotide motif:Transfac:M00277"; note="GCCCAAGTGTTT(site) 0.9(prior) EPD3(model)";
chr19	MotifLocator	misc_feature	47048890	47048902	2409.5	+	.	label="MZF1_02"; bound_moiety="MZF1_02"; db_xref="Transfac:M00084"; inference="nucleotide motif:Transfac:M00084"; note="GTTTTAGGGGAAA(site) 0.9(prior) EPD3(model)";
chr19	MotifLocator	misc_feature	47048892	47048900	522.533	+	.	label="LYF1_01"; bound_moiety="LYF1_01"; db_xref="Transfac:M00141"; inference="nucleotide motif:Transfac:M00141"; note="TTTAGGGGA(site) 0.9(prior) EPD3(model)";
chr19	MotifLocator	misc_feature	47048897	47048906	358.356	+	.	label="CREL_01"; bound_moiety="CREL_01"; db_xref="Transfac:M00053"; inference="nucleotide motif:Transfac:M00053"; note="GGGAAATTTC(site) 0.9(prior) EPD3(model)";
chr19	MotifLocator	misc_feature	47048901	47048908	74.3328	+	.	label="STAT6_02"; bound_moiety="STAT6_02"; db_xref="Transfac:M00500"; inference="nucleotide motif:Transfac:M00500"; note="AATTTCTA(site) 0.9(prior) EPD3(model)";
chr19	MotifLocator	misc_feature	47048901	47048908	281.293	+	.	label="STAT5A_04"; bound_moiety="STAT5A_04"; db_xref="Transfac:M00499"; inference="nucleotide motif:Transfac:M00499"; note="AATTTCTA(site) 0.9(prior) EPD3(model)";
chr19	MotifLocator	misc_feature	47048901	47048908	79.5139	+	.	label="STAT1_03"; bound_moiety="STAT1_03"; db_xref="Transfac:M00496"; inference="nucleotide motif:Transfac:M00496"; note="AATTTCTA(site) 0.9(prior) EPD3(model)";
chr19	MotifLocator	misc_feature	47048902	47048908	195.184	+	.	label="CDXA_02"; bound_moiety="CDXA_02"; db_xref="Transfac:M00101"; inference="nucleotide motif:Transfac:M00101"; note="ATTTCTA(site) 0.9(prior) EPD3(model)";
chr19	MotifLocator	misc_feature	47048912	47048921	3291.86	+	.	label="GATA3_03"; bound_moiety="GATA3_03"; db_xref="Transfac:M00351"; inference="nucleotide motif:Transfac:M00351"; note="AGAGATCAGA(site) 0.9(prior) EPD3(model)";
chr19	MotifLocator	misc_feature	47048912	47048921	4577.6	+	.	label="GATA3_02"; bound_moiety="GATA3_02"; db_xref="Transfac:M00350"; inference="nucleotide motif:Transfac:M00350"; note="AGAGATCAGA(site) 0.9(prior) EPD3(model)";
chr19	MotifLocator	misc_feature	47048912	47048921	11415.6	+	.	label="GATA2_03"; bound_moiety="GATA2_03"; db_xref="Transfac:M00349"; inference="nucleotide motif:Transfac:M00349"; note="AGAGATCAGA(site) 0.9(prior) EPD3(model)";
chr19	MotifLocator	misc_feature	47048912	47048921	954.928	+	.	label="GATA2_02"; bound_moiety="GATA2_02"; db_xref="Transfac:M00348"; inference="nucleotide motif:Transfac:M00348"; note="AGAGATCAGA(site) 0.9(prior) EPD3(model)";
chr19	MotifLocator	misc_feature	47048912	47048921	1373.84	+	.	label="GATA1_06"; bound_moiety="GATA1_06"; db_xref="Transfac:M00347"; inference="nucleotide motif:Transfac:M00347"; note="AGAGATCAGA(site) 0.9(prior) EPD3(model)";
chr19	MotifLocator	misc_feature	47048925	47048932	44.6985	+	.	label="STAT3_02"; bound_moiety="STAT3_02"; db_xref="Transfac:M00497"; inference="nucleotide motif:Transfac:M00497"; note="GGGTTCCT(site) 0.9(prior) EPD3(model)";
chr19	MotifLocator	misc_feature	47048929	47048936	41.2733	+	.	label="STAT6_02"; bound_moiety="STAT6_02"; db_xref="Transfac:M00500"; inference="nucleotide motif:Transfac:M00500"; note="TCCTTCTC(site) 0.9(prior) EPD3(model)";
chr19	MotifLocator	misc_feature	47048954	47048966	435.503	+	.	label="OCT1_03"; bound_moiety="OCT1_03"; db_xref="Transfac:M00137"; inference="nucleotide motif:Transfac:M00137"; note="TAGTTAATAATGT(site) 0.9(prior) EPD3(model)";
chr19	MotifLocator	misc_feature	47048956	47048962	108.588	+	.	label="CDXA_02"; bound_moiety="CDXA_02"; db_xref="Transfac:M00101"; inference="nucleotide motif:Transfac:M00101"; note="GTTAATA(site) 0.9(prior) EPD3(model)";
chr19	MotifLocator	misc_feature	47048957	47048969	505.844	+	.	label="OCT1_03"; bound_moiety="OCT1_03"; db_xref="Transfac:M00137"; inference="nucleotide motif:Transfac:M00137"; note="TTAATAATGTTTA(site) 0.9(prior) EPD3(model)";
chr19	MotifLocator	misc_feature	47048959	47048965	356.495	+	.	label="CDXA_02"; bound_moiety="CDXA_02"; db_xref="Transfac:M00101"; inference="nucleotide motif:Transfac:M00101"; note="AATAATG(site) 0.9(prior) EPD3(model)";
chr19	MotifLocator	misc_feature	47048961	47048973	5107.86	+	.	label="HFH8_01"; bound_moiety="HFH8_01"; db_xref="Transfac:M00294"; inference="nucleotide motif:Transfac:M00294"; note="TAATGTTTATAAA(site) 0.9(prior) EPD3(model)";
chr19	MotifLocator	misc_feature	47048961	47048973	1298.61	+	.	label="HFH3_01"; bound_moiety="HFH3_01"; db_xref="Transfac:M00289"; inference="nucleotide motif:Transfac:M00289"; note="TAATGTTTATAAA(site) 0.9(prior) EPD3(model)";
chr19	MotifLocator	misc_feature	47048961	47048972	20943.8	+	.	label="HFH1_01"; bound_moiety="HFH1_01"; db_xref="Transfac:M00129"; inference="nucleotide motif:Transfac:M00129"; note="TAATGTTTATAA(site) 0.9(prior) EPD3(model)";
chr19	MotifLocator	misc_feature	47048964	47048971	28.4547	+	.	label="STAT4_01"; bound_moiety="STAT4_01"; db_xref="Transfac:M00498"; inference="nucleotide motif:Transfac:M00498"; note="TGTTTATA(site) 0.9(prior) EPD3(model)";
chr19	MotifLocator	misc_feature	47048965	47048979	769.036	+	.	label="TATA_01"; bound_moiety="TATA_01"; db_xref="Transfac:M00252"; inference="nucleotide motif:Transfac:M00252"; note="GTTTATAAAGCATTG(site) 0.9(prior) EPD3(model)";
chr19	MotifLocator	misc_feature	47048965	47048971	61.0486	+	.	label="CDXA_02"; bound_moiety="CDXA_02"; db_xref="Transfac:M00101"; inference="nucleotide motif:Transfac:M00101"; note="GTTTATA(site) 0.9(prior) EPD3(model)";
chr19	MotifLocator	misc_feature	47048986	47048998	738.271	+	.	label="GATA1_04"; bound_moiety="GATA1_04"; db_xref="Transfac:M00128"; inference="nucleotide motif:Transfac:M00128"; note="GTGTGATAGCTCA(site) 0.9(prior) EPD3(model)";
chr19	MotifLocator	misc_feature	47048987	47048996	216.701	+	.	label="GATA6_01"; bound_moiety="GATA6_01"; db_xref="Transfac:M00462"; inference="nucleotide motif:Transfac:M00462"; note="TGTGATAGCT(site) 0.9(prior) EPD3(model)";
chr19	MotifLocator	misc_feature	47048987	47048992	80.9566	+	.	label="AML1_01"; bound_moiety="AML1_01"; db_xref="Transfac:M00271"; inference="nucleotide motif:Transfac:M00271"; note="TGTGAT(site) 0.9(prior) EPD3(model)";
chr19	MotifLocator	misc_feature	47048987	47048996	1291.39	+	.	label="GATA2_01"; bound_moiety="GATA2_01"; db_xref="Transfac:M00076"; inference="nucleotide motif:Transfac:M00076"; note="TGTGATAGCT(site) 0.9(prior) EPD3(model)";
chr19	MotifLocator	misc_feature	47048987	47048996	612.684	+	.	label="GATA1_01"; bound_moiety="GATA1_01"; db_xref="Transfac:M00075"; inference="nucleotide motif:Transfac:M00075"; note="TGTGATAGCT(site) 0.9(prior) EPD3(model)";
chr19	MotifLocator	misc_feature	47048988	47048994	73.4793	+	.	label="EN1_01"; bound_moiety="EN1_01"; db_xref="Transfac:M00396"; inference="nucleotide motif:Transfac:M00396"; note="GTGATAG(site) 0.9(prior) EPD3(model)";
chr19	MotifLocator	misc_feature	47048988	47048996	292.879	+	.	label="GATA3_01"; bound_moiety="GATA3_01"; db_xref="Transfac:M00077"; inference="nucleotide motif:Transfac:M00077"; note="GTGATAGCT(site) 0.9(prior) EPD3(model)";
chr19	MotifLocator	misc_feature	47048991	47049002	585.67	+	.	label="PAX4_03"; bound_moiety="PAX4_03"; db_xref="Transfac:M00378"; inference="nucleotide motif:Transfac:M00378"; note="ATAGCTCACACC(site) 0.9(prior) EPD3(model)";
chr19	MotifLocator	misc_feature	47048996	47049007	13924.3	+	.	label="AREB6_02"; bound_moiety="AREB6_02"; db_xref="Transfac:M00413"; inference="nucleotide motif:Transfac:M00413"; note="TCACACCTGTAA(site) 0.9(prior) EPD3(model)";
chr19	MotifLocator	misc_feature	47048996	47049003	65.031	+	.	label="CAP_01"; bound_moiety="CAP_01"; db_xref="Transfac:M00253"; inference="nucleotide motif:Transfac:M00253"; note="TCACACCT(site) 0.9(prior) EPD3(model)";
chr19	MotifLocator	misc_feature	47048996	47049006	1802.31	+	.	label="DELTAEF1_01"; bound_moiety="DELTAEF1_01"; db_xref="Transfac:M00073"; inference="nucleotide motif:Transfac:M00073"; note="TCACACCTGTA(site) 0.9(prior) EPD3(model)";
chr19	MotifLocator	misc_feature	47048998	47049005	19.4282	+	.	label="CAP_01"; bound_moiety="CAP_01"; db_xref="Transfac:M00253"; inference="nucleotide motif:Transfac:M00253"; note="ACACCTGT(site) 0.9(prior) EPD3(model)";
chr19	MotifLocator	misc_feature	47048998	47049005	245.469	+	.	label="USF_C"; bound_moiety="USF_C"; db_xref="Transfac:M00217"; inference="nucleotide motif:Transfac:M00217"; note="ACACCTGT(site) 0.9(prior) EPD3(model)";
chr19	MotifLocator	misc_feature	47049004	47049010	117.694	+	.	label="EN1_01"; bound_moiety="EN1_01"; db_xref="Transfac:M00396"; inference="nucleotide motif:Transfac:M00396"; note="GTAATCC(site) 0.9(prior) EPD3(model)";
chr19	MotifLocator	misc_feature	47049017	47049025	3973.02	+	.	label="LYF1_01"; bound_moiety="LYF1_01"; db_xref="Transfac:M00141"; inference="nucleotide motif:Transfac:M00141"; note="TTTGGGAGG(site) 0.9(prior) EPD3(model)";
chr19	MotifLocator	misc_feature	47049035	47049044	188.762	+	.	label="GATA2_01"; bound_moiety="GATA2_01"; db_xref="Transfac:M00076"; inference="nucleotide motif:Transfac:M00076"; note="GAGGATCGCT(site) 0.9(prior) EPD3(model)";
chr19	MotifLocator	misc_feature	47049035	47049044	69.7592	+	.	label="GATA1_01"; bound_moiety="GATA1_01"; db_xref="Transfac:M00075"; inference="nucleotide motif:Transfac:M00075"; note="GAGGATCGCT(site) 0.9(prior) EPD3(model)";
chr19	MotifLocator	misc_feature	47049061	47049070	154.957	+	.	label="P53_02"; bound_moiety="P53_02"; db_xref="Transfac:M00272"; inference="nucleotide motif:Transfac:M00272"; note="AGACCAGCCT(site) 0.9(prior) EPD3(model)";
chr19	MotifLocator	misc_feature	47049069	47049077	571.904	+	.	label="AP1_C"; bound_moiety="AP1_C"; db_xref="Transfac:M00199"; inference="nucleotide motif:Transfac:M00199"; note="CTGAGTAAC(site) 0.9(prior) EPD3(model)";
chr19	MotifLocator	misc_feature	47049077	47049084	202.93	+	.	label="MZF1_01"; bound_moiety="MZF1_01"; db_xref="Transfac:M00083"; inference="nucleotide motif:Transfac:M00083"; note="CACGGGGA(site) 0.9(prior) EPD3(model)";
chr19	MotifLocator	misc_feature	47049094	47049103	12511.1	+	.	label="TATA_C"; bound_moiety="TATA_C"; db_xref="Transfac:M00216"; inference="nucleotide motif:Transfac:M00216"; note="TCTATAAAAA(site) 0.9(prior) EPD3(model)";
chr19	MotifLocator	misc_feature	47049095	47049109	2633.21	+	.	label="TATA_01"; bound_moiety="TATA_01"; db_xref="Transfac:M00252"; inference="nucleotide motif:Transfac:M00252"; note="CTATAAAAACAAATA(site) 0.9(prior) EPD3(model)";
chr19	MotifLocator	misc_feature	47049097	47049114	50551.1	+	.	label="FOXJ2_01"; bound_moiety="FOXJ2_01"; db_xref="Transfac:M00422"; inference="nucleotide motif:Transfac:M00422"; note="ATAAAAACAAATAAATAA(site) 0.9(prior) EPD3(model)";
chr19	MotifLocator	misc_feature	47049098	47049107	993.615	+	.	label="FOXO1_01"; bound_moiety="FOXO1_01"; db_xref="Transfac:M00473"; inference="nucleotide motif:Transfac:M00473"; note="TAAAAACAAA(site) 0.9(prior) EPD3(model)";
chr19	MotifLocator	misc_feature	47049099	47049109	1275.85	+	.	label="FOXO4_01"; bound_moiety="FOXO4_01"; db_xref="Transfac:M00472"; inference="nucleotide motif:Transfac:M00472"; note="AAAAACAAATA(site) 0.9(prior) EPD3(model)";
chr19	MotifLocator	misc_feature	47049101	47049107	377.2	+	.	label="SRY_01"; bound_moiety="SRY_01"; db_xref="Transfac:M00148"; inference="nucleotide motif:Transfac:M00148"; note="AAACAAA(site) 0.9(prior) EPD3(model)";
chr19	MotifLocator	misc_feature	47049104	47049117	12978	+	.	label="XFD1_01"; bound_moiety="XFD1_01"; db_xref="Transfac:M00267"; inference="nucleotide motif:Transfac:M00267"; note="CAAATAAATAAAAG(site) 0.9(prior) EPD3(model)";
chr19	MotifLocator	misc_feature	47049107	47049113	69.6095	+	.	label="CDXA_02"; bound_moiety="CDXA_02"; db_xref="Transfac:M00101"; inference="nucleotide motif:Transfac:M00101"; note="ATAAATA(site) 0.9(prior) EPD3(model)";
chr19	MotifLocator	misc_feature	47049118	47049126	124.476	+	.	label="HOXA3_01"; bound_moiety="HOXA3_01"; db_xref="Transfac:M00395"; inference="nucleotide motif:Transfac:M00395"; note="CATAGAATG(site) 0.9(prior) EPD3(model)";
chr19	MotifLocator	misc_feature	47049123	47049129	167.604	+	.	label="SRY_01"; bound_moiety="SRY_01"; db_xref="Transfac:M00148"; inference="nucleotide motif:Transfac:M00148"; note="AATGAAA(site) 0.9(prior) EPD3(model)";
chr19	MotifLocator	misc_feature	47049131	47049142	177.16	+	.	label="PAX4_03"; bound_moiety="PAX4_03"; db_xref="Transfac:M00378"; inference="nucleotide motif:Transfac:M00378"; note="ATGCACCACTCC(site) 0.9(prior) EPD3(model)";
chr19	MotifLocator	misc_feature	47049133	47049140	22.7589	+	.	label="CAP_01"; bound_moiety="CAP_01"; db_xref="Transfac:M00253"; inference="nucleotide motif:Transfac:M00253"; note="GCACCACT(site) 0.9(prior) EPD3(model)";
chr19	MotifLocator	misc_feature	47049136	47049143	19.607	+	.	label="CAP_01"; bound_moiety="CAP_01"; db_xref="Transfac:M00253"; inference="nucleotide motif:Transfac:M00253"; note="CCACTCCT(site) 0.9(prior) EPD3(model)";
chr19	MotifLocator	misc_feature	47049141	47049148	81.9159	+	.	label="STAT6_02"; bound_moiety="STAT6_02"; db_xref="Transfac:M00500"; inference="nucleotide motif:Transfac:M00500"; note="CCTTTCCC(site) 0.9(prior) EPD3(model)";
chr19	MotifLocator	misc_feature	47049141	47049148	49.0809	+	.	label="STAT1_03"; bound_moiety="STAT1_03"; db_xref="Transfac:M00496"; inference="nucleotide motif:Transfac:M00496"; note="CCTTTCCC(site) 0.9(prior) EPD3(model)";
chr19	MotifLocator	misc_feature	47049163	47049172	146.397	+	.	label="GATA6_01"; bound_moiety="GATA6_01"; db_xref="Transfac:M00462"; inference="nucleotide motif:Transfac:M00462"; note="GAAGATACAT(site) 0.9(prior) EPD3(model)";
chr19	MotifLocator	misc_feature	47049163	47049172	130.887	+	.	label="GATA2_01"; bound_moiety="GATA2_01"; db_xref="Transfac:M00076"; inference="nucleotide motif:Transfac:M00076"; note="GAAGATACAT(site) 0.9(prior) EPD3(model)";
chr19	MotifLocator	misc_feature	47049163	47049172	86.5595	+	.	label="GATA1_01"; bound_moiety="GATA1_01"; db_xref="Transfac:M00075"; inference="nucleotide motif:Transfac:M00075"; note="GAAGATACAT(site) 0.9(prior) EPD3(model)";
chr19	MotifLocator	misc_feature	47049165	47049175	2200.03	+	.	label="GATA_C"; bound_moiety="GATA_C"; db_xref="Transfac:M00203"; inference="nucleotide motif:Transfac:M00203"; note="AGATACATACA(site) 0.9(prior) EPD3(model)";
chr19	MotifLocator	misc_feature	47049169	47049176	32.8402	+	.	label="CAP_01"; bound_moiety="CAP_01"; db_xref="Transfac:M00253"; inference="nucleotide motif:Transfac:M00253"; note="ACATACAA(site) 0.9(prior) EPD3(model)";
chr19	MotifLocator	misc_feature	47049170	47049178	95.8799	+	.	label="HOXA3_01"; bound_moiety="HOXA3_01"; db_xref="Transfac:M00395"; inference="nucleotide motif:Transfac:M00395"; note="CATACAAGT(site) 0.9(prior) EPD3(model)";
chr19	MotifLocator	misc_feature	47049171	47049180	98.0349	+	.	label="P53_02"; bound_moiety="P53_02"; db_xref="Transfac:M00272"; inference="nucleotide motif:Transfac:M00272"; note="ATACAAGTCA(site) 0.9(prior) EPD3(model)";
chr19	MotifLocator	misc_feature	47049178	47049187	665.834	+	.	label="NKX22_01"; bound_moiety="NKX22_01"; db_xref="Transfac:M00485"; inference="nucleotide motif:Transfac:M00485"; note="TCAAGAGTTT(site) 0.9(prior) EPD3(model)";
chr19	MotifLocator	misc_feature	47049185	47049192	48.9778	+	.	label="STAT4_01"; bound_moiety="STAT4_01"; db_xref="Transfac:M00498"; inference="nucleotide motif:Transfac:M00498"; note="TTTTTCAA(site) 0.9(prior) EPD3(model)";
chr19	MotifLocator	misc_feature	47049215	47049224	350.357	+	.	label="GATA6_01"; bound_moiety="GATA6_01"; db_xref="Transfac:M00462"; inference="nucleotide motif:Transfac:M00462"; note="CAAGATATCA(site) 0.9(prior) EPD3(model)";
chr19	MotifLocator	misc_feature	47049215	47049224	2641.51	+	.	label="GATA2_03"; bound_moiety="GATA2_03"; db_xref="Transfac:M00349"; inference="nucleotide motif:Transfac:M00349"; note="CAAGATATCA(site) 0.9(prior) EPD3(model)";
chr19	MotifLocator	misc_feature	47049215	47049224	256.554	+	.	label="GATA2_01"; bound_moiety="GATA2_01"; db_xref="Transfac:M00076"; inference="nucleotide motif:Transfac:M00076"; note="CAAGATATCA(site) 0.9(prior) EPD3(model)";
chr19	MotifLocator	misc_feature	47049215	47049224	95.8728	+	.	label="GATA1_01"; bound_moiety="GATA1_01"; db_xref="Transfac:M00075"; inference="nucleotide motif:Transfac:M00075"; note="CAAGATATCA(site) 0.9(prior) EPD3(model)";
chr19	MotifLocator	misc_feature	47049216	47049224	263.572	+	.	label="LMO2COM_02"; bound_moiety="LMO2COM_02"; db_xref="Transfac:M00278"; inference="nucleotide motif:Transfac:M00278"; note="AAGATATCA(site) 0.9(prior) EPD3(model)";
chr19	MotifLocator	misc_feature	47049216	47049224	296.855	+	.	label="GATA3_01"; bound_moiety="GATA3_01"; db_xref="Transfac:M00077"; inference="nucleotide motif:Transfac:M00077"; note="AAGATATCA(site) 0.9(prior) EPD3(model)";
chr19	MotifLocator	misc_feature	47049220	47049234	1959.84	+	.	label="TST1_01"; bound_moiety="TST1_01"; db_xref="Transfac:M00133"; inference="nucleotide motif:Transfac:M00133"; note="TATCATTAAGAATAA(site) 0.9(prior) EPD3(model)";
chr19	MotifLocator	misc_feature	47049222	47049229	30.8723	+	.	label="CAP_01"; bound_moiety="CAP_01"; db_xref="Transfac:M00253"; inference="nucleotide motif:Transfac:M00253"; note="TCATTAAG(site) 0.9(prior) EPD3(model)";
chr19	MotifLocator	misc_feature	47049224	47049230	47.9203	+	.	label="CDXA_02"; bound_moiety="CDXA_02"; db_xref="Transfac:M00101"; inference="nucleotide motif:Transfac:M00101"; note="ATTAAGA(site) 0.9(prior) EPD3(model)";
chr19	MotifLocator	misc_feature	47049230	47049236	33.3843	+	.	label="CDXA_02"; bound_moiety="CDXA_02"; db_xref="Transfac:M00101"; inference="nucleotide motif:Transfac:M00101"; note="AATAAGA(site) 0.9(prior) EPD3(model)";
chr19	MotifLocator	misc_feature	47049232	47049241	14617.2	+	.	label="GATA3_03"; bound_moiety="GATA3_03"; db_xref="Transfac:M00351"; inference="nucleotide motif:Transfac:M00351"; note="TAAGATCTTA(site) 0.9(prior) EPD3(model)";
chr19	MotifLocator	misc_feature	47049232	47049241	707.558	+	.	label="GATA2_03"; bound_moiety="GATA2_03"; db_xref="Transfac:M00349"; inference="nucleotide motif:Transfac:M00349"; note="TAAGATCTTA(site) 0.9(prior) EPD3(model)";
chr19	MotifLocator	misc_feature	47049236	47049243	76.0569	+	.	label="STAT1_03"; bound_moiety="STAT1_03"; db_xref="Transfac:M00496"; inference="nucleotide motif:Transfac:M00496"; note="ATCTTACC(site) 0.9(prior) EPD3(model)";
chr19	MotifLocator	misc_feature	47049236	47049248	28288.3	+	.	label="AREB6_01"; bound_moiety="AREB6_01"; db_xref="Transfac:M00412"; inference="nucleotide motif:Transfac:M00412"; note="ATCTTACCTGCAT(site) 0.9(prior) EPD3(model)";
chr19	MotifLocator	misc_feature	47049237	47049244	53.3246	+	.	label="STAT6_02"; bound_moiety="STAT6_02"; db_xref="Transfac:M00500"; inference="nucleotide motif:Transfac:M00500"; note="TCTTACCT(site) 0.9(prior) EPD3(model)";
chr19	MotifLocator	misc_feature	47049237	47049247	1359.18	+	.	label="DELTAEF1_01"; bound_moiety="DELTAEF1_01"; db_xref="Transfac:M00073"; inference="nucleotide motif:Transfac:M00073"; note="TCTTACCTGCA(site) 0.9(prior) EPD3(model)";
chr19	MotifLocator	misc_feature	47049245	47049252	31.1971	+	.	label="CAP_01"; bound_moiety="CAP_01"; db_xref="Transfac:M00253"; inference="nucleotide motif:Transfac:M00253"; note="GCATTTGT(site) 0.9(prior) EPD3(model)";
chr19	MotifLocator	misc_feature	47049256	47049263	104.111	+	.	label="CAP_01"; bound_moiety="CAP_01"; db_xref="Transfac:M00253"; inference="nucleotide motif:Transfac:M00253"; note="TCAGTCCT(site) 0.9(prior) EPD3(model)";
chr19	MotifLocator	misc_feature	47049263	47049268	50.6433	+	.	label="AML1_01"; bound_moiety="AML1_01"; db_xref="Transfac:M00271"; inference="nucleotide motif:Transfac:M00271"; note="TCTGGT(site) 0.9(prior) EPD3(model)";
chr19	MotifLocator	misc_feature	47049270	47049279	2814.45	+	.	label="NKX22_01"; bound_moiety="NKX22_01"; db_xref="Transfac:M00485"; inference="nucleotide motif:Transfac:M00485"; note="TCAAGTCCTT(site) 0.9(prior) EPD3(model)";
chr19	MotifLocator	misc_feature	47049275	47049282	53.8685	+	.	label="STAT6_02"; bound_moiety="STAT6_02"; db_xref="Transfac:M00500"; inference="nucleotide motif:Transfac:M00500"; note="TCCTTCTC(site) 0.9(prior) EPD3(model)";
chr19	MotifLocator	misc_feature	47049284	47049295	5301.46	+	.	label="CAAT_01"; bound_moiety="CAAT_01"; db_xref="Transfac:M00254"; inference="nucleotide motif:Transfac:M00254"; note="TTGAACCATTCA(site) 0.9(prior) EPD3(model)";
chr19	MotifLocator	misc_feature	47049289	47049296	49.8765	+	.	label="STAT4_01"; bound_moiety="STAT4_01"; db_xref="Transfac:M00498"; inference="nucleotide motif:Transfac:M00498"; note="CCATTCAG(site) 0.9(prior) EPD3(model)";
chr19	MotifLocator	misc_feature	47049289	47049296	20.8898	+	.	label="CAP_01"; bound_moiety="CAP_01"; db_xref="Transfac:M00253"; inference="nucleotide motif:Transfac:M00253"; note="CCATTCAG(site) 0.9(prior) EPD3(model)";
chr19	MotifLocator	misc_feature	47049293	47049300	101.909	+	.	label="CAP_01"; bound_moiety="CAP_01"; db_xref="Transfac:M00253"; inference="nucleotide motif:Transfac:M00253"; note="TCAGTACA(site) 0.9(prior) EPD3(model)";
chr19	MotifLocator	misc_feature	47049298	47049309	470.167	+	.	label="IK2_01"; bound_moiety="IK2_01"; db_xref="Transfac:M00087"; inference="nucleotide motif:Transfac:M00087"; note="ACATAGGAAAAC(site) 0.9(prior) EPD3(model)";
chr19	MotifLocator	misc_feature	47049298	47049310	1918.34	+	.	label="IK1_01"; bound_moiety="IK1_01"; db_xref="Transfac:M00086"; inference="nucleotide motif:Transfac:M00086"; note="ACATAGGAAAACC(site) 0.9(prior) EPD3(model)";
chr19	MotifLocator	misc_feature	47049299	47049310	19090.3	+	.	label="NFAT_Q6"; bound_moiety="NFAT_Q6"; db_xref="Transfac:M00302"; inference="nucleotide motif:Transfac:M00302"; note="CATAGGAAAACC(site) 0.9(prior) EPD3(model)";
chr19	MotifLocator	misc_feature	47049318	47049325	239.006	+	.	label="STAT5A_04"; bound_moiety="STAT5A_04"; db_xref="Transfac:M00499"; inference="nucleotide motif:Transfac:M00499"; note="CTATTCCA(site) 0.9(prior) EPD3(model)";
chr19	MotifLocator	misc_feature	47049318	47049325	207.632	+	.	label="STAT4_01"; bound_moiety="STAT4_01"; db_xref="Transfac:M00498"; inference="nucleotide motif:Transfac:M00498"; note="CTATTCCA(site) 0.9(prior) EPD3(model)";
chr19	MotifLocator	misc_feature	47049318	47049325	138.625	+	.	label="STAT3_02"; bound_moiety="STAT3_02"; db_xref="Transfac:M00497"; inference="nucleotide motif:Transfac:M00497"; note="CTATTCCA(site) 0.9(prior) EPD3(model)";
chr19	MotifLocator	misc_feature	47049318	47049325	110.236	+	.	label="STAT1_03"; bound_moiety="STAT1_03"; db_xref="Transfac:M00496"; inference="nucleotide motif:Transfac:M00496"; note="CTATTCCA(site) 0.9(prior) EPD3(model)";
chr19	MotifLocator	misc_feature	47049319	47049325	51.624	+	.	label="CDXA_02"; bound_moiety="CDXA_02"; db_xref="Transfac:M00101"; inference="nucleotide motif:Transfac:M00101"; note="TATTCCA(site) 0.9(prior) EPD3(model)";
chr19	MotifLocator	misc_feature	47049325	47049331	245.814	+	.	label="SRY_01"; bound_moiety="SRY_01"; db_xref="Transfac:M00148"; inference="nucleotide motif:Transfac:M00148"; note="AAAGACA(site) 0.9(prior) EPD3(model)";
chr19	MotifLocator	misc_feature	47049336	47049344	46.4567	+	.	label="AP2GAMMA_01"; bound_moiety="AP2GAMMA_01"; db_xref="Transfac:M00470"; inference="nucleotide motif:Transfac:M00470"; note="GCCTGGAGA(site) 0.9(prior) EPD3(model)";
chr19	MotifLocator	misc_feature	47049336	47049344	25.4553	+	.	label="AP2ALPHA_01"; bound_moiety="AP2ALPHA_01"; db_xref="Transfac:M00469"; inference="nucleotide motif:Transfac:M00469"; note="GCCTGGAGA(site) 0.9(prior) EPD3(model)";
chr19	MotifLocator	misc_feature	47049347	47049354	89.5126	+	.	label="STAT6_02"; bound_moiety="STAT6_02"; db_xref="Transfac:M00500"; inference="nucleotide motif:Transfac:M00500"; note="CCCTTCCC(site) 0.9(prior) EPD3(model)";
chr19	MotifLocator	misc_feature	47049347	47049354	42.3516	+	.	label="STAT3_02"; bound_moiety="STAT3_02"; db_xref="Transfac:M00497"; inference="nucleotide motif:Transfac:M00497"; note="CCCTTCCC(site) 0.9(prior) EPD3(model)";
chr19	MotifLocator	misc_feature	47049353	47049360	78.0316	+	.	label="STAT3_02"; bound_moiety="STAT3_02"; db_xref="Transfac:M00497"; inference="nucleotide motif:Transfac:M00497"; note="CCATTCCC(site) 0.9(prior) EPD3(model)";
chr19	MotifLocator	misc_feature	47049354	47049365	1114.62	+	.	label="PAX4_03"; bound_moiety="PAX4_03"; db_xref="Transfac:M00378"; inference="nucleotide motif:Transfac:M00378"; note="CATTCCCACCCT(site) 0.9(prior) EPD3(model)";
chr19	MotifLocator	misc_feature	47049379	47049388	51.9669	+	.	label="GATA2_01"; bound_moiety="GATA2_01"; db_xref="Transfac:M00076"; inference="nucleotide motif:Transfac:M00076"; note="AGGGATGTGC(site) 0.9(prior) EPD3(model)";
chr19	MotifLocator	misc_feature	47049393	47049400	77.7655	+	.	label="CAP_01"; bound_moiety="CAP_01"; db_xref="Transfac:M00253"; inference="nucleotide motif:Transfac:M00253"; note="TCACTGAT(site) 0.9(prior) EPD3(model)";
chr19	MotifLocator	misc_feature	47049397	47049404	93.5832	+	.	label="STAT4_01"; bound_moiety="STAT4_01"; db_xref="Transfac:M00498"; inference="nucleotide motif:Transfac:M00498"; note="TGATTCTT(site) 0.9(prior) EPD3(model)";
chr19	MotifLocator	misc_feature	47049397	47049404	59.178	+	.	label="STAT3_02"; bound_moiety="STAT3_02"; db_xref="Transfac:M00497"; inference="nucleotide motif:Transfac:M00497"; note="TGATTCTT(site) 0.9(prior) EPD3(model)";
chr19	MotifLocator	misc_feature	47049408	47049417	45.2012	+	.	label="GATA2_01"; bound_moiety="GATA2_01"; db_xref="Transfac:M00076"; inference="nucleotide motif:Transfac:M00076"; note="CCTGATGTTA(site) 0.9(prior) EPD3(model)";
chr19	MotifLocator	misc_feature	47049408	47049417	128.699	+	.	label="GATA1_01"; bound_moiety="GATA1_01"; db_xref="Transfac:M00075"; inference="nucleotide motif:Transfac:M00075"; note="CCTGATGTTA(site) 0.9(prior) EPD3(model)";
chr19	MotifLocator	misc_feature	47049412	47049419	95.7241	+	.	label="STAT1_03"; bound_moiety="STAT1_03"; db_xref="Transfac:M00496"; inference="nucleotide motif:Transfac:M00496"; note="ATGTTACC(site) 0.9(prior) EPD3(model)";
chr19	MotifLocator	misc_feature	47049413	47049423	376.456	+	.	label="DELTAEF1_01"; bound_moiety="DELTAEF1_01"; db_xref="Transfac:M00073"; inference="nucleotide motif:Transfac:M00073"; note="TGTTACCTACA(site) 0.9(prior) EPD3(model)";
chr19	MotifLocator	misc_feature	47049416	47049427	1018.75	+	.	label="PAX4_03"; bound_moiety="PAX4_03"; db_xref="Transfac:M00378"; inference="nucleotide motif:Transfac:M00378"; note="TACCTACACCCC(site) 0.9(prior) EPD3(model)";
chr19	MotifLocator	misc_feature	47049421	47049428	29.1809	+	.	label="CAP_01"; bound_moiety="CAP_01"; db_xref="Transfac:M00253"; inference="nucleotide motif:Transfac:M00253"; note="ACACCCCT(site) 0.9(prior) EPD3(model)";
chr19	MotifLocator	misc_feature	47049430	47049437	56.8738	+	.	label="STAT4_01"; bound_moiety="STAT4_01"; db_xref="Transfac:M00498"; inference="nucleotide motif:Transfac:M00498"; note="GTTTTACT(site) 0.9(prior) EPD3(model)";
chr19	MotifLocator	misc_feature	47049430	47049437	117.512	+	.	label="STAT1_03"; bound_moiety="STAT1_03"; db_xref="Transfac:M00496"; inference="nucleotide motif:Transfac:M00496"; note="GTTTTACT(site) 0.9(prior) EPD3(model)";
chr19	MotifLocator	misc_feature	47049438	47049447	128.413	+	.	label="GATA6_01"; bound_moiety="GATA6_01"; db_xref="Transfac:M00462"; inference="nucleotide motif:Transfac:M00462"; note="CAAGATGATT(site) 0.9(prior) EPD3(model)";
chr19	MotifLocator	misc_feature	47049438	47049447	98.4638	+	.	label="GATA2_01"; bound_moiety="GATA2_01"; db_xref="Transfac:M00076"; inference="nucleotide motif:Transfac:M00076"; note="CAAGATGATT(site) 0.9(prior) EPD3(model)";
chr19	MotifLocator	misc_feature	47049438	47049447	111.074	+	.	label="GATA1_01"; bound_moiety="GATA1_01"; db_xref="Transfac:M00075"; inference="nucleotide motif:Transfac:M00075"; note="CAAGATGATT(site) 0.9(prior) EPD3(model)";
chr19	MotifLocator	misc_feature	47049439	47049452	2666.06	+	.	label="GATA1_03"; bound_moiety="GATA1_03"; db_xref="Transfac:M00127"; inference="nucleotide motif:Transfac:M00127"; note="AAGATGATTGATGG(site) 0.9(prior) EPD3(model)";
chr19	MotifLocator	misc_feature	47049441	47049450	316.854	+	.	label="GATA6_01"; bound_moiety="GATA6_01"; db_xref="Transfac:M00462"; inference="nucleotide motif:Transfac:M00462"; note="GATGATTGAT(site) 0.9(prior) EPD3(model)";
chr19	MotifLocator	misc_feature	47049441	47049450	79.0181	+	.	label="GATA2_01"; bound_moiety="GATA2_01"; db_xref="Transfac:M00076"; inference="nucleotide motif:Transfac:M00076"; note="GATGATTGAT(site) 0.9(prior) EPD3(model)";
chr19	MotifLocator	misc_feature	47049441	47049450	277.519	+	.	label="GATA1_01"; bound_moiety="GATA1_01"; db_xref="Transfac:M00075"; inference="nucleotide motif:Transfac:M00075"; note="GATGATTGAT(site) 0.9(prior) EPD3(model)";
chr19	MotifLocator	misc_feature	47049442	47049448	115.684	+	.	label="EN1_01"; bound_moiety="EN1_01"; db_xref="Transfac:M00396"; inference="nucleotide motif:Transfac:M00396"; note="ATGATTG(site) 0.9(prior) EPD3(model)";
chr19	MotifLocator	misc_feature	47049442	47049450	157.244	+	.	label="GATA3_01"; bound_moiety="GATA3_01"; db_xref="Transfac:M00077"; inference="nucleotide motif:Transfac:M00077"; note="ATGATTGAT(site) 0.9(prior) EPD3(model)";
chr19	MotifLocator	misc_feature	47049444	47049453	2128.31	+	.	label="CDPCR3HD_01"; bound_moiety="CDPCR3HD_01"; db_xref="Transfac:M00106"; inference="nucleotide motif:Transfac:M00106"; note="GATTGATGGT(site) 0.9(prior) EPD3(model)";
chr19	MotifLocator	misc_feature	47049444	47049453	962.465	+	.	label="CDPCR1_01"; bound_moiety="CDPCR1_01"; db_xref="Transfac:M00104"; inference="nucleotide motif:Transfac:M00104"; note="GATTGATGGT(site) 0.9(prior) EPD3(model)";
chr19	MotifLocator	misc_feature	47049445	47049451	101.976	+	.	label="CDXA_02"; bound_moiety="CDXA_02"; db_xref="Transfac:M00101"; inference="nucleotide motif:Transfac:M00101"; note="ATTGATG(site) 0.9(prior) EPD3(model)";
chr19	MotifLocator	misc_feature	47049445	47049451	238.891	+	.	label="CDXA_01"; bound_moiety="CDXA_01"; db_xref="Transfac:M00100"; inference="nucleotide motif:Transfac:M00100"; note="ATTGATG(site) 0.9(prior) EPD3(model)";
chr19	MotifLocator	misc_feature	47049445	47049454	96.8592	+	.	label="GATA1_01"; bound_moiety="GATA1_01"; db_xref="Transfac:M00075"; inference="nucleotide motif:Transfac:M00075"; note="ATTGATGGTG(site) 0.9(prior) EPD3(model)";
chr19	MotifLocator	misc_feature	47049446	47049454	221.415	+	.	label="GATA3_01"; bound_moiety="GATA3_01"; db_xref="Transfac:M00077"; inference="nucleotide motif:Transfac:M00077"; note="TTGATGGTG(site) 0.9(prior) EPD3(model)";
chr19	MotifLocator	misc_feature	47049451	47049460	41.0926	+	.	label="GATA2_01"; bound_moiety="GATA2_01"; db_xref="Transfac:M00076"; inference="nucleotide motif:Transfac:M00076"; note="GGTGATGACA(site) 0.9(prior) EPD3(model)";
chr19	MotifLocator	misc_feature	47049451	47049460	69.0174	+	.	label="GATA1_01"; bound_moiety="GATA1_01"; db_xref="Transfac:M00075"; inference="nucleotide motif:Transfac:M00075"; note="GGTGATGACA(site) 0.9(prior) EPD3(model)";
chr19	MotifLocator	misc_feature	47049454	47049464	450.492	+	.	label="AP1FJ_Q2"; bound_moiety="AP1FJ_Q2"; db_xref="Transfac:M00172"; inference="nucleotide motif:Transfac:M00172"; note="GATGACATCCA(site) 0.9(prior) EPD3(model)";
chr19	MotifLocator	misc_feature	47049463	47049470	130.68	+	.	label="STAT4_01"; bound_moiety="STAT4_01"; db_xref="Transfac:M00498"; inference="nucleotide motif:Transfac:M00498"; note="CAATTACA(site) 0.9(prior) EPD3(model)";
chr19	MotifLocator	misc_feature	47049463	47049470	70.1644	+	.	label="STAT1_03"; bound_moiety="STAT1_03"; db_xref="Transfac:M00496"; inference="nucleotide motif:Transfac:M00496"; note="CAATTACA(site) 0.9(prior) EPD3(model)";
chr19	MotifLocator	misc_feature	47049464	47049470	203.582	+	.	label="CDXA_02"; bound_moiety="CDXA_02"; db_xref="Transfac:M00101"; inference="nucleotide motif:Transfac:M00101"; note="AATTACA(site) 0.9(prior) EPD3(model)";
chr19	MotifLocator	misc_feature	47049465	47049471	33.7523	+	.	label="CDXA_02"; bound_moiety="CDXA_02"; db_xref="Transfac:M00101"; inference="nucleotide motif:Transfac:M00101"; note="ATTACAA(site) 0.9(prior) EPD3(model)";
chr19	MotifLocator	misc_feature	47049469	47049478	156.553	+	.	label="P53_02"; bound_moiety="P53_02"; db_xref="Transfac:M00272"; inference="nucleotide motif:Transfac:M00272"; note="CAACTTGTTA(site) 0.9(prior) EPD3(model)";
chr19	MotifLocator	misc_feature	47049475	47049481	58.7026	+	.	label="EN1_01"; bound_moiety="EN1_01"; db_xref="Transfac:M00396"; inference="nucleotide motif:Transfac:M00396"; note="GTTATTT(site) 0.9(prior) EPD3(model)";
chr19	MotifLocator	misc_feature	47049477	47049484	111.617	+	.	label="STAT6_02"; bound_moiety="STAT6_02"; db_xref="Transfac:M00500"; inference="nucleotide motif:Transfac:M00500"; note="TATTTCTT(site) 0.9(prior) EPD3(model)";
chr19	MotifLocator	misc_feature	47049477	47049484	164.841	+	.	label="STAT5A_04"; bound_moiety="STAT5A_04"; db_xref="Transfac:M00499"; inference="nucleotide motif:Transfac:M00499"; note="TATTTCTT(site) 0.9(prior) EPD3(model)";
chr19	MotifLocator	misc_feature	47049477	47049484	179.531	+	.	label="STAT4_01"; bound_moiety="STAT4_01"; db_xref="Transfac:M00498"; inference="nucleotide motif:Transfac:M00498"; note="TATTTCTT(site) 0.9(prior) EPD3(model)";
chr19	MotifLocator	misc_feature	47049485	47049496	622.453	+	.	label="IK2_01"; bound_moiety="IK2_01"; db_xref="Transfac:M00087"; inference="nucleotide motif:Transfac:M00087"; note="ATTTGGGATTTT(site) 0.9(prior) EPD3(model)";
chr19	MotifLocator	misc_feature	47049494	47049502	432.063	+	.	label="LYF1_01"; bound_moiety="LYF1_01"; db_xref="Transfac:M00141"; inference="nucleotide motif:Transfac:M00141"; note="TTTGAGAGG(site) 0.9(prior) EPD3(model)";
chr19	MotifLocator	misc_feature	47049498	47049511	188.517	+	.	label="GC_01"; bound_moiety="GC_01"; db_xref="Transfac:M00255"; inference="nucleotide motif:Transfac:M00255"; note="AGAGGGTGGGTTTC(site) 0.9(prior) EPD3(model)";
chr19	MotifLocator	misc_feature	47049499	47049508	234.725	+	.	label="SP1_01"; bound_moiety="SP1_01"; db_xref="Transfac:M00008"; inference="nucleotide motif:Transfac:M00008"; note="GAGGGTGGGT(site) 0.9(prior) EPD3(model)";
chr19	MotifLocator	misc_feature	47049505	47049513	278.311	+	.	label="AREB6_04"; bound_moiety="AREB6_04"; db_xref="Transfac:M00415"; inference="nucleotide motif:Transfac:M00415"; note="GGGTTTCTT(site) 0.9(prior) EPD3(model)";
chr19	MotifLocator	misc_feature	47049506	47049513	140.05	+	.	label="STAT6_02"; bound_moiety="STAT6_02"; db_xref="Transfac:M00500"; inference="nucleotide motif:Transfac:M00500"; note="GGTTTCTT(site) 0.9(prior) EPD3(model)";
chr19	MotifLocator	misc_feature	47049506	47049513	75.5079	+	.	label="STAT5A_04"; bound_moiety="STAT5A_04"; db_xref="Transfac:M00499"; inference="nucleotide motif:Transfac:M00499"; note="GGTTTCTT(site) 0.9(prior) EPD3(model)";
chr19	MotifLocator	misc_feature	47049506	47049513	154.017	+	.	label="STAT4_01"; bound_moiety="STAT4_01"; db_xref="Transfac:M00498"; inference="nucleotide motif:Transfac:M00498"; note="GGTTTCTT(site) 0.9(prior) EPD3(model)";
chr19	MotifLocator	misc_feature	47049531	47049538	20.9665	+	.	label="CAP_01"; bound_moiety="CAP_01"; db_xref="Transfac:M00253"; inference="nucleotide motif:Transfac:M00253"; note="ACAGAGTA(site) 0.9(prior) EPD3(model)";
chr19	MotifLocator	misc_feature	47049537	47049543	606.387	+	.	label="SRY_01"; bound_moiety="SRY_01"; db_xref="Transfac:M00148"; inference="nucleotide motif:Transfac:M00148"; note="TAACAAA(site) 0.9(prior) EPD3(model)";
chr19	MotifLocator	misc_feature	47049538	47049546	280.038	+	.	label="PAX2_02"; bound_moiety="PAX2_02"; db_xref="Transfac:M00486"; inference="nucleotide motif:Transfac:M00486"; note="AACAAACCT(site) 0.9(prior) EPD3(model)";
chr19	MotifLocator	misc_feature	47049551	47049558	106.802	+	.	label="STAT6_02"; bound_moiety="STAT6_02"; db_xref="Transfac:M00500"; inference="nucleotide motif:Transfac:M00500"; note="CACTTCTC(site) 0.9(prior) EPD3(model)";
chr19	MotifLocator	misc_feature	47049551	47049558	131.31	+	.	label="STAT5A_04"; bound_moiety="STAT5A_04"; db_xref="Transfac:M00499"; inference="nucleotide motif:Transfac:M00499"; note="CACTTCTC(site) 0.9(prior) EPD3(model)";
chr19	MotifLocator	misc_feature	47049551	47049558	40.6441	+	.	label="STAT4_01"; bound_moiety="STAT4_01"; db_xref="Transfac:M00498"; inference="nucleotide motif:Transfac:M00498"; note="CACTTCTC(site) 0.9(prior) EPD3(model)";
chr19	MotifLocator	misc_feature	47049551	47049558	44.8328	+	.	label="STAT3_02"; bound_moiety="STAT3_02"; db_xref="Transfac:M00497"; inference="nucleotide motif:Transfac:M00497"; note="CACTTCTC(site) 0.9(prior) EPD3(model)";
chr19	MotifLocator	misc_feature	47049560	47049569	266.408	+	.	label="GATA2_01"; bound_moiety="GATA2_01"; db_xref="Transfac:M00076"; inference="nucleotide motif:Transfac:M00076"; note="GGAGATACTG(site) 0.9(prior) EPD3(model)";
chr19	MotifLocator	misc_feature	47049560	47049569	223.629	+	.	label="GATA1_01"; bound_moiety="GATA1_01"; db_xref="Transfac:M00075"; inference="nucleotide motif:Transfac:M00075"; note="GGAGATACTG(site) 0.9(prior) EPD3(model)";
chr19	MotifLocator	misc_feature	47049561	47049569	566.689	+	.	label="LMO2COM_02"; bound_moiety="LMO2COM_02"; db_xref="Transfac:M00278"; inference="nucleotide motif:Transfac:M00278"; note="GAGATACTG(site) 0.9(prior) EPD3(model)";
chr19	MotifLocator	misc_feature	47049561	47049569	311.315	+	.	label="GATA3_01"; bound_moiety="GATA3_01"; db_xref="Transfac:M00077"; inference="nucleotide motif:Transfac:M00077"; note="GAGATACTG(site) 0.9(prior) EPD3(model)";
chr19	MotifLocator	misc_feature	47049563	47049576	8713.17	+	.	label="OCT1_06"; bound_moiety="OCT1_06"; db_xref="Transfac:M00162"; inference="nucleotide motif:Transfac:M00162"; note="GATACTGAGATATC(site) 0.9(prior) EPD3(model)";
chr19	MotifLocator	misc_feature	47049563	47049569	41.7261	+	.	label="CDXA_02"; bound_moiety="CDXA_02"; db_xref="Transfac:M00101"; inference="nucleotide motif:Transfac:M00101"; note="GATACTG(site) 0.9(prior) EPD3(model)";
chr19	MotifLocator	misc_feature	47049568	47049577	1408.16	+	.	label="GATA3_02"; bound_moiety="GATA3_02"; db_xref="Transfac:M00350"; inference="nucleotide motif:Transfac:M00350"; note="TGAGATATCA(site) 0.9(prior) EPD3(model)";
chr19	MotifLocator	misc_feature	47049568	47049577	4716.43	+	.	label="GATA2_03"; bound_moiety="GATA2_03"; db_xref="Transfac:M00349"; inference="nucleotide motif:Transfac:M00349"; note="TGAGATATCA(site) 0.9(prior) EPD3(model)";
chr19	MotifLocator	misc_feature	47049568	47049577	199.958	+	.	label="GATA2_01"; bound_moiety="GATA2_01"; db_xref="Transfac:M00076"; inference="nucleotide motif:Transfac:M00076"; note="TGAGATATCA(site) 0.9(prior) EPD3(model)";
chr19	MotifLocator	misc_feature	47049569	47049577	197.493	+	.	label="LMO2COM_02"; bound_moiety="LMO2COM_02"; db_xref="Transfac:M00278"; inference="nucleotide motif:Transfac:M00278"; note="GAGATATCA(site) 0.9(prior) EPD3(model)";
chr19	MotifLocator	misc_feature	47049569	47049577	278.201	+	.	label="GATA3_01"; bound_moiety="GATA3_01"; db_xref="Transfac:M00077"; inference="nucleotide motif:Transfac:M00077"; note="GAGATATCA(site) 0.9(prior) EPD3(model)";
chr19	MotifLocator	misc_feature	47049582	47049590	358.656	+	.	label="PAX2_02"; bound_moiety="PAX2_02"; db_xref="Transfac:M00486"; inference="nucleotide motif:Transfac:M00486"; note="ACCAAAGTC(site) 0.9(prior) EPD3(model)";
chr19	MotifLocator	misc_feature	47049591	47049598	98.5265	+	.	label="STAT6_02"; bound_moiety="STAT6_02"; db_xref="Transfac:M00500"; inference="nucleotide motif:Transfac:M00500"; note="GGCTTCAC(site) 0.9(prior) EPD3(model)";
chr19	MotifLocator	misc_feature	47049595	47049602	43.2914	+	.	label="CAP_01"; bound_moiety="CAP_01"; db_xref="Transfac:M00253"; inference="nucleotide motif:Transfac:M00253"; note="TCACACCC(site) 0.9(prior) EPD3(model)";
chr19	MotifLocator	misc_feature	47049597	47049604	35.4665	+	.	label="CAP_01"; bound_moiety="CAP_01"; db_xref="Transfac:M00253"; inference="nucleotide motif:Transfac:M00253"; note="ACACCCTT(site) 0.9(prior) EPD3(model)";
chr19	MotifLocator	misc_feature	47049600	47049607	125.191	+	.	label="STAT6_02"; bound_moiety="STAT6_02"; db_xref="Transfac:M00500"; inference="nucleotide motif:Transfac:M00500"; note="CCCTTCTT(site) 0.9(prior) EPD3(model)";
chr19	MotifLocator	misc_feature	47049600	47049607	71.8689	+	.	label="STAT5A_04"; bound_moiety="STAT5A_04"; db_xref="Transfac:M00499"; inference="nucleotide motif:Transfac:M00499"; note="CCCTTCTT(site) 0.9(prior) EPD3(model)";
chr19	MotifLocator	misc_feature	47049600	47049607	28.3207	+	.	label="STAT4_01"; bound_moiety="STAT4_01"; db_xref="Transfac:M00498"; inference="nucleotide motif:Transfac:M00498"; note="CCCTTCTT(site) 0.9(prior) EPD3(model)";
chr19	MotifLocator	misc_feature	47049603	47049610	40.8602	+	.	label="STAT3_02"; bound_moiety="STAT3_02"; db_xref="Transfac:M00497"; inference="nucleotide motif:Transfac:M00497"; note="TTCTTCCC(site) 0.9(prior) EPD3(model)";
chr19	MotifLocator	misc_feature	47049622	47049635	28361	+	.	label="OCT1_06"; bound_moiety="OCT1_06"; db_xref="Transfac:M00162"; inference="nucleotide motif:Transfac:M00162"; note="ATAACTTAGATATA(site) 0.9(prior) EPD3(model)";
chr19	MotifLocator	misc_feature	47049627	47049636	253.986	+	.	label="GATA6_01"; bound_moiety="GATA6_01"; db_xref="Transfac:M00462"; inference="nucleotide motif:Transfac:M00462"; note="TTAGATATAT(site) 0.9(prior) EPD3(model)";
chr19	MotifLocator	misc_feature	47049629	47049639	927.99	+	.	label="GATA_C"; bound_moiety="GATA_C"; db_xref="Transfac:M00203"; inference="nucleotide motif:Transfac:M00203"; note="AGATATATGAT(site) 0.9(prior) EPD3(model)";
chr19	MotifLocator	misc_feature	47049629	47049635	59.4589	+	.	label="CDXA_02"; bound_moiety="CDXA_02"; db_xref="Transfac:M00101"; inference="nucleotide motif:Transfac:M00101"; note="AGATATA(site) 0.9(prior) EPD3(model)";
chr19	MotifLocator	misc_feature	47049631	47049637	262.604	+	.	label="CDXA_02"; bound_moiety="CDXA_02"; db_xref="Transfac:M00101"; inference="nucleotide motif:Transfac:M00101"; note="ATATATG(site) 0.9(prior) EPD3(model)";
chr19	MotifLocator	misc_feature	47049634	47049643	103.619	+	.	label="GATA2_01"; bound_moiety="GATA2_01"; db_xref="Transfac:M00076"; inference="nucleotide motif:Transfac:M00076"; note="TATGATTGCT(site) 0.9(prior) EPD3(model)";
chr19	MotifLocator	misc_feature	47049634	47049643	88.9116	+	.	label="GATA1_01"; bound_moiety="GATA1_01"; db_xref="Transfac:M00075"; inference="nucleotide motif:Transfac:M00075"; note="TATGATTGCT(site) 0.9(prior) EPD3(model)";
chr19	MotifLocator	misc_feature	47049635	47049641	102.954	+	.	label="EN1_01"; bound_moiety="EN1_01"; db_xref="Transfac:M00396"; inference="nucleotide motif:Transfac:M00396"; note="ATGATTG(site) 0.9(prior) EPD3(model)";
chr19	MotifLocator	misc_feature	47049645	47049652	5815.09	+	.	label="NKX25_02"; bound_moiety="NKX25_02"; db_xref="Transfac:M00241"; inference="nucleotide motif:Transfac:M00241"; note="CTTAATAG(site) 0.9(prior) EPD3(model)";
chr19	MotifLocator	misc_feature	47049645	47049651	70.3863	+	.	label="CDXA_02"; bound_moiety="CDXA_02"; db_xref="Transfac:M00101"; inference="nucleotide motif:Transfac:M00101"; note="CTTAATA(site) 0.9(prior) EPD3(model)";
chr19	MotifLocator	misc_feature	47049645	47049651	108.351	+	.	label="CDXA_01"; bound_moiety="CDXA_01"; db_xref="Transfac:M00100"; inference="nucleotide motif:Transfac:M00100"; note="CTTAATA(site) 0.9(prior) EPD3(model)";
chr19	MotifLocator	misc_feature	47049651	47049660	1544.77	+	.	label="P53_02"; bound_moiety="P53_02"; db_xref="Transfac:M00272"; inference="nucleotide motif:Transfac:M00272"; note="AGACCTGCCT(site) 0.9(prior) EPD3(model)";
chr19	MotifLocator	misc_feature	47049657	47049665	84.5738	+	.	label="AP2GAMMA_01"; bound_moiety="AP2GAMMA_01"; db_xref="Transfac:M00470"; inference="nucleotide motif:Transfac:M00470"; note="GCCTAAGAC(site) 0.9(prior) EPD3(model)";
chr19	MotifLocator	misc_feature	47049657	47049665	71.4976	+	.	label="AP2ALPHA_01"; bound_moiety="AP2ALPHA_01"; db_xref="Transfac:M00469"; inference="nucleotide motif:Transfac:M00469"; note="GCCTAAGAC(site) 0.9(prior) EPD3(model)";
chr19	MotifLocator	misc_feature	47049672	47049681	390.902	+	.	label="P53_02"; bound_moiety="P53_02"; db_xref="Transfac:M00272"; inference="nucleotide motif:Transfac:M00272"; note="TGCCATGCTT(site) 0.9(prior) EPD3(model)";
chr19	MotifLocator	misc_feature	47049678	47049685	459.693	+	.	label="STAT6_02"; bound_moiety="STAT6_02"; db_xref="Transfac:M00500"; inference="nucleotide motif:Transfac:M00500"; note="GCTTTCCT(site) 0.9(prior) EPD3(model)";
chr19	MotifLocator	misc_feature	47049678	47049685	130.48	+	.	label="STAT4_01"; bound_moiety="STAT4_01"; db_xref="Transfac:M00498"; inference="nucleotide motif:Transfac:M00498"; note="GCTTTCCT(site) 0.9(prior) EPD3(model)";
chr19	MotifLocator	misc_feature	47049678	47049685	80.5598	+	.	label="STAT1_03"; bound_moiety="STAT1_03"; db_xref="Transfac:M00496"; inference="nucleotide motif:Transfac:M00496"; note="GCTTTCCT(site) 0.9(prior) EPD3(model)";
chr19	MotifLocator	misc_feature	47049685	47049696	29353.6	+	.	label="MEIS1_01"; bound_moiety="MEIS1_01"; db_xref="Transfac:M00419"; inference="nucleotide motif:Transfac:M00419"; note="TAGTGACAGATG(site) 0.9(prior) EPD3(model)";
chr19	MotifLocator	misc_feature	47049690	47049699	147.824	+	.	label="GATA6_01"; bound_moiety="GATA6_01"; db_xref="Transfac:M00462"; inference="nucleotide motif:Transfac:M00462"; note="ACAGATGACC(site) 0.9(prior) EPD3(model)";
chr19	MotifLocator	misc_feature	47049690	47049699	38.6916	+	.	label="GATA2_01"; bound_moiety="GATA2_01"; db_xref="Transfac:M00076"; inference="nucleotide motif:Transfac:M00076"; note="ACAGATGACC(site) 0.9(prior) EPD3(model)";
chr19	MotifLocator	misc_feature	47049703	47049711	20.3517	+	.	label="AP2ALPHA_01"; bound_moiety="AP2ALPHA_01"; db_xref="Transfac:M00469"; inference="nucleotide motif:Transfac:M00469"; note="GCCACAAAG(site) 0.9(prior) EPD3(model)";
chr19	MotifLocator	misc_feature	47049705	47049713	331.663	+	.	label="PAX2_02"; bound_moiety="PAX2_02"; db_xref="Transfac:M00486"; inference="nucleotide motif:Transfac:M00486"; note="CACAAAGTC(site) 0.9(prior) EPD3(model)";
chr19	MotifLocator	misc_feature	47049708	47049714	95.0001	+	.	label="SRY_01"; bound_moiety="SRY_01"; db_xref="Transfac:M00148"; inference="nucleotide motif:Transfac:M00148"; note="AAAGTCA(site) 0.9(prior) EPD3(model)";
chr19	MotifLocator	misc_feature	47049720	47049729	269.778	+	.	label="CETS1P54_01"; bound_moiety="CETS1P54_01"; db_xref="Transfac:M00032"; inference="nucleotide motif:Transfac:M00032"; note="AAAGGAAGCA(site) 0.9(prior) EPD3(model)";
chr19	MotifLocator	misc_feature	47049749	47049758	38.8307	+	.	label="GATA2_01"; bound_moiety="GATA2_01"; db_xref="Transfac:M00076"; inference="nucleotide motif:Transfac:M00076"; note="TGAGATTCTG(site) 0.9(prior) EPD3(model)";
chr19	MotifLocator	misc_feature	47049751	47049758	53.8375	+	.	label="STAT3_02"; bound_moiety="STAT3_02"; db_xref="Transfac:M00497"; inference="nucleotide motif:Transfac:M00497"; note="AGATTCTG(site) 0.9(prior) EPD3(model)";
chr19	MotifLocator	misc_feature	47049762	47049771	326.254	+	.	label="AP4_Q5"; bound_moiety="AP4_Q5"; db_xref="Transfac:M00175"; inference="nucleotide motif:Transfac:M00175"; note="CTCAGCACTG(site) 0.9(prior) EPD3(model)";
chr19	MotifLocator	misc_feature	47049763	47049770	50.3949	+	.	label="CAP_01"; bound_moiety="CAP_01"; db_xref="Transfac:M00253"; inference="nucleotide motif:Transfac:M00253"; note="TCAGCACT(site) 0.9(prior) EPD3(model)";
chr19	MotifLocator	misc_feature	47049768	47049779	520.531	+	.	label="CAAT_01"; bound_moiety="CAAT_01"; db_xref="Transfac:M00254"; inference="nucleotide motif:Transfac:M00254"; note="ACTGACCAAGGG(site) 0.9(prior) EPD3(model)";
chr19	MotifLocator	misc_feature	47049788	47049800	5109.78	+	.	label="RORA1_01"; bound_moiety="RORA1_01"; db_xref="Transfac:M00156"; inference="nucleotide motif:Transfac:M00156"; note="ACACCAAGGTCAC(site) 0.9(prior) EPD3(model)";
chr19	MotifLocator	misc_feature	47049827	47049833	50.1397	+	.	label="CDXA_02"; bound_moiety="CDXA_02"; db_xref="Transfac:M00101"; inference="nucleotide motif:Transfac:M00101"; note="TATAATT(site) 0.9(prior) EPD3(model)";
chr19	MotifLocator	misc_feature	47049828	47049834	74.1901	+	.	label="EN1_01"; bound_moiety="EN1_01"; db_xref="Transfac:M00396"; inference="nucleotide motif:Transfac:M00396"; note="ATAATTT(site) 0.9(prior) EPD3(model)";
chr19	MotifLocator	misc_feature	47049842	47049851	43.693	+	.	label="GATA2_01"; bound_moiety="GATA2_01"; db_xref="Transfac:M00076"; inference="nucleotide motif:Transfac:M00076"; note="AAGGATGGCA(site) 0.9(prior) EPD3(model)";
chr19	MotifLocator	misc_feature	47049855	47049862	180.819	+	.	label="MZF1_01"; bound_moiety="MZF1_01"; db_xref="Transfac:M00083"; inference="nucleotide motif:Transfac:M00083"; note="AAAGGGGA(site) 0.9(prior) EPD3(model)";
chr19	MotifLocator	misc_feature	47049875	47049881	75.2799	+	.	label="EN1_01"; bound_moiety="EN1_01"; db_xref="Transfac:M00396"; inference="nucleotide motif:Transfac:M00396"; note="GTGATGG(site) 0.9(prior) EPD3(model)";
chr19	MotifLocator	misc_feature	47049878	47049891	5928.12	+	.	label="GATA1_03"; bound_moiety="GATA1_03"; db_xref="Transfac:M00127"; inference="nucleotide motif:Transfac:M00127"; note="ATGGAGATTGGGGG(site) 0.9(prior) EPD3(model)";
chr19	MotifLocator	misc_feature	47049880	47049889	60.4867	+	.	label="GATA2_01"; bound_moiety="GATA2_01"; db_xref="Transfac:M00076"; inference="nucleotide motif:Transfac:M00076"; note="GGAGATTGGG(site) 0.9(prior) EPD3(model)";
chr19	MotifLocator	misc_feature	47049880	47049889	149.959	+	.	label="GATA1_01"; bound_moiety="GATA1_01"; db_xref="Transfac:M00075"; inference="nucleotide motif:Transfac:M00075"; note="GGAGATTGGG(site) 0.9(prior) EPD3(model)";
chr19	MotifLocator	misc_feature	47049881	47049889	630.931	+	.	label="GATA3_01"; bound_moiety="GATA3_01"; db_xref="Transfac:M00077"; inference="nucleotide motif:Transfac:M00077"; note="GAGATTGGG(site) 0.9(prior) EPD3(model)";
chr19	MotifLocator	misc_feature	47049885	47049892	169.138	+	.	label="MZF1_01"; bound_moiety="MZF1_01"; db_xref="Transfac:M00083"; inference="nucleotide motif:Transfac:M00083"; note="TTGGGGGA(site) 0.9(prior) EPD3(model)";
chr19	MotifLocator	misc_feature	47049909	47049916	43.3404	+	.	label="CAP_01"; bound_moiety="CAP_01"; db_xref="Transfac:M00253"; inference="nucleotide motif:Transfac:M00253"; note="TCACCTCT(site) 0.9(prior) EPD3(model)";
chr19	MotifLocator	misc_feature	47049920	47049927	29.1841	+	.	label="CAP_01"; bound_moiety="CAP_01"; db_xref="Transfac:M00253"; inference="nucleotide motif:Transfac:M00253"; note="TCACCTCT(site) 0.9(prior) EPD3(model)";
chr19	MotifLocator	misc_feature	47049931	47049938	36.1291	+	.	label="CAP_01"; bound_moiety="CAP_01"; db_xref="Transfac:M00253"; inference="nucleotide motif:Transfac:M00253"; note="CCAGTACC(site) 0.9(prior) EPD3(model)";
chr19	MotifLocator	misc_feature	47049941	47049949	41.4152	+	.	label="AP2GAMMA_01"; bound_moiety="AP2GAMMA_01"; db_xref="Transfac:M00470"; inference="nucleotide motif:Transfac:M00470"; note="GCCTTCAGT(site) 0.9(prior) EPD3(model)";
chr19	MotifLocator	misc_feature	47049941	47049949	57.2321	+	.	label="AP2ALPHA_01"; bound_moiety="AP2ALPHA_01"; db_xref="Transfac:M00469"; inference="nucleotide motif:Transfac:M00469"; note="GCCTTCAGT(site) 0.9(prior) EPD3(model)";
chr19	MotifLocator	misc_feature	47049945	47049952	204.503	+	.	label="CAP_01"; bound_moiety="CAP_01"; db_xref="Transfac:M00253"; inference="nucleotide motif:Transfac:M00253"; note="TCAGTACC(site) 0.9(prior) EPD3(model)";
chr19	MotifLocator	misc_feature	47049947	47049958	212.906	+	.	label="PAX4_03"; bound_moiety="PAX4_03"; db_xref="Transfac:M00378"; inference="nucleotide motif:Transfac:M00378"; note="AGTACCCAGCCT(site) 0.9(prior) EPD3(model)";
chr19	MotifLocator	misc_feature	47049967	47049974	37.0573	+	.	label="STAT4_01"; bound_moiety="STAT4_01"; db_xref="Transfac:M00498"; inference="nucleotide motif:Transfac:M00498"; note="CTTTTCAC(site) 0.9(prior) EPD3(model)";
chr19	MotifLocator	misc_feature	47049967	47049974	45.5916	+	.	label="STAT1_03"; bound_moiety="STAT1_03"; db_xref="Transfac:M00496"; inference="nucleotide motif:Transfac:M00496"; note="CTTTTCAC(site) 0.9(prior) EPD3(model)";
chr19	MotifLocator	misc_feature	47049971	47049978	25.5262	+	.	label="CAP_01"; bound_moiety="CAP_01"; db_xref="Transfac:M00253"; inference="nucleotide motif:Transfac:M00253"; note="TCACACCA(site) 0.9(prior) EPD3(model)";
chr19	MotifLocator	misc_feature	47049973	47049980	17.8748	+	.	label="CAP_01"; bound_moiety="CAP_01"; db_xref="Transfac:M00253"; inference="nucleotide motif:Transfac:M00253"; note="ACACCAGT(site) 0.9(prior) EPD3(model)";
chr19	MotifLocator	misc_feature	47049977	47049983	109.265	+	.	label="AP2REP_01"; bound_moiety="AP2REP_01"; db_xref="Transfac:M00468"; inference="nucleotide motif:Transfac:M00468"; note="CAGTTGG(site) 0.9(prior) EPD3(model)";
chr19	MotifLocator	misc_feature	47049998	47050005	56.057	+	.	label="STAT4_01"; bound_moiety="STAT4_01"; db_xref="Transfac:M00498"; inference="nucleotide motif:Transfac:M00498"; note="TCTTTCAA(site) 0.9(prior) EPD3(model)";
chr19	MotifLocator	misc_feature	47050002	47050009	19.1494	+	.	label="CAP_01"; bound_moiety="CAP_01"; db_xref="Transfac:M00253"; inference="nucleotide motif:Transfac:M00253"; note="TCAAATCG(site) 0.9(prior) EPD3(model)";
chr19	MotifLocator	misc_feature	47050008	47050016	108.864	+	.	label="HOXA3_01"; bound_moiety="HOXA3_01"; db_xref="Transfac:M00395"; inference="nucleotide motif:Transfac:M00395"; note="CGTTAGGGC(site) 0.9(prior) EPD3(model)";
chr19	MotifLocator	misc_feature	47050020	47050027	36.2771	+	.	label="CAP_01"; bound_moiety="CAP_01"; db_xref="Transfac:M00253"; inference="nucleotide motif:Transfac:M00253"; note="CCATTAGT(site) 0.9(prior) EPD3(model)";
chr19	MotifLocator	misc_feature	47050022	47050028	127.074	+	.	label="CDXA_01"; bound_moiety="CDXA_01"; db_xref="Transfac:M00100"; inference="nucleotide motif:Transfac:M00100"; note="ATTAGTG(site) 0.9(prior) EPD3(model)";
chr19	MotifLocator	misc_feature	47050028	47050036	722.526	+	.	label="AP2GAMMA_01"; bound_moiety="AP2GAMMA_01"; db_xref="Transfac:M00470"; inference="nucleotide motif:Transfac:M00470"; note="GCCTGAGGG(site) 0.9(prior) EPD3(model)";
chr19	MotifLocator	misc_feature	47050028	47050036	318.78	+	.	label="AP2ALPHA_01"; bound_moiety="AP2ALPHA_01"; db_xref="Transfac:M00469"; inference="nucleotide motif:Transfac:M00469"; note="GCCTGAGGG(site) 0.9(prior) EPD3(model)";
chr19	MotifLocator	misc_feature	47050054	47050061	20.2248	+	.	label="CAP_01"; bound_moiety="CAP_01"; db_xref="Transfac:M00253"; inference="nucleotide motif:Transfac:M00253"; note="GCAGATGT(site) 0.9(prior) EPD3(model)";
chr19	MotifLocator	misc_feature	47050054	47050063	53.7619	+	.	label="GATA2_01"; bound_moiety="GATA2_01"; db_xref="Transfac:M00076"; inference="nucleotide motif:Transfac:M00076"; note="GCAGATGTCA(site) 0.9(prior) EPD3(model)";
chr19	MotifLocator	misc_feature	47050061	47050068	260.462	+	.	label="CAP_01"; bound_moiety="CAP_01"; db_xref="Transfac:M00253"; inference="nucleotide motif:Transfac:M00253"; note="TCAGTCTT(site) 0.9(prior) EPD3(model)";
chr19	MotifLocator	misc_feature	47050066	47050077	485.843	+	.	label="IK2_01"; bound_moiety="IK2_01"; db_xref="Transfac:M00087"; inference="nucleotide motif:Transfac:M00087"; note="CTTAGGGAAAAG(site) 0.9(prior) EPD3(model)";
chr19	MotifLocator	misc_feature	47050067	47050075	1118	+	.	label="LYF1_01"; bound_moiety="LYF1_01"; db_xref="Transfac:M00141"; inference="nucleotide motif:Transfac:M00141"; note="TTAGGGAAA(site) 0.9(prior) EPD3(model)";
chr19	MotifLocator	misc_feature	47050079	47050086	18.9795	+	.	label="CAP_01"; bound_moiety="CAP_01"; db_xref="Transfac:M00253"; inference="nucleotide motif:Transfac:M00253"; note="GCAGATTT(site) 0.9(prior) EPD3(model)";
chr19	MotifLocator	misc_feature	47050082	47050089	30.9372	+	.	label="STAT4_01"; bound_moiety="STAT4_01"; db_xref="Transfac:M00498"; inference="nucleotide motif:Transfac:M00498"; note="GATTTAAG(site) 0.9(prior) EPD3(model)";
chr19	MotifLocator	misc_feature	47050083	47050089	34.1006	+	.	label="CDXA_02"; bound_moiety="CDXA_02"; db_xref="Transfac:M00101"; inference="nucleotide motif:Transfac:M00101"; note="ATTTAAG(site) 0.9(prior) EPD3(model)";
chr19	MotifLocator	misc_feature	47050083	47050089	288.905	+	.	label="CDXA_01"; bound_moiety="CDXA_01"; db_xref="Transfac:M00100"; inference="nucleotide motif:Transfac:M00100"; note="ATTTAAG(site) 0.9(prior) EPD3(model)";
chr19	MotifLocator	misc_feature	47050103	47050111	178.438	+	.	label="HOXA3_01"; bound_moiety="HOXA3_01"; db_xref="Transfac:M00395"; inference="nucleotide motif:Transfac:M00395"; note="CCTAAGTTG(site) 0.9(prior) EPD3(model)";
chr19	MotifLocator	misc_feature	47050108	47050114	141.653	+	.	label="EN1_01"; bound_moiety="EN1_01"; db_xref="Transfac:M00396"; inference="nucleotide motif:Transfac:M00396"; note="GTTGTTG(site) 0.9(prior) EPD3(model)";
chr19	MotifLocator	misc_feature	47050118	47050129	1473.61	+	.	label="LMO2COM_01"; bound_moiety="LMO2COM_01"; db_xref="Transfac:M00277"; inference="nucleotide motif:Transfac:M00277"; note="GTTCAGGTGCAG(site) 0.9(prior) EPD3(model)";
chr19	MotifLocator	misc_feature	47050129	47050136	37.5588	+	.	label="CAP_01"; bound_moiety="CAP_01"; db_xref="Transfac:M00253"; inference="nucleotide motif:Transfac:M00253"; note="GCACTCTT(site) 0.9(prior) EPD3(model)";
chr19	MotifLocator	misc_feature	47050132	47050139	40.231	+	.	label="STAT6_02"; bound_moiety="STAT6_02"; db_xref="Transfac:M00500"; inference="nucleotide motif:Transfac:M00500"; note="CTCTTCAC(site) 0.9(prior) EPD3(model)";
chr19	MotifLocator	misc_feature	47050133	47050145	3072.31	+	.	label="AREB6_01"; bound_moiety="AREB6_01"; db_xref="Transfac:M00412"; inference="nucleotide motif:Transfac:M00412"; note="TCTTCACCTGTGG(site) 0.9(prior) EPD3(model)";
chr19	MotifLocator	misc_feature	47050134	47050144	758.675	+	.	label="DELTAEF1_01"; bound_moiety="DELTAEF1_01"; db_xref="Transfac:M00073"; inference="nucleotide motif:Transfac:M00073"; note="CTTCACCTGTG(site) 0.9(prior) EPD3(model)";
chr19	MotifLocator	misc_feature	47050136	47050143	36.0882	+	.	label="CAP_01"; bound_moiety="CAP_01"; db_xref="Transfac:M00253"; inference="nucleotide motif:Transfac:M00253"; note="TCACCTGT(site) 0.9(prior) EPD3(model)";
chr19	MotifLocator	misc_feature	47050136	47050143	250.145	+	.	label="USF_C"; bound_moiety="USF_C"; db_xref="Transfac:M00217"; inference="nucleotide motif:Transfac:M00217"; note="TCACCTGT(site) 0.9(prior) EPD3(model)";
chr19	MotifLocator	misc_feature	47050140	47050146	79.2803	+	.	label="AP2REP_01"; bound_moiety="AP2REP_01"; db_xref="Transfac:M00468"; inference="nucleotide motif:Transfac:M00468"; note="CTGTGGT(site) 0.9(prior) EPD3(model)";
chr19	MotifLocator	misc_feature	47050141	47050146	2110.13	+	.	label="AML1_01"; bound_moiety="AML1_01"; db_xref="Transfac:M00271"; inference="nucleotide motif:Transfac:M00271"; note="TGTGGT(site) 0.9(prior) EPD3(model)";
chr19	MotifLocator	misc_feature	47050142	47050148	105.87	+	.	label="EN1_01"; bound_moiety="EN1_01"; db_xref="Transfac:M00396"; inference="nucleotide motif:Transfac:M00396"; note="GTGGTTG(site) 0.9(prior) EPD3(model)";
chr19	MotifLocator	misc_feature	47050155	47050163	57.6865	+	.	label="AP2ALPHA_01"; bound_moiety="AP2ALPHA_01"; db_xref="Transfac:M00469"; inference="nucleotide motif:Transfac:M00469"; note="GCCAGTAGG(site) 0.9(prior) EPD3(model)";
chr19	MotifLocator	misc_feature	47050157	47050163	316.616	+	.	label="AP2REP_01"; bound_moiety="AP2REP_01"; db_xref="Transfac:M00468"; inference="nucleotide motif:Transfac:M00468"; note="CAGTAGG(site) 0.9(prior) EPD3(model)";
chr19	MotifLocator	misc_feature	47050172	47050179	47.0994	+	.	label="STAT6_02"; bound_moiety="STAT6_02"; db_xref="Transfac:M00500"; inference="nucleotide motif:Transfac:M00500"; note="CTCTTCTT(site) 0.9(prior) EPD3(model)";
chr19	MotifLocator	misc_feature	47050172	47050179	139.437	+	.	label="STAT5A_04"; bound_moiety="STAT5A_04"; db_xref="Transfac:M00499"; inference="nucleotide motif:Transfac:M00499"; note="CTCTTCTT(site) 0.9(prior) EPD3(model)";
chr19	MotifLocator	misc_feature	47050183	47050191	482.133	+	.	label="LYF1_01"; bound_moiety="LYF1_01"; db_xref="Transfac:M00141"; inference="nucleotide motif:Transfac:M00141"; note="TCTGAGAGA(site) 0.9(prior) EPD3(model)";
chr19	MotifLocator	misc_feature	47050187	47050196	294.111	+	.	label="GATA6_01"; bound_moiety="GATA6_01"; db_xref="Transfac:M00462"; inference="nucleotide motif:Transfac:M00462"; note="AGAGATTACA(site) 0.9(prior) EPD3(model)";
chr19	MotifLocator	misc_feature	47050187	47050196	2663.52	+	.	label="GATA3_02"; bound_moiety="GATA3_02"; db_xref="Transfac:M00350"; inference="nucleotide motif:Transfac:M00350"; note="AGAGATTACA(site) 0.9(prior) EPD3(model)";
chr19	MotifLocator	misc_feature	47050188	47050196	113.046	+	.	label="GATA3_01"; bound_moiety="GATA3_01"; db_xref="Transfac:M00077"; inference="nucleotide motif:Transfac:M00077"; note="GAGATTACA(site) 0.9(prior) EPD3(model)";
chr19	MotifLocator	misc_feature	47050192	47050205	16503.4	+	.	label="GATA1_02"; bound_moiety="GATA1_02"; db_xref="Transfac:M00126"; inference="nucleotide motif:Transfac:M00126"; note="TTACAGATAATAGA(site) 0.9(prior) EPD3(model)";
chr19	MotifLocator	misc_feature	47050193	47050205	2234.71	+	.	label="GATA1_04"; bound_moiety="GATA1_04"; db_xref="Transfac:M00128"; inference="nucleotide motif:Transfac:M00128"; note="TACAGATAATAGA(site) 0.9(prior) EPD3(model)";
chr19	MotifLocator	misc_feature	47050194	47050203	994.037	+	.	label="GATA6_01"; bound_moiety="GATA6_01"; db_xref="Transfac:M00462"; inference="nucleotide motif:Transfac:M00462"; note="ACAGATAATA(site) 0.9(prior) EPD3(model)";
chr19	MotifLocator	misc_feature	47050194	47050203	11231.9	+	.	label="GATA3_03"; bound_moiety="GATA3_03"; db_xref="Transfac:M00351"; inference="nucleotide motif:Transfac:M00351"; note="ACAGATAATA(site) 0.9(prior) EPD3(model)";
chr19	MotifLocator	misc_feature	47050194	47050203	11380	+	.	label="GATA3_02"; bound_moiety="GATA3_02"; db_xref="Transfac:M00350"; inference="nucleotide motif:Transfac:M00350"; note="ACAGATAATA(site) 0.9(prior) EPD3(model)";
chr19	MotifLocator	misc_feature	47050194	47050203	30700.1	+	.	label="GATA2_03"; bound_moiety="GATA2_03"; db_xref="Transfac:M00349"; inference="nucleotide motif:Transfac:M00349"; note="ACAGATAATA(site) 0.9(prior) EPD3(model)";
chr19	MotifLocator	misc_feature	47050194	47050203	2475.17	+	.	label="GATA2_02"; bound_moiety="GATA2_02"; db_xref="Transfac:M00348"; inference="nucleotide motif:Transfac:M00348"; note="ACAGATAATA(site) 0.9(prior) EPD3(model)";
chr19	MotifLocator	misc_feature	47050194	47050203	8377.8	+	.	label="GATA1_06"; bound_moiety="GATA1_06"; db_xref="Transfac:M00347"; inference="nucleotide motif:Transfac:M00347"; note="ACAGATAATA(site) 0.9(prior) EPD3(model)";
chr19	MotifLocator	misc_feature	47050194	47050203	46.748	+	.	label="GATA2_01"; bound_moiety="GATA2_01"; db_xref="Transfac:M00076"; inference="nucleotide motif:Transfac:M00076"; note="ACAGATAATA(site) 0.9(prior) EPD3(model)";
chr19	MotifLocator	misc_feature	47050195	47050203	412.149	+	.	label="LMO2COM_02"; bound_moiety="LMO2COM_02"; db_xref="Transfac:M00278"; inference="nucleotide motif:Transfac:M00278"; note="CAGATAATA(site) 0.9(prior) EPD3(model)";
chr19	MotifLocator	misc_feature	47050195	47050203	372.074	+	.	label="GATA3_01"; bound_moiety="GATA3_01"; db_xref="Transfac:M00077"; inference="nucleotide motif:Transfac:M00077"; note="CAGATAATA(site) 0.9(prior) EPD3(model)";
chr19	MotifLocator	misc_feature	47050197	47050204	1284.89	+	.	label="NKX25_02"; bound_moiety="NKX25_02"; db_xref="Transfac:M00241"; inference="nucleotide motif:Transfac:M00241"; note="GATAATAG(site) 0.9(prior) EPD3(model)";
chr19	MotifLocator	misc_feature	47050197	47050203	79.3274	+	.	label="CDXA_02"; bound_moiety="CDXA_02"; db_xref="Transfac:M00101"; inference="nucleotide motif:Transfac:M00101"; note="GATAATA(site) 0.9(prior) EPD3(model)";
chr19	MotifLocator	misc_feature	47050198	47050204	134.055	+	.	label="EN1_01"; bound_moiety="EN1_01"; db_xref="Transfac:M00396"; inference="nucleotide motif:Transfac:M00396"; note="ATAATAG(site) 0.9(prior) EPD3(model)";
chr19	MotifLocator	misc_feature	47050212	47050219	28.7166	+	.	label="CAP_01"; bound_moiety="CAP_01"; db_xref="Transfac:M00253"; inference="nucleotide motif:Transfac:M00253"; note="GCACTGTT(site) 0.9(prior) EPD3(model)";
chr19	MotifLocator	misc_feature	47050215	47050223	676.931	+	.	label="AREB6_04"; bound_moiety="AREB6_04"; db_xref="Transfac:M00415"; inference="nucleotide motif:Transfac:M00415"; note="CTGTTTCCT(site) 0.9(prior) EPD3(model)";
chr19	MotifLocator	misc_feature	47050216	47050223	83.4585	+	.	label="STAT6_02"; bound_moiety="STAT6_02"; db_xref="Transfac:M00500"; inference="nucleotide motif:Transfac:M00500"; note="TGTTTCCT(site) 0.9(prior) EPD3(model)";
chr19	MotifLocator	misc_feature	47050216	47050223	41.8516	+	.	label="STAT4_01"; bound_moiety="STAT4_01"; db_xref="Transfac:M00498"; inference="nucleotide motif:Transfac:M00498"; note="TGTTTCCT(site) 0.9(prior) EPD3(model)";
chr19	MotifLocator	misc_feature	47050223	47050229	220.74	+	.	label="CDXA_02"; bound_moiety="CDXA_02"; db_xref="Transfac:M00101"; inference="nucleotide motif:Transfac:M00101"; note="TATACTG(site) 0.9(prior) EPD3(model)";
chr19	MotifLocator	misc_feature	47050233	47050240	115.154	+	.	label="STAT6_02"; bound_moiety="STAT6_02"; db_xref="Transfac:M00500"; inference="nucleotide motif:Transfac:M00500"; note="CCTTTCCC(site) 0.9(prior) EPD3(model)";
chr19	MotifLocator	misc_feature	47050233	47050240	68.9956	+	.	label="STAT1_03"; bound_moiety="STAT1_03"; db_xref="Transfac:M00496"; inference="nucleotide motif:Transfac:M00496"; note="CCTTTCCC(site) 0.9(prior) EPD3(model)";
chr19	MotifLocator	misc_feature	47050240	47050247	129.295	+	.	label="STAT6_02"; bound_moiety="STAT6_02"; db_xref="Transfac:M00500"; inference="nucleotide motif:Transfac:M00500"; note="CACTTCCC(site) 0.9(prior) EPD3(model)";
chr19	MotifLocator	misc_feature	47050240	47050247	88.6304	+	.	label="STAT3_02"; bound_moiety="STAT3_02"; db_xref="Transfac:M00497"; inference="nucleotide motif:Transfac:M00497"; note="CACTTCCC(site) 0.9(prior) EPD3(model)";
chr19	MotifLocator	misc_feature	47050254	47050267	935.093	+	.	label="CEBPB_01"; bound_moiety="CEBPB_01"; db_xref="Transfac:M00109"; inference="nucleotide motif:Transfac:M00109"; note="AGGTAGGGAAAGGT(site) 0.9(prior) EPD3(model)";
chr19	MotifLocator	misc_feature	47050266	47050272	142.655	+	.	label="EN1_01"; bound_moiety="EN1_01"; db_xref="Transfac:M00396"; inference="nucleotide motif:Transfac:M00396"; note="GTATTGC(site) 0.9(prior) EPD3(model)";
chr19	MotifLocator	misc_feature	47050271	47050279	84.4688	+	.	label="AP2ALPHA_01"; bound_moiety="AP2ALPHA_01"; db_xref="Transfac:M00469"; inference="nucleotide motif:Transfac:M00469"; note="GCCATGGTC(site) 0.9(prior) EPD3(model)";
chr19	MotifLocator	misc_feature	47050274	47050285	1031.85	+	.	label="CAAT_01"; bound_moiety="CAAT_01"; db_xref="Transfac:M00254"; inference="nucleotide motif:Transfac:M00254"; note="ATGGTCCAATAA(site) 0.9(prior) EPD3(model)";
chr19	MotifLocator	misc_feature	47050278	47050286	627.87	+	.	label="PBX1_01"; bound_moiety="PBX1_01"; db_xref="Transfac:M00096"; inference="nucleotide motif:Transfac:M00096"; note="TCCAATAAA(site) 0.9(prior) EPD3(model)";
chr19	MotifLocator	misc_feature	47050281	47050289	407.569	+	.	label="PAX2_02"; bound_moiety="PAX2_02"; db_xref="Transfac:M00486"; inference="nucleotide motif:Transfac:M00486"; note="AATAAAGTA(site) 0.9(prior) EPD3(model)";
chr19	MotifLocator	misc_feature	47050284	47050290	175.961	+	.	label="SRY_01"; bound_moiety="SRY_01"; db_xref="Transfac:M00148"; inference="nucleotide motif:Transfac:M00148"; note="AAAGTAC(site) 0.9(prior) EPD3(model)";
chr19	MotifLocator	misc_feature	47050299	47050306	36.2542	+	.	label="CAP_01"; bound_moiety="CAP_01"; db_xref="Transfac:M00253"; inference="nucleotide motif:Transfac:M00253"; note="TCATCTCC(site) 0.9(prior) EPD3(model)";
chr19	MotifLocator	misc_feature	47050305	47050312	43.3984	+	.	label="STAT6_02"; bound_moiety="STAT6_02"; db_xref="Transfac:M00500"; inference="nucleotide motif:Transfac:M00500"; note="CCCTTCTA(site) 0.9(prior) EPD3(model)";
chr19	MotifLocator	misc_feature	47050305	47050312	79.8446	+	.	label="STAT5A_04"; bound_moiety="STAT5A_04"; db_xref="Transfac:M00499"; inference="nucleotide motif:Transfac:M00499"; note="CCCTTCTA(site) 0.9(prior) EPD3(model)";
chr19	MotifLocator	misc_feature	47050305	47050312	31.4636	+	.	label="STAT4_01"; bound_moiety="STAT4_01"; db_xref="Transfac:M00498"; inference="nucleotide motif:Transfac:M00498"; note="CCCTTCTA(site) 0.9(prior) EPD3(model)";
chr19	MotifLocator	misc_feature	47050309	47050317	91.7719	+	.	label="PAX2_02"; bound_moiety="PAX2_02"; db_xref="Transfac:M00486"; inference="nucleotide motif:Transfac:M00486"; note="TCTAAACCT(site) 0.9(prior) EPD3(model)";
chr19	MotifLocator	misc_feature	47050314	47050321	157.128	+	.	label="STAT6_02"; bound_moiety="STAT6_02"; db_xref="Transfac:M00500"; inference="nucleotide motif:Transfac:M00500"; note="ACCTTCTT(site) 0.9(prior) EPD3(model)";
chr19	MotifLocator	misc_feature	47050314	47050321	59.2535	+	.	label="STAT5A_04"; bound_moiety="STAT5A_04"; db_xref="Transfac:M00499"; inference="nucleotide motif:Transfac:M00499"; note="ACCTTCTT(site) 0.9(prior) EPD3(model)";
chr19	MotifLocator	misc_feature	47050336	47050343	32.9423	+	.	label="CAP_01"; bound_moiety="CAP_01"; db_xref="Transfac:M00253"; inference="nucleotide motif:Transfac:M00253"; note="GCACTCTG(site) 0.9(prior) EPD3(model)";
chr19	MotifLocator	misc_feature	47050343	47050350	34.8232	+	.	label="CAP_01"; bound_moiety="CAP_01"; db_xref="Transfac:M00253"; inference="nucleotide motif:Transfac:M00253"; note="GCAGACTT(site) 0.9(prior) EPD3(model)";
chr19	MotifLocator	misc_feature	47050348	47050363	79809.6	+	.	label="NFY_01"; bound_moiety="NFY_01"; db_xref="Transfac:M00287"; inference="nucleotide motif:Transfac:M00287"; note="CTTAACCAATGAGGTC(site) 0.9(prior) EPD3(model)";
chr19	MotifLocator	misc_feature	47050348	47050359	57989.3	+	.	label="CAAT_01"; bound_moiety="CAAT_01"; db_xref="Transfac:M00254"; inference="nucleotide motif:Transfac:M00254"; note="CTTAACCAATGA(site) 0.9(prior) EPD3(model)";
chr19	MotifLocator	misc_feature	47050350	47050360	72953.5	+	.	label="NFY_Q6"; bound_moiety="NFY_Q6"; db_xref="Transfac:M00185"; inference="nucleotide motif:Transfac:M00185"; note="TAACCAATGAG(site) 0.9(prior) EPD3(model)";
chr19	MotifLocator	misc_feature	47050357	47050362	195.692	+	.	label="AML1_01"; bound_moiety="AML1_01"; db_xref="Transfac:M00271"; inference="nucleotide motif:Transfac:M00271"; note="TGAGGT(site) 0.9(prior) EPD3(model)";
chr19	MotifLocator	misc_feature	47050363	47050372	186.112	+	.	label="MYB_Q6"; bound_moiety="MYB_Q6"; db_xref="Transfac:M00183"; inference="nucleotide motif:Transfac:M00183"; note="CCCAACTATG(site) 0.9(prior) EPD3(model)";
chr19	MotifLocator	misc_feature	47050375	47050382	31.0345	+	.	label="CAP_01"; bound_moiety="CAP_01"; db_xref="Transfac:M00253"; inference="nucleotide motif:Transfac:M00253"; note="GCACCGTC(site) 0.9(prior) EPD3(model)";
chr19	MotifLocator	misc_feature	47050384	47050391	62.8029	+	.	label="STAT5A_04"; bound_moiety="STAT5A_04"; db_xref="Transfac:M00499"; inference="nucleotide motif:Transfac:M00499"; note="CTGTTCCT(site) 0.9(prior) EPD3(model)";
chr19	MotifLocator	misc_feature	47050417	47050424	39.6978	+	.	label="CAP_01"; bound_moiety="CAP_01"; db_xref="Transfac:M00253"; inference="nucleotide motif:Transfac:M00253"; note="ACAGTCAC(site) 0.9(prior) EPD3(model)";
chr19	MotifLocator	misc_feature	47050429	47050436	47.8694	+	.	label="STAT4_01"; bound_moiety="STAT4_01"; db_xref="Transfac:M00498"; inference="nucleotide motif:Transfac:M00498"; note="GTTTTATT(site) 0.9(prior) EPD3(model)";
chr19	MotifLocator	misc_feature	47050430	47050436	32.2144	+	.	label="CDXA_02"; bound_moiety="CDXA_02"; db_xref="Transfac:M00101"; inference="nucleotide motif:Transfac:M00101"; note="TTTTATT(site) 0.9(prior) EPD3(model)";
chr19	MotifLocator	misc_feature	47050433	47050440	29.9804	+	.	label="STAT4_01"; bound_moiety="STAT4_01"; db_xref="Transfac:M00498"; inference="nucleotide motif:Transfac:M00498"; note="TATTTCAG(site) 0.9(prior) EPD3(model)";
chr19	MotifLocator	misc_feature	47050446	47050453	93.8969	+	.	label="STAT6_02"; bound_moiety="STAT6_02"; db_xref="Transfac:M00500"; inference="nucleotide motif:Transfac:M00500"; note="TATTTCAC(site) 0.9(prior) EPD3(model)";
chr19	MotifLocator	misc_feature	47050446	47050453	96.7211	+	.	label="STAT4_01"; bound_moiety="STAT4_01"; db_xref="Transfac:M00498"; inference="nucleotide motif:Transfac:M00498"; note="TATTTCAC(site) 0.9(prior) EPD3(model)";
chr19	MotifLocator	misc_feature	47050450	47050457	47.5385	+	.	label="CAP_01"; bound_moiety="CAP_01"; db_xref="Transfac:M00253"; inference="nucleotide motif:Transfac:M00253"; note="TCACATTC(site) 0.9(prior) EPD3(model)";
chr19	MotifLocator	misc_feature	47050452	47050459	32.2626	+	.	label="CAP_01"; bound_moiety="CAP_01"; db_xref="Transfac:M00253"; inference="nucleotide motif:Transfac:M00253"; note="ACATTCTG(site) 0.9(prior) EPD3(model)";
chr19	MotifLocator	misc_feature	47050459	47050467	20.8653	+	.	label="AP2ALPHA_01"; bound_moiety="AP2ALPHA_01"; db_xref="Transfac:M00469"; inference="nucleotide motif:Transfac:M00469"; note="GCCCTTTGG(site) 0.9(prior) EPD3(model)";
chr19	MotifLocator	misc_feature	47050462	47050473	5237.88	+	.	label="IK2_01"; bound_moiety="IK2_01"; db_xref="Transfac:M00087"; inference="nucleotide motif:Transfac:M00087"; note="CTTTGGGAATCC(site) 0.9(prior) EPD3(model)";
chr19	MotifLocator	misc_feature	47050462	47050474	4118.26	+	.	label="IK1_01"; bound_moiety="IK1_01"; db_xref="Transfac:M00086"; inference="nucleotide motif:Transfac:M00086"; note="CTTTGGGAATCCA(site) 0.9(prior) EPD3(model)";
chr19	MotifLocator	misc_feature	47050469	47050478	191.718	+	.	label="CDPCR3HD_01"; bound_moiety="CDPCR3HD_01"; db_xref="Transfac:M00106"; inference="nucleotide motif:Transfac:M00106"; note="AATCCATGCT(site) 0.9(prior) EPD3(model)";
chr19	MotifLocator	misc_feature	47050479	47050486	26.799	+	.	label="STAT4_01"; bound_moiety="STAT4_01"; db_xref="Transfac:M00498"; inference="nucleotide motif:Transfac:M00498"; note="CCTTTCGC(site) 0.9(prior) EPD3(model)";
chr19	MotifLocator	misc_feature	47050488	47050495	44.1401	+	.	label="CAP_01"; bound_moiety="CAP_01"; db_xref="Transfac:M00253"; inference="nucleotide motif:Transfac:M00253"; note="TCAGCCCT(site) 0.9(prior) EPD3(model)";
chr19	MotifLocator	misc_feature	47050496	47050503	38.9003	+	.	label="CAP_01"; bound_moiety="CAP_01"; db_xref="Transfac:M00253"; inference="nucleotide motif:Transfac:M00253"; note="ACATTAAC(site) 0.9(prior) EPD3(model)";
chr19	MotifLocator	misc_feature	47050498	47050507	851.841	+	.	label="MYB_Q6"; bound_moiety="MYB_Q6"; db_xref="Transfac:M00183"; inference="nucleotide motif:Transfac:M00183"; note="ATTAACTTGC(site) 0.9(prior) EPD3(model)";
chr19	MotifLocator	misc_feature	47050500	47050509	346.368	+	.	label="P53_02"; bound_moiety="P53_02"; db_xref="Transfac:M00272"; inference="nucleotide motif:Transfac:M00272"; note="TAACTTGCTC(site) 0.9(prior) EPD3(model)";
chr19	MotifLocator	misc_feature	47050501	47050514	1184.17	+	.	label="CEBPB_02"; bound_moiety="CEBPB_02"; db_xref="Transfac:M00117"; inference="nucleotide motif:Transfac:M00117"; note="AACTTGCTCCACTC(site) 0.9(prior) EPD3(model)";
chr19	MotifLocator	misc_feature	47050516	47050523	542.848	+	.	label="CREBP1CJUN_01"; bound_moiety="CREBP1CJUN_01"; db_xref="Transfac:M00041"; inference="nucleotide motif:Transfac:M00041"; note="TGACCTCA(site) 0.9(prior) EPD3(model)";
chr19	MotifLocator	misc_feature	47050516	47050523	572.725	+	.	label="CREB_01"; bound_moiety="CREB_01"; db_xref="Transfac:M00039"; inference="nucleotide motif:Transfac:M00039"; note="TGACCTCA(site) 0.9(prior) EPD3(model)";
chr19	MotifLocator	misc_feature	47050521	47050528	33.4899	+	.	label="CAP_01"; bound_moiety="CAP_01"; db_xref="Transfac:M00253"; inference="nucleotide motif:Transfac:M00253"; note="TCAATTCT(site) 0.9(prior) EPD3(model)";
chr19	MotifLocator	misc_feature	47050522	47050529	47.2029	+	.	label="STAT6_02"; bound_moiety="STAT6_02"; db_xref="Transfac:M00500"; inference="nucleotide motif:Transfac:M00500"; note="CAATTCTC(site) 0.9(prior) EPD3(model)";
chr19	MotifLocator	misc_feature	47050522	47050529	179.379	+	.	label="STAT5A_04"; bound_moiety="STAT5A_04"; db_xref="Transfac:M00499"; inference="nucleotide motif:Transfac:M00499"; note="CAATTCTC(site) 0.9(prior) EPD3(model)";
chr19	MotifLocator	misc_feature	47050522	47050529	173.13	+	.	label="STAT4_01"; bound_moiety="STAT4_01"; db_xref="Transfac:M00498"; inference="nucleotide motif:Transfac:M00498"; note="CAATTCTC(site) 0.9(prior) EPD3(model)";
chr19	MotifLocator	misc_feature	47050522	47050529	98.548	+	.	label="STAT3_02"; bound_moiety="STAT3_02"; db_xref="Transfac:M00497"; inference="nucleotide motif:Transfac:M00497"; note="CAATTCTC(site) 0.9(prior) EPD3(model)";
chr19	MotifLocator	misc_feature	47050522	47050529	52.2688	+	.	label="STAT1_03"; bound_moiety="STAT1_03"; db_xref="Transfac:M00496"; inference="nucleotide motif:Transfac:M00496"; note="CAATTCTC(site) 0.9(prior) EPD3(model)";
chr19	MotifLocator	misc_feature	47050542	47050553	1082.8	+	.	label="CREB_Q4"; bound_moiety="CREB_Q4"; db_xref="Transfac:M00178"; inference="nucleotide motif:Transfac:M00178"; note="ACTGACATCATA(site) 0.9(prior) EPD3(model)";
chr19	MotifLocator	misc_feature	47050542	47050552	519.18	+	.	label="AP1_Q2"; bound_moiety="AP1_Q2"; db_xref="Transfac:M00173"; inference="nucleotide motif:Transfac:M00173"; note="ACTGACATCAT(site) 0.9(prior) EPD3(model)";
chr19	MotifLocator	misc_feature	47050542	47050552	1399.91	+	.	label="AP1FJ_Q2"; bound_moiety="AP1FJ_Q2"; db_xref="Transfac:M00172"; inference="nucleotide motif:Transfac:M00172"; note="ACTGACATCAT(site) 0.9(prior) EPD3(model)";
chr19	MotifLocator	misc_feature	47050544	47050551	1909.58	+	.	label="CREBP1CJUN_01"; bound_moiety="CREBP1CJUN_01"; db_xref="Transfac:M00041"; inference="nucleotide motif:Transfac:M00041"; note="TGACATCA(site) 0.9(prior) EPD3(model)";
chr19	MotifLocator	misc_feature	47050546	47050553	48.5966	+	.	label="CAP_01"; bound_moiety="CAP_01"; db_xref="Transfac:M00253"; inference="nucleotide motif:Transfac:M00253"; note="ACATCATA(site) 0.9(prior) EPD3(model)";
chr19	MotifLocator	misc_feature	47050548	47050560	272.965	+	.	label="TCF11_01"; bound_moiety="TCF11_01"; db_xref="Transfac:M00285"; inference="nucleotide motif:Transfac:M00285"; note="ATCATACACTTAT(site) 0.9(prior) EPD3(model)";
chr19	MotifLocator	misc_feature	47050549	47050556	131.957	+	.	label="CAP_01"; bound_moiety="CAP_01"; db_xref="Transfac:M00253"; inference="nucleotide motif:Transfac:M00253"; note="TCATACAC(site) 0.9(prior) EPD3(model)";
chr19	MotifLocator	misc_feature	47050553	47050560	60.517	+	.	label="CAP_01"; bound_moiety="CAP_01"; db_xref="Transfac:M00253"; inference="nucleotide motif:Transfac:M00253"; note="ACACTTAT(site) 0.9(prior) EPD3(model)";
chr19	MotifLocator	misc_feature	47050554	47050561	58.5495	+	.	label="STAT4_01"; bound_moiety="STAT4_01"; db_xref="Transfac:M00498"; inference="nucleotide motif:Transfac:M00498"; note="CACTTATC(site) 0.9(prior) EPD3(model)";
chr19	MotifLocator	misc_feature	47050554	47050561	62.6728	+	.	label="STAT1_03"; bound_moiety="STAT1_03"; db_xref="Transfac:M00496"; inference="nucleotide motif:Transfac:M00496"; note="CACTTATC(site) 0.9(prior) EPD3(model)";
chr19	MotifLocator	misc_feature	47050566	47050573	22.3968	+	.	label="CAP_01"; bound_moiety="CAP_01"; db_xref="Transfac:M00253"; inference="nucleotide motif:Transfac:M00253"; note="CCAGCCTA(site) 0.9(prior) EPD3(model)";
chr19	MotifLocator	misc_feature	47050569	47050577	21.1262	+	.	label="AP2ALPHA_01"; bound_moiety="AP2ALPHA_01"; db_xref="Transfac:M00469"; inference="nucleotide motif:Transfac:M00469"; note="GCCTATACG(site) 0.9(prior) EPD3(model)";
chr19	MotifLocator	misc_feature	47050577	47050584	46.1064	+	.	label="CAP_01"; bound_moiety="CAP_01"; db_xref="Transfac:M00253"; inference="nucleotide motif:Transfac:M00253"; note="GCAGACCC(site) 0.9(prior) EPD3(model)";
chr19	MotifLocator	misc_feature	47050585	47050592	59.2838	+	.	label="CAP_01"; bound_moiety="CAP_01"; db_xref="Transfac:M00253"; inference="nucleotide motif:Transfac:M00253"; note="TCATTGCT(site) 0.9(prior) EPD3(model)";
chr19	MotifLocator	misc_feature	47050589	47050596	40.4944	+	.	label="STAT4_01"; bound_moiety="STAT4_01"; db_xref="Transfac:M00498"; inference="nucleotide motif:Transfac:M00498"; note="TGCTTCGT(site) 0.9(prior) EPD3(model)";
chr19	MotifLocator	misc_feature	47050597	47050606	42.4461	+	.	label="GATA2_01"; bound_moiety="GATA2_01"; db_xref="Transfac:M00076"; inference="nucleotide motif:Transfac:M00076"; note="CCACATAGGC(site) 0.9(prior) EPD3(model)";
chr19	MotifLocator	misc_feature	47050599	47050606	20.1357	+	.	label="CAP_01"; bound_moiety="CAP_01"; db_xref="Transfac:M00253"; inference="nucleotide motif:Transfac:M00253"; note="ACATAGGC(site) 0.9(prior) EPD3(model)";
chr19	MotifLocator	misc_feature	47050608	47050615	27.9777	+	.	label="STAT4_01"; bound_moiety="STAT4_01"; db_xref="Transfac:M00498"; inference="nucleotide motif:Transfac:M00498"; note="TCATTCTG(site) 0.9(prior) EPD3(model)";
chr19	MotifLocator	misc_feature	47050608	47050615	74.1685	+	.	label="CAP_01"; bound_moiety="CAP_01"; db_xref="Transfac:M00253"; inference="nucleotide motif:Transfac:M00253"; note="TCATTCTG(site) 0.9(prior) EPD3(model)";
chr19	MotifLocator	misc_feature	47050621	47050628	96.3783	+	.	label="STAT5A_04"; bound_moiety="STAT5A_04"; db_xref="Transfac:M00499"; inference="nucleotide motif:Transfac:M00499"; note="CTGTTCCA(site) 0.9(prior) EPD3(model)";
chr19	MotifLocator	misc_feature	47050621	47050628	41.5021	+	.	label="STAT3_02"; bound_moiety="STAT3_02"; db_xref="Transfac:M00497"; inference="nucleotide motif:Transfac:M00497"; note="CTGTTCCA(site) 0.9(prior) EPD3(model)";
chr19	MotifLocator	misc_feature	47050645	47050652	19.7899	+	.	label="CAP_01"; bound_moiety="CAP_01"; db_xref="Transfac:M00253"; inference="nucleotide motif:Transfac:M00253"; note="GCAGCCCT(site) 0.9(prior) EPD3(model)";
chr19	MotifLocator	misc_feature	47050649	47050660	1075.89	+	.	label="MEIS1_01"; bound_moiety="MEIS1_01"; db_xref="Transfac:M00419"; inference="nucleotide motif:Transfac:M00419"; note="CCCTGACACGTT(site) 0.9(prior) EPD3(model)";
chr19	MotifLocator	misc_feature	47050652	47050666	12657.2	+	.	label="HNF3B_01"; bound_moiety="HNF3B_01"; db_xref="Transfac:M00131"; inference="nucleotide motif:Transfac:M00131"; note="TGACACGTTTGCATA(site) 0.9(prior) EPD3(model)";
chr19	MotifLocator	misc_feature	47050653	47050662	333.718	+	.	label="USF_Q6"; bound_moiety="USF_Q6"; db_xref="Transfac:M00187"; inference="nucleotide motif:Transfac:M00187"; note="GACACGTTTG(site) 0.9(prior) EPD3(model)";
chr19	MotifLocator	misc_feature	47050656	47050664	597.587	+	.	label="AREB6_04"; bound_moiety="AREB6_04"; db_xref="Transfac:M00415"; inference="nucleotide motif:Transfac:M00415"; note="ACGTTTGCA(site) 0.9(prior) EPD3(model)";
chr19	MotifLocator	misc_feature	47050657	47050670	4695.27	+	.	label="CEBP_Q2"; bound_moiety="CEBP_Q2"; db_xref="Transfac:M00190"; inference="nucleotide motif:Transfac:M00190"; note="CGTTTGCATAAATA(site) 0.9(prior) EPD3(model)";
chr19	MotifLocator	misc_feature	47050657	47050669	706.939	+	.	label="CEBP_01"; bound_moiety="CEBP_01"; db_xref="Transfac:M00159"; inference="nucleotide motif:Transfac:M00159"; note="CGTTTGCATAAAT(site) 0.9(prior) EPD3(model)";
chr19	MotifLocator	misc_feature	47050657	47050670	2490.7	+	.	label="CEBPB_02"; bound_moiety="CEBPB_02"; db_xref="Transfac:M00117"; inference="nucleotide motif:Transfac:M00117"; note="CGTTTGCATAAATA(site) 0.9(prior) EPD3(model)";
chr19	MotifLocator	misc_feature	47050657	47050670	3149.21	+	.	label="CEBPA_01"; bound_moiety="CEBPA_01"; db_xref="Transfac:M00116"; inference="nucleotide motif:Transfac:M00116"; note="CGTTTGCATAAATA(site) 0.9(prior) EPD3(model)";
chr19	MotifLocator	misc_feature	47050659	47050674	66784.9	+	.	label="FREAC7_01"; bound_moiety="FREAC7_01"; db_xref="Transfac:M00293"; inference="nucleotide motif:Transfac:M00293"; note="TTTGCATAAATACAGT(site) 0.9(prior) EPD3(model)";
chr19	MotifLocator	misc_feature	47050661	47050674	11008.9	+	.	label="XFD1_01"; bound_moiety="XFD1_01"; db_xref="Transfac:M00267"; inference="nucleotide motif:Transfac:M00267"; note="TGCATAAATACAGT(site) 0.9(prior) EPD3(model)";
chr19	MotifLocator	misc_feature	47050662	47050669	23.0411	+	.	label="CAP_01"; bound_moiety="CAP_01"; db_xref="Transfac:M00253"; inference="nucleotide motif:Transfac:M00253"; note="GCATAAAT(site) 0.9(prior) EPD3(model)";
chr19	MotifLocator	misc_feature	47050662	47050676	1873.98	+	.	label="TATA_01"; bound_moiety="TATA_01"; db_xref="Transfac:M00252"; inference="nucleotide motif:Transfac:M00252"; note="GCATAAATACAGTCC(site) 0.9(prior) EPD3(model)";
chr19	MotifLocator	misc_feature	47050663	47050671	323.603	+	.	label="PAX2_02"; bound_moiety="PAX2_02"; db_xref="Transfac:M00486"; inference="nucleotide motif:Transfac:M00486"; note="CATAAATAC(site) 0.9(prior) EPD3(model)";
chr19	MotifLocator	misc_feature	47050663	47050670	2247.26	+	.	label="TBP_01"; bound_moiety="TBP_01"; db_xref="Transfac:M00471"; inference="nucleotide motif:Transfac:M00471"; note="CATAAATA(site) 0.9(prior) EPD3(model)";
chr19	MotifLocator	misc_feature	47050664	47050670	211.933	+	.	label="CDXA_02"; bound_moiety="CDXA_02"; db_xref="Transfac:M00101"; inference="nucleotide motif:Transfac:M00101"; note="ATAAATA(site) 0.9(prior) EPD3(model)";
chr19	MotifLocator	misc_feature	47050666	47050672	31.8725	+	.	label="CDXA_02"; bound_moiety="CDXA_02"; db_xref="Transfac:M00101"; inference="nucleotide motif:Transfac:M00101"; note="AAATACA(site) 0.9(prior) EPD3(model)";
chr19	MotifLocator	misc_feature	47050670	47050677	56.5964	+	.	label="CAP_01"; bound_moiety="CAP_01"; db_xref="Transfac:M00253"; inference="nucleotide motif:Transfac:M00253"; note="ACAGTCCT(site) 0.9(prior) EPD3(model)";
chr19	MotifLocator	misc_feature	47050698	47050705	106.072	+	.	label="STAT6_02"; bound_moiety="STAT6_02"; db_xref="Transfac:M00500"; inference="nucleotide motif:Transfac:M00500"; note="GCCTTCAC(site) 0.9(prior) EPD3(model)";
chr19	MotifLocator	misc_feature	47050717	47050724	42.1005	+	.	label="STAT6_02"; bound_moiety="STAT6_02"; db_xref="Transfac:M00500"; inference="nucleotide motif:Transfac:M00500"; note="CTCTTCAC(site) 0.9(prior) EPD3(model)";
chr19	MotifLocator	misc_feature	47050723	47050731	91.3793	+	.	label="PAX2_02"; bound_moiety="PAX2_02"; db_xref="Transfac:M00486"; inference="nucleotide motif:Transfac:M00486"; note="ACAAAACCA(site) 0.9(prior) EPD3(model)";
chr19	MotifLocator	misc_feature	47050725	47050739	4883.69	+	.	label="HNF4_01_B"; bound_moiety="HNF4_01_B"; db_xref="Transfac:M00411"; inference="nucleotide motif:Transfac:M00411"; note="AAAACCAAAGTTCAT(site) 0.9(prior) EPD3(model)";
chr19	MotifLocator	misc_feature	47050736	47050743	132.04	+	.	label="CAP_01"; bound_moiety="CAP_01"; db_xref="Transfac:M00253"; inference="nucleotide motif:Transfac:M00253"; note="TCATCCTT(site) 0.9(prior) EPD3(model)";
chr19	MotifLocator	misc_feature	47050741	47050748	44.6927	+	.	label="STAT6_02"; bound_moiety="STAT6_02"; db_xref="Transfac:M00500"; inference="nucleotide motif:Transfac:M00500"; note="CTTTTCAT(site) 0.9(prior) EPD3(model)";
chr19	MotifLocator	misc_feature	47050741	47050748	73.7303	+	.	label="STAT4_01"; bound_moiety="STAT4_01"; db_xref="Transfac:M00498"; inference="nucleotide motif:Transfac:M00498"; note="CTTTTCAT(site) 0.9(prior) EPD3(model)";
chr19	MotifLocator	misc_feature	47050745	47050752	30.0709	+	.	label="CAP_01"; bound_moiety="CAP_01"; db_xref="Transfac:M00253"; inference="nucleotide motif:Transfac:M00253"; note="TCATCCAA(site) 0.9(prior) EPD3(model)";
chr19	MotifLocator	misc_feature	47050758	47050764	189.54	+	.	label="CDXA_02"; bound_moiety="CDXA_02"; db_xref="Transfac:M00101"; inference="nucleotide motif:Transfac:M00101"; note="AATAATA(site) 0.9(prior) EPD3(model)";
chr19	MotifLocator	misc_feature	47050760	47050766	58.8595	+	.	label="CDXA_02"; bound_moiety="CDXA_02"; db_xref="Transfac:M00101"; inference="nucleotide motif:Transfac:M00101"; note="TAATATG(site) 0.9(prior) EPD3(model)";
chr19	MotifLocator	misc_feature	47050780	47050787	19.7427	+	.	label="CAP_01"; bound_moiety="CAP_01"; db_xref="Transfac:M00253"; inference="nucleotide motif:Transfac:M00253"; note="GCAGAGTT(site) 0.9(prior) EPD3(model)";
chr19	MotifLocator	misc_feature	47050783	47050790	91.0075	+	.	label="STAT3_02"; bound_moiety="STAT3_02"; db_xref="Transfac:M00497"; inference="nucleotide motif:Transfac:M00497"; note="GAGTTCCC(site) 0.9(prior) EPD3(model)";
chr19	MotifLocator	misc_feature	47050789	47050797	96.394	+	.	label="HOXA3_01"; bound_moiety="HOXA3_01"; db_xref="Transfac:M00395"; inference="nucleotide motif:Transfac:M00395"; note="CCTATGTTC(site) 0.9(prior) EPD3(model)";
chr19	MotifLocator	misc_feature	47050792	47050799	37.285	+	.	label="STAT6_02"; bound_moiety="STAT6_02"; db_xref="Transfac:M00500"; inference="nucleotide motif:Transfac:M00500"; note="ATGTTCCC(site) 0.9(prior) EPD3(model)";
chr19	MotifLocator	misc_feature	47050792	47050799	104.13	+	.	label="STAT5A_04"; bound_moiety="STAT5A_04"; db_xref="Transfac:M00499"; inference="nucleotide motif:Transfac:M00499"; note="ATGTTCCC(site) 0.9(prior) EPD3(model)";
chr19	MotifLocator	misc_feature	47050792	47050799	139.744	+	.	label="STAT3_02"; bound_moiety="STAT3_02"; db_xref="Transfac:M00497"; inference="nucleotide motif:Transfac:M00497"; note="ATGTTCCC(site) 0.9(prior) EPD3(model)";
chr19	MotifLocator	misc_feature	47050792	47050799	91.8316	+	.	label="STAT1_03"; bound_moiety="STAT1_03"; db_xref="Transfac:M00496"; inference="nucleotide motif:Transfac:M00496"; note="ATGTTCCC(site) 0.9(prior) EPD3(model)";
chr19	MotifLocator	misc_feature	47050805	47050813	25.4784	+	.	label="AP2ALPHA_01"; bound_moiety="AP2ALPHA_01"; db_xref="Transfac:M00469"; inference="nucleotide motif:Transfac:M00469"; note="GCCACTGGT(site) 0.9(prior) EPD3(model)";
chr19	MotifLocator	misc_feature	47050805	47050814	613.71	+	.	label="USF_Q6"; bound_moiety="USF_Q6"; db_xref="Transfac:M00187"; inference="nucleotide motif:Transfac:M00187"; note="GCCACTGGTC(site) 0.9(prior) EPD3(model)";
chr19	MotifLocator	misc_feature	47050817	47050824	173.048	+	.	label="STAT6_02"; bound_moiety="STAT6_02"; db_xref="Transfac:M00500"; inference="nucleotide motif:Transfac:M00500"; note="TACTTCAT(site) 0.9(prior) EPD3(model)";
chr19	MotifLocator	misc_feature	47050817	47050824	85.8444	+	.	label="STAT4_01"; bound_moiety="STAT4_01"; db_xref="Transfac:M00498"; inference="nucleotide motif:Transfac:M00498"; note="TACTTCAT(site) 0.9(prior) EPD3(model)";
chr19	MotifLocator	misc_feature	47050821	47050828	83.5717	+	.	label="CAP_01"; bound_moiety="CAP_01"; db_xref="Transfac:M00253"; inference="nucleotide motif:Transfac:M00253"; note="TCATAGTC(site) 0.9(prior) EPD3(model)";
chr19	MotifLocator	misc_feature	47050823	47050829	75.3468	+	.	label="EN1_01"; bound_moiety="EN1_01"; db_xref="Transfac:M00396"; inference="nucleotide motif:Transfac:M00396"; note="ATAGTCC(site) 0.9(prior) EPD3(model)";
chr19	MotifLocator	misc_feature	47050828	47050839	138.069	+	.	label="PAX4_03"; bound_moiety="PAX4_03"; db_xref="Transfac:M00378"; inference="nucleotide motif:Transfac:M00378"; note="CCTGATCACCCT(site) 0.9(prior) EPD3(model)";
chr19	MotifLocator	misc_feature	47050833	47050840	44.691	+	.	label="CAP_01"; bound_moiety="CAP_01"; db_xref="Transfac:M00253"; inference="nucleotide motif:Transfac:M00253"; note="TCACCCTG(site) 0.9(prior) EPD3(model)";
chr19	MotifLocator	misc_feature	47050849	47050855	58.1226	+	.	label="CDXA_02"; bound_moiety="CDXA_02"; db_xref="Transfac:M00101"; inference="nucleotide motif:Transfac:M00101"; note="CTATCTA(site) 0.9(prior) EPD3(model)";
chr19	MotifLocator	misc_feature	47050854	47050870	4648.09	+	.	label="YY1_01"; bound_moiety="YY1_01"; db_xref="Transfac:M00059"; inference="nucleotide motif:Transfac:M00059"; note="TATGTCCATCTATGTCT(site) 0.9(prior) EPD3(model)";
chr19	MotifLocator	misc_feature	47050859	47050866	28.3312	+	.	label="CAP_01"; bound_moiety="CAP_01"; db_xref="Transfac:M00253"; inference="nucleotide motif:Transfac:M00253"; note="CCATCTAT(site) 0.9(prior) EPD3(model)";
chr19	MotifLocator	misc_feature	47050887	47050894	64.7584	+	.	label="CAP_01"; bound_moiety="CAP_01"; db_xref="Transfac:M00253"; inference="nucleotide motif:Transfac:M00253"; note="GCACTCTC(site) 0.9(prior) EPD3(model)";
chr19	MotifLocator	misc_feature	47050903	47050912	2895.98	+	.	label="P53_02"; bound_moiety="P53_02"; db_xref="Transfac:M00272"; inference="nucleotide motif:Transfac:M00272"; note="GGACTTGCCT(site) 0.9(prior) EPD3(model)";
chr19	MotifLocator	misc_feature	47050909	47050917	141.62	+	.	label="AP2GAMMA_01"; bound_moiety="AP2GAMMA_01"; db_xref="Transfac:M00470"; inference="nucleotide motif:Transfac:M00470"; note="GCCTGCAGC(site) 0.9(prior) EPD3(model)";
chr19	MotifLocator	misc_feature	47050909	47050917	140.978	+	.	label="AP2ALPHA_01"; bound_moiety="AP2ALPHA_01"; db_xref="Transfac:M00469"; inference="nucleotide motif:Transfac:M00469"; note="GCCTGCAGC(site) 0.9(prior) EPD3(model)";
chr19	MotifLocator	misc_feature	47050932	47050939	46.082	+	.	label="CAP_01"; bound_moiety="CAP_01"; db_xref="Transfac:M00253"; inference="nucleotide motif:Transfac:M00253"; note="TCAGAATA(site) 0.9(prior) EPD3(model)";
chr19	MotifLocator	misc_feature	47050937	47050943	78.1248	+	.	label="CDXA_02"; bound_moiety="CDXA_02"; db_xref="Transfac:M00101"; inference="nucleotide motif:Transfac:M00101"; note="ATAAATG(site) 0.9(prior) EPD3(model)";
chr19	MotifLocator	misc_feature	47050940	47050950	3442.99	+	.	label="AP1_Q4"; bound_moiety="AP1_Q4"; db_xref="Transfac:M00188"; inference="nucleotide motif:Transfac:M00188"; note="AATGACTGAGT(site) 0.9(prior) EPD3(model)";
chr19	MotifLocator	misc_feature	47050940	47050950	1042.29	+	.	label="AP1_Q6"; bound_moiety="AP1_Q6"; db_xref="Transfac:M00174"; inference="nucleotide motif:Transfac:M00174"; note="AATGACTGAGT(site) 0.9(prior) EPD3(model)";
chr19	MotifLocator	misc_feature	47050940	47050950	3073.71	+	.	label="AP1_Q2"; bound_moiety="AP1_Q2"; db_xref="Transfac:M00173"; inference="nucleotide motif:Transfac:M00173"; note="AATGACTGAGT(site) 0.9(prior) EPD3(model)";
chr19	MotifLocator	misc_feature	47050940	47050950	1075.19	+	.	label="AP1FJ_Q2"; bound_moiety="AP1FJ_Q2"; db_xref="Transfac:M00172"; inference="nucleotide motif:Transfac:M00172"; note="AATGACTGAGT(site) 0.9(prior) EPD3(model)";
chr19	MotifLocator	misc_feature	47050950	47050956	65.7684	+	.	label="CDXA_02"; bound_moiety="CDXA_02"; db_xref="Transfac:M00101"; inference="nucleotide motif:Transfac:M00101"; note="TAAAATA(site) 0.9(prior) EPD3(model)";
chr19	MotifLocator	misc_feature	47050952	47050958	31.6029	+	.	label="CDXA_02"; bound_moiety="CDXA_02"; db_xref="Transfac:M00101"; inference="nucleotide motif:Transfac:M00101"; note="AAATACG(site) 0.9(prior) EPD3(model)";
chr19	MotifLocator	misc_feature	47050956	47050963	101.146	+	.	label="STAT5A_04"; bound_moiety="STAT5A_04"; db_xref="Transfac:M00499"; inference="nucleotide motif:Transfac:M00499"; note="ACGTTCTG(site) 0.9(prior) EPD3(model)";
chr19	MotifLocator	misc_feature	47050956	47050963	49.1149	+	.	label="STAT3_02"; bound_moiety="STAT3_02"; db_xref="Transfac:M00497"; inference="nucleotide motif:Transfac:M00497"; note="ACGTTCTG(site) 0.9(prior) EPD3(model)";
chr19	MotifLocator	misc_feature	47050964	47050973	56.055	+	.	label="GATA2_01"; bound_moiety="GATA2_01"; db_xref="Transfac:M00076"; inference="nucleotide motif:Transfac:M00076"; note="TCTGATTCCT(site) 0.9(prior) EPD3(model)";
chr19	MotifLocator	misc_feature	47050964	47050973	63.844	+	.	label="GATA1_01"; bound_moiety="GATA1_01"; db_xref="Transfac:M00075"; inference="nucleotide motif:Transfac:M00075"; note="TCTGATTCCT(site) 0.9(prior) EPD3(model)";
chr19	MotifLocator	misc_feature	47050966	47050973	37.2071	+	.	label="STAT6_02"; bound_moiety="STAT6_02"; db_xref="Transfac:M00500"; inference="nucleotide motif:Transfac:M00500"; note="TGATTCCT(site) 0.9(prior) EPD3(model)";
chr19	MotifLocator	misc_feature	47050966	47050973	55.8431	+	.	label="STAT4_01"; bound_moiety="STAT4_01"; db_xref="Transfac:M00498"; inference="nucleotide motif:Transfac:M00498"; note="TGATTCCT(site) 0.9(prior) EPD3(model)";
chr19	MotifLocator	misc_feature	47050966	47050973	125.858	+	.	label="STAT3_02"; bound_moiety="STAT3_02"; db_xref="Transfac:M00497"; inference="nucleotide motif:Transfac:M00497"; note="TGATTCCT(site) 0.9(prior) EPD3(model)";
chr19	MotifLocator	misc_feature	47050978	47050989	12161.4	+	.	label="FOXD3_01"; bound_moiety="FOXD3_01"; db_xref="Transfac:M00130"; inference="nucleotide motif:Transfac:M00130"; note="AATTGTTTTTTC(site) 0.9(prior) EPD3(model)";
chr19	MotifLocator	misc_feature	47050991	47051001	8695.22	+	.	label="NFE2_01"; bound_moiety="NFE2_01"; db_xref="Transfac:M00037"; inference="nucleotide motif:Transfac:M00037"; note="TACTGAGTTAA(site) 0.9(prior) EPD3(model)";
chr19	MotifLocator	misc_feature	47050996	47051005	2234.03	+	.	label="FOXO1_01"; bound_moiety="FOXO1_01"; db_xref="Transfac:M00473"; inference="nucleotide motif:Transfac:M00473"; note="AGTTAACACA(site) 0.9(prior) EPD3(model)";
chr19	MotifLocator	misc_feature	47050996	47051007	168.231	+	.	label="PAX4_03"; bound_moiety="PAX4_03"; db_xref="Transfac:M00378"; inference="nucleotide motif:Transfac:M00378"; note="AGTTAACACACT(site) 0.9(prior) EPD3(model)";
chr19	MotifLocator	misc_feature	47050997	47051007	1250.8	+	.	label="FOXO4_01"; bound_moiety="FOXO4_01"; db_xref="Transfac:M00472"; inference="nucleotide motif:Transfac:M00472"; note="GTTAACACACT(site) 0.9(prior) EPD3(model)";
chr19	MotifLocator	misc_feature	47050999	47051005	177.852	+	.	label="SRY_01"; bound_moiety="SRY_01"; db_xref="Transfac:M00148"; inference="nucleotide motif:Transfac:M00148"; note="TAACACA(site) 0.9(prior) EPD3(model)";
chr19	MotifLocator	misc_feature	47051001	47051008	29.8407	+	.	label="CAP_01"; bound_moiety="CAP_01"; db_xref="Transfac:M00253"; inference="nucleotide motif:Transfac:M00253"; note="ACACACTC(site) 0.9(prior) EPD3(model)";
chr19	MotifLocator	misc_feature	47051036	47051045	184.429	+	.	label="MYB_Q6"; bound_moiety="MYB_Q6"; db_xref="Transfac:M00183"; inference="nucleotide motif:Transfac:M00183"; note="GTGAACTTTC(site) 0.9(prior) EPD3(model)";
chr19	MotifLocator	misc_feature	47051046	47051059	4633.41	+	.	label="COUP_01"; bound_moiety="COUP_01"; db_xref="Transfac:M00158"; inference="nucleotide motif:Transfac:M00158"; note="TGACCTCAAACCAT(site) 0.9(prior) EPD3(model)";
chr19	MotifLocator	misc_feature	47051046	47051053	529.673	+	.	label="CREBP1CJUN_01"; bound_moiety="CREBP1CJUN_01"; db_xref="Transfac:M00041"; inference="nucleotide motif:Transfac:M00041"; note="TGACCTCA(site) 0.9(prior) EPD3(model)";
chr19	MotifLocator	misc_feature	47051046	47051053	558.825	+	.	label="CREB_01"; bound_moiety="CREB_01"; db_xref="Transfac:M00039"; inference="nucleotide motif:Transfac:M00039"; note="TGACCTCA(site) 0.9(prior) EPD3(model)";
chr19	MotifLocator	misc_feature	47051050	47051058	226.187	+	.	label="PAX2_02"; bound_moiety="PAX2_02"; db_xref="Transfac:M00486"; inference="nucleotide motif:Transfac:M00486"; note="CTCAAACCA(site) 0.9(prior) EPD3(model)";
chr19	MotifLocator	misc_feature	47051056	47051063	22.5159	+	.	label="CAP_01"; bound_moiety="CAP_01"; db_xref="Transfac:M00253"; inference="nucleotide motif:Transfac:M00253"; note="CCATTTTT(site) 0.9(prior) EPD3(model)";
chr19	MotifLocator	misc_feature	47051060	47051067	75.3126	+	.	label="STAT5A_04"; bound_moiety="STAT5A_04"; db_xref="Transfac:M00499"; inference="nucleotide motif:Transfac:M00499"; note="TTTTTCTA(site) 0.9(prior) EPD3(model)";
chr19	MotifLocator	misc_feature	47051060	47051067	32.8776	+	.	label="STAT4_01"; bound_moiety="STAT4_01"; db_xref="Transfac:M00498"; inference="nucleotide motif:Transfac:M00498"; note="TTTTTCTA(site) 0.9(prior) EPD3(model)";
chr19	MotifLocator	misc_feature	47051061	47051067	43.9474	+	.	label="CDXA_02"; bound_moiety="CDXA_02"; db_xref="Transfac:M00101"; inference="nucleotide motif:Transfac:M00101"; note="TTTTCTA(site) 0.9(prior) EPD3(model)";
chr19	MotifLocator	misc_feature	47051070	47051077	19.8688	+	.	label="CAP_01"; bound_moiety="CAP_01"; db_xref="Transfac:M00253"; inference="nucleotide motif:Transfac:M00253"; note="ACAGCCTC(site) 0.9(prior) EPD3(model)";
chr19	MotifLocator	misc_feature	47051079	47051091	272.471	+	.	label="TCF11_01"; bound_moiety="TCF11_01"; db_xref="Transfac:M00285"; inference="nucleotide motif:Transfac:M00285"; note="GTCACCCAAGCTG(site) 0.9(prior) EPD3(model)";
chr19	MotifLocator	misc_feature	47051080	47051087	26.0596	+	.	label="CAP_01"; bound_moiety="CAP_01"; db_xref="Transfac:M00253"; inference="nucleotide motif:Transfac:M00253"; note="TCACCCAA(site) 0.9(prior) EPD3(model)";
chr19	MotifLocator	misc_feature	47051096	47051103	18.5257	+	.	label="CAP_01"; bound_moiety="CAP_01"; db_xref="Transfac:M00253"; inference="nucleotide motif:Transfac:M00253"; note="ACAGTGGC(site) 0.9(prior) EPD3(model)";
chr19	MotifLocator	misc_feature	47051097	47051103	110.85	+	.	label="AP2REP_01"; bound_moiety="AP2REP_01"; db_xref="Transfac:M00468"; inference="nucleotide motif:Transfac:M00468"; note="CAGTGGC(site) 0.9(prior) EPD3(model)";
chr19	MotifLocator	misc_feature	47051102	47051109	18.192	+	.	label="CAP_01"; bound_moiety="CAP_01"; db_xref="Transfac:M00253"; inference="nucleotide motif:Transfac:M00253"; note="GCACAGTC(site) 0.9(prior) EPD3(model)";
chr19	MotifLocator	misc_feature	47051104	47051111	91.9324	+	.	label="CAP_01"; bound_moiety="CAP_01"; db_xref="Transfac:M00253"; inference="nucleotide motif:Transfac:M00253"; note="ACAGTCAT(site) 0.9(prior) EPD3(model)";
chr19	MotifLocator	misc_feature	47051107	47051119	541.189	+	.	label="TCF11_01"; bound_moiety="TCF11_01"; db_xref="Transfac:M00285"; inference="nucleotide motif:Transfac:M00285"; note="GTCATGGCTCACG(site) 0.9(prior) EPD3(model)";
chr19	MotifLocator	misc_feature	47051123	47051131	27.8617	+	.	label="AP2ALPHA_01"; bound_moiety="AP2ALPHA_01"; db_xref="Transfac:M00469"; inference="nucleotide motif:Transfac:M00469"; note="GCCTCAACC(site) 0.9(prior) EPD3(model)";
chr19	MotifLocator	misc_feature	47051126	47051133	30.9212	+	.	label="CAP_01"; bound_moiety="CAP_01"; db_xref="Transfac:M00253"; inference="nucleotide motif:Transfac:M00253"; note="TCAACCTC(site) 0.9(prior) EPD3(model)";
chr19	MotifLocator	misc_feature	47051140	47051146	6338.06	+	.	label="NKX25_01"; bound_moiety="NKX25_01"; db_xref="Transfac:M00240"; inference="nucleotide motif:Transfac:M00240"; note="TCAAGTG(site) 0.9(prior) EPD3(model)";
chr19	MotifLocator	misc_feature	47051158	47051165	43.3936	+	.	label="CAP_01"; bound_moiety="CAP_01"; db_xref="Transfac:M00253"; inference="nucleotide motif:Transfac:M00253"; note="TCAGCCTC(site) 0.9(prior) EPD3(model)";
chr19	MotifLocator	misc_feature	47051172	47051183	640.382	+	.	label="IK2_01"; bound_moiety="IK2_01"; db_xref="Transfac:M00087"; inference="nucleotide motif:Transfac:M00087"; note="AGCTGGGACTAC(site) 0.9(prior) EPD3(model)";
chr19	MotifLocator	misc_feature	47051186	47051193	69.1482	+	.	label="CAP_01"; bound_moiety="CAP_01"; db_xref="Transfac:M00253"; inference="nucleotide motif:Transfac:M00253"; note="GCATACAC(site) 0.9(prior) EPD3(model)";
chr19	MotifLocator	misc_feature	47051188	47051199	3051.11	+	.	label="AREB6_02"; bound_moiety="AREB6_02"; db_xref="Transfac:M00413"; inference="nucleotide motif:Transfac:M00413"; note="ATACACCTCCAT(site) 0.9(prior) EPD3(model)";
chr19	MotifLocator	misc_feature	47051188	47051198	328.464	+	.	label="DELTAEF1_01"; bound_moiety="DELTAEF1_01"; db_xref="Transfac:M00073"; inference="nucleotide motif:Transfac:M00073"; note="ATACACCTCCA(site) 0.9(prior) EPD3(model)";
chr19	MotifLocator	misc_feature	47051196	47051203	317.284	+	.	label="USF_C"; bound_moiety="USF_C"; db_xref="Transfac:M00217"; inference="nucleotide motif:Transfac:M00217"; note="CCATGTGA(site) 0.9(prior) EPD3(model)";
chr19	MotifLocator	misc_feature	47051207	47051218	1505.5	+	.	label="FOXD3_01"; bound_moiety="FOXD3_01"; db_xref="Transfac:M00130"; inference="nucleotide motif:Transfac:M00130"; note="TAATTTTTATTT(site) 0.9(prior) EPD3(model)";
chr19	MotifLocator	misc_feature	47051228	47051235	44.6904	+	.	label="CAP_01"; bound_moiety="CAP_01"; db_xref="Transfac:M00253"; inference="nucleotide motif:Transfac:M00253"; note="ACAGTGTC(site) 0.9(prior) EPD3(model)";
chr19	MotifLocator	misc_feature	47051229	47051235	79.5113	+	.	label="AP2REP_01"; bound_moiety="AP2REP_01"; db_xref="Transfac:M00468"; inference="nucleotide motif:Transfac:M00468"; note="CAGTGTC(site) 0.9(prior) EPD3(model)";
chr19	MotifLocator	misc_feature	47051236	47051243	108.372	+	.	label="CAP_01"; bound_moiety="CAP_01"; db_xref="Transfac:M00253"; inference="nucleotide motif:Transfac:M00253"; note="TCACTATG(site) 0.9(prior) EPD3(model)";
chr19	MotifLocator	misc_feature	47051272	47051280	134.608	+	.	label="VMYB_02"; bound_moiety="VMYB_02"; db_xref="Transfac:M00227"; inference="nucleotide motif:Transfac:M00227"; note="CTCAACCGA(site) 0.9(prior) EPD3(model)";
chr19	MotifLocator	misc_feature	47051272	47051281	526.565	+	.	label="MYB_Q6"; bound_moiety="MYB_Q6"; db_xref="Transfac:M00183"; inference="nucleotide motif:Transfac:M00183"; note="CTCAACCGAT(site) 0.9(prior) EPD3(model)";
chr19	MotifLocator	misc_feature	47051273	47051280	43.9285	+	.	label="CAP_01"; bound_moiety="CAP_01"; db_xref="Transfac:M00253"; inference="nucleotide motif:Transfac:M00253"; note="TCAACCGA(site) 0.9(prior) EPD3(model)";
chr19	MotifLocator	misc_feature	47051275	47051284	695.273	+	.	label="CDPCR1_01"; bound_moiety="CDPCR1_01"; db_xref="Transfac:M00104"; inference="nucleotide motif:Transfac:M00104"; note="AACCGATCCT(site) 0.9(prior) EPD3(model)";
chr19	MotifLocator	misc_feature	47051276	47051285	44.8149	+	.	label="GATA2_01"; bound_moiety="GATA2_01"; db_xref="Transfac:M00076"; inference="nucleotide motif:Transfac:M00076"; note="ACCGATCCTC(site) 0.9(prior) EPD3(model)";
chr19	MotifLocator	misc_feature	47051291	47051298	39.1176	+	.	label="CAP_01"; bound_moiety="CAP_01"; db_xref="Transfac:M00253"; inference="nucleotide motif:Transfac:M00253"; note="TCAGCCTC(site) 0.9(prior) EPD3(model)";
chr19	MotifLocator	misc_feature	47051310	47051317	26.1697	+	.	label="STAT4_01"; bound_moiety="STAT4_01"; db_xref="Transfac:M00498"; inference="nucleotide motif:Transfac:M00498"; note="GGATTAGA(site) 0.9(prior) EPD3(model)";
chr19	MotifLocator	misc_feature	47051322	47051334	32855	+	.	label="HFH8_01"; bound_moiety="HFH8_01"; db_xref="Transfac:M00294"; inference="nucleotide motif:Transfac:M00294"; note="TTTTGTTTGTATG(site) 0.9(prior) EPD3(model)";
chr19	MotifLocator	misc_feature	47051322	47051334	21228.9	+	.	label="HFH3_01"; bound_moiety="HFH3_01"; db_xref="Transfac:M00289"; inference="nucleotide motif:Transfac:M00289"; note="TTTTGTTTGTATG(site) 0.9(prior) EPD3(model)";
chr19	MotifLocator	misc_feature	47051322	47051333	1932.23	+	.	label="FOXD3_01"; bound_moiety="FOXD3_01"; db_xref="Transfac:M00130"; inference="nucleotide motif:Transfac:M00130"; note="TTTTGTTTGTAT(site) 0.9(prior) EPD3(model)";
chr19	MotifLocator	misc_feature	47051324	47051332	376.222	+	.	label="AREB6_04"; bound_moiety="AREB6_04"; db_xref="Transfac:M00415"; inference="nucleotide motif:Transfac:M00415"; note="TTGTTTGTA(site) 0.9(prior) EPD3(model)";
chr19	MotifLocator	misc_feature	47051326	47051337	1219.35	+	.	label="FOXD3_01"; bound_moiety="FOXD3_01"; db_xref="Transfac:M00130"; inference="nucleotide motif:Transfac:M00130"; note="GTTTGTATGTGT(site) 0.9(prior) EPD3(model)";
chr19	MotifLocator	misc_feature	47051338	47051344	57.8321	+	.	label="EN1_01"; bound_moiety="EN1_01"; db_xref="Transfac:M00396"; inference="nucleotide motif:Transfac:M00396"; note="GTATTTT(site) 0.9(prior) EPD3(model)";
chr19	MotifLocator	misc_feature	47051338	47051349	1655.28	+	.	label="FOXD3_01"; bound_moiety="FOXD3_01"; db_xref="Transfac:M00130"; inference="nucleotide motif:Transfac:M00130"; note="GTATTTTTGTTT(site) 0.9(prior) EPD3(model)";
chr19	MotifLocator	misc_feature	47051344	47051352	205.521	+	.	label="AREB6_04"; bound_moiety="AREB6_04"; db_xref="Transfac:M00415"; inference="nucleotide motif:Transfac:M00415"; note="TTGTTTCTT(site) 0.9(prior) EPD3(model)";
chr19	MotifLocator	misc_feature	47051345	47051352	48.6703	+	.	label="STAT6_02"; bound_moiety="STAT6_02"; db_xref="Transfac:M00500"; inference="nucleotide motif:Transfac:M00500"; note="TGTTTCTT(site) 0.9(prior) EPD3(model)";
chr19	MotifLocator	misc_feature	47051345	47051352	53.2685	+	.	label="STAT4_01"; bound_moiety="STAT4_01"; db_xref="Transfac:M00498"; inference="nucleotide motif:Transfac:M00498"; note="TGTTTCTT(site) 0.9(prior) EPD3(model)";
chr19	MotifLocator	misc_feature	47051348	47051355	63.5252	+	.	label="STAT5A_04"; bound_moiety="STAT5A_04"; db_xref="Transfac:M00499"; inference="nucleotide motif:Transfac:M00499"; note="TTCTTCTT(site) 0.9(prior) EPD3(model)";
chr19	MotifLocator	misc_feature	47051355	47051361	40.2749	+	.	label="CDXA_02"; bound_moiety="CDXA_02"; db_xref="Transfac:M00101"; inference="nucleotide motif:Transfac:M00101"; note="TATTATT(site) 0.9(prior) EPD3(model)";
chr19	MotifLocator	misc_feature	47051360	47051371	719.609	+	.	label="IK2_01"; bound_moiety="IK2_01"; db_xref="Transfac:M00087"; inference="nucleotide motif:Transfac:M00087"; note="TTTTGGGATTAG(site) 0.9(prior) EPD3(model)";
chr19	MotifLocator	misc_feature	47051364	47051372	155.258	+	.	label="GATA3_01"; bound_moiety="GATA3_01"; db_xref="Transfac:M00077"; inference="nucleotide motif:Transfac:M00077"; note="GGGATTAGA(site) 0.9(prior) EPD3(model)";
chr19	MotifLocator	misc_feature	47051365	47051372	26.1661	+	.	label="STAT4_01"; bound_moiety="STAT4_01"; db_xref="Transfac:M00498"; inference="nucleotide motif:Transfac:M00498"; note="GGATTAGA(site) 0.9(prior) EPD3(model)";
chr19	MotifLocator	misc_feature	47051381	47051388	29.5744	+	.	label="CAP_01"; bound_moiety="CAP_01"; db_xref="Transfac:M00253"; inference="nucleotide motif:Transfac:M00253"; note="CCACCGTA(site) 0.9(prior) EPD3(model)";
chr19	MotifLocator	misc_feature	47051412	47051419	25.9261	+	.	label="CAP_01"; bound_moiety="CAP_01"; db_xref="Transfac:M00253"; inference="nucleotide motif:Transfac:M00253"; note="CCAGATAC(site) 0.9(prior) EPD3(model)";
chr19	MotifLocator	misc_feature	47051412	47051421	141.894	+	.	label="GATA2_01"; bound_moiety="GATA2_01"; db_xref="Transfac:M00076"; inference="nucleotide motif:Transfac:M00076"; note="CCAGATACAG(site) 0.9(prior) EPD3(model)";
chr19	MotifLocator	misc_feature	47051412	47051421	139.372	+	.	label="GATA1_01"; bound_moiety="GATA1_01"; db_xref="Transfac:M00075"; inference="nucleotide motif:Transfac:M00075"; note="CCAGATACAG(site) 0.9(prior) EPD3(model)";
chr19	MotifLocator	misc_feature	47051413	47051421	439.895	+	.	label="LMO2COM_02"; bound_moiety="LMO2COM_02"; db_xref="Transfac:M00278"; inference="nucleotide motif:Transfac:M00278"; note="CAGATACAG(site) 0.9(prior) EPD3(model)";
chr19	MotifLocator	misc_feature	47051413	47051421	146.607	+	.	label="GATA3_01"; bound_moiety="GATA3_01"; db_xref="Transfac:M00077"; inference="nucleotide motif:Transfac:M00077"; note="CAGATACAG(site) 0.9(prior) EPD3(model)";
chr19	MotifLocator	misc_feature	47051418	47051425	20.7874	+	.	label="CAP_01"; bound_moiety="CAP_01"; db_xref="Transfac:M00253"; inference="nucleotide motif:Transfac:M00253"; note="ACAGTGGC(site) 0.9(prior) EPD3(model)";
chr19	MotifLocator	misc_feature	47051419	47051425	126.55	+	.	label="AP2REP_01"; bound_moiety="AP2REP_01"; db_xref="Transfac:M00468"; inference="nucleotide motif:Transfac:M00468"; note="CAGTGGC(site) 0.9(prior) EPD3(model)";
chr19	MotifLocator	misc_feature	47051426	47051433	69.9002	+	.	label="CAP_01"; bound_moiety="CAP_01"; db_xref="Transfac:M00253"; inference="nucleotide motif:Transfac:M00253"; note="TCACACCT(site) 0.9(prior) EPD3(model)";
chr19	MotifLocator	misc_feature	47051433	47051442	54.8202	+	.	label="GATA2_01"; bound_moiety="GATA2_01"; db_xref="Transfac:M00076"; inference="nucleotide motif:Transfac:M00076"; note="TCTGATCTCG(site) 0.9(prior) EPD3(model)";
chr19	MotifLocator	misc_feature	47051447	47051455	3479.97	+	.	label="LYF1_01"; bound_moiety="LYF1_01"; db_xref="Transfac:M00141"; inference="nucleotide motif:Transfac:M00141"; note="TTTGGGAGG(site) 0.9(prior) EPD3(model)";
chr19	MotifLocator	misc_feature	47051465	47051474	94.4826	+	.	label="GATA2_01"; bound_moiety="GATA2_01"; db_xref="Transfac:M00076"; inference="nucleotide motif:Transfac:M00076"; note="GAGGATTGCT(site) 0.9(prior) EPD3(model)";
chr19	MotifLocator	misc_feature	47051465	47051474	63.7488	+	.	label="GATA1_01"; bound_moiety="GATA1_01"; db_xref="Transfac:M00075"; inference="nucleotide motif:Transfac:M00075"; note="GAGGATTGCT(site) 0.9(prior) EPD3(model)";
chr19	MotifLocator	misc_feature	47051520	47051527	38.4515	+	.	label="STAT4_01"; bound_moiety="STAT4_01"; db_xref="Transfac:M00498"; inference="nucleotide motif:Transfac:M00498"; note="CCTTTCTG(site) 0.9(prior) EPD3(model)";
chr19	MotifLocator	misc_feature	47051530	47051536	45.4694	+	.	label="CDXA_02"; bound_moiety="CDXA_02"; db_xref="Transfac:M00101"; inference="nucleotide motif:Transfac:M00101"; note="AAAAATA(site) 0.9(prior) EPD3(model)";
chr19	MotifLocator	misc_feature	47051542	47051553	579.173	+	.	label="CAAT_01"; bound_moiety="CAAT_01"; db_xref="Transfac:M00254"; inference="nucleotide motif:Transfac:M00254"; note="TTTAGCCAGGCA(site) 0.9(prior) EPD3(model)";
chr19	MotifLocator	misc_feature	47051548	47051557	435.119	+	.	label="SP1_01"; bound_moiety="SP1_01"; db_xref="Transfac:M00008"; inference="nucleotide motif:Transfac:M00008"; note="CAGGCATGGT(site) 0.9(prior) EPD3(model)";
chr19	MotifLocator	misc_feature	47051551	47051566	6054.89	+	.	label="AHRARNT_01"; bound_moiety="AHRARNT_01"; db_xref="Transfac:M00235"; inference="nucleotide motif:Transfac:M00235"; note="GCATGGTGGCGTGCAC(site) 0.9(prior) EPD3(model)";
chr19	MotifLocator	misc_feature	47051556	47051565	133.624	+	.	label="SP1_01"; bound_moiety="SP1_01"; db_xref="Transfac:M00008"; inference="nucleotide motif:Transfac:M00008"; note="GTGGCGTGCA(site) 0.9(prior) EPD3(model)";
chr19	MotifLocator	misc_feature	47051561	47051572	32088.4	+	.	label="AREB6_03"; bound_moiety="AREB6_03"; db_xref="Transfac:M00414"; inference="nucleotide motif:Transfac:M00414"; note="GTGCACCTGTAG(site) 0.9(prior) EPD3(model)";
chr19	MotifLocator	misc_feature	47051561	47051571	818.257	+	.	label="DELTAEF1_01"; bound_moiety="DELTAEF1_01"; db_xref="Transfac:M00073"; inference="nucleotide motif:Transfac:M00073"; note="GTGCACCTGTA(site) 0.9(prior) EPD3(model)";
chr19	MotifLocator	misc_feature	47051563	47051570	17.7487	+	.	label="CAP_01"; bound_moiety="CAP_01"; db_xref="Transfac:M00253"; inference="nucleotide motif:Transfac:M00253"; note="GCACCTGT(site) 0.9(prior) EPD3(model)";
chr19	MotifLocator	misc_feature	47051569	47051575	64.9325	+	.	label="EN1_01"; bound_moiety="EN1_01"; db_xref="Transfac:M00396"; inference="nucleotide motif:Transfac:M00396"; note="GTAGTCC(site) 0.9(prior) EPD3(model)";
chr19	MotifLocator	misc_feature	47051592	47051597	156.046	+	.	label="AML1_01"; bound_moiety="AML1_01"; db_xref="Transfac:M00271"; inference="nucleotide motif:Transfac:M00271"; note="TGAGGT(site) 0.9(prior) EPD3(model)";
chr19	MotifLocator	misc_feature	47051632	47051638	70.6771	+	.	label="AP2REP_01"; bound_moiety="AP2REP_01"; db_xref="Transfac:M00468"; inference="nucleotide motif:Transfac:M00468"; note="CAGTGAG(site) 0.9(prior) EPD3(model)";
chr19	MotifLocator	misc_feature	47051640	47051649	617.293	+	.	label="GATA6_01"; bound_moiety="GATA6_01"; db_xref="Transfac:M00462"; inference="nucleotide motif:Transfac:M00462"; note="CATGATTACA(site) 0.9(prior) EPD3(model)";
chr19	MotifLocator	misc_feature	47051641	47051649	147.218	+	.	label="GATA3_01"; bound_moiety="GATA3_01"; db_xref="Transfac:M00077"; inference="nucleotide motif:Transfac:M00077"; note="ATGATTACA(site) 0.9(prior) EPD3(model)";
chr19	MotifLocator	misc_feature	47051642	47051649	31.2085	+	.	label="STAT4_01"; bound_moiety="STAT4_01"; db_xref="Transfac:M00498"; inference="nucleotide motif:Transfac:M00498"; note="TGATTACA(site) 0.9(prior) EPD3(model)";
chr19	MotifLocator	misc_feature	47051642	47051655	4958.53	+	.	label="CEBPB_02"; bound_moiety="CEBPB_02"; db_xref="Transfac:M00117"; inference="nucleotide motif:Transfac:M00117"; note="TGATTACACCACTG(site) 0.9(prior) EPD3(model)";
chr19	MotifLocator	misc_feature	47051644	47051653	2020.66	+	.	label="HLF_01"; bound_moiety="HLF_01"; db_xref="Transfac:M00260"; inference="nucleotide motif:Transfac:M00260"; note="ATTACACCAC(site) 0.9(prior) EPD3(model)";
chr19	MotifLocator	misc_feature	47051647	47051654	19.7036	+	.	label="CAP_01"; bound_moiety="CAP_01"; db_xref="Transfac:M00253"; inference="nucleotide motif:Transfac:M00253"; note="ACACCACT(site) 0.9(prior) EPD3(model)";
chr19	MotifLocator	misc_feature	47051663	47051671	46.3393	+	.	label="AP2GAMMA_01"; bound_moiety="AP2GAMMA_01"; db_xref="Transfac:M00470"; inference="nucleotide motif:Transfac:M00470"; note="GCCTGGGTG(site) 0.9(prior) EPD3(model)";
chr19	MotifLocator	misc_feature	47051663	47051671	24.5382	+	.	label="AP2ALPHA_01"; bound_moiety="AP2ALPHA_01"; db_xref="Transfac:M00469"; inference="nucleotide motif:Transfac:M00469"; note="GCCTGGGTG(site) 0.9(prior) EPD3(model)";
chr19	MotifLocator	misc_feature	47051667	47051678	452.986	+	.	label="MEIS1_01"; bound_moiety="MEIS1_01"; db_xref="Transfac:M00419"; inference="nucleotide motif:Transfac:M00419"; note="GGGTGACAGAGC(site) 0.9(prior) EPD3(model)";
chr19	MotifLocator	misc_feature	47051688	47051695	44.5541	+	.	label="CAP_01"; bound_moiety="CAP_01"; db_xref="Transfac:M00253"; inference="nucleotide motif:Transfac:M00253"; note="TCATATAT(site) 0.9(prior) EPD3(model)";
chr19	MotifLocator	misc_feature	47051690	47051704	1399.98	+	.	label="TATA_01"; bound_moiety="TATA_01"; db_xref="Transfac:M00252"; inference="nucleotide motif:Transfac:M00252"; note="ATATATATGTGTGTG(site) 0.9(prior) EPD3(model)";
chr19	MotifLocator	misc_feature	47051690	47051696	284.69	+	.	label="CDXA_02"; bound_moiety="CDXA_02"; db_xref="Transfac:M00101"; inference="nucleotide motif:Transfac:M00101"; note="ATATATA(site) 0.9(prior) EPD3(model)";
chr19	MotifLocator	misc_feature	47051692	47051698	164.862	+	.	label="CDXA_02"; bound_moiety="CDXA_02"; db_xref="Transfac:M00101"; inference="nucleotide motif:Transfac:M00101"; note="ATATATG(site) 0.9(prior) EPD3(model)";
chr19	MotifLocator	misc_feature	47051701	47051713	649.926	+	.	label="CEBP_01"; bound_moiety="CEBP_01"; db_xref="Transfac:M00159"; inference="nucleotide motif:Transfac:M00159"; note="TGTGTGTATATAC(site) 0.9(prior) EPD3(model)";
chr19	MotifLocator	misc_feature	47051708	47051714	64.9411	+	.	label="CDXA_02"; bound_moiety="CDXA_02"; db_xref="Transfac:M00101"; inference="nucleotide motif:Transfac:M00101"; note="ATATACA(site) 0.9(prior) EPD3(model)";
chr19	MotifLocator	misc_feature	47051719	47051726	31.5194	+	.	label="CAP_01"; bound_moiety="CAP_01"; db_xref="Transfac:M00253"; inference="nucleotide motif:Transfac:M00253"; note="ACACACAT(site) 0.9(prior) EPD3(model)";
chr19	MotifLocator	misc_feature	47051721	47051728	19.1543	+	.	label="CAP_01"; bound_moiety="CAP_01"; db_xref="Transfac:M00253"; inference="nucleotide motif:Transfac:M00253"; note="ACACATAT(site) 0.9(prior) EPD3(model)";
chr19	MotifLocator	misc_feature	47051723	47051730	19.1825	+	.	label="CAP_01"; bound_moiety="CAP_01"; db_xref="Transfac:M00253"; inference="nucleotide motif:Transfac:M00253"; note="ACATATAT(site) 0.9(prior) EPD3(model)";
chr19	MotifLocator	misc_feature	47051725	47051731	223.91	+	.	label="CDXA_02"; bound_moiety="CDXA_02"; db_xref="Transfac:M00101"; inference="nucleotide motif:Transfac:M00101"; note="ATATATA(site) 0.9(prior) EPD3(model)";
chr19	MotifLocator	misc_feature	47051727	47051733	53.458	+	.	label="CDXA_02"; bound_moiety="CDXA_02"; db_xref="Transfac:M00101"; inference="nucleotide motif:Transfac:M00101"; note="ATATACA(site) 0.9(prior) EPD3(model)";
chr19	MotifLocator	misc_feature	47051731	47051738	25.9934	+	.	label="CAP_01"; bound_moiety="CAP_01"; db_xref="Transfac:M00253"; inference="nucleotide motif:Transfac:M00253"; note="ACACACAT(site) 0.9(prior) EPD3(model)";
chr19	MotifLocator	misc_feature	47051733	47051740	17.9301	+	.	label="CAP_01"; bound_moiety="CAP_01"; db_xref="Transfac:M00253"; inference="nucleotide motif:Transfac:M00253"; note="ACACATAT(site) 0.9(prior) EPD3(model)";
chr19	MotifLocator	misc_feature	47051734	47051747	1110.75	+	.	label="OCT1_06"; bound_moiety="OCT1_06"; db_xref="Transfac:M00162"; inference="nucleotide motif:Transfac:M00162"; note="CACATATACATATA(site) 0.9(prior) EPD3(model)";
chr19	MotifLocator	misc_feature	47051735	47051742	26.7056	+	.	label="CAP_01"; bound_moiety="CAP_01"; db_xref="Transfac:M00253"; inference="nucleotide motif:Transfac:M00253"; note="ACATATAC(site) 0.9(prior) EPD3(model)";
chr19	MotifLocator	misc_feature	47051737	47051743	80.118	+	.	label="CDXA_02"; bound_moiety="CDXA_02"; db_xref="Transfac:M00101"; inference="nucleotide motif:Transfac:M00101"; note="ATATACA(site) 0.9(prior) EPD3(model)";
chr19	MotifLocator	misc_feature	47051741	47051748	28.2459	+	.	label="CAP_01"; bound_moiety="CAP_01"; db_xref="Transfac:M00253"; inference="nucleotide motif:Transfac:M00253"; note="ACATATAC(site) 0.9(prior) EPD3(model)";
chr19	MotifLocator	misc_feature	47051743	47051749	65.4162	+	.	label="CDXA_02"; bound_moiety="CDXA_02"; db_xref="Transfac:M00101"; inference="nucleotide motif:Transfac:M00101"; note="ATATACA(site) 0.9(prior) EPD3(model)";
chr19	MotifLocator	misc_feature	47051747	47051754	48.4099	+	.	label="CAP_01"; bound_moiety="CAP_01"; db_xref="Transfac:M00253"; inference="nucleotide motif:Transfac:M00253"; note="ACATATGT(site) 0.9(prior) EPD3(model)";
chr19	MotifLocator	misc_feature	47051747	47051754	151.023	+	.	label="USF_C"; bound_moiety="USF_C"; db_xref="Transfac:M00217"; inference="nucleotide motif:Transfac:M00217"; note="ACATATGT(site) 0.9(prior) EPD3(model)";
chr19	MotifLocator	misc_feature	47051748	47051756	259.051	+	.	label="HOXA3_01"; bound_moiety="HOXA3_01"; db_xref="Transfac:M00395"; inference="nucleotide motif:Transfac:M00395"; note="CATATGTGT(site) 0.9(prior) EPD3(model)";
chr19	MotifLocator	misc_feature	47051750	47051762	1073.05	+	.	label="CEBP_01"; bound_moiety="CEBP_01"; db_xref="Transfac:M00159"; inference="nucleotide motif:Transfac:M00159"; note="TATGTGTATATAT(site) 0.9(prior) EPD3(model)";
chr19	MotifLocator	misc_feature	47051757	47051763	181.494	+	.	label="CDXA_02"; bound_moiety="CDXA_02"; db_xref="Transfac:M00101"; inference="nucleotide motif:Transfac:M00101"; note="ATATATA(site) 0.9(prior) EPD3(model)";
chr19	MotifLocator	misc_feature	47051759	47051765	90.2706	+	.	label="CDXA_02"; bound_moiety="CDXA_02"; db_xref="Transfac:M00101"; inference="nucleotide motif:Transfac:M00101"; note="ATATATA(site) 0.9(prior) EPD3(model)";
chr19	MotifLocator	misc_feature	47051761	47051767	90.2706	+	.	label="CDXA_02"; bound_moiety="CDXA_02"; db_xref="Transfac:M00101"; inference="nucleotide motif:Transfac:M00101"; note="ATATATA(site) 0.9(prior) EPD3(model)";
chr19	MotifLocator	misc_feature	47051763	47051769	90.2706	+	.	label="CDXA_02"; bound_moiety="CDXA_02"; db_xref="Transfac:M00101"; inference="nucleotide motif:Transfac:M00101"; note="ATATATA(site) 0.9(prior) EPD3(model)";
chr19	MotifLocator	misc_feature	47051765	47051771	90.2706	+	.	label="CDXA_02"; bound_moiety="CDXA_02"; db_xref="Transfac:M00101"; inference="nucleotide motif:Transfac:M00101"; note="ATATATA(site) 0.9(prior) EPD3(model)";
chr19	MotifLocator	misc_feature	47051770	47051776	127.214	+	.	label="CDXA_02"; bound_moiety="CDXA_02"; db_xref="Transfac:M00101"; inference="nucleotide motif:Transfac:M00101"; note="TATTATA(site) 0.9(prior) EPD3(model)";
chr19	MotifLocator	misc_feature	47051772	47051778	47.8766	+	.	label="CDXA_02"; bound_moiety="CDXA_02"; db_xref="Transfac:M00101"; inference="nucleotide motif:Transfac:M00101"; note="TTATATA(site) 0.9(prior) EPD3(model)";
chr19	MotifLocator	misc_feature	47051774	47051780	141.293	+	.	label="CDXA_02"; bound_moiety="CDXA_02"; db_xref="Transfac:M00101"; inference="nucleotide motif:Transfac:M00101"; note="ATATATG(site) 0.9(prior) EPD3(model)";
chr19	MotifLocator	misc_feature	47051782	47051789	52.1862	+	.	label="CAP_01"; bound_moiety="CAP_01"; db_xref="Transfac:M00253"; inference="nucleotide motif:Transfac:M00253"; note="TCATAGCA(site) 0.9(prior) EPD3(model)";
chr19	MotifLocator	misc_feature	47051787	47051797	7255	+	.	label="POU6F1_01"; bound_moiety="POU6F1_01"; db_xref="Transfac:M00465"; inference="nucleotide motif:Transfac:M00465"; note="GCAAAATTTAG(site) 0.9(prior) EPD3(model)";
chr19	MotifLocator	misc_feature	47051795	47051806	1548.26	+	.	label="NFAT_Q6"; bound_moiety="NFAT_Q6"; db_xref="Transfac:M00302"; inference="nucleotide motif:Transfac:M00302"; note="TAGTGGAAAGTA(site) 0.9(prior) EPD3(model)";
chr19	MotifLocator	misc_feature	47051801	47051807	329.346	+	.	label="SRY_01"; bound_moiety="SRY_01"; db_xref="Transfac:M00148"; inference="nucleotide motif:Transfac:M00148"; note="AAAGTAC(site) 0.9(prior) EPD3(model)";
chr19	MotifLocator	misc_feature	47051806	47051813	44.4359	+	.	label="CAP_01"; bound_moiety="CAP_01"; db_xref="Transfac:M00253"; inference="nucleotide motif:Transfac:M00253"; note="ACAGAATT(site) 0.9(prior) EPD3(model)";
chr19	MotifLocator	misc_feature	47051809	47051816	101.647	+	.	label="STAT6_02"; bound_moiety="STAT6_02"; db_xref="Transfac:M00500"; inference="nucleotide motif:Transfac:M00500"; note="GAATTCCC(site) 0.9(prior) EPD3(model)";
chr19	MotifLocator	misc_feature	47051809	47051816	60.224	+	.	label="STAT5A_04"; bound_moiety="STAT5A_04"; db_xref="Transfac:M00499"; inference="nucleotide motif:Transfac:M00499"; note="GAATTCCC(site) 0.9(prior) EPD3(model)";
chr19	MotifLocator	misc_feature	47051809	47051816	145.266	+	.	label="STAT4_01"; bound_moiety="STAT4_01"; db_xref="Transfac:M00498"; inference="nucleotide motif:Transfac:M00498"; note="GAATTCCC(site) 0.9(prior) EPD3(model)";
chr19	MotifLocator	misc_feature	47051809	47051816	208.02	+	.	label="STAT3_02"; bound_moiety="STAT3_02"; db_xref="Transfac:M00497"; inference="nucleotide motif:Transfac:M00497"; note="GAATTCCC(site) 0.9(prior) EPD3(model)";
chr19	MotifLocator	misc_feature	47051809	47051816	81.7613	+	.	label="STAT1_03"; bound_moiety="STAT1_03"; db_xref="Transfac:M00496"; inference="nucleotide motif:Transfac:M00496"; note="GAATTCCC(site) 0.9(prior) EPD3(model)";
chr19	MotifLocator	misc_feature	47051813	47051822	40.1365	+	.	label="GATA2_01"; bound_moiety="GATA2_01"; db_xref="Transfac:M00076"; inference="nucleotide motif:Transfac:M00076"; note="TCCCATAGTC(site) 0.9(prior) EPD3(model)";
chr19	MotifLocator	misc_feature	47051815	47051822	21.2614	+	.	label="CAP_01"; bound_moiety="CAP_01"; db_xref="Transfac:M00253"; inference="nucleotide motif:Transfac:M00253"; note="CCATAGTC(site) 0.9(prior) EPD3(model)";
chr19	MotifLocator	misc_feature	47051817	47051823	80.4054	+	.	label="EN1_01"; bound_moiety="EN1_01"; db_xref="Transfac:M00396"; inference="nucleotide motif:Transfac:M00396"; note="ATAGTCC(site) 0.9(prior) EPD3(model)";
chr19	MotifLocator	misc_feature	47051838	47051847	62.3885	+	.	label="GATA2_01"; bound_moiety="GATA2_01"; db_xref="Transfac:M00076"; inference="nucleotide motif:Transfac:M00076"; note="AGGGATGGCC(site) 0.9(prior) EPD3(model)";
chr19	MotifLocator	misc_feature	47051857	47051866	721.878	+	.	label="FOXO1_01"; bound_moiety="FOXO1_01"; db_xref="Transfac:M00473"; inference="nucleotide motif:Transfac:M00473"; note="TATCAACATT(site) 0.9(prior) EPD3(model)";
chr19	MotifLocator	misc_feature	47051857	47051863	265.177	+	.	label="SRY_01"; bound_moiety="SRY_01"; db_xref="Transfac:M00148"; inference="nucleotide motif:Transfac:M00148"; note="TATCAAC(site) 0.9(prior) EPD3(model)";
chr19	MotifLocator	misc_feature	47051858	47051868	2904.4	+	.	label="FOXO4_01"; bound_moiety="FOXO4_01"; db_xref="Transfac:M00472"; inference="nucleotide motif:Transfac:M00472"; note="ATCAACATTCC(site) 0.9(prior) EPD3(model)";
chr19	MotifLocator	misc_feature	47051859	47051866	50.0938	+	.	label="CAP_01"; bound_moiety="CAP_01"; db_xref="Transfac:M00253"; inference="nucleotide motif:Transfac:M00253"; note="TCAACATT(site) 0.9(prior) EPD3(model)";
chr19	MotifLocator	misc_feature	47051862	47051869	50.0342	+	.	label="STAT6_02"; bound_moiety="STAT6_02"; db_xref="Transfac:M00500"; inference="nucleotide motif:Transfac:M00500"; note="ACATTCCA(site) 0.9(prior) EPD3(model)";
chr19	MotifLocator	misc_feature	47051862	47051869	70.145	+	.	label="STAT3_02"; bound_moiety="STAT3_02"; db_xref="Transfac:M00497"; inference="nucleotide motif:Transfac:M00497"; note="ACATTCCA(site) 0.9(prior) EPD3(model)";
chr19	MotifLocator	misc_feature	47051862	47051873	163.908	+	.	label="PAX4_03"; bound_moiety="PAX4_03"; db_xref="Transfac:M00378"; inference="nucleotide motif:Transfac:M00378"; note="ACATTCCACACC(site) 0.9(prior) EPD3(model)";
chr19	MotifLocator	misc_feature	47051862	47051869	30.7362	+	.	label="CAP_01"; bound_moiety="CAP_01"; db_xref="Transfac:M00253"; inference="nucleotide motif:Transfac:M00253"; note="ACATTCCA(site) 0.9(prior) EPD3(model)";
chr19	MotifLocator	misc_feature	47051876	47051881	267.725	+	.	label="AML1_01"; bound_moiety="AML1_01"; db_xref="Transfac:M00271"; inference="nucleotide motif:Transfac:M00271"; note="AGTGGT(site) 0.9(prior) EPD3(model)";
chr19	MotifLocator	misc_feature	47051890	47051898	3595.01	+	.	label="PBX1_01"; bound_moiety="PBX1_01"; db_xref="Transfac:M00096"; inference="nucleotide motif:Transfac:M00096"; note="TACAATCAA(site) 0.9(prior) EPD3(model)";
chr19	MotifLocator	misc_feature	47051893	47051899	98.993	+	.	label="SRY_01"; bound_moiety="SRY_01"; db_xref="Transfac:M00148"; inference="nucleotide motif:Transfac:M00148"; note="AATCAAG(site) 0.9(prior) EPD3(model)";
chr19	MotifLocator	misc_feature	47051894	47051906	3275.14	+	.	label="IK3_01"; bound_moiety="IK3_01"; db_xref="Transfac:M00088"; inference="nucleotide motif:Transfac:M00088"; note="ATCAAGGAACACC(site) 0.9(prior) EPD3(model)";
chr19	MotifLocator	misc_feature	47051897	47051908	115.506	+	.	label="PAX4_03"; bound_moiety="PAX4_03"; db_xref="Transfac:M00378"; inference="nucleotide motif:Transfac:M00378"; note="AAGGAACACCGT(site) 0.9(prior) EPD3(model)";
chr19	MotifLocator	misc_feature	47051902	47051909	40.6232	+	.	label="CAP_01"; bound_moiety="CAP_01"; db_xref="Transfac:M00253"; inference="nucleotide motif:Transfac:M00253"; note="ACACCGTA(site) 0.9(prior) EPD3(model)";
chr19	MotifLocator	misc_feature	47051906	47051914	750.087	+	.	label="HOXA3_01"; bound_moiety="HOXA3_01"; db_xref="Transfac:M00395"; inference="nucleotide motif:Transfac:M00395"; note="CGTATTATC(site) 0.9(prior) EPD3(model)";
chr19	MotifLocator	misc_feature	47051907	47051914	81.0273	+	.	label="STAT5A_04"; bound_moiety="STAT5A_04"; db_xref="Transfac:M00499"; inference="nucleotide motif:Transfac:M00499"; note="GTATTATC(site) 0.9(prior) EPD3(model)";
chr19	MotifLocator	misc_feature	47051907	47051914	189.048	+	.	label="STAT4_01"; bound_moiety="STAT4_01"; db_xref="Transfac:M00498"; inference="nucleotide motif:Transfac:M00498"; note="GTATTATC(site) 0.9(prior) EPD3(model)";
chr19	MotifLocator	misc_feature	47051907	47051914	56.477	+	.	label="STAT3_02"; bound_moiety="STAT3_02"; db_xref="Transfac:M00497"; inference="nucleotide motif:Transfac:M00497"; note="GTATTATC(site) 0.9(prior) EPD3(model)";
chr19	MotifLocator	misc_feature	47051907	47051914	175.945	+	.	label="STAT1_03"; bound_moiety="STAT1_03"; db_xref="Transfac:M00496"; inference="nucleotide motif:Transfac:M00496"; note="GTATTATC(site) 0.9(prior) EPD3(model)";
chr19	MotifLocator	misc_feature	47051907	47051913	169.38	+	.	label="EN1_01"; bound_moiety="EN1_01"; db_xref="Transfac:M00396"; inference="nucleotide motif:Transfac:M00396"; note="GTATTAT(site) 0.9(prior) EPD3(model)";
chr19	MotifLocator	misc_feature	47051913	47051920	22.515	+	.	label="CAP_01"; bound_moiety="CAP_01"; db_xref="Transfac:M00253"; inference="nucleotide motif:Transfac:M00253"; note="TCACCCAA(site) 0.9(prior) EPD3(model)";
chr19	MotifLocator	misc_feature	47051916	47051924	173.621	+	.	label="PAX2_02"; bound_moiety="PAX2_02"; db_xref="Transfac:M00486"; inference="nucleotide motif:Transfac:M00486"; note="CCCAAAGTC(site) 0.9(prior) EPD3(model)";
chr19	MotifLocator	misc_feature	47051926	47051933	22.7952	+	.	label="CAP_01"; bound_moiety="CAP_01"; db_xref="Transfac:M00253"; inference="nucleotide motif:Transfac:M00253"; note="GCAGTTTA(site) 0.9(prior) EPD3(model)";
chr19	MotifLocator	misc_feature	47051928	47051935	48.6932	+	.	label="STAT1_03"; bound_moiety="STAT1_03"; db_xref="Transfac:M00496"; inference="nucleotide motif:Transfac:M00496"; note="AGTTTACA(site) 0.9(prior) EPD3(model)";
chr19	MotifLocator	misc_feature	47051930	47051939	2356.16	+	.	label="VBP_01"; bound_moiety="VBP_01"; db_xref="Transfac:M00228"; inference="nucleotide motif:Transfac:M00228"; note="TTTACATCAG(site) 0.9(prior) EPD3(model)";
chr19	MotifLocator	misc_feature	47051931	47051938	938.764	+	.	label="CREBP1_01"; bound_moiety="CREBP1_01"; db_xref="Transfac:M00040"; inference="nucleotide motif:Transfac:M00040"; note="TTACATCA(site) 0.9(prior) EPD3(model)";
chr19	MotifLocator	misc_feature	47051933	47051940	30.3139	+	.	label="CAP_01"; bound_moiety="CAP_01"; db_xref="Transfac:M00253"; inference="nucleotide motif:Transfac:M00253"; note="ACATCAGT(site) 0.9(prior) EPD3(model)";
chr19	MotifLocator	misc_feature	47051936	47051943	118.481	+	.	label="CAP_01"; bound_moiety="CAP_01"; db_xref="Transfac:M00253"; inference="nucleotide motif:Transfac:M00253"; note="TCAGTGTT(site) 0.9(prior) EPD3(model)";
chr19	MotifLocator	misc_feature	47051937	47051943	109.531	+	.	label="AP2REP_01"; bound_moiety="AP2REP_01"; db_xref="Transfac:M00468"; inference="nucleotide motif:Transfac:M00468"; note="CAGTGTT(site) 0.9(prior) EPD3(model)";
chr19	MotifLocator	misc_feature	47051938	47051949	110.501	+	.	label="PAX4_03"; bound_moiety="PAX4_03"; db_xref="Transfac:M00378"; inference="nucleotide motif:Transfac:M00378"; note="AGTGTTCACTCT(site) 0.9(prior) EPD3(model)";
chr19	MotifLocator	misc_feature	47051943	47051950	147.562	+	.	label="CAP_01"; bound_moiety="CAP_01"; db_xref="Transfac:M00253"; inference="nucleotide motif:Transfac:M00253"; note="TCACTCTT(site) 0.9(prior) EPD3(model)";
chr19	MotifLocator	misc_feature	47051956	47051963	172.4	+	.	label="STAT5A_04"; bound_moiety="STAT5A_04"; db_xref="Transfac:M00499"; inference="nucleotide motif:Transfac:M00499"; note="ATGTTCTG(site) 0.9(prior) EPD3(model)";
chr19	MotifLocator	misc_feature	47051969	47051977	702.912	+	.	label="LYF1_01"; bound_moiety="LYF1_01"; db_xref="Transfac:M00141"; inference="nucleotide motif:Transfac:M00141"; note="TTTGGCAAA(site) 0.9(prior) EPD3(model)";
chr19	MotifLocator	misc_feature	47051978	47051990	1464.33	+	.	label="OCT1_03"; bound_moiety="OCT1_03"; db_xref="Transfac:M00137"; inference="nucleotide motif:Transfac:M00137"; note="TGTGTAATGACAC(site) 0.9(prior) EPD3(model)";
chr19	MotifLocator	misc_feature	47051981	47051987	87.1793	+	.	label="EN1_01"; bound_moiety="EN1_01"; db_xref="Transfac:M00396"; inference="nucleotide motif:Transfac:M00396"; note="GTAATGA(site) 0.9(prior) EPD3(model)";
chr19	MotifLocator	misc_feature	47051982	47051993	10437.3	+	.	label="MEIS1_01"; bound_moiety="MEIS1_01"; db_xref="Transfac:M00419"; inference="nucleotide motif:Transfac:M00419"; note="TAATGACACGTA(site) 0.9(prior) EPD3(model)";
chr19	MotifLocator	misc_feature	47051983	47051993	1003.48	+	.	label="AP1_Q2"; bound_moiety="AP1_Q2"; db_xref="Transfac:M00173"; inference="nucleotide motif:Transfac:M00173"; note="AATGACACGTA(site) 0.9(prior) EPD3(model)";
chr19	MotifLocator	misc_feature	47051983	47051993	464.575	+	.	label="AP1FJ_Q2"; bound_moiety="AP1FJ_Q2"; db_xref="Transfac:M00172"; inference="nucleotide motif:Transfac:M00172"; note="AATGACACGTA(site) 0.9(prior) EPD3(model)";
chr19	MotifLocator	misc_feature	47051983	47051989	105.632	+	.	label="SRY_01"; bound_moiety="SRY_01"; db_xref="Transfac:M00148"; inference="nucleotide motif:Transfac:M00148"; note="AATGACA(site) 0.9(prior) EPD3(model)";
chr19	MotifLocator	misc_feature	47051990	47052001	550.235	+	.	label="PAX4_03"; bound_moiety="PAX4_03"; db_xref="Transfac:M00378"; inference="nucleotide motif:Transfac:M00378"; note="CGTATCCACCAT(site) 0.9(prior) EPD3(model)";
chr19	MotifLocator	misc_feature	47051995	47052002	28.9246	+	.	label="CAP_01"; bound_moiety="CAP_01"; db_xref="Transfac:M00253"; inference="nucleotide motif:Transfac:M00253"; note="CCACCATT(site) 0.9(prior) EPD3(model)";
chr19	MotifLocator	misc_feature	47051995	47052010	4443.86	+	.	label="E2_01"; bound_moiety="E2_01"; db_xref="Transfac:M00107"; inference="nucleotide motif:Transfac:M00107"; note="CCACCATTACAGTTTC(site) 0.9(prior) EPD3(model)";
chr19	MotifLocator	misc_feature	47051998	47052005	31.5662	+	.	label="STAT4_01"; bound_moiety="STAT4_01"; db_xref="Transfac:M00498"; inference="nucleotide motif:Transfac:M00498"; note="CCATTACA(site) 0.9(prior) EPD3(model)";
chr19	MotifLocator	misc_feature	47052003	47052010	42.3041	+	.	label="CAP_01"; bound_moiety="CAP_01"; db_xref="Transfac:M00253"; inference="nucleotide motif:Transfac:M00253"; note="ACAGTTTC(site) 0.9(prior) EPD3(model)";
chr19	MotifLocator	misc_feature	47052005	47052012	79.3439	+	.	label="STAT6_02"; bound_moiety="STAT6_02"; db_xref="Transfac:M00500"; inference="nucleotide motif:Transfac:M00500"; note="AGTTTCAT(site) 0.9(prior) EPD3(model)";
chr19	MotifLocator	misc_feature	47052018	47052024	86.5266	+	.	label="EN1_01"; bound_moiety="EN1_01"; db_xref="Transfac:M00396"; inference="nucleotide motif:Transfac:M00396"; note="ATAGTTT(site) 0.9(prior) EPD3(model)";
chr19	MotifLocator	misc_feature	47052020	47052027	128.892	+	.	label="STAT6_02"; bound_moiety="STAT6_02"; db_xref="Transfac:M00500"; inference="nucleotide motif:Transfac:M00500"; note="AGTTTCAT(site) 0.9(prior) EPD3(model)";
chr19	MotifLocator	misc_feature	47052024	47052031	42.1593	+	.	label="CAP_01"; bound_moiety="CAP_01"; db_xref="Transfac:M00253"; inference="nucleotide motif:Transfac:M00253"; note="TCATTGCC(site) 0.9(prior) EPD3(model)";
chr19	MotifLocator	misc_feature	47052029	47052037	67.0869	+	.	label="AP2GAMMA_01"; bound_moiety="AP2GAMMA_01"; db_xref="Transfac:M00470"; inference="nucleotide motif:Transfac:M00470"; note="GCCCTAAAC(site) 0.9(prior) EPD3(model)";
chr19	MotifLocator	misc_feature	47052029	47052037	151.215	+	.	label="AP2ALPHA_01"; bound_moiety="AP2ALPHA_01"; db_xref="Transfac:M00469"; inference="nucleotide motif:Transfac:M00469"; note="GCCCTAAAC(site) 0.9(prior) EPD3(model)";
chr19	MotifLocator	misc_feature	47052030	47052043	4688.74	+	.	label="RREB1_01"; bound_moiety="RREB1_01"; db_xref="Transfac:M00257"; inference="nucleotide motif:Transfac:M00257"; note="CCCTAAACAACACC(site) 0.9(prior) EPD3(model)";
chr19	MotifLocator	misc_feature	47052031	47052039	212.867	+	.	label="PAX2_02"; bound_moiety="PAX2_02"; db_xref="Transfac:M00486"; inference="nucleotide motif:Transfac:M00486"; note="CCTAAACAA(site) 0.9(prior) EPD3(model)";
chr19	MotifLocator	misc_feature	47052031	47052040	4645.76	+	.	label="FOXO1_01"; bound_moiety="FOXO1_01"; db_xref="Transfac:M00473"; inference="nucleotide motif:Transfac:M00473"; note="CCTAAACAAC(site) 0.9(prior) EPD3(model)";
chr19	MotifLocator	misc_feature	47052032	47052042	5173.05	+	.	label="FOXO4_01"; bound_moiety="FOXO4_01"; db_xref="Transfac:M00472"; inference="nucleotide motif:Transfac:M00472"; note="CTAAACAACAC(site) 0.9(prior) EPD3(model)";
chr19	MotifLocator	misc_feature	47052034	47052043	370.147	+	.	label="FOXO1_01"; bound_moiety="FOXO1_01"; db_xref="Transfac:M00473"; inference="nucleotide motif:Transfac:M00473"; note="AAACAACACC(site) 0.9(prior) EPD3(model)";
chr19	MotifLocator	misc_feature	47052034	47052040	1727.04	+	.	label="SRY_01"; bound_moiety="SRY_01"; db_xref="Transfac:M00148"; inference="nucleotide motif:Transfac:M00148"; note="AAACAAC(site) 0.9(prior) EPD3(model)";
chr19	MotifLocator	misc_feature	47052039	47052046	20.1212	+	.	label="CAP_01"; bound_moiety="CAP_01"; db_xref="Transfac:M00253"; inference="nucleotide motif:Transfac:M00253"; note="ACACCCAT(site) 0.9(prior) EPD3(model)";
chr19	MotifLocator	misc_feature	47052043	47052050	45.606	+	.	label="STAT6_02"; bound_moiety="STAT6_02"; db_xref="Transfac:M00500"; inference="nucleotide motif:Transfac:M00500"; note="CCATTCAT(site) 0.9(prior) EPD3(model)";
chr19	MotifLocator	misc_feature	47052043	47052050	98.7542	+	.	label="STAT4_01"; bound_moiety="STAT4_01"; db_xref="Transfac:M00498"; inference="nucleotide motif:Transfac:M00498"; note="CCATTCAT(site) 0.9(prior) EPD3(model)";
chr19	MotifLocator	misc_feature	47052043	47052050	38.4703	+	.	label="CAP_01"; bound_moiety="CAP_01"; db_xref="Transfac:M00253"; inference="nucleotide motif:Transfac:M00253"; note="CCATTCAT(site) 0.9(prior) EPD3(model)";
chr19	MotifLocator	misc_feature	47052044	47052053	1099.34	+	.	label="CDPCR3HD_01"; bound_moiety="CDPCR3HD_01"; db_xref="Transfac:M00106"; inference="nucleotide motif:Transfac:M00106"; note="CATTCATCCC(site) 0.9(prior) EPD3(model)";
chr19	MotifLocator	misc_feature	47052047	47052054	82.3727	+	.	label="CAP_01"; bound_moiety="CAP_01"; db_xref="Transfac:M00253"; inference="nucleotide motif:Transfac:M00253"; note="TCATCCCT(site) 0.9(prior) EPD3(model)";
chr19	MotifLocator	misc_feature	47052067	47052075	30.5778	+	.	label="AP2ALPHA_01"; bound_moiety="AP2ALPHA_01"; db_xref="Transfac:M00469"; inference="nucleotide motif:Transfac:M00469"; note="GCCGACAAC(site) 0.9(prior) EPD3(model)";
chr19	MotifLocator	misc_feature	47052070	47052085	5054.82	+	.	label="NFY_01"; bound_moiety="NFY_01"; db_xref="Transfac:M00287"; inference="nucleotide motif:Transfac:M00287"; note="GACAACCAATTATCAT(site) 0.9(prior) EPD3(model)";
chr19	MotifLocator	misc_feature	47052070	47052085	34951.6	+	.	label="S8_01"; bound_moiety="S8_01"; db_xref="Transfac:M00099"; inference="nucleotide motif:Transfac:M00099"; note="GACAACCAATTATCAT(site) 0.9(prior) EPD3(model)";
chr19	MotifLocator	misc_feature	47052072	47052082	2481.67	+	.	label="NFY_Q6"; bound_moiety="NFY_Q6"; db_xref="Transfac:M00185"; inference="nucleotide motif:Transfac:M00185"; note="CAACCAATTAT(site) 0.9(prior) EPD3(model)";
chr19	MotifLocator	misc_feature	47052074	47052082	1769.51	+	.	label="PBX1_01"; bound_moiety="PBX1_01"; db_xref="Transfac:M00096"; inference="nucleotide motif:Transfac:M00096"; note="ACCAATTAT(site) 0.9(prior) EPD3(model)";
chr19	MotifLocator	misc_feature	47052076	47052083	89.9356	+	.	label="STAT4_01"; bound_moiety="STAT4_01"; db_xref="Transfac:M00498"; inference="nucleotide motif:Transfac:M00498"; note="CAATTATC(site) 0.9(prior) EPD3(model)";
chr19	MotifLocator	misc_feature	47052076	47052083	57.2857	+	.	label="STAT1_03"; bound_moiety="STAT1_03"; db_xref="Transfac:M00496"; inference="nucleotide motif:Transfac:M00496"; note="CAATTATC(site) 0.9(prior) EPD3(model)";
chr19	MotifLocator	misc_feature	47052077	47052083	149.187	+	.	label="CDXA_01"; bound_moiety="CDXA_01"; db_xref="Transfac:M00100"; inference="nucleotide motif:Transfac:M00100"; note="AATTATC(site) 0.9(prior) EPD3(model)";
chr19	MotifLocator	misc_feature	47052077	47052085	745.208	+	.	label="PBX1_01"; bound_moiety="PBX1_01"; db_xref="Transfac:M00096"; inference="nucleotide motif:Transfac:M00096"; note="AATTATCAT(site) 0.9(prior) EPD3(model)";
chr19	MotifLocator	misc_feature	47052081	47052093	906.217	+	.	label="TCF11_01"; bound_moiety="TCF11_01"; db_xref="Transfac:M00285"; inference="nucleotide motif:Transfac:M00285"; note="ATCATTTTATCAT(site) 0.9(prior) EPD3(model)";
chr19	MotifLocator	misc_feature	47052082	47052089	51.3429	+	.	label="CAP_01"; bound_moiety="CAP_01"; db_xref="Transfac:M00253"; inference="nucleotide motif:Transfac:M00253"; note="TCATTTTA(site) 0.9(prior) EPD3(model)";
chr19	MotifLocator	misc_feature	47052084	47052091	52.2743	+	.	label="STAT1_03"; bound_moiety="STAT1_03"; db_xref="Transfac:M00496"; inference="nucleotide motif:Transfac:M00496"; note="ATTTTATC(site) 0.9(prior) EPD3(model)";
chr19	MotifLocator	misc_feature	47052089	47052101	419.711	+	.	label="TCF11_01"; bound_moiety="TCF11_01"; db_xref="Transfac:M00285"; inference="nucleotide motif:Transfac:M00285"; note="ATCATTTTATTGT(site) 0.9(prior) EPD3(model)";
chr19	MotifLocator	misc_feature	47052090	47052097	51.3429	+	.	label="CAP_01"; bound_moiety="CAP_01"; db_xref="Transfac:M00253"; inference="nucleotide motif:Transfac:M00253"; note="TCATTTTA(site) 0.9(prior) EPD3(model)";
chr19	MotifLocator	misc_feature	47052101	47052108	36.9132	+	.	label="CAP_01"; bound_moiety="CAP_01"; db_xref="Transfac:M00253"; inference="nucleotide motif:Transfac:M00253"; note="TCATCACA(site) 0.9(prior) EPD3(model)";
chr19	MotifLocator	misc_feature	47052104	47052111	77.7336	+	.	label="CAP_01"; bound_moiety="CAP_01"; db_xref="Transfac:M00253"; inference="nucleotide motif:Transfac:M00253"; note="TCACAATT(site) 0.9(prior) EPD3(model)";
chr19	MotifLocator	misc_feature	47052117	47052124	40.8539	+	.	label="STAT4_01"; bound_moiety="STAT4_01"; db_xref="Transfac:M00498"; inference="nucleotide motif:Transfac:M00498"; note="TTTTTCCA(site) 0.9(prior) EPD3(model)";
chr19	MotifLocator	misc_feature	47052123	47052136	46089.1	+	.	label="OCT1_06"; bound_moiety="OCT1_06"; db_xref="Transfac:M00162"; inference="nucleotide motif:Transfac:M00162"; note="CAGAATGTCATATA(site) 0.9(prior) EPD3(model)";
chr19	MotifLocator	misc_feature	47052129	47052141	4601.49	+	.	label="TCF11_01"; bound_moiety="TCF11_01"; db_xref="Transfac:M00285"; inference="nucleotide motif:Transfac:M00285"; note="GTCATATAGTTGG(site) 0.9(prior) EPD3(model)";
chr19	MotifLocator	misc_feature	47052130	47052137	43.4749	+	.	label="CAP_01"; bound_moiety="CAP_01"; db_xref="Transfac:M00253"; inference="nucleotide motif:Transfac:M00253"; note="TCATATAG(site) 0.9(prior) EPD3(model)";
chr19	MotifLocator	misc_feature	47052131	47052139	145.785	+	.	label="HOXA3_01"; bound_moiety="HOXA3_01"; db_xref="Transfac:M00395"; inference="nucleotide motif:Transfac:M00395"; note="CATATAGTT(site) 0.9(prior) EPD3(model)";
chr19	MotifLocator	misc_feature	47052134	47052140	293.419	+	.	label="EN1_01"; bound_moiety="EN1_01"; db_xref="Transfac:M00396"; inference="nucleotide motif:Transfac:M00396"; note="ATAGTTG(site) 0.9(prior) EPD3(model)";
chr19	MotifLocator	misc_feature	47052135	47052147	554.22	+	.	label="CEBP_01"; bound_moiety="CEBP_01"; db_xref="Transfac:M00159"; inference="nucleotide motif:Transfac:M00159"; note="TAGTTGGAATCAT(site) 0.9(prior) EPD3(model)";
chr19	MotifLocator	misc_feature	47052142	47052148	472.169	+	.	label="SRY_01"; bound_moiety="SRY_01"; db_xref="Transfac:M00148"; inference="nucleotide motif:Transfac:M00148"; note="AATCATA(site) 0.9(prior) EPD3(model)";
chr19	MotifLocator	misc_feature	47052143	47052155	477.175	+	.	label="TCF11_01"; bound_moiety="TCF11_01"; db_xref="Transfac:M00285"; inference="nucleotide motif:Transfac:M00285"; note="ATCATACATTTGG(site) 0.9(prior) EPD3(model)";
chr19	MotifLocator	misc_feature	47052143	47052151	910.346	+	.	label="PBX1_01"; bound_moiety="PBX1_01"; db_xref="Transfac:M00096"; inference="nucleotide motif:Transfac:M00096"; note="ATCATACAT(site) 0.9(prior) EPD3(model)";
chr19	MotifLocator	misc_feature	47052144	47052151	252.658	+	.	label="CAP_01"; bound_moiety="CAP_01"; db_xref="Transfac:M00253"; inference="nucleotide motif:Transfac:M00253"; note="TCATACAT(site) 0.9(prior) EPD3(model)";
chr19	MotifLocator	misc_feature	47052148	47052155	18.0531	+	.	label="CAP_01"; bound_moiety="CAP_01"; db_xref="Transfac:M00253"; inference="nucleotide motif:Transfac:M00253"; note="ACATTTGG(site) 0.9(prior) EPD3(model)";
chr19	MotifLocator	misc_feature	47052149	47052161	537.782	+	.	label="CEBP_01"; bound_moiety="CEBP_01"; db_xref="Transfac:M00159"; inference="nucleotide motif:Transfac:M00159"; note="CATTTGGATTGGC(site) 0.9(prior) EPD3(model)";
chr19	MotifLocator	misc_feature	47052159	47052166	177.811	+	.	label="STAT6_02"; bound_moiety="STAT6_02"; db_xref="Transfac:M00500"; inference="nucleotide motif:Transfac:M00500"; note="GGCTTCTT(site) 0.9(prior) EPD3(model)";
chr19	MotifLocator	misc_feature	47052159	47052166	72.4071	+	.	label="STAT5A_04"; bound_moiety="STAT5A_04"; db_xref="Transfac:M00499"; inference="nucleotide motif:Transfac:M00499"; note="GGCTTCTT(site) 0.9(prior) EPD3(model)";
chr19	MotifLocator	misc_feature	47052159	47052166	60.7244	+	.	label="STAT4_01"; bound_moiety="STAT4_01"; db_xref="Transfac:M00498"; inference="nucleotide motif:Transfac:M00498"; note="GGCTTCTT(site) 0.9(prior) EPD3(model)";
chr19	MotifLocator	misc_feature	47052167	47052174	56.6621	+	.	label="CAP_01"; bound_moiety="CAP_01"; db_xref="Transfac:M00253"; inference="nucleotide motif:Transfac:M00253"; note="TCAGTTAG(site) 0.9(prior) EPD3(model)";
chr19	MotifLocator	misc_feature	47052170	47052178	1436.95	+	.	label="AP1_C"; bound_moiety="AP1_C"; db_xref="Transfac:M00199"; inference="nucleotide motif:Transfac:M00199"; note="GTTAGTAAG(site) 0.9(prior) EPD3(model)";
chr19	MotifLocator	misc_feature	47052177	47052191	1245.71	+	.	label="TST1_01"; bound_moiety="TST1_01"; db_xref="Transfac:M00133"; inference="nucleotide motif:Transfac:M00133"; note="AGGCATTTAAGGTTC(site) 0.9(prior) EPD3(model)";
chr19	MotifLocator	misc_feature	47052180	47052187	44.6017	+	.	label="STAT4_01"; bound_moiety="STAT4_01"; db_xref="Transfac:M00498"; inference="nucleotide motif:Transfac:M00498"; note="CATTTAAG(site) 0.9(prior) EPD3(model)";
chr19	MotifLocator	misc_feature	47052180	47052187	55.4931	+	.	label="STAT1_03"; bound_moiety="STAT1_03"; db_xref="Transfac:M00496"; inference="nucleotide motif:Transfac:M00496"; note="CATTTAAG(site) 0.9(prior) EPD3(model)";
chr19	MotifLocator	misc_feature	47052181	47052187	47.7325	+	.	label="CDXA_02"; bound_moiety="CDXA_02"; db_xref="Transfac:M00101"; inference="nucleotide motif:Transfac:M00101"; note="ATTTAAG(site) 0.9(prior) EPD3(model)";
chr19	MotifLocator	misc_feature	47052181	47052187	404.396	+	.	label="CDXA_01"; bound_moiety="CDXA_01"; db_xref="Transfac:M00100"; inference="nucleotide motif:Transfac:M00100"; note="ATTTAAG(site) 0.9(prior) EPD3(model)";
chr19	MotifLocator	misc_feature	47052186	47052193	55.3711	+	.	label="STAT3_02"; bound_moiety="STAT3_02"; db_xref="Transfac:M00497"; inference="nucleotide motif:Transfac:M00497"; note="AGGTTCCA(site) 0.9(prior) EPD3(model)";
chr19	MotifLocator	misc_feature	47052186	47052197	266.383	+	.	label="PAX4_03"; bound_moiety="PAX4_03"; db_xref="Transfac:M00378"; inference="nucleotide motif:Transfac:M00378"; note="AGGTTCCACCGT(site) 0.9(prior) EPD3(model)";
chr19	MotifLocator	misc_feature	47052191	47052198	24.4181	+	.	label="CAP_01"; bound_moiety="CAP_01"; db_xref="Transfac:M00253"; inference="nucleotide motif:Transfac:M00253"; note="CCACCGTA(site) 0.9(prior) EPD3(model)";
chr19	MotifLocator	misc_feature	47052193	47052205	983.096	+	.	label="XVENT1_01"; bound_moiety="XVENT1_01"; db_xref="Transfac:M00445"; inference="nucleotide motif:Transfac:M00445"; note="ACCGTATCTTTCT(site) 0.9(prior) EPD3(model)";
chr19	MotifLocator	misc_feature	47052194	47052202	263.687	+	.	label="MSX1_01"; bound_moiety="MSX1_01"; db_xref="Transfac:M00394"; inference="nucleotide motif:Transfac:M00394"; note="CCGTATCTT(site) 0.9(prior) EPD3(model)";
chr19	MotifLocator	misc_feature	47052195	47052203	167.436	+	.	label="HOXA3_01"; bound_moiety="HOXA3_01"; db_xref="Transfac:M00395"; inference="nucleotide motif:Transfac:M00395"; note="CGTATCTTT(site) 0.9(prior) EPD3(model)";
chr19	MotifLocator	misc_feature	47052199	47052206	129.599	+	.	label="STAT6_02"; bound_moiety="STAT6_02"; db_xref="Transfac:M00500"; inference="nucleotide motif:Transfac:M00500"; note="TCTTTCTT(site) 0.9(prior) EPD3(model)";
chr19	MotifLocator	misc_feature	47052199	47052206	80.9303	+	.	label="STAT5A_04"; bound_moiety="STAT5A_04"; db_xref="Transfac:M00499"; inference="nucleotide motif:Transfac:M00499"; note="TCTTTCTT(site) 0.9(prior) EPD3(model)";
chr19	MotifLocator	misc_feature	47052199	47052206	79.903	+	.	label="STAT4_01"; bound_moiety="STAT4_01"; db_xref="Transfac:M00498"; inference="nucleotide motif:Transfac:M00498"; note="TCTTTCTT(site) 0.9(prior) EPD3(model)";
chr19	MotifLocator	misc_feature	47052206	47052213	582.758	+	.	label="E2F_02"; bound_moiety="E2F_02"; db_xref="Transfac:M00050"; inference="nucleotide motif:Transfac:M00050"; note="TTTGGCGG(site) 0.9(prior) EPD3(model)";
chr19	MotifLocator	misc_feature	47052207	47052216	253.511	+	.	label="SP1_01"; bound_moiety="SP1_01"; db_xref="Transfac:M00008"; inference="nucleotide motif:Transfac:M00008"; note="TTGGCGGGGT(site) 0.9(prior) EPD3(model)";
chr19	MotifLocator	misc_feature	47052217	47052224	206.869	+	.	label="MZF1_01"; bound_moiety="MZF1_01"; db_xref="Transfac:M00083"; inference="nucleotide motif:Transfac:M00083"; note="GGAGGGGA(site) 0.9(prior) EPD3(model)";
chr19	MotifLocator	misc_feature	47052223	47052230	143.253	+	.	label="MZF1_01"; bound_moiety="MZF1_01"; db_xref="Transfac:M00083"; inference="nucleotide motif:Transfac:M00083"; note="GAGGGGGA(site) 0.9(prior) EPD3(model)";
chr19	MotifLocator	misc_feature	47052256	47052263	20.8416	+	.	label="CAP_01"; bound_moiety="CAP_01"; db_xref="Transfac:M00253"; inference="nucleotide motif:Transfac:M00253"; note="GCAGTGGT(site) 0.9(prior) EPD3(model)";
chr19	MotifLocator	misc_feature	47052257	47052263	328.766	+	.	label="AP2REP_01"; bound_moiety="AP2REP_01"; db_xref="Transfac:M00468"; inference="nucleotide motif:Transfac:M00468"; note="CAGTGGT(site) 0.9(prior) EPD3(model)";
chr19	MotifLocator	misc_feature	47052258	47052263	188.568	+	.	label="AML1_01"; bound_moiety="AML1_01"; db_xref="Transfac:M00271"; inference="nucleotide motif:Transfac:M00271"; note="AGTGGT(site) 0.9(prior) EPD3(model)";
chr19	MotifLocator	misc_feature	47052272	47052279	23.6605	+	.	label="CAP_01"; bound_moiety="CAP_01"; db_xref="Transfac:M00253"; inference="nucleotide motif:Transfac:M00253"; note="GCAGTGCA(site) 0.9(prior) EPD3(model)";
chr19	MotifLocator	misc_feature	47052276	47052285	421.622	+	.	label="MYOD_Q6"; bound_moiety="MYOD_Q6"; db_xref="Transfac:M00184"; inference="nucleotide motif:Transfac:M00184"; note="TGCACTTGGC(site) 0.9(prior) EPD3(model)";
chr19	MotifLocator	misc_feature	47052286	47052293	20.1014	+	.	label="CAP_01"; bound_moiety="CAP_01"; db_xref="Transfac:M00253"; inference="nucleotide motif:Transfac:M00253"; note="TCACTGCA(site) 0.9(prior) EPD3(model)";
chr19	MotifLocator	misc_feature	47052314	47052323	39.8596	+	.	label="GATA2_01"; bound_moiety="GATA2_01"; db_xref="Transfac:M00076"; inference="nucleotide motif:Transfac:M00076"; note="AGCGATTCTC(site) 0.9(prior) EPD3(model)";
chr19	MotifLocator	misc_feature	47052314	47052323	85.9198	+	.	label="GATA1_01"; bound_moiety="GATA1_01"; db_xref="Transfac:M00075"; inference="nucleotide motif:Transfac:M00075"; note="AGCGATTCTC(site) 0.9(prior) EPD3(model)";
chr19	MotifLocator	misc_feature	47052316	47052323	61.7247	+	.	label="STAT6_02"; bound_moiety="STAT6_02"; db_xref="Transfac:M00500"; inference="nucleotide motif:Transfac:M00500"; note="CGATTCTC(site) 0.9(prior) EPD3(model)";
chr19	MotifLocator	misc_feature	47052316	47052323	129.305	+	.	label="STAT5A_04"; bound_moiety="STAT5A_04"; db_xref="Transfac:M00499"; inference="nucleotide motif:Transfac:M00499"; note="CGATTCTC(site) 0.9(prior) EPD3(model)";
chr19	MotifLocator	misc_feature	47052316	47052323	154.05	+	.	label="STAT4_01"; bound_moiety="STAT4_01"; db_xref="Transfac:M00498"; inference="nucleotide motif:Transfac:M00498"; note="CGATTCTC(site) 0.9(prior) EPD3(model)";
chr19	MotifLocator	misc_feature	47052316	47052323	273.872	+	.	label="STAT3_02"; bound_moiety="STAT3_02"; db_xref="Transfac:M00497"; inference="nucleotide motif:Transfac:M00497"; note="CGATTCTC(site) 0.9(prior) EPD3(model)";
chr19	MotifLocator	misc_feature	47052316	47052323	61.1716	+	.	label="STAT1_03"; bound_moiety="STAT1_03"; db_xref="Transfac:M00496"; inference="nucleotide motif:Transfac:M00496"; note="CGATTCTC(site) 0.9(prior) EPD3(model)";
chr19	MotifLocator	misc_feature	47052329	47052336	47.8183	+	.	label="CAP_01"; bound_moiety="CAP_01"; db_xref="Transfac:M00253"; inference="nucleotide motif:Transfac:M00253"; note="TCATCTTC(site) 0.9(prior) EPD3(model)";
chr19	MotifLocator	misc_feature	47052331	47052338	146.105	+	.	label="STAT6_02"; bound_moiety="STAT6_02"; db_xref="Transfac:M00500"; inference="nucleotide motif:Transfac:M00500"; note="ATCTTCCT(site) 0.9(prior) EPD3(model)";
chr19	MotifLocator	misc_feature	47052331	47052338	81.4173	+	.	label="STAT5A_04"; bound_moiety="STAT5A_04"; db_xref="Transfac:M00499"; inference="nucleotide motif:Transfac:M00499"; note="ATCTTCCT(site) 0.9(prior) EPD3(model)";
chr19	MotifLocator	misc_feature	47052343	47052354	1953.05	+	.	label="IK2_01"; bound_moiety="IK2_01"; db_xref="Transfac:M00087"; inference="nucleotide motif:Transfac:M00087"; note="AGCTGGGATTAC(site) 0.9(prior) EPD3(model)";
chr19	MotifLocator	misc_feature	47052348	47052355	45.828	+	.	label="STAT4_01"; bound_moiety="STAT4_01"; db_xref="Transfac:M00498"; inference="nucleotide motif:Transfac:M00498"; note="GGATTACA(site) 0.9(prior) EPD3(model)";
chr19	MotifLocator	misc_feature	47052349	47052364	635.195	+	.	label="AHRARNT_01"; bound_moiety="AHRARNT_01"; db_xref="Transfac:M00235"; inference="nucleotide motif:Transfac:M00235"; note="GATTACAGGCGTGCAC(site) 0.9(prior) EPD3(model)";
chr19	MotifLocator	misc_feature	47052362	47052373	482.78	+	.	label="PAX4_03"; bound_moiety="PAX4_03"; db_xref="Transfac:M00378"; inference="nucleotide motif:Transfac:M00378"; note="CACCACCACACC(site) 0.9(prior) EPD3(model)";
chr19	MotifLocator	misc_feature	47052367	47052377	544.613	+	.	label="DELTAEF1_01"; bound_moiety="DELTAEF1_01"; db_xref="Transfac:M00073"; inference="nucleotide motif:Transfac:M00073"; note="CCACACCTAGC(site) 0.9(prior) EPD3(model)";
chr19	MotifLocator	misc_feature	47052375	47052387	933.342	+	.	label="XVENT1_01"; bound_moiety="XVENT1_01"; db_xref="Transfac:M00445"; inference="nucleotide motif:Transfac:M00445"; note="AGCTAATTTTTGT(site) 0.9(prior) EPD3(model)";
chr19	MotifLocator	misc_feature	47052376	47052384	119.209	+	.	label="HOXA3_01"; bound_moiety="HOXA3_01"; db_xref="Transfac:M00395"; inference="nucleotide motif:Transfac:M00395"; note="GCTAATTTT(site) 0.9(prior) EPD3(model)";
chr19	MotifLocator	misc_feature	47052386	47052392	77.1157	+	.	label="EN1_01"; bound_moiety="EN1_01"; db_xref="Transfac:M00396"; inference="nucleotide motif:Transfac:M00396"; note="GTATTTT(site) 0.9(prior) EPD3(model)";
chr19	MotifLocator	misc_feature	47052404	47052413	180.246	+	.	label="GATA2_01"; bound_moiety="GATA2_01"; db_xref="Transfac:M00076"; inference="nucleotide motif:Transfac:M00076"; note="CGGGATTTCG(site) 0.9(prior) EPD3(model)";
chr19	MotifLocator	misc_feature	47052404	47052413	183.324	+	.	label="GATA1_01"; bound_moiety="GATA1_01"; db_xref="Transfac:M00075"; inference="nucleotide motif:Transfac:M00075"; note="CGGGATTTCG(site) 0.9(prior) EPD3(model)";
chr19	MotifLocator	misc_feature	47052407	47052414	129.687	+	.	label="STAT5A_04"; bound_moiety="STAT5A_04"; db_xref="Transfac:M00499"; inference="nucleotide motif:Transfac:M00499"; note="GATTTCGT(site) 0.9(prior) EPD3(model)";
chr19	MotifLocator	misc_feature	47052407	47052414	1023.03	+	.	label="STAT4_01"; bound_moiety="STAT4_01"; db_xref="Transfac:M00498"; inference="nucleotide motif:Transfac:M00498"; note="GATTTCGT(site) 0.9(prior) EPD3(model)";
chr19	MotifLocator	misc_feature	47052407	47052414	250	+	.	label="STAT1_03"; bound_moiety="STAT1_03"; db_xref="Transfac:M00496"; inference="nucleotide motif:Transfac:M00496"; note="GATTTCGT(site) 0.9(prior) EPD3(model)";
chr19	MotifLocator	misc_feature	47052409	47052420	1057.01	+	.	label="FOXD3_01"; bound_moiety="FOXD3_01"; db_xref="Transfac:M00130"; inference="nucleotide motif:Transfac:M00130"; note="TTTCGTTTTTTT(site) 0.9(prior) EPD3(model)";
chr19	MotifLocator	misc_feature	47052413	47052424	3250.66	+	.	label="FOXD3_01"; bound_moiety="FOXD3_01"; db_xref="Transfac:M00130"; inference="nucleotide motif:Transfac:M00130"; note="GTTTTTTTGTTT(site) 0.9(prior) EPD3(model)";
chr19	MotifLocator	misc_feature	47052422	47052433	1123.96	+	.	label="FOXD3_01"; bound_moiety="FOXD3_01"; db_xref="Transfac:M00130"; inference="nucleotide motif:Transfac:M00130"; note="TTTTGTTTTTGT(site) 0.9(prior) EPD3(model)";
chr19	MotifLocator	misc_feature	47052473	47052479	95.7104	+	.	label="AP2REP_01"; bound_moiety="AP2REP_01"; db_xref="Transfac:M00468"; inference="nucleotide motif:Transfac:M00468"; note="CAGTGGC(site) 0.9(prior) EPD3(model)";
chr19	MotifLocator	misc_feature	47052480	47052487	24.761	+	.	label="CAP_01"; bound_moiety="CAP_01"; db_xref="Transfac:M00253"; inference="nucleotide motif:Transfac:M00253"; note="GCAATCTC(site) 0.9(prior) EPD3(model)";
chr19	MotifLocator	misc_feature	47052491	47052498	20.1014	+	.	label="CAP_01"; bound_moiety="CAP_01"; db_xref="Transfac:M00253"; inference="nucleotide motif:Transfac:M00253"; note="TCACTGCA(site) 0.9(prior) EPD3(model)";
chr19	MotifLocator	misc_feature	47052495	47052503	125.649	+	.	label="PAX2_02"; bound_moiety="PAX2_02"; db_xref="Transfac:M00486"; inference="nucleotide motif:Transfac:M00486"; note="TGCAAACTC(site) 0.9(prior) EPD3(model)";
chr19	MotifLocator	misc_feature	47052498	47052504	142.603	+	.	label="SRY_01"; bound_moiety="SRY_01"; db_xref="Transfac:M00148"; inference="nucleotide motif:Transfac:M00148"; note="AAACTCC(site) 0.9(prior) EPD3(model)";
chr19	MotifLocator	misc_feature	47052505	47052513	34.4667	+	.	label="AP2ALPHA_01"; bound_moiety="AP2ALPHA_01"; db_xref="Transfac:M00469"; inference="nucleotide motif:Transfac:M00469"; note="GCCTCCCGG(site) 0.9(prior) EPD3(model)";
chr19	MotifLocator	misc_feature	47052521	47052528	37.6448	+	.	label="STAT6_02"; bound_moiety="STAT6_02"; db_xref="Transfac:M00500"; inference="nucleotide motif:Transfac:M00500"; note="CCATTCTC(site) 0.9(prior) EPD3(model)";
chr19	MotifLocator	misc_feature	47052521	47052528	60.4901	+	.	label="STAT5A_04"; bound_moiety="STAT5A_04"; db_xref="Transfac:M00499"; inference="nucleotide motif:Transfac:M00499"; note="CCATTCTC(site) 0.9(prior) EPD3(model)";
chr19	MotifLocator	misc_feature	47052521	47052528	52.9251	+	.	label="STAT4_01"; bound_moiety="STAT4_01"; db_xref="Transfac:M00498"; inference="nucleotide motif:Transfac:M00498"; note="CCATTCTC(site) 0.9(prior) EPD3(model)";
chr19	MotifLocator	misc_feature	47052521	47052528	54.2461	+	.	label="STAT3_02"; bound_moiety="STAT3_02"; db_xref="Transfac:M00497"; inference="nucleotide motif:Transfac:M00497"; note="CCATTCTC(site) 0.9(prior) EPD3(model)";
chr19	MotifLocator	misc_feature	47052521	47052528	43.5072	+	.	label="CAP_01"; bound_moiety="CAP_01"; db_xref="Transfac:M00253"; inference="nucleotide motif:Transfac:M00253"; note="CCATTCTC(site) 0.9(prior) EPD3(model)";
chr19	MotifLocator	misc_feature	47052531	47052539	22.8594	+	.	label="AP2ALPHA_01"; bound_moiety="AP2ALPHA_01"; db_xref="Transfac:M00469"; inference="nucleotide motif:Transfac:M00469"; note="GCCTCAGCC(site) 0.9(prior) EPD3(model)";
chr19	MotifLocator	misc_feature	47052534	47052541	43.3936	+	.	label="CAP_01"; bound_moiety="CAP_01"; db_xref="Transfac:M00253"; inference="nucleotide motif:Transfac:M00253"; note="TCAGCCTC(site) 0.9(prior) EPD3(model)";
chr19	MotifLocator	misc_feature	47052548	47052559	640.382	+	.	label="IK2_01"; bound_moiety="IK2_01"; db_xref="Transfac:M00087"; inference="nucleotide motif:Transfac:M00087"; note="AGCTGGGACTAC(site) 0.9(prior) EPD3(model)";
chr19	MotifLocator	misc_feature	47052568	47052577	3593.57	+	.	label="MYOD_Q6"; bound_moiety="MYOD_Q6"; db_xref="Transfac:M00184"; inference="nucleotide motif:Transfac:M00184"; note="ACCACCTGCC(site) 0.9(prior) EPD3(model)";
chr19	MotifLocator	misc_feature	47052569	47052576	268.68	+	.	label="USF_C"; bound_moiety="USF_C"; db_xref="Transfac:M00217"; inference="nucleotide motif:Transfac:M00217"; note="CCACCTGC(site) 0.9(prior) EPD3(model)";
chr19	MotifLocator	misc_feature	47052581	47052589	131.594	+	.	label="HOXA3_01"; bound_moiety="HOXA3_01"; db_xref="Transfac:M00395"; inference="nucleotide motif:Transfac:M00395"; note="GCTAATGTT(site) 0.9(prior) EPD3(model)";
chr19	MotifLocator	misc_feature	47052592	47052598	77.1157	+	.	label="EN1_01"; bound_moiety="EN1_01"; db_xref="Transfac:M00396"; inference="nucleotide motif:Transfac:M00396"; note="GTATTTT(site) 0.9(prior) EPD3(model)";
chr19	MotifLocator	misc_feature	47052602	47052615	252.234	+	.	label="GC_01"; bound_moiety="GC_01"; db_xref="Transfac:M00255"; inference="nucleotide motif:Transfac:M00255"; note="TAGAGACGGGGTTT(site) 0.9(prior) EPD3(model)";
chr19	MotifLocator	misc_feature	47052608	47052617	625.128	+	.	label="CREL_01"; bound_moiety="CREL_01"; db_xref="Transfac:M00053"; inference="nucleotide motif:Transfac:M00053"; note="CGGGGTTTCA(site) 0.9(prior) EPD3(model)";
chr19	MotifLocator	misc_feature	47052609	47052618	660.145	+	.	label="NFKAPPAB_01"; bound_moiety="NFKAPPAB_01"; db_xref="Transfac:M00054"; inference="nucleotide motif:Transfac:M00054"; note="GGGGTTTCAC(site) 0.9(prior) EPD3(model)";
chr19	MotifLocator	misc_feature	47052610	47052618	335.205	+	.	label="AREB6_04"; bound_moiety="AREB6_04"; db_xref="Transfac:M00415"; inference="nucleotide motif:Transfac:M00415"; note="GGGTTTCAC(site) 0.9(prior) EPD3(model)";
chr19	MotifLocator	misc_feature	47052611	47052618	82.0507	+	.	label="STAT6_02"; bound_moiety="STAT6_02"; db_xref="Transfac:M00500"; inference="nucleotide motif:Transfac:M00500"; note="GGTTTCAC(site) 0.9(prior) EPD3(model)";
chr19	MotifLocator	misc_feature	47052611	47052618	57.787	+	.	label="STAT4_01"; bound_moiety="STAT4_01"; db_xref="Transfac:M00498"; inference="nucleotide motif:Transfac:M00498"; note="GGTTTCAC(site) 0.9(prior) EPD3(model)";
chr19	MotifLocator	misc_feature	47052615	47052622	31.6685	+	.	label="CAP_01"; bound_moiety="CAP_01"; db_xref="Transfac:M00253"; inference="nucleotide motif:Transfac:M00253"; note="TCACCATG(site) 0.9(prior) EPD3(model)";
chr19	MotifLocator	misc_feature	47052626	47052634	28.3625	+	.	label="AP2ALPHA_01"; bound_moiety="AP2ALPHA_01"; db_xref="Transfac:M00469"; inference="nucleotide motif:Transfac:M00469"; note="GCCAGGATG(site) 0.9(prior) EPD3(model)";
chr19	MotifLocator	misc_feature	47052628	47052637	176.032	+	.	label="GATA2_01"; bound_moiety="GATA2_01"; db_xref="Transfac:M00076"; inference="nucleotide motif:Transfac:M00076"; note="CAGGATGGTC(site) 0.9(prior) EPD3(model)";
chr19	MotifLocator	misc_feature	47052628	47052637	125.513	+	.	label="GATA1_01"; bound_moiety="GATA1_01"; db_xref="Transfac:M00075"; inference="nucleotide motif:Transfac:M00075"; note="CAGGATGGTC(site) 0.9(prior) EPD3(model)";
chr19	MotifLocator	misc_feature	47052629	47052637	457.748	+	.	label="ZIC2_01"; bound_moiety="ZIC2_01"; db_xref="Transfac:M00449"; inference="nucleotide motif:Transfac:M00449"; note="AGGATGGTC(site) 0.9(prior) EPD3(model)";
chr19	MotifLocator	misc_feature	47052634	47052646	2986.56	+	.	label="ZID_01"; bound_moiety="ZID_01"; db_xref="Transfac:M00085"; inference="nucleotide motif:Transfac:M00085"; note="GGTCTCCATCTCC(site) 0.9(prior) EPD3(model)";
chr19	MotifLocator	misc_feature	47052648	47052659	479.54	+	.	label="NMYC_01"; bound_moiety="NMYC_01"; db_xref="Transfac:M00055"; inference="nucleotide motif:Transfac:M00055"; note="GACCTCGTGATC(site) 0.9(prior) EPD3(model)";
chr19	MotifLocator	misc_feature	47052653	47052662	44.6755	+	.	label="GATA2_01"; bound_moiety="GATA2_01"; db_xref="Transfac:M00076"; inference="nucleotide motif:Transfac:M00076"; note="CGTGATCCGC(site) 0.9(prior) EPD3(model)";
chr19	MotifLocator	misc_feature	47052653	47052662	131.309	+	.	label="GATA1_01"; bound_moiety="GATA1_01"; db_xref="Transfac:M00075"; inference="nucleotide motif:Transfac:M00075"; note="CGTGATCCGC(site) 0.9(prior) EPD3(model)";
chr19	MotifLocator	misc_feature	47052654	47052660	62.4098	+	.	label="EN1_01"; bound_moiety="EN1_01"; db_xref="Transfac:M00396"; inference="nucleotide motif:Transfac:M00396"; note="GTGATCC(site) 0.9(prior) EPD3(model)";
chr19	MotifLocator	misc_feature	47052665	47052673	27.3492	+	.	label="AP2ALPHA_01"; bound_moiety="AP2ALPHA_01"; db_xref="Transfac:M00469"; inference="nucleotide motif:Transfac:M00469"; note="GCCTCGGCC(site) 0.9(prior) EPD3(model)";
chr19	MotifLocator	misc_feature	47052682	47052693	844.951	+	.	label="IK2_01"; bound_moiety="IK2_01"; db_xref="Transfac:M00087"; inference="nucleotide motif:Transfac:M00087"; note="TGCTGGGATTAC(site) 0.9(prior) EPD3(model)";
chr19	MotifLocator	misc_feature	47052687	47052694	45.828	+	.	label="STAT4_01"; bound_moiety="STAT4_01"; db_xref="Transfac:M00498"; inference="nucleotide motif:Transfac:M00498"; note="GGATTACA(site) 0.9(prior) EPD3(model)";
chr19	MotifLocator	misc_feature	47052716	47052724	290.082	+	.	label="HOXA3_01"; bound_moiety="HOXA3_01"; db_xref="Transfac:M00395"; inference="nucleotide motif:Transfac:M00395"; note="CCTAATTTT(site) 0.9(prior) EPD3(model)";
chr19	MotifLocator	misc_feature	47052727	47052733	77.1157	+	.	label="EN1_01"; bound_moiety="EN1_01"; db_xref="Transfac:M00396"; inference="nucleotide motif:Transfac:M00396"; note="GTATTTT(site) 0.9(prior) EPD3(model)";
chr19	MotifLocator	misc_feature	47052742	47052751	395.101	+	.	label="CREL_01"; bound_moiety="CREL_01"; db_xref="Transfac:M00053"; inference="nucleotide motif:Transfac:M00053"; note="GGGGGTTTCA(site) 0.9(prior) EPD3(model)";
chr19	MotifLocator	misc_feature	47052743	47052752	456.216	+	.	label="NFKAPPAB_01"; bound_moiety="NFKAPPAB_01"; db_xref="Transfac:M00054"; inference="nucleotide motif:Transfac:M00054"; note="GGGGTTTCAC(site) 0.9(prior) EPD3(model)";
chr19	MotifLocator	misc_feature	47052744	47052752	368.488	+	.	label="AREB6_04"; bound_moiety="AREB6_04"; db_xref="Transfac:M00415"; inference="nucleotide motif:Transfac:M00415"; note="GGGTTTCAC(site) 0.9(prior) EPD3(model)";
chr19	MotifLocator	misc_feature	47052744	47052755	112.813	+	.	label="PAX4_03"; bound_moiety="PAX4_03"; db_xref="Transfac:M00378"; inference="nucleotide motif:Transfac:M00378"; note="GGGTTTCACCGT(site) 0.9(prior) EPD3(model)";
chr19	MotifLocator	misc_feature	47052745	47052752	94.1932	+	.	label="STAT6_02"; bound_moiety="STAT6_02"; db_xref="Transfac:M00500"; inference="nucleotide motif:Transfac:M00500"; note="GGTTTCAC(site) 0.9(prior) EPD3(model)";
chr19	MotifLocator	misc_feature	47052745	47052752	66.3388	+	.	label="STAT4_01"; bound_moiety="STAT4_01"; db_xref="Transfac:M00498"; inference="nucleotide motif:Transfac:M00498"; note="GGTTTCAC(site) 0.9(prior) EPD3(model)";
chr19	MotifLocator	misc_feature	47052749	47052756	27.5277	+	.	label="CAP_01"; bound_moiety="CAP_01"; db_xref="Transfac:M00253"; inference="nucleotide motif:Transfac:M00253"; note="TCACCGTG(site) 0.9(prior) EPD3(model)";
chr19	MotifLocator	misc_feature	47052752	47052758	58.4407	+	.	label="AP2REP_01"; bound_moiety="AP2REP_01"; db_xref="Transfac:M00468"; inference="nucleotide motif:Transfac:M00468"; note="CCGTGTT(site) 0.9(prior) EPD3(model)";
chr19	MotifLocator	misc_feature	47052770	47052779	1457.95	+	.	label="NKX22_01"; bound_moiety="NKX22_01"; db_xref="Transfac:M00485"; inference="nucleotide motif:Transfac:M00485"; note="TCAAGAACTT(site) 0.9(prior) EPD3(model)";
chr19	MotifLocator	misc_feature	47052775	47052782	99.2506	+	.	label="STAT6_02"; bound_moiety="STAT6_02"; db_xref="Transfac:M00500"; inference="nucleotide motif:Transfac:M00500"; note="AACTTCTA(site) 0.9(prior) EPD3(model)";
chr19	MotifLocator	misc_feature	47052775	47052782	283.677	+	.	label="STAT5A_04"; bound_moiety="STAT5A_04"; db_xref="Transfac:M00499"; inference="nucleotide motif:Transfac:M00499"; note="AACTTCTA(site) 0.9(prior) EPD3(model)";
chr19	MotifLocator	misc_feature	47052779	47052787	229.632	+	.	label="PAX2_02"; bound_moiety="PAX2_02"; db_xref="Transfac:M00486"; inference="nucleotide motif:Transfac:M00486"; note="TCTAAACTC(site) 0.9(prior) EPD3(model)";
chr19	MotifLocator	misc_feature	47052782	47052788	464.006	+	.	label="SRY_01"; bound_moiety="SRY_01"; db_xref="Transfac:M00148"; inference="nucleotide motif:Transfac:M00148"; note="AAACTCA(site) 0.9(prior) EPD3(model)";
chr19	MotifLocator	misc_feature	47052788	47052800	710.606	+	.	label="XVENT1_01"; bound_moiety="XVENT1_01"; db_xref="Transfac:M00445"; inference="nucleotide motif:Transfac:M00445"; note="AGGCAATCTGCCC(site) 0.9(prior) EPD3(model)";
chr19	MotifLocator	misc_feature	47052790	47052797	17.9624	+	.	label="CAP_01"; bound_moiety="CAP_01"; db_xref="Transfac:M00253"; inference="nucleotide motif:Transfac:M00253"; note="GCAATCTG(site) 0.9(prior) EPD3(model)";
chr19	MotifLocator	misc_feature	47052804	47052811	35.1901	+	.	label="CAP_01"; bound_moiety="CAP_01"; db_xref="Transfac:M00253"; inference="nucleotide motif:Transfac:M00253"; note="TCAGCCTC(site) 0.9(prior) EPD3(model)";
chr19	MotifLocator	misc_feature	47052818	47052829	844.951	+	.	label="IK2_01"; bound_moiety="IK2_01"; db_xref="Transfac:M00087"; inference="nucleotide motif:Transfac:M00087"; note="TGCTGGGATTAC(site) 0.9(prior) EPD3(model)";
chr19	MotifLocator	misc_feature	47052823	47052830	45.828	+	.	label="STAT4_01"; bound_moiety="STAT4_01"; db_xref="Transfac:M00498"; inference="nucleotide motif:Transfac:M00498"; note="GGATTACA(site) 0.9(prior) EPD3(model)";
chr19	MotifLocator	misc_feature	47052857	47052864	52.101	+	.	label="CAP_01"; bound_moiety="CAP_01"; db_xref="Transfac:M00253"; inference="nucleotide motif:Transfac:M00253"; note="TCATTTCT(site) 0.9(prior) EPD3(model)";
chr19	MotifLocator	misc_feature	47052858	47052865	180.642	+	.	label="STAT6_02"; bound_moiety="STAT6_02"; db_xref="Transfac:M00500"; inference="nucleotide motif:Transfac:M00500"; note="CATTTCTT(site) 0.9(prior) EPD3(model)";
chr19	MotifLocator	misc_feature	47052858	47052865	324.712	+	.	label="STAT5A_04"; bound_moiety="STAT5A_04"; db_xref="Transfac:M00499"; inference="nucleotide motif:Transfac:M00499"; note="CATTTCTT(site) 0.9(prior) EPD3(model)";
chr19	MotifLocator	misc_feature	47052858	47052865	343.305	+	.	label="STAT4_01"; bound_moiety="STAT4_01"; db_xref="Transfac:M00498"; inference="nucleotide motif:Transfac:M00498"; note="CATTTCTT(site) 0.9(prior) EPD3(model)";
chr19	MotifLocator	misc_feature	47052858	47052865	86.4409	+	.	label="STAT1_03"; bound_moiety="STAT1_03"; db_xref="Transfac:M00496"; inference="nucleotide motif:Transfac:M00496"; note="CATTTCTT(site) 0.9(prior) EPD3(model)";
chr19	MotifLocator	misc_feature	47052875	47052885	1391.5	+	.	label="PAX4_02"; bound_moiety="PAX4_02"; db_xref="Transfac:M00377"; inference="nucleotide motif:Transfac:M00377"; note="GAATAATATCC(site) 0.9(prior) EPD3(model)";
chr19	MotifLocator	misc_feature	47052876	47052882	567.051	+	.	label="CDXA_02"; bound_moiety="CDXA_02"; db_xref="Transfac:M00101"; inference="nucleotide motif:Transfac:M00101"; note="AATAATA(site) 0.9(prior) EPD3(model)";
chr19	MotifLocator	misc_feature	47052903	47052910	22.2164	+	.	label="CAP_01"; bound_moiety="CAP_01"; db_xref="Transfac:M00253"; inference="nucleotide motif:Transfac:M00253"; note="ACAGCCTC(site) 0.9(prior) EPD3(model)";
chr19	MotifLocator	misc_feature	47052906	47052914	35.9709	+	.	label="AP2ALPHA_01"; bound_moiety="AP2ALPHA_01"; db_xref="Transfac:M00469"; inference="nucleotide motif:Transfac:M00469"; note="GCCTCAACC(site) 0.9(prior) EPD3(model)";
chr19	MotifLocator	misc_feature	47052949	47052957	65.671	+	.	label="AP2GAMMA_01"; bound_moiety="AP2GAMMA_01"; db_xref="Transfac:M00470"; inference="nucleotide motif:Transfac:M00470"; note="GCCGGGTGC(site) 0.9(prior) EPD3(model)";
chr19	MotifLocator	misc_feature	47052949	47052957	43.9836	+	.	label="AP2ALPHA_01"; bound_moiety="AP2ALPHA_01"; db_xref="Transfac:M00469"; inference="nucleotide motif:Transfac:M00469"; note="GCCGGGTGC(site) 0.9(prior) EPD3(model)";
chr19	MotifLocator	misc_feature	47052955	47052960	1219	+	.	label="AML1_01"; bound_moiety="AML1_01"; db_xref="Transfac:M00271"; inference="nucleotide motif:Transfac:M00271"; note="TGCGGT(site) 0.9(prior) EPD3(model)";
chr19	MotifLocator	misc_feature	47052972	47052978	117.694	+	.	label="EN1_01"; bound_moiety="EN1_01"; db_xref="Transfac:M00396"; inference="nucleotide motif:Transfac:M00396"; note="GTAATCC(site) 0.9(prior) EPD3(model)";
chr19	MotifLocator	misc_feature	47053047	47053053	186.382	+	.	label="SRY_01"; bound_moiety="SRY_01"; db_xref="Transfac:M00148"; inference="nucleotide motif:Transfac:M00148"; note="AAAGAAA(site) 0.9(prior) EPD3(model)";
chr19	MotifLocator	misc_feature	47053049	47053062	1561.09	+	.	label="GATA1_02"; bound_moiety="GATA1_02"; db_xref="Transfac:M00126"; inference="nucleotide motif:Transfac:M00126"; note="AGAAAGATACGGGG(site) 0.9(prior) EPD3(model)";
chr19	MotifLocator	misc_feature	47053051	47053060	706.756	+	.	label="GATA6_01"; bound_moiety="GATA6_01"; db_xref="Transfac:M00462"; inference="nucleotide motif:Transfac:M00462"; note="AAAGATACGG(site) 0.9(prior) EPD3(model)";
chr19	MotifLocator	misc_feature	47053051	47053057	147.161	+	.	label="SRY_01"; bound_moiety="SRY_01"; db_xref="Transfac:M00148"; inference="nucleotide motif:Transfac:M00148"; note="AAAGATA(site) 0.9(prior) EPD3(model)";
chr19	MotifLocator	misc_feature	47053051	47053060	283.791	+	.	label="GATA2_01"; bound_moiety="GATA2_01"; db_xref="Transfac:M00076"; inference="nucleotide motif:Transfac:M00076"; note="AAAGATACGG(site) 0.9(prior) EPD3(model)";
chr19	MotifLocator	misc_feature	47053051	47053060	131.852	+	.	label="GATA1_01"; bound_moiety="GATA1_01"; db_xref="Transfac:M00075"; inference="nucleotide motif:Transfac:M00075"; note="AAAGATACGG(site) 0.9(prior) EPD3(model)";
chr19	MotifLocator	misc_feature	47053051	47053060	706.756	+	.	label="GATA6_01"; bound_moiety="GATA6_01"; db_xref="Transfac:M00462"; inference="nucleotide motif:Transfac:M00462"; note="AAAGATACGG(site) 0.9(prior) EPD3(model)";
chr19	MotifLocator	misc_feature	47053051	47053057	147.161	+	.	label="SRY_01"; bound_moiety="SRY_01"; db_xref="Transfac:M00148"; inference="nucleotide motif:Transfac:M00148"; note="AAAGATA(site) 0.9(prior) EPD3(model)";
chr19	MotifLocator	misc_feature	47053051	47053060	283.791	+	.	label="GATA2_01"; bound_moiety="GATA2_01"; db_xref="Transfac:M00076"; inference="nucleotide motif:Transfac:M00076"; note="AAAGATACGG(site) 0.9(prior) EPD3(model)";
chr19	MotifLocator	misc_feature	47053051	47053060	131.852	+	.	label="GATA1_01"; bound_moiety="GATA1_01"; db_xref="Transfac:M00075"; inference="nucleotide motif:Transfac:M00075"; note="AAAGATACGG(site) 0.9(prior) EPD3(model)";
chr19	MotifLocator	misc_feature	47053052	47053060	4132.7	+	.	label="LMO2COM_02"; bound_moiety="LMO2COM_02"; db_xref="Transfac:M00278"; inference="nucleotide motif:Transfac:M00278"; note="AAGATACGG(site) 0.9(prior) EPD3(model)";
chr19	MotifLocator	misc_feature	47053052	47053060	793.153	+	.	label="GATA3_01"; bound_moiety="GATA3_01"; db_xref="Transfac:M00077"; inference="nucleotide motif:Transfac:M00077"; note="AAGATACGG(site) 0.9(prior) EPD3(model)";
chr19	MotifLocator	misc_feature	47053052	47053060	4132.7	+	.	label="LMO2COM_02"; bound_moiety="LMO2COM_02"; db_xref="Transfac:M00278"; inference="nucleotide motif:Transfac:M00278"; note="AAGATACGG(site) 0.9(prior) EPD3(model)";
chr19	MotifLocator	misc_feature	47053052	47053060	793.153	+	.	label="GATA3_01"; bound_moiety="GATA3_01"; db_xref="Transfac:M00077"; inference="nucleotide motif:Transfac:M00077"; note="AAGATACGG(site) 0.9(prior) EPD3(model)";
chr19	MotifLocator	misc_feature	47053057	47053064	702.258	+	.	label="MZF1_01"; bound_moiety="MZF1_01"; db_xref="Transfac:M00083"; inference="nucleotide motif:Transfac:M00083"; note="ACGGGGGA(site) 0.9(prior) EPD3(model)";
chr19	MotifLocator	misc_feature	47053066	47053074	683.837	+	.	label="MSX1_01"; bound_moiety="MSX1_01"; db_xref="Transfac:M00394"; inference="nucleotide motif:Transfac:M00394"; note="CCTTAAATG(site) 0.9(prior) EPD3(model)";
chr19	MotifLocator	misc_feature	47053068	47053074	75.6054	+	.	label="CDXA_02"; bound_moiety="CDXA_02"; db_xref="Transfac:M00101"; inference="nucleotide motif:Transfac:M00101"; note="TTAAATG(site) 0.9(prior) EPD3(model)";
chr19	MotifLocator	misc_feature	47053074	47053081	43.6384	+	.	label="STAT4_01"; bound_moiety="STAT4_01"; db_xref="Transfac:M00498"; inference="nucleotide motif:Transfac:M00498"; note="GCCTTACT(site) 0.9(prior) EPD3(model)";
chr19	MotifLocator	misc_feature	47053076	47053082	127.445	+	.	label="CDXA_02"; bound_moiety="CDXA_02"; db_xref="Transfac:M00101"; inference="nucleotide motif:Transfac:M00101"; note="CTTACTA(site) 0.9(prior) EPD3(model)";
chr19	MotifLocator	misc_feature	47053078	47053086	251.951	+	.	label="MSX1_01"; bound_moiety="MSX1_01"; db_xref="Transfac:M00394"; inference="nucleotide motif:Transfac:M00394"; note="TACTAACTG(site) 0.9(prior) EPD3(model)";
chr19	MotifLocator	misc_feature	47053079	47053087	1571.64	+	.	label="VMYB_02"; bound_moiety="VMYB_02"; db_xref="Transfac:M00227"; inference="nucleotide motif:Transfac:M00227"; note="ACTAACTGA(site) 0.9(prior) EPD3(model)";
chr19	MotifLocator	misc_feature	47053079	47053088	173.391	+	.	label="MYB_Q6"; bound_moiety="MYB_Q6"; db_xref="Transfac:M00183"; inference="nucleotide motif:Transfac:M00183"; note="ACTAACTGAA(site) 0.9(prior) EPD3(model)";
chr19	MotifLocator	misc_feature	47053079	47053088	9729.67	+	.	label="VMYB_01"; bound_moiety="VMYB_01"; db_xref="Transfac:M00003"; inference="nucleotide motif:Transfac:M00003"; note="ACTAACTGAA(site) 0.9(prior) EPD3(model)";
chr19	MotifLocator	misc_feature	47053079	47053087	1571.64	+	.	label="VMYB_02"; bound_moiety="VMYB_02"; db_xref="Transfac:M00227"; inference="nucleotide motif:Transfac:M00227"; note="ACTAACTGA(site) 0.9(prior) EPD3(model)";
chr19	MotifLocator	misc_feature	47053079	47053088	173.391	+	.	label="MYB_Q6"; bound_moiety="MYB_Q6"; db_xref="Transfac:M00183"; inference="nucleotide motif:Transfac:M00183"; note="ACTAACTGAA(site) 0.9(prior) EPD3(model)";
chr19	MotifLocator	misc_feature	47053079	47053088	9729.67	+	.	label="VMYB_01"; bound_moiety="VMYB_01"; db_xref="Transfac:M00003"; inference="nucleotide motif:Transfac:M00003"; note="ACTAACTGAA(site) 0.9(prior) EPD3(model)";
chr19	MotifLocator	misc_feature	47053089	47053100	397.429	+	.	label="CAAT_01"; bound_moiety="CAAT_01"; db_xref="Transfac:M00254"; inference="nucleotide motif:Transfac:M00254"; note="AGAAGCCAATCC(site) 0.9(prior) EPD3(model)";
chr19	MotifLocator	misc_feature	47053101	47053112	4120.22	+	.	label="FOXD3_01"; bound_moiety="FOXD3_01"; db_xref="Transfac:M00130"; inference="nucleotide motif:Transfac:M00130"; note="AAATGTATGATT(site) 0.9(prior) EPD3(model)";
chr19	MotifLocator	misc_feature	47053106	47053115	158.248	+	.	label="GATA6_01"; bound_moiety="GATA6_01"; db_xref="Transfac:M00462"; inference="nucleotide motif:Transfac:M00462"; note="TATGATTCCA(site) 0.9(prior) EPD3(model)";
chr19	MotifLocator	misc_feature	47053106	47053115	61.8897	+	.	label="GATA2_01"; bound_moiety="GATA2_01"; db_xref="Transfac:M00076"; inference="nucleotide motif:Transfac:M00076"; note="TATGATTCCA(site) 0.9(prior) EPD3(model)";
chr19	MotifLocator	misc_feature	47053106	47053115	158.248	+	.	label="GATA6_01"; bound_moiety="GATA6_01"; db_xref="Transfac:M00462"; inference="nucleotide motif:Transfac:M00462"; note="TATGATTCCA(site) 0.9(prior) EPD3(model)";
chr19	MotifLocator	misc_feature	47053106	47053115	61.8897	+	.	label="GATA2_01"; bound_moiety="GATA2_01"; db_xref="Transfac:M00076"; inference="nucleotide motif:Transfac:M00076"; note="TATGATTCCA(site) 0.9(prior) EPD3(model)";
chr19	MotifLocator	misc_feature	47053107	47053113	79.9953	+	.	label="EN1_01"; bound_moiety="EN1_01"; db_xref="Transfac:M00396"; inference="nucleotide motif:Transfac:M00396"; note="ATGATTC(site) 0.9(prior) EPD3(model)";
chr19	MotifLocator	misc_feature	47053108	47053115	112.062	+	.	label="STAT4_01"; bound_moiety="STAT4_01"; db_xref="Transfac:M00498"; inference="nucleotide motif:Transfac:M00498"; note="TGATTCCA(site) 0.9(prior) EPD3(model)";
chr19	MotifLocator	misc_feature	47053108	47053115	222.956	+	.	label="STAT3_02"; bound_moiety="STAT3_02"; db_xref="Transfac:M00497"; inference="nucleotide motif:Transfac:M00497"; note="TGATTCCA(site) 0.9(prior) EPD3(model)";
chr19	MotifLocator	misc_feature	47053108	47053115	112.062	+	.	label="STAT4_01"; bound_moiety="STAT4_01"; db_xref="Transfac:M00498"; inference="nucleotide motif:Transfac:M00498"; note="TGATTCCA(site) 0.9(prior) EPD3(model)";
chr19	MotifLocator	misc_feature	47053108	47053115	222.956	+	.	label="STAT3_02"; bound_moiety="STAT3_02"; db_xref="Transfac:M00497"; inference="nucleotide motif:Transfac:M00497"; note="TGATTCCA(site) 0.9(prior) EPD3(model)";
chr19	MotifLocator	misc_feature	47053124	47053131	33.3945	+	.	label="CAP_01"; bound_moiety="CAP_01"; db_xref="Transfac:M00253"; inference="nucleotide motif:Transfac:M00253"; note="ACATTCTG(site) 0.9(prior) EPD3(model)";
chr19	MotifLocator	misc_feature	47053141	47053147	65.3113	+	.	label="EN1_01"; bound_moiety="EN1_01"; db_xref="Transfac:M00396"; inference="nucleotide motif:Transfac:M00396"; note="AAAATTG(site) 0.9(prior) EPD3(model)";
chr19	MotifLocator	misc_feature	47053146	47053151	67.3243	+	.	label="AML1_01"; bound_moiety="AML1_01"; db_xref="Transfac:M00271"; inference="nucleotide motif:Transfac:M00271"; note="TGTGAT(site) 0.9(prior) EPD3(model)";
chr19	MotifLocator	misc_feature	47053146	47053155	42.8364	+	.	label="GATA2_01"; bound_moiety="GATA2_01"; db_xref="Transfac:M00076"; inference="nucleotide motif:Transfac:M00076"; note="TGTGATGACA(site) 0.9(prior) EPD3(model)";
chr19	MotifLocator	misc_feature	47053146	47053151	67.3243	+	.	label="AML1_01"; bound_moiety="AML1_01"; db_xref="Transfac:M00271"; inference="nucleotide motif:Transfac:M00271"; note="TGTGAT(site) 0.9(prior) EPD3(model)";
chr19	MotifLocator	misc_feature	47053146	47053155	42.8364	+	.	label="GATA2_01"; bound_moiety="GATA2_01"; db_xref="Transfac:M00076"; inference="nucleotide motif:Transfac:M00076"; note="TGTGATGACA(site) 0.9(prior) EPD3(model)";
chr19	MotifLocator	misc_feature	47053160	47053169	230.3	+	.	label="GATA6_01"; bound_moiety="GATA6_01"; db_xref="Transfac:M00462"; inference="nucleotide motif:Transfac:M00462"; note="AATGATAAAA(site) 0.9(prior) EPD3(model)";
chr19	MotifLocator	misc_feature	47053160	47053169	953.769	+	.	label="GATA3_03"; bound_moiety="GATA3_03"; db_xref="Transfac:M00351"; inference="nucleotide motif:Transfac:M00351"; note="AATGATAAAA(site) 0.9(prior) EPD3(model)";
chr19	MotifLocator	misc_feature	47053160	47053169	949.091	+	.	label="GATA2_02"; bound_moiety="GATA2_02"; db_xref="Transfac:M00348"; inference="nucleotide motif:Transfac:M00348"; note="AATGATAAAA(site) 0.9(prior) EPD3(model)";
chr19	MotifLocator	misc_feature	47053160	47053169	1264.4	+	.	label="GATA1_05"; bound_moiety="GATA1_05"; db_xref="Transfac:M00346"; inference="nucleotide motif:Transfac:M00346"; note="AATGATAAAA(site) 0.9(prior) EPD3(model)";
chr19	MotifLocator	misc_feature	47053160	47053166	45.838	+	.	label="CDXA_02"; bound_moiety="CDXA_02"; db_xref="Transfac:M00101"; inference="nucleotide motif:Transfac:M00101"; note="AATGATA(site) 0.9(prior) EPD3(model)";
chr19	MotifLocator	misc_feature	47053160	47053169	230.3	+	.	label="GATA6_01"; bound_moiety="GATA6_01"; db_xref="Transfac:M00462"; inference="nucleotide motif:Transfac:M00462"; note="AATGATAAAA(site) 0.9(prior) EPD3(model)";
chr19	MotifLocator	misc_feature	47053160	47053169	953.769	+	.	label="GATA3_03"; bound_moiety="GATA3_03"; db_xref="Transfac:M00351"; inference="nucleotide motif:Transfac:M00351"; note="AATGATAAAA(site) 0.9(prior) EPD3(model)";
chr19	MotifLocator	misc_feature	47053160	47053169	949.091	+	.	label="GATA2_02"; bound_moiety="GATA2_02"; db_xref="Transfac:M00348"; inference="nucleotide motif:Transfac:M00348"; note="AATGATAAAA(site) 0.9(prior) EPD3(model)";
chr19	MotifLocator	misc_feature	47053160	47053169	1264.4	+	.	label="GATA1_05"; bound_moiety="GATA1_05"; db_xref="Transfac:M00346"; inference="nucleotide motif:Transfac:M00346"; note="AATGATAAAA(site) 0.9(prior) EPD3(model)";
chr19	MotifLocator	misc_feature	47053160	47053166	45.838	+	.	label="CDXA_02"; bound_moiety="CDXA_02"; db_xref="Transfac:M00101"; inference="nucleotide motif:Transfac:M00101"; note="AATGATA(site) 0.9(prior) EPD3(model)";
chr19	MotifLocator	misc_feature	47053165	47053171	41.4827	+	.	label="CDXA_02"; bound_moiety="CDXA_02"; db_xref="Transfac:M00101"; inference="nucleotide motif:Transfac:M00101"; note="TAAAATG(site) 0.9(prior) EPD3(model)";
chr19	MotifLocator	misc_feature	47053168	47053177	519.148	+	.	label="GATA6_01"; bound_moiety="GATA6_01"; db_xref="Transfac:M00462"; inference="nucleotide motif:Transfac:M00462"; note="AATGATAATT(site) 0.9(prior) EPD3(model)";
chr19	MotifLocator	misc_feature	47053168	47053174	45.838	+	.	label="CDXA_02"; bound_moiety="CDXA_02"; db_xref="Transfac:M00101"; inference="nucleotide motif:Transfac:M00101"; note="AATGATA(site) 0.9(prior) EPD3(model)";
chr19	MotifLocator	misc_feature	47053168	47053177	519.148	+	.	label="GATA6_01"; bound_moiety="GATA6_01"; db_xref="Transfac:M00462"; inference="nucleotide motif:Transfac:M00462"; note="AATGATAATT(site) 0.9(prior) EPD3(model)";
chr19	MotifLocator	misc_feature	47053168	47053174	45.838	+	.	label="CDXA_02"; bound_moiety="CDXA_02"; db_xref="Transfac:M00101"; inference="nucleotide motif:Transfac:M00101"; note="AATGATA(site) 0.9(prior) EPD3(model)";
chr19	MotifLocator	misc_feature	47053169	47053181	531.094	+	.	label="OCT1_03"; bound_moiety="OCT1_03"; db_xref="Transfac:M00137"; inference="nucleotide motif:Transfac:M00137"; note="ATGATAATTGGTT(site) 0.9(prior) EPD3(model)";
chr19	MotifLocator	misc_feature	47053169	47053177	108.034	+	.	label="GATA3_01"; bound_moiety="GATA3_01"; db_xref="Transfac:M00077"; inference="nucleotide motif:Transfac:M00077"; note="ATGATAATT(site) 0.9(prior) EPD3(model)";
chr19	MotifLocator	misc_feature	47053169	47053181	531.094	+	.	label="OCT1_03"; bound_moiety="OCT1_03"; db_xref="Transfac:M00137"; inference="nucleotide motif:Transfac:M00137"; note="ATGATAATTGGTT(site) 0.9(prior) EPD3(model)";
chr19	MotifLocator	misc_feature	47053169	47053177	108.034	+	.	label="GATA3_01"; bound_moiety="GATA3_01"; db_xref="Transfac:M00077"; inference="nucleotide motif:Transfac:M00077"; note="ATGATAATT(site) 0.9(prior) EPD3(model)";
chr19	MotifLocator	misc_feature	47053170	47053179	703.631	+	.	label="NCX_01"; bound_moiety="NCX_01"; db_xref="Transfac:M00484"; inference="nucleotide motif:Transfac:M00484"; note="TGATAATTGG(site) 0.9(prior) EPD3(model)";
chr19	MotifLocator	misc_feature	47053171	47053179	138.465	+	.	label="HOXA3_01"; bound_moiety="HOXA3_01"; db_xref="Transfac:M00395"; inference="nucleotide motif:Transfac:M00395"; note="GATAATTGG(site) 0.9(prior) EPD3(model)";
chr19	MotifLocator	misc_feature	47053171	47053178	4770.31	+	.	label="NKX25_02"; bound_moiety="NKX25_02"; db_xref="Transfac:M00241"; inference="nucleotide motif:Transfac:M00241"; note="GATAATTG(site) 0.9(prior) EPD3(model)";
chr19	MotifLocator	misc_feature	47053171	47053179	138.465	+	.	label="HOXA3_01"; bound_moiety="HOXA3_01"; db_xref="Transfac:M00395"; inference="nucleotide motif:Transfac:M00395"; note="GATAATTGG(site) 0.9(prior) EPD3(model)";
chr19	MotifLocator	misc_feature	47053171	47053178	4770.31	+	.	label="NKX25_02"; bound_moiety="NKX25_02"; db_xref="Transfac:M00241"; inference="nucleotide motif:Transfac:M00241"; note="GATAATTG(site) 0.9(prior) EPD3(model)";
chr19	MotifLocator	misc_feature	47053172	47053178	387.527	+	.	label="EN1_01"; bound_moiety="EN1_01"; db_xref="Transfac:M00396"; inference="nucleotide motif:Transfac:M00396"; note="ATAATTG(site) 0.9(prior) EPD3(model)";
chr19	MotifLocator	misc_feature	47053179	47053185	102.178	+	.	label="EN1_01"; bound_moiety="EN1_01"; db_xref="Transfac:M00396"; inference="nucleotide motif:Transfac:M00396"; note="GTTGTCG(site) 0.9(prior) EPD3(model)";
chr19	MotifLocator	misc_feature	47053191	47053200	133.536	+	.	label="SP1_01"; bound_moiety="SP1_01"; db_xref="Transfac:M00008"; inference="nucleotide motif:Transfac:M00008"; note="GAGGGATGGA(site) 0.9(prior) EPD3(model)";
chr19	MotifLocator	misc_feature	47053204	47053210	176.608	+	.	label="CDXA_02"; bound_moiety="CDXA_02"; db_xref="Transfac:M00101"; inference="nucleotide motif:Transfac:M00101"; note="ATAAATG(site) 0.9(prior) EPD3(model)";
chr19	MotifLocator	misc_feature	47053207	47053220	170.48	+	.	label="GC_01"; bound_moiety="GC_01"; db_xref="Transfac:M00255"; inference="nucleotide motif:Transfac:M00255"; note="AATGGGTGTTGTTT(site) 0.9(prior) EPD3(model)";
chr19	MotifLocator	misc_feature	47053209	47053218	99.3195	+	.	label="SP1_01"; bound_moiety="SP1_01"; db_xref="Transfac:M00008"; inference="nucleotide motif:Transfac:M00008"; note="TGGGTGTTGT(site) 0.9(prior) EPD3(model)";
chr19	MotifLocator	misc_feature	47053233	47053240	247.81	+	.	label="STAT5A_04"; bound_moiety="STAT5A_04"; db_xref="Transfac:M00499"; inference="nucleotide motif:Transfac:M00499"; note="CTATTCTC(site) 0.9(prior) EPD3(model)";
chr19	MotifLocator	misc_feature	47053233	47053240	95.8687	+	.	label="STAT4_01"; bound_moiety="STAT4_01"; db_xref="Transfac:M00498"; inference="nucleotide motif:Transfac:M00498"; note="CTATTCTC(site) 0.9(prior) EPD3(model)";
chr19	MotifLocator	misc_feature	47053233	47053240	87.9507	+	.	label="STAT3_02"; bound_moiety="STAT3_02"; db_xref="Transfac:M00497"; inference="nucleotide motif:Transfac:M00497"; note="CTATTCTC(site) 0.9(prior) EPD3(model)";
chr19	MotifLocator	misc_feature	47053233	47053240	60.383	+	.	label="STAT1_03"; bound_moiety="STAT1_03"; db_xref="Transfac:M00496"; inference="nucleotide motif:Transfac:M00496"; note="CTATTCTC(site) 0.9(prior) EPD3(model)";
chr19	MotifLocator	misc_feature	47053233	47053240	247.81	+	.	label="STAT5A_04"; bound_moiety="STAT5A_04"; db_xref="Transfac:M00499"; inference="nucleotide motif:Transfac:M00499"; note="CTATTCTC(site) 0.9(prior) EPD3(model)";
chr19	MotifLocator	misc_feature	47053233	47053240	95.8687	+	.	label="STAT4_01"; bound_moiety="STAT4_01"; db_xref="Transfac:M00498"; inference="nucleotide motif:Transfac:M00498"; note="CTATTCTC(site) 0.9(prior) EPD3(model)";
chr19	MotifLocator	misc_feature	47053233	47053240	87.9507	+	.	label="STAT3_02"; bound_moiety="STAT3_02"; db_xref="Transfac:M00497"; inference="nucleotide motif:Transfac:M00497"; note="CTATTCTC(site) 0.9(prior) EPD3(model)";
chr19	MotifLocator	misc_feature	47053233	47053240	60.383	+	.	label="STAT1_03"; bound_moiety="STAT1_03"; db_xref="Transfac:M00496"; inference="nucleotide motif:Transfac:M00496"; note="CTATTCTC(site) 0.9(prior) EPD3(model)";
chr19	MotifLocator	misc_feature	47053242	47053250	418.943	+	.	label="PAX2_02"; bound_moiety="PAX2_02"; db_xref="Transfac:M00486"; inference="nucleotide motif:Transfac:M00486"; note="ATGAAACTG(site) 0.9(prior) EPD3(model)";
chr19	MotifLocator	misc_feature	47053250	47053256	374.305	+	.	label="EN1_01"; bound_moiety="EN1_01"; db_xref="Transfac:M00396"; inference="nucleotide motif:Transfac:M00396"; note="GTAATGG(site) 0.9(prior) EPD3(model)";
chr19	MotifLocator	misc_feature	47053252	47053266	490.841	+	.	label="SPZ1_01"; bound_moiety="SPZ1_01"; db_xref="Transfac:M00446"; inference="nucleotide motif:Transfac:M00446"; note="AATGGTGGATACGTG(site) 0.9(prior) EPD3(model)";
chr19	MotifLocator	misc_feature	47053253	47053265	323.676	+	.	label="CEBP_01"; bound_moiety="CEBP_01"; db_xref="Transfac:M00159"; inference="nucleotide motif:Transfac:M00159"; note="ATGGTGGATACGT(site) 0.9(prior) EPD3(model)";
chr19	MotifLocator	misc_feature	47053256	47053265	172.38	+	.	label="GATA6_01"; bound_moiety="GATA6_01"; db_xref="Transfac:M00462"; inference="nucleotide motif:Transfac:M00462"; note="GTGGATACGT(site) 0.9(prior) EPD3(model)";
chr19	MotifLocator	misc_feature	47053256	47053272	70396.7	+	.	label="XBP1_01"; bound_moiety="XBP1_01"; db_xref="Transfac:M00251"; inference="nucleotide motif:Transfac:M00251"; note="GTGGATACGTGTCATTA(site) 0.9(prior) EPD3(model)";
chr19	MotifLocator	misc_feature	47053256	47053265	246.126	+	.	label="GATA2_01"; bound_moiety="GATA2_01"; db_xref="Transfac:M00076"; inference="nucleotide motif:Transfac:M00076"; note="GTGGATACGT(site) 0.9(prior) EPD3(model)";
chr19	MotifLocator	misc_feature	47053256	47053265	359.006	+	.	label="GATA1_01"; bound_moiety="GATA1_01"; db_xref="Transfac:M00075"; inference="nucleotide motif:Transfac:M00075"; note="GTGGATACGT(site) 0.9(prior) EPD3(model)";
chr19	MotifLocator	misc_feature	47053256	47053265	172.38	+	.	label="GATA6_01"; bound_moiety="GATA6_01"; db_xref="Transfac:M00462"; inference="nucleotide motif:Transfac:M00462"; note="GTGGATACGT(site) 0.9(prior) EPD3(model)";
chr19	MotifLocator	misc_feature	47053256	47053272	70396.7	+	.	label="XBP1_01"; bound_moiety="XBP1_01"; db_xref="Transfac:M00251"; inference="nucleotide motif:Transfac:M00251"; note="GTGGATACGTGTCATTA(site) 0.9(prior) EPD3(model)";
chr19	MotifLocator	misc_feature	47053256	47053265	246.126	+	.	label="GATA2_01"; bound_moiety="GATA2_01"; db_xref="Transfac:M00076"; inference="nucleotide motif:Transfac:M00076"; note="GTGGATACGT(site) 0.9(prior) EPD3(model)";
chr19	MotifLocator	misc_feature	47053256	47053265	359.006	+	.	label="GATA1_01"; bound_moiety="GATA1_01"; db_xref="Transfac:M00075"; inference="nucleotide motif:Transfac:M00075"; note="GTGGATACGT(site) 0.9(prior) EPD3(model)";
chr19	MotifLocator	misc_feature	47053258	47053268	641.708	+	.	label="GATA_C"; bound_moiety="GATA_C"; db_xref="Transfac:M00203"; inference="nucleotide motif:Transfac:M00203"; note="GGATACGTGTC(site) 0.9(prior) EPD3(model)";
chr19	MotifLocator	misc_feature	47053259	47053267	85.361	+	.	label="HOXA3_01"; bound_moiety="HOXA3_01"; db_xref="Transfac:M00395"; inference="nucleotide motif:Transfac:M00395"; note="GATACGTGT(site) 0.9(prior) EPD3(model)";
chr19	MotifLocator	misc_feature	47053260	47053269	347.397	+	.	label="P53_02"; bound_moiety="P53_02"; db_xref="Transfac:M00272"; inference="nucleotide motif:Transfac:M00272"; note="ATACGTGTCA(site) 0.9(prior) EPD3(model)";
chr19	MotifLocator	misc_feature	47053262	47053272	21874.3	+	.	label="TGIF_01"; bound_moiety="TGIF_01"; db_xref="Transfac:M00418"; inference="nucleotide motif:Transfac:M00418"; note="ACGTGTCATTA(site) 0.9(prior) EPD3(model)";
chr19	MotifLocator	misc_feature	47053266	47053278	610.418	+	.	label="TCF11_01"; bound_moiety="TCF11_01"; db_xref="Transfac:M00285"; inference="nucleotide motif:Transfac:M00285"; note="GTCATTACACATT(site) 0.9(prior) EPD3(model)";
chr19	MotifLocator	misc_feature	47053267	47053274	70.8296	+	.	label="CAP_01"; bound_moiety="CAP_01"; db_xref="Transfac:M00253"; inference="nucleotide motif:Transfac:M00253"; note="TCATTACA(site) 0.9(prior) EPD3(model)";
chr19	MotifLocator	misc_feature	47053269	47053278	1653.36	+	.	label="HLF_01"; bound_moiety="HLF_01"; db_xref="Transfac:M00260"; inference="nucleotide motif:Transfac:M00260"; note="ATTACACATT(site) 0.9(prior) EPD3(model)";
chr19	MotifLocator	misc_feature	47053272	47053279	20.8178	+	.	label="CAP_01"; bound_moiety="CAP_01"; db_xref="Transfac:M00253"; inference="nucleotide motif:Transfac:M00253"; note="ACACATTT(site) 0.9(prior) EPD3(model)";
chr19	MotifLocator	misc_feature	47053274	47053281	17.8193	+	.	label="CAP_01"; bound_moiety="CAP_01"; db_xref="Transfac:M00253"; inference="nucleotide motif:Transfac:M00253"; note="ACATTTGC(site) 0.9(prior) EPD3(model)";
chr19	MotifLocator	misc_feature	47053282	47053291	234.522	+	.	label="MYB_Q6"; bound_moiety="MYB_Q6"; db_xref="Transfac:M00183"; inference="nucleotide motif:Transfac:M00183"; note="CAAAACTTGC(site) 0.9(prior) EPD3(model)";
chr19	MotifLocator	misc_feature	47053295	47053302	18.5289	+	.	label="CAP_01"; bound_moiety="CAP_01"; db_xref="Transfac:M00253"; inference="nucleotide motif:Transfac:M00253"; note="ACATACAA(site) 0.9(prior) EPD3(model)";
chr19	MotifLocator	misc_feature	47053297	47053303	110.014	+	.	label="SRY_01"; bound_moiety="SRY_01"; db_xref="Transfac:M00148"; inference="nucleotide motif:Transfac:M00148"; note="ATACAAC(site) 0.9(prior) EPD3(model)";
chr19	MotifLocator	misc_feature	47053312	47053319	20.8554	+	.	label="CAP_01"; bound_moiety="CAP_01"; db_xref="Transfac:M00253"; inference="nucleotide motif:Transfac:M00253"; note="ACACTGAT(site) 0.9(prior) EPD3(model)";
chr19	MotifLocator	misc_feature	47053319	47053327	111.44	+	.	label="PAX2_02"; bound_moiety="PAX2_02"; db_xref="Transfac:M00486"; inference="nucleotide motif:Transfac:M00486"; note="TGTAAACTG(site) 0.9(prior) EPD3(model)";
chr19	MotifLocator	misc_feature	47053320	47053329	259.441	+	.	label="MYB_Q6"; bound_moiety="MYB_Q6"; db_xref="Transfac:M00183"; inference="nucleotide motif:Transfac:M00183"; note="GTAAACTGCG(site) 0.9(prior) EPD3(model)";
chr19	MotifLocator	misc_feature	47053335	47053343	384.916	+	.	label="ZIC3_01"; bound_moiety="ZIC3_01"; db_xref="Transfac:M00450"; inference="nucleotide motif:Transfac:M00450"; note="TGGGTGATA(site) 0.9(prior) EPD3(model)";
chr19	MotifLocator	misc_feature	47053337	47053346	264.877	+	.	label="GATA6_01"; bound_moiety="GATA6_01"; db_xref="Transfac:M00462"; inference="nucleotide motif:Transfac:M00462"; note="GGTGATAATA(site) 0.9(prior) EPD3(model)";
chr19	MotifLocator	misc_feature	47053337	47053346	591.758	+	.	label="GATA3_03"; bound_moiety="GATA3_03"; db_xref="Transfac:M00351"; inference="nucleotide motif:Transfac:M00351"; note="GGTGATAATA(site) 0.9(prior) EPD3(model)";
chr19	MotifLocator	misc_feature	47053337	47053346	3732.21	+	.	label="GATA3_02"; bound_moiety="GATA3_02"; db_xref="Transfac:M00350"; inference="nucleotide motif:Transfac:M00350"; note="GGTGATAATA(site) 0.9(prior) EPD3(model)";
chr19	MotifLocator	misc_feature	47053337	47053346	1742.77	+	.	label="GATA2_03"; bound_moiety="GATA2_03"; db_xref="Transfac:M00349"; inference="nucleotide motif:Transfac:M00349"; note="GGTGATAATA(site) 0.9(prior) EPD3(model)";
chr19	MotifLocator	misc_feature	47053337	47053346	70.9873	+	.	label="GATA2_01"; bound_moiety="GATA2_01"; db_xref="Transfac:M00076"; inference="nucleotide motif:Transfac:M00076"; note="GGTGATAATA(site) 0.9(prior) EPD3(model)";
chr19	MotifLocator	misc_feature	47053337	47053346	95.1493	+	.	label="GATA1_01"; bound_moiety="GATA1_01"; db_xref="Transfac:M00075"; inference="nucleotide motif:Transfac:M00075"; note="GGTGATAATA(site) 0.9(prior) EPD3(model)";
chr19	MotifLocator	misc_feature	47053337	47053346	264.877	+	.	label="GATA6_01"; bound_moiety="GATA6_01"; db_xref="Transfac:M00462"; inference="nucleotide motif:Transfac:M00462"; note="GGTGATAATA(site) 0.9(prior) EPD3(model)";
chr19	MotifLocator	misc_feature	47053337	47053346	591.758	+	.	label="GATA3_03"; bound_moiety="GATA3_03"; db_xref="Transfac:M00351"; inference="nucleotide motif:Transfac:M00351"; note="GGTGATAATA(site) 0.9(prior) EPD3(model)";
chr19	MotifLocator	misc_feature	47053337	47053346	3732.21	+	.	label="GATA3_02"; bound_moiety="GATA3_02"; db_xref="Transfac:M00350"; inference="nucleotide motif:Transfac:M00350"; note="GGTGATAATA(site) 0.9(prior) EPD3(model)";
chr19	MotifLocator	misc_feature	47053337	47053346	1742.77	+	.	label="GATA2_03"; bound_moiety="GATA2_03"; db_xref="Transfac:M00349"; inference="nucleotide motif:Transfac:M00349"; note="GGTGATAATA(site) 0.9(prior) EPD3(model)";
chr19	MotifLocator	misc_feature	47053337	47053346	70.9873	+	.	label="GATA2_01"; bound_moiety="GATA2_01"; db_xref="Transfac:M00076"; inference="nucleotide motif:Transfac:M00076"; note="GGTGATAATA(site) 0.9(prior) EPD3(model)";
chr19	MotifLocator	misc_feature	47053337	47053346	95.1493	+	.	label="GATA1_01"; bound_moiety="GATA1_01"; db_xref="Transfac:M00075"; inference="nucleotide motif:Transfac:M00075"; note="GGTGATAATA(site) 0.9(prior) EPD3(model)";
chr19	MotifLocator	misc_feature	47053338	47053350	531.9	+	.	label="OCT1_03"; bound_moiety="OCT1_03"; db_xref="Transfac:M00137"; inference="nucleotide motif:Transfac:M00137"; note="GTGATAATATTGT(site) 0.9(prior) EPD3(model)";
chr19	MotifLocator	misc_feature	47053338	47053346	410.025	+	.	label="GATA3_01"; bound_moiety="GATA3_01"; db_xref="Transfac:M00077"; inference="nucleotide motif:Transfac:M00077"; note="GTGATAATA(site) 0.9(prior) EPD3(model)";
chr19	MotifLocator	misc_feature	47053338	47053350	531.9	+	.	label="OCT1_03"; bound_moiety="OCT1_03"; db_xref="Transfac:M00137"; inference="nucleotide motif:Transfac:M00137"; note="GTGATAATATTGT(site) 0.9(prior) EPD3(model)";
chr19	MotifLocator	misc_feature	47053338	47053346	410.025	+	.	label="GATA3_01"; bound_moiety="GATA3_01"; db_xref="Transfac:M00077"; inference="nucleotide motif:Transfac:M00077"; note="GTGATAATA(site) 0.9(prior) EPD3(model)";
chr19	MotifLocator	misc_feature	47053340	47053346	70.1604	+	.	label="CDXA_02"; bound_moiety="CDXA_02"; db_xref="Transfac:M00101"; inference="nucleotide motif:Transfac:M00101"; note="GATAATA(site) 0.9(prior) EPD3(model)";
chr19	MotifLocator	misc_feature	47053349	47053356	86.5624	+	.	label="STAT5A_04"; bound_moiety="STAT5A_04"; db_xref="Transfac:M00499"; inference="nucleotide motif:Transfac:M00499"; note="GTGTTCCT(site) 0.9(prior) EPD3(model)";
chr19	MotifLocator	misc_feature	47053349	47053356	46.5846	+	.	label="STAT3_02"; bound_moiety="STAT3_02"; db_xref="Transfac:M00497"; inference="nucleotide motif:Transfac:M00497"; note="GTGTTCCT(site) 0.9(prior) EPD3(model)";
chr19	MotifLocator	misc_feature	47053349	47053356	86.5624	+	.	label="STAT5A_04"; bound_moiety="STAT5A_04"; db_xref="Transfac:M00499"; inference="nucleotide motif:Transfac:M00499"; note="GTGTTCCT(site) 0.9(prior) EPD3(model)";
chr19	MotifLocator	misc_feature	47053349	47053356	46.5846	+	.	label="STAT3_02"; bound_moiety="STAT3_02"; db_xref="Transfac:M00497"; inference="nucleotide motif:Transfac:M00497"; note="GTGTTCCT(site) 0.9(prior) EPD3(model)";
chr19	MotifLocator	misc_feature	47053355	47053364	188.831	+	.	label="GATA6_01"; bound_moiety="GATA6_01"; db_xref="Transfac:M00462"; inference="nucleotide motif:Transfac:M00462"; note="CTTGATTGTA(site) 0.9(prior) EPD3(model)";
chr19	MotifLocator	misc_feature	47053355	47053364	115.52	+	.	label="GATA1_01"; bound_moiety="GATA1_01"; db_xref="Transfac:M00075"; inference="nucleotide motif:Transfac:M00075"; note="CTTGATTGTA(site) 0.9(prior) EPD3(model)";
chr19	MotifLocator	misc_feature	47053355	47053364	188.831	+	.	label="GATA6_01"; bound_moiety="GATA6_01"; db_xref="Transfac:M00462"; inference="nucleotide motif:Transfac:M00462"; note="CTTGATTGTA(site) 0.9(prior) EPD3(model)";
chr19	MotifLocator	misc_feature	47053355	47053364	115.52	+	.	label="GATA1_01"; bound_moiety="GATA1_01"; db_xref="Transfac:M00075"; inference="nucleotide motif:Transfac:M00075"; note="CTTGATTGTA(site) 0.9(prior) EPD3(model)";
chr19	MotifLocator	misc_feature	47053356	47053364	299.828	+	.	label="GATA3_01"; bound_moiety="GATA3_01"; db_xref="Transfac:M00077"; inference="nucleotide motif:Transfac:M00077"; note="TTGATTGTA(site) 0.9(prior) EPD3(model)";
chr19	MotifLocator	misc_feature	47053369	47053380	159.948	+	.	label="PAX4_03"; bound_moiety="PAX4_03"; db_xref="Transfac:M00378"; inference="nucleotide motif:Transfac:M00378"; note="AGGTACCACTCT(site) 0.9(prior) EPD3(model)";
chr19	MotifLocator	misc_feature	47053374	47053381	25.1992	+	.	label="CAP_01"; bound_moiety="CAP_01"; db_xref="Transfac:M00253"; inference="nucleotide motif:Transfac:M00253"; note="CCACTCTG(site) 0.9(prior) EPD3(model)";
chr19	MotifLocator	misc_feature	47053378	47053383	71.5285	+	.	label="AML1_01"; bound_moiety="AML1_01"; db_xref="Transfac:M00271"; inference="nucleotide motif:Transfac:M00271"; note="TCTGGT(site) 0.9(prior) EPD3(model)";
chr19	MotifLocator	misc_feature	47053381	47053393	577.872	+	.	label="CEBP_01"; bound_moiety="CEBP_01"; db_xref="Transfac:M00159"; inference="nucleotide motif:Transfac:M00159"; note="GGTGTGGAATGTT(site) 0.9(prior) EPD3(model)";
chr19	MotifLocator	misc_feature	47053390	47053402	1019.11	+	.	label="GATA1_04"; bound_moiety="GATA1_04"; db_xref="Transfac:M00128"; inference="nucleotide motif:Transfac:M00128"; note="TGTTGATAGAAAG(site) 0.9(prior) EPD3(model)";
chr19	MotifLocator	misc_feature	47053391	47053400	464.028	+	.	label="GATA6_01"; bound_moiety="GATA6_01"; db_xref="Transfac:M00462"; inference="nucleotide motif:Transfac:M00462"; note="GTTGATAGAA(site) 0.9(prior) EPD3(model)";
chr19	MotifLocator	misc_feature	47053391	47053400	102.522	+	.	label="GATA1_01"; bound_moiety="GATA1_01"; db_xref="Transfac:M00075"; inference="nucleotide motif:Transfac:M00075"; note="GTTGATAGAA(site) 0.9(prior) EPD3(model)";
chr19	MotifLocator	misc_feature	47053391	47053400	464.028	+	.	label="GATA6_01"; bound_moiety="GATA6_01"; db_xref="Transfac:M00462"; inference="nucleotide motif:Transfac:M00462"; note="GTTGATAGAA(site) 0.9(prior) EPD3(model)";
chr19	MotifLocator	misc_feature	47053391	47053400	102.522	+	.	label="GATA1_01"; bound_moiety="GATA1_01"; db_xref="Transfac:M00075"; inference="nucleotide motif:Transfac:M00075"; note="GTTGATAGAA(site) 0.9(prior) EPD3(model)";
chr19	MotifLocator	misc_feature	47053392	47053400	391.565	+	.	label="GATA3_01"; bound_moiety="GATA3_01"; db_xref="Transfac:M00077"; inference="nucleotide motif:Transfac:M00077"; note="TTGATAGAA(site) 0.9(prior) EPD3(model)";
chr19	MotifLocator	misc_feature	47053408	47053415	26.5988	+	.	label="CAP_01"; bound_moiety="CAP_01"; db_xref="Transfac:M00253"; inference="nucleotide motif:Transfac:M00253"; note="CCATCCCT(site) 0.9(prior) EPD3(model)";
chr19	MotifLocator	misc_feature	47053414	47053426	2130.73	+	.	label="AP1_01"; bound_moiety="AP1_01"; db_xref="Transfac:M00517"; inference="nucleotide motif:Transfac:M00517"; note="CTGTGTGTCAGCA(site) 0.9(prior) EPD3(model)";
chr19	MotifLocator	misc_feature	47053414	47053420	61.8718	+	.	label="AP2REP_01"; bound_moiety="AP2REP_01"; db_xref="Transfac:M00468"; inference="nucleotide motif:Transfac:M00468"; note="CTGTGTG(site) 0.9(prior) EPD3(model)";
chr19	MotifLocator	misc_feature	47053414	47053426	2130.73	+	.	label="AP1_01"; bound_moiety="AP1_01"; db_xref="Transfac:M00517"; inference="nucleotide motif:Transfac:M00517"; note="CTGTGTGTCAGCA(site) 0.9(prior) EPD3(model)";
chr19	MotifLocator	misc_feature	47053414	47053420	61.8718	+	.	label="AP2REP_01"; bound_moiety="AP2REP_01"; db_xref="Transfac:M00468"; inference="nucleotide motif:Transfac:M00468"; note="CTGTGTG(site) 0.9(prior) EPD3(model)";
chr19	MotifLocator	misc_feature	47053416	47053424	844.216	+	.	label="AP1_C"; bound_moiety="AP1_C"; db_xref="Transfac:M00199"; inference="nucleotide motif:Transfac:M00199"; note="GTGTGTCAG(site) 0.9(prior) EPD3(model)";
chr19	MotifLocator	misc_feature	47053421	47053428	66.0706	+	.	label="CAP_01"; bound_moiety="CAP_01"; db_xref="Transfac:M00253"; inference="nucleotide motif:Transfac:M00253"; note="TCAGCATG(site) 0.9(prior) EPD3(model)";
chr19	MotifLocator	misc_feature	47053425	47053432	469.435	+	.	label="MZF1_01"; bound_moiety="MZF1_01"; db_xref="Transfac:M00083"; inference="nucleotide motif:Transfac:M00083"; note="CATGGGGA(site) 0.9(prior) EPD3(model)";
chr19	MotifLocator	misc_feature	47053430	47053442	461.312	+	.	label="MZF1_02"; bound_moiety="MZF1_02"; db_xref="Transfac:M00084"; inference="nucleotide motif:Transfac:M00084"; note="GGACTATGGGAAT(site) 0.9(prior) EPD3(model)";
chr19	MotifLocator	misc_feature	47053432	47053444	304.048	+	.	label="CEBP_01"; bound_moiety="CEBP_01"; db_xref="Transfac:M00159"; inference="nucleotide motif:Transfac:M00159"; note="ACTATGGGAATTC(site) 0.9(prior) EPD3(model)";
chr19	MotifLocator	misc_feature	47053433	47053439	66.6134	+	.	label="AP2REP_01"; bound_moiety="AP2REP_01"; db_xref="Transfac:M00468"; inference="nucleotide motif:Transfac:M00468"; note="CTATGGG(site) 0.9(prior) EPD3(model)";
chr19	MotifLocator	misc_feature	47053433	47053444	5990.09	+	.	label="IK2_01"; bound_moiety="IK2_01"; db_xref="Transfac:M00087"; inference="nucleotide motif:Transfac:M00087"; note="CTATGGGAATTC(site) 0.9(prior) EPD3(model)";
chr19	MotifLocator	misc_feature	47053433	47053445	6619.64	+	.	label="IK1_01"; bound_moiety="IK1_01"; db_xref="Transfac:M00086"; inference="nucleotide motif:Transfac:M00086"; note="CTATGGGAATTCT(site) 0.9(prior) EPD3(model)";
chr19	MotifLocator	misc_feature	47053433	47053439	66.6134	+	.	label="AP2REP_01"; bound_moiety="AP2REP_01"; db_xref="Transfac:M00468"; inference="nucleotide motif:Transfac:M00468"; note="CTATGGG(site) 0.9(prior) EPD3(model)";
chr19	MotifLocator	misc_feature	47053433	47053444	5990.09	+	.	label="IK2_01"; bound_moiety="IK2_01"; db_xref="Transfac:M00087"; inference="nucleotide motif:Transfac:M00087"; note="CTATGGGAATTC(site) 0.9(prior) EPD3(model)";
chr19	MotifLocator	misc_feature	47053433	47053445	6619.64	+	.	label="IK1_01"; bound_moiety="IK1_01"; db_xref="Transfac:M00086"; inference="nucleotide motif:Transfac:M00086"; note="CTATGGGAATTCT(site) 0.9(prior) EPD3(model)";
chr19	MotifLocator	misc_feature	47053439	47053446	143.288	+	.	label="STAT5A_04"; bound_moiety="STAT5A_04"; db_xref="Transfac:M00499"; inference="nucleotide motif:Transfac:M00499"; note="GAATTCTG(site) 0.9(prior) EPD3(model)";
chr19	MotifLocator	misc_feature	47053439	47053446	216.153	+	.	label="STAT4_01"; bound_moiety="STAT4_01"; db_xref="Transfac:M00498"; inference="nucleotide motif:Transfac:M00498"; note="GAATTCTG(site) 0.9(prior) EPD3(model)";
chr19	MotifLocator	misc_feature	47053439	47053446	70.874	+	.	label="STAT3_02"; bound_moiety="STAT3_02"; db_xref="Transfac:M00497"; inference="nucleotide motif:Transfac:M00497"; note="GAATTCTG(site) 0.9(prior) EPD3(model)";
chr19	MotifLocator	misc_feature	47053439	47053446	45.7037	+	.	label="STAT1_03"; bound_moiety="STAT1_03"; db_xref="Transfac:M00496"; inference="nucleotide motif:Transfac:M00496"; note="GAATTCTG(site) 0.9(prior) EPD3(model)";
chr19	MotifLocator	misc_feature	47053439	47053446	143.288	+	.	label="STAT5A_04"; bound_moiety="STAT5A_04"; db_xref="Transfac:M00499"; inference="nucleotide motif:Transfac:M00499"; note="GAATTCTG(site) 0.9(prior) EPD3(model)";
chr19	MotifLocator	misc_feature	47053439	47053446	216.153	+	.	label="STAT4_01"; bound_moiety="STAT4_01"; db_xref="Transfac:M00498"; inference="nucleotide motif:Transfac:M00498"; note="GAATTCTG(site) 0.9(prior) EPD3(model)";
chr19	MotifLocator	misc_feature	47053439	47053446	70.874	+	.	label="STAT3_02"; bound_moiety="STAT3_02"; db_xref="Transfac:M00497"; inference="nucleotide motif:Transfac:M00497"; note="GAATTCTG(site) 0.9(prior) EPD3(model)";
chr19	MotifLocator	misc_feature	47053439	47053446	45.7037	+	.	label="STAT1_03"; bound_moiety="STAT1_03"; db_xref="Transfac:M00496"; inference="nucleotide motif:Transfac:M00496"; note="GAATTCTG(site) 0.9(prior) EPD3(model)";
chr19	MotifLocator	misc_feature	47053440	47053446	196.798	+	.	label="CDXA_02"; bound_moiety="CDXA_02"; db_xref="Transfac:M00101"; inference="nucleotide motif:Transfac:M00101"; note="AATTCTG(site) 0.9(prior) EPD3(model)";
chr19	MotifLocator	misc_feature	47053446	47053452	74.2717	+	.	label="EN1_01"; bound_moiety="EN1_01"; db_xref="Transfac:M00396"; inference="nucleotide motif:Transfac:M00396"; note="GTACTTA(site) 0.9(prior) EPD3(model)";
chr19	MotifLocator	misc_feature	47053447	47053454	82.0214	+	.	label="STAT4_01"; bound_moiety="STAT4_01"; db_xref="Transfac:M00498"; inference="nucleotide motif:Transfac:M00498"; note="TACTTATA(site) 0.9(prior) EPD3(model)";
chr19	MotifLocator	misc_feature	47053460	47053467	77.8414	+	.	label="STAT1_03"; bound_moiety="STAT1_03"; db_xref="Transfac:M00496"; inference="nucleotide motif:Transfac:M00496"; note="AATTTACA(site) 0.9(prior) EPD3(model)";
chr19	MotifLocator	misc_feature	47053461	47053467	69.9332	+	.	label="CDXA_02"; bound_moiety="CDXA_02"; db_xref="Transfac:M00101"; inference="nucleotide motif:Transfac:M00101"; note="ATTTACA(site) 0.9(prior) EPD3(model)";
chr19	MotifLocator	misc_feature	47053479	47053485	117.694	+	.	label="EN1_01"; bound_moiety="EN1_01"; db_xref="Transfac:M00396"; inference="nucleotide motif:Transfac:M00396"; note="GTAATCC(site) 0.9(prior) EPD3(model)";
chr19	MotifLocator	misc_feature	47053488	47053495	19.4686	+	.	label="CAP_01"; bound_moiety="CAP_01"; db_xref="Transfac:M00253"; inference="nucleotide motif:Transfac:M00253"; note="GCACTCTG(site) 0.9(prior) EPD3(model)";
chr19	MotifLocator	misc_feature	47053492	47053500	2217.98	+	.	label="LYF1_01"; bound_moiety="LYF1_01"; db_xref="Transfac:M00141"; inference="nucleotide motif:Transfac:M00141"; note="TCTGGGAGA(site) 0.9(prior) EPD3(model)";
chr19	MotifLocator	misc_feature	47053514	47053526	4435.32	+	.	label="RORA1_01"; bound_moiety="RORA1_01"; db_xref="Transfac:M00156"; inference="nucleotide motif:Transfac:M00156"; note="ATCACAAGGTCAG(site) 0.9(prior) EPD3(model)";
chr19	MotifLocator	misc_feature	47053515	47053522	27.5088	+	.	label="CAP_01"; bound_moiety="CAP_01"; db_xref="Transfac:M00253"; inference="nucleotide motif:Transfac:M00253"; note="TCACAAGG(site) 0.9(prior) EPD3(model)";
chr19	MotifLocator	misc_feature	47053537	47053544	19.1403	+	.	label="CAP_01"; bound_moiety="CAP_01"; db_xref="Transfac:M00253"; inference="nucleotide motif:Transfac:M00253"; note="CCATCCTG(site) 0.9(prior) EPD3(model)";
chr19	MotifLocator	misc_feature	47053550	47053559	201.329	+	.	label="GATA6_01"; bound_moiety="GATA6_01"; db_xref="Transfac:M00462"; inference="nucleotide motif:Transfac:M00462"; note="CACGATGAAA(site) 0.9(prior) EPD3(model)";
chr19	MotifLocator	misc_feature	47053554	47053562	717.128	+	.	label="PAX2_02"; bound_moiety="PAX2_02"; db_xref="Transfac:M00486"; inference="nucleotide motif:Transfac:M00486"; note="ATGAAACCC(site) 0.9(prior) EPD3(model)";
chr19	MotifLocator	misc_feature	47053573	47053579	70.6853	+	.	label="CDXA_02"; bound_moiety="CDXA_02"; db_xref="Transfac:M00101"; inference="nucleotide motif:Transfac:M00101"; note="AAAAATA(site) 0.9(prior) EPD3(model)";
chr19	MotifLocator	misc_feature	47053581	47053591	4463.35	+	.	label="PAX4_02"; bound_moiety="PAX4_02"; db_xref="Transfac:M00377"; inference="nucleotide motif:Transfac:M00377"; note="AAAAAATTACC(site) 0.9(prior) EPD3(model)";
chr19	MotifLocator	misc_feature	47053592	47053601	332.848	+	.	label="SP1_01"; bound_moiety="SP1_01"; db_xref="Transfac:M00008"; inference="nucleotide motif:Transfac:M00008"; note="CAGGCGTGGT(site) 0.9(prior) EPD3(model)";
chr19	MotifLocator	misc_feature	47053611	47053617	63.2546	+	.	label="AP2REP_01"; bound_moiety="AP2REP_01"; db_xref="Transfac:M00468"; inference="nucleotide motif:Transfac:M00468"; note="CTGTAGT(site) 0.9(prior) EPD3(model)";
chr19	MotifLocator	misc_feature	47053613	47053619	96.4665	+	.	label="EN1_01"; bound_moiety="EN1_01"; db_xref="Transfac:M00396"; inference="nucleotide motif:Transfac:M00396"; note="GTAGTAC(site) 0.9(prior) EPD3(model)";
chr19	MotifLocator	misc_feature	47053619	47053626	19.8677	+	.	label="CAP_01"; bound_moiety="CAP_01"; db_xref="Transfac:M00253"; inference="nucleotide motif:Transfac:M00253"; note="CCAGCTAC(site) 0.9(prior) EPD3(model)";
chr19	MotifLocator	misc_feature	47053636	47053641	156.046	+	.	label="AML1_01"; bound_moiety="AML1_01"; db_xref="Transfac:M00271"; inference="nucleotide motif:Transfac:M00271"; note="TGAGGT(site) 0.9(prior) EPD3(model)";
chr19	MotifLocator	misc_feature	47053661	47053674	1043.86	+	.	label="GC_01"; bound_moiety="GC_01"; db_xref="Transfac:M00255"; inference="nucleotide motif:Transfac:M00255"; note="GGGAGGTGGAGCTT(site) 0.9(prior) EPD3(model)";
chr19	MotifLocator	misc_feature	47053683	47053692	2344.2	+	.	label="GATA3_02"; bound_moiety="GATA3_02"; db_xref="Transfac:M00350"; inference="nucleotide motif:Transfac:M00350"; note="AGAGATCACA(site) 0.9(prior) EPD3(model)";
chr19	MotifLocator	misc_feature	47053683	47053692	5498.57	+	.	label="GATA2_03"; bound_moiety="GATA2_03"; db_xref="Transfac:M00349"; inference="nucleotide motif:Transfac:M00349"; note="AGAGATCACA(site) 0.9(prior) EPD3(model)";
chr19	MotifLocator	misc_feature	47053683	47053692	2344.2	+	.	label="GATA3_02"; bound_moiety="GATA3_02"; db_xref="Transfac:M00350"; inference="nucleotide motif:Transfac:M00350"; note="AGAGATCACA(site) 0.9(prior) EPD3(model)";
chr19	MotifLocator	misc_feature	47053683	47053692	5498.57	+	.	label="GATA2_03"; bound_moiety="GATA2_03"; db_xref="Transfac:M00349"; inference="nucleotide motif:Transfac:M00349"; note="AGAGATCACA(site) 0.9(prior) EPD3(model)";
chr19	MotifLocator	misc_feature	47053686	47053696	7971.11	+	.	label="SREBP1_02"; bound_moiety="SREBP1_02"; db_xref="Transfac:M00221"; inference="nucleotide motif:Transfac:M00221"; note="GATCACACCAC(site) 0.9(prior) EPD3(model)";
chr19	MotifLocator	misc_feature	47053688	47053695	49.6389	+	.	label="CAP_01"; bound_moiety="CAP_01"; db_xref="Transfac:M00253"; inference="nucleotide motif:Transfac:M00253"; note="TCACACCA(site) 0.9(prior) EPD3(model)";
chr19	MotifLocator	misc_feature	47053750	47053763	1452.98	+	.	label="CEBPB_02"; bound_moiety="CEBPB_02"; db_xref="Transfac:M00117"; inference="nucleotide motif:Transfac:M00117"; note="TTATTGCAAAAGCT(site) 0.9(prior) EPD3(model)";
chr19	MotifLocator	misc_feature	47053750	47053763	3681.83	+	.	label="CEBPA_01"; bound_moiety="CEBPA_01"; db_xref="Transfac:M00116"; inference="nucleotide motif:Transfac:M00116"; note="TTATTGCAAAAGCT(site) 0.9(prior) EPD3(model)";
chr19	MotifLocator	misc_feature	47053750	47053763	1452.98	+	.	label="CEBPB_02"; bound_moiety="CEBPB_02"; db_xref="Transfac:M00117"; inference="nucleotide motif:Transfac:M00117"; note="TTATTGCAAAAGCT(site) 0.9(prior) EPD3(model)";
chr19	MotifLocator	misc_feature	47053750	47053763	3681.83	+	.	label="CEBPA_01"; bound_moiety="CEBPA_01"; db_xref="Transfac:M00116"; inference="nucleotide motif:Transfac:M00116"; note="TTATTGCAAAAGCT(site) 0.9(prior) EPD3(model)";
chr19	MotifLocator	misc_feature	47053773	47053780	109.947	+	.	label="CAP_01"; bound_moiety="CAP_01"; db_xref="Transfac:M00253"; inference="nucleotide motif:Transfac:M00253"; note="TCAGTTGT(site) 0.9(prior) EPD3(model)";
chr19	MotifLocator	misc_feature	47053774	47053780	62.1468	+	.	label="AP2REP_01"; bound_moiety="AP2REP_01"; db_xref="Transfac:M00468"; inference="nucleotide motif:Transfac:M00468"; note="CAGTTGT(site) 0.9(prior) EPD3(model)";
chr19	MotifLocator	misc_feature	47053778	47053783	68.8403	+	.	label="AML1_01"; bound_moiety="AML1_01"; db_xref="Transfac:M00271"; inference="nucleotide motif:Transfac:M00271"; note="TGTGGC(site) 0.9(prior) EPD3(model)";
chr19	MotifLocator	misc_feature	47053781	47053788	36.0691	+	.	label="STAT4_01"; bound_moiety="STAT4_01"; db_xref="Transfac:M00498"; inference="nucleotide motif:Transfac:M00498"; note="GGCTTCAA(site) 0.9(prior) EPD3(model)";
chr19	MotifLocator	misc_feature	47053808	47053816	272.739	+	.	label="HOXA3_01"; bound_moiety="HOXA3_01"; db_xref="Transfac:M00395"; inference="nucleotide motif:Transfac:M00395"; note="CCTTATGTG(site) 0.9(prior) EPD3(model)";
chr19	MotifLocator	misc_feature	47053808	47053816	386.735	+	.	label="MSX1_01"; bound_moiety="MSX1_01"; db_xref="Transfac:M00394"; inference="nucleotide motif:Transfac:M00394"; note="CCTTATGTG(site) 0.9(prior) EPD3(model)";
chr19	MotifLocator	misc_feature	47053808	47053816	272.739	+	.	label="HOXA3_01"; bound_moiety="HOXA3_01"; db_xref="Transfac:M00395"; inference="nucleotide motif:Transfac:M00395"; note="CCTTATGTG(site) 0.9(prior) EPD3(model)";
chr19	MotifLocator	misc_feature	47053808	47053816	386.735	+	.	label="MSX1_01"; bound_moiety="MSX1_01"; db_xref="Transfac:M00394"; inference="nucleotide motif:Transfac:M00394"; note="CCTTATGTG(site) 0.9(prior) EPD3(model)";
chr19	MotifLocator	misc_feature	47053846	47053853	79.3758	+	.	label="CAP_01"; bound_moiety="CAP_01"; db_xref="Transfac:M00253"; inference="nucleotide motif:Transfac:M00253"; note="TCAGTTGA(site) 0.9(prior) EPD3(model)";
chr19	MotifLocator	misc_feature	47053847	47053853	82.4963	+	.	label="AP2REP_01"; bound_moiety="AP2REP_01"; db_xref="Transfac:M00468"; inference="nucleotide motif:Transfac:M00468"; note="CAGTTGA(site) 0.9(prior) EPD3(model)";
chr19	MotifLocator	misc_feature	47053851	47053860	183.292	+	.	label="P53_02"; bound_moiety="P53_02"; db_xref="Transfac:M00272"; inference="nucleotide motif:Transfac:M00272"; note="TGACTGGTCT(site) 0.9(prior) EPD3(model)";
chr19	MotifLocator	misc_feature	47053860	47053871	177.062	+	.	label="PAX4_03"; bound_moiety="PAX4_03"; db_xref="Transfac:M00378"; inference="nucleotide motif:Transfac:M00378"; note="TATAACCACCTC(site) 0.9(prior) EPD3(model)";
chr19	MotifLocator	misc_feature	47053861	47053867	45.7972	+	.	label="CDXA_02"; bound_moiety="CDXA_02"; db_xref="Transfac:M00101"; inference="nucleotide motif:Transfac:M00101"; note="ATAACCA(site) 0.9(prior) EPD3(model)";
chr19	MotifLocator	misc_feature	47053872	47053879	22.0121	+	.	label="CAP_01"; bound_moiety="CAP_01"; db_xref="Transfac:M00253"; inference="nucleotide motif:Transfac:M00253"; note="ACAGAGTT(site) 0.9(prior) EPD3(model)";
chr19	MotifLocator	misc_feature	47053876	47053886	24326.1	+	.	label="TGIF_01"; bound_moiety="TGIF_01"; db_xref="Transfac:M00418"; inference="nucleotide motif:Transfac:M00418"; note="AGTTGTCAATT(site) 0.9(prior) EPD3(model)";
chr19	MotifLocator	misc_feature	47053880	47053892	530.186	+	.	label="TCF11_01"; bound_moiety="TCF11_01"; db_xref="Transfac:M00285"; inference="nucleotide motif:Transfac:M00285"; note="GTCAATTATGAAC(site) 0.9(prior) EPD3(model)";
chr19	MotifLocator	misc_feature	47053881	47053888	34.1085	+	.	label="CAP_01"; bound_moiety="CAP_01"; db_xref="Transfac:M00253"; inference="nucleotide motif:Transfac:M00253"; note="TCAATTAT(site) 0.9(prior) EPD3(model)";
chr19	MotifLocator	misc_feature	47053882	47053889	94.965	+	.	label="STAT4_01"; bound_moiety="STAT4_01"; db_xref="Transfac:M00498"; inference="nucleotide motif:Transfac:M00498"; note="CAATTATG(site) 0.9(prior) EPD3(model)";
chr19	MotifLocator	misc_feature	47053882	47053889	60.4892	+	.	label="STAT1_03"; bound_moiety="STAT1_03"; db_xref="Transfac:M00496"; inference="nucleotide motif:Transfac:M00496"; note="CAATTATG(site) 0.9(prior) EPD3(model)";
chr19	MotifLocator	misc_feature	47053882	47053889	94.965	+	.	label="STAT4_01"; bound_moiety="STAT4_01"; db_xref="Transfac:M00498"; inference="nucleotide motif:Transfac:M00498"; note="CAATTATG(site) 0.9(prior) EPD3(model)";
chr19	MotifLocator	misc_feature	47053882	47053889	60.4892	+	.	label="STAT1_03"; bound_moiety="STAT1_03"; db_xref="Transfac:M00496"; inference="nucleotide motif:Transfac:M00496"; note="CAATTATG(site) 0.9(prior) EPD3(model)";
chr19	MotifLocator	misc_feature	47053883	47053889	745.112	+	.	label="CDXA_02"; bound_moiety="CDXA_02"; db_xref="Transfac:M00101"; inference="nucleotide motif:Transfac:M00101"; note="AATTATG(site) 0.9(prior) EPD3(model)";
chr19	MotifLocator	misc_feature	47053883	47053889	433.569	+	.	label="CDXA_01"; bound_moiety="CDXA_01"; db_xref="Transfac:M00100"; inference="nucleotide motif:Transfac:M00100"; note="AATTATG(site) 0.9(prior) EPD3(model)";
chr19	MotifLocator	misc_feature	47053883	47053889	745.112	+	.	label="CDXA_02"; bound_moiety="CDXA_02"; db_xref="Transfac:M00101"; inference="nucleotide motif:Transfac:M00101"; note="AATTATG(site) 0.9(prior) EPD3(model)";
chr19	MotifLocator	misc_feature	47053883	47053889	433.569	+	.	label="CDXA_01"; bound_moiety="CDXA_01"; db_xref="Transfac:M00100"; inference="nucleotide motif:Transfac:M00100"; note="AATTATG(site) 0.9(prior) EPD3(model)";
chr19	MotifLocator	misc_feature	47053898	47053904	35.5911	+	.	label="CDXA_02"; bound_moiety="CDXA_02"; db_xref="Transfac:M00101"; inference="nucleotide motif:Transfac:M00101"; note="AAAACTA(site) 0.9(prior) EPD3(model)";
chr19	MotifLocator	misc_feature	47053899	47053905	476.537	+	.	label="SRY_01"; bound_moiety="SRY_01"; db_xref="Transfac:M00148"; inference="nucleotide motif:Transfac:M00148"; note="AAACTAA(site) 0.9(prior) EPD3(model)";
chr19	MotifLocator	misc_feature	47053912	47053922	2307.99	+	.	label="PAX4_02"; bound_moiety="PAX4_02"; db_xref="Transfac:M00377"; inference="nucleotide motif:Transfac:M00377"; note="CAAAAATTAAC(site) 0.9(prior) EPD3(model)";
chr19	MotifLocator	misc_feature	47053916	47053925	451.239	+	.	label="FOXO1_01"; bound_moiety="FOXO1_01"; db_xref="Transfac:M00473"; inference="nucleotide motif:Transfac:M00473"; note="AATTAACACC(site) 0.9(prior) EPD3(model)";
chr19	MotifLocator	misc_feature	47053917	47053923	100.001	+	.	label="CDXA_02"; bound_moiety="CDXA_02"; db_xref="Transfac:M00101"; inference="nucleotide motif:Transfac:M00101"; note="ATTAACA(site) 0.9(prior) EPD3(model)";
chr19	MotifLocator	misc_feature	47053932	47053939	25.6044	+	.	label="CAP_01"; bound_moiety="CAP_01"; db_xref="Transfac:M00253"; inference="nucleotide motif:Transfac:M00253"; note="ACAGTGCT(site) 0.9(prior) EPD3(model)";
chr19	MotifLocator	misc_feature	47053933	47053939	53.2435	+	.	label="AP2REP_01"; bound_moiety="AP2REP_01"; db_xref="Transfac:M00468"; inference="nucleotide motif:Transfac:M00468"; note="CAGTGCT(site) 0.9(prior) EPD3(model)";
chr19	MotifLocator	misc_feature	47053948	47053955	99.568	+	.	label="STAT5A_04"; bound_moiety="STAT5A_04"; db_xref="Transfac:M00499"; inference="nucleotide motif:Transfac:M00499"; note="GTGTTCTC(site) 0.9(prior) EPD3(model)";
chr19	MotifLocator	misc_feature	47053959	47053965	105.899	+	.	label="SRY_01"; bound_moiety="SRY_01"; db_xref="Transfac:M00148"; inference="nucleotide motif:Transfac:M00148"; note="AATCACA(site) 0.9(prior) EPD3(model)";
chr19	MotifLocator	misc_feature	47053961	47053968	19.5463	+	.	label="CAP_01"; bound_moiety="CAP_01"; db_xref="Transfac:M00253"; inference="nucleotide motif:Transfac:M00253"; note="TCACAGAC(site) 0.9(prior) EPD3(model)";
chr19	MotifLocator	misc_feature	47053963	47053970	20.3544	+	.	label="CAP_01"; bound_moiety="CAP_01"; db_xref="Transfac:M00253"; inference="nucleotide motif:Transfac:M00253"; note="ACAGACTG(site) 0.9(prior) EPD3(model)";
chr19	MotifLocator	misc_feature	47053971	47053978	21.8374	+	.	label="CAP_01"; bound_moiety="CAP_01"; db_xref="Transfac:M00253"; inference="nucleotide motif:Transfac:M00253"; note="CCAGAATT(site) 0.9(prior) EPD3(model)";
chr19	MotifLocator	misc_feature	47053987	47053996	4217.65	+	.	label="TATA_C"; bound_moiety="TATA_C"; db_xref="Transfac:M00216"; inference="nucleotide motif:Transfac:M00216"; note="TCTTTAAAAT(site) 0.9(prior) EPD3(model)";
chr19	MotifLocator	misc_feature	47053994	47054000	152.551	+	.	label="SRY_01"; bound_moiety="SRY_01"; db_xref="Transfac:M00148"; inference="nucleotide motif:Transfac:M00148"; note="AATCATA(site) 0.9(prior) EPD3(model)";
chr19	MotifLocator	misc_feature	47053996	47054005	909.345	+	.	label="FOXO1_01"; bound_moiety="FOXO1_01"; db_xref="Transfac:M00473"; inference="nucleotide motif:Transfac:M00473"; note="TCATAACAAT(site) 0.9(prior) EPD3(model)";
chr19	MotifLocator	misc_feature	47053996	47054009	33354.8	+	.	label="SOX9_B1"; bound_moiety="SOX9_B1"; db_xref="Transfac:M00410"; inference="nucleotide motif:Transfac:M00410"; note="TCATAACAATAGTG(site) 0.9(prior) EPD3(model)";
chr19	MotifLocator	misc_feature	47053996	47054003	54.9959	+	.	label="CAP_01"; bound_moiety="CAP_01"; db_xref="Transfac:M00253"; inference="nucleotide motif:Transfac:M00253"; note="TCATAACA(site) 0.9(prior) EPD3(model)";
chr19	MotifLocator	misc_feature	47053996	47054005	909.345	+	.	label="FOXO1_01"; bound_moiety="FOXO1_01"; db_xref="Transfac:M00473"; inference="nucleotide motif:Transfac:M00473"; note="TCATAACAAT(site) 0.9(prior) EPD3(model)";
chr19	MotifLocator	misc_feature	47053996	47054009	33354.8	+	.	label="SOX9_B1"; bound_moiety="SOX9_B1"; db_xref="Transfac:M00410"; inference="nucleotide motif:Transfac:M00410"; note="TCATAACAATAGTG(site) 0.9(prior) EPD3(model)";
chr19	MotifLocator	misc_feature	47053996	47054003	54.9959	+	.	label="CAP_01"; bound_moiety="CAP_01"; db_xref="Transfac:M00253"; inference="nucleotide motif:Transfac:M00253"; note="TCATAACA(site) 0.9(prior) EPD3(model)";
chr19	MotifLocator	misc_feature	47053997	47054008	38514.1	+	.	label="SRY_02"; bound_moiety="SRY_02"; db_xref="Transfac:M00160"; inference="nucleotide motif:Transfac:M00160"; note="CATAACAATAGT(site) 0.9(prior) EPD3(model)";
chr19	MotifLocator	misc_feature	47053998	47054007	21878.5	+	.	label="SOX5_01"; bound_moiety="SOX5_01"; db_xref="Transfac:M00042"; inference="nucleotide motif:Transfac:M00042"; note="ATAACAATAG(site) 0.9(prior) EPD3(model)";
chr19	MotifLocator	misc_feature	47054002	47054014	8909	+	.	label="IRF1_01"; bound_moiety="IRF1_01"; db_xref="Transfac:M00062"; inference="nucleotide motif:Transfac:M00062"; note="CAATAGTGAAAAT(site) 0.9(prior) EPD3(model)";
chr19	MotifLocator	misc_feature	47054023	47054030	55.2981	+	.	label="STAT4_01"; bound_moiety="STAT4_01"; db_xref="Transfac:M00498"; inference="nucleotide motif:Transfac:M00498"; note="TCATTCTT(site) 0.9(prior) EPD3(model)";
chr19	MotifLocator	misc_feature	47054023	47054030	136.348	+	.	label="CAP_01"; bound_moiety="CAP_01"; db_xref="Transfac:M00253"; inference="nucleotide motif:Transfac:M00253"; note="TCATTCTT(site) 0.9(prior) EPD3(model)";
chr19	MotifLocator	misc_feature	47054023	47054030	55.2981	+	.	label="STAT4_01"; bound_moiety="STAT4_01"; db_xref="Transfac:M00498"; inference="nucleotide motif:Transfac:M00498"; note="TCATTCTT(site) 0.9(prior) EPD3(model)";
chr19	MotifLocator	misc_feature	47054023	47054030	136.348	+	.	label="CAP_01"; bound_moiety="CAP_01"; db_xref="Transfac:M00253"; inference="nucleotide motif:Transfac:M00253"; note="TCATTCTT(site) 0.9(prior) EPD3(model)";
chr19	MotifLocator	misc_feature	47054026	47054038	2598.1	+	.	label="AREB6_01"; bound_moiety="AREB6_01"; db_xref="Transfac:M00412"; inference="nucleotide motif:Transfac:M00412"; note="TTCTTACCTGGAA(site) 0.9(prior) EPD3(model)";
chr19	MotifLocator	misc_feature	47054027	47054037	1538.64	+	.	label="DELTAEF1_01"; bound_moiety="DELTAEF1_01"; db_xref="Transfac:M00073"; inference="nucleotide motif:Transfac:M00073"; note="TCTTACCTGGA(site) 0.9(prior) EPD3(model)";
chr19	MotifLocator	misc_feature	47054046	47054058	672.935	+	.	label="TCF11_01"; bound_moiety="TCF11_01"; db_xref="Transfac:M00285"; inference="nucleotide motif:Transfac:M00285"; note="GTCACTTTGACAC(site) 0.9(prior) EPD3(model)";
chr19	MotifLocator	misc_feature	47054047	47054054	56.7218	+	.	label="CAP_01"; bound_moiety="CAP_01"; db_xref="Transfac:M00253"; inference="nucleotide motif:Transfac:M00253"; note="TCACTTTG(site) 0.9(prior) EPD3(model)";
chr19	MotifLocator	misc_feature	47054065	47054072	54.0109	+	.	label="CAP_01"; bound_moiety="CAP_01"; db_xref="Transfac:M00253"; inference="nucleotide motif:Transfac:M00253"; note="GCAGTCAT(site) 0.9(prior) EPD3(model)";
chr19	MotifLocator	misc_feature	47054068	47054080	915.19	+	.	label="TCF11_01"; bound_moiety="TCF11_01"; db_xref="Transfac:M00285"; inference="nucleotide motif:Transfac:M00285"; note="GTCATGATCTCAG(site) 0.9(prior) EPD3(model)";
chr19	MotifLocator	misc_feature	47054084	47054089	72.3619	+	.	label="AML1_01"; bound_moiety="AML1_01"; db_xref="Transfac:M00271"; inference="nucleotide motif:Transfac:M00271"; note="AGCGGT(site) 0.9(prior) EPD3(model)";
chr19	MotifLocator	misc_feature	47054101	47054108	24.8296	+	.	label="CAP_01"; bound_moiety="CAP_01"; db_xref="Transfac:M00253"; inference="nucleotide motif:Transfac:M00253"; note="ACATTGTA(site) 0.9(prior) EPD3(model)";
chr19	MotifLocator	misc_feature	47054108	47054115	26.8332	+	.	label="CAP_01"; bound_moiety="CAP_01"; db_xref="Transfac:M00253"; inference="nucleotide motif:Transfac:M00253"; note="ACATTTAT(site) 0.9(prior) EPD3(model)";
chr19	MotifLocator	misc_feature	47054109	47054116	84.8655	+	.	label="STAT4_01"; bound_moiety="STAT4_01"; db_xref="Transfac:M00498"; inference="nucleotide motif:Transfac:M00498"; note="CATTTATC(site) 0.9(prior) EPD3(model)";
chr19	MotifLocator	misc_feature	47054109	47054116	142.37	+	.	label="STAT1_03"; bound_moiety="STAT1_03"; db_xref="Transfac:M00496"; inference="nucleotide motif:Transfac:M00496"; note="CATTTATC(site) 0.9(prior) EPD3(model)";
chr19	MotifLocator	misc_feature	47054109	47054116	84.8655	+	.	label="STAT4_01"; bound_moiety="STAT4_01"; db_xref="Transfac:M00498"; inference="nucleotide motif:Transfac:M00498"; note="CATTTATC(site) 0.9(prior) EPD3(model)";
chr19	MotifLocator	misc_feature	47054109	47054116	142.37	+	.	label="STAT1_03"; bound_moiety="STAT1_03"; db_xref="Transfac:M00496"; inference="nucleotide motif:Transfac:M00496"; note="CATTTATC(site) 0.9(prior) EPD3(model)";
chr19	MotifLocator	misc_feature	47054110	47054116	232.387	+	.	label="CDXA_01"; bound_moiety="CDXA_01"; db_xref="Transfac:M00100"; inference="nucleotide motif:Transfac:M00100"; note="ATTTATC(site) 0.9(prior) EPD3(model)";
chr19	MotifLocator	misc_feature	47054112	47054118	60.306	+	.	label="CDXA_02"; bound_moiety="CDXA_02"; db_xref="Transfac:M00101"; inference="nucleotide motif:Transfac:M00101"; note="TTATCTA(site) 0.9(prior) EPD3(model)";
chr19	MotifLocator	misc_feature	47054113	47054119	116.422	+	.	label="SRY_01"; bound_moiety="SRY_01"; db_xref="Transfac:M00148"; inference="nucleotide motif:Transfac:M00148"; note="TATCTAA(site) 0.9(prior) EPD3(model)";
chr19	MotifLocator	misc_feature	47054115	47054123	143.06	+	.	label="PAX2_02"; bound_moiety="PAX2_02"; db_xref="Transfac:M00486"; inference="nucleotide motif:Transfac:M00486"; note="TCTAAACTT(site) 0.9(prior) EPD3(model)";
chr19	MotifLocator	misc_feature	47054116	47054125	286.671	+	.	label="MYB_Q6"; bound_moiety="MYB_Q6"; db_xref="Transfac:M00183"; inference="nucleotide motif:Transfac:M00183"; note="CTAAACTTTC(site) 0.9(prior) EPD3(model)";
chr19	MotifLocator	misc_feature	47054120	47054127	67.8033	+	.	label="STAT6_02"; bound_moiety="STAT6_02"; db_xref="Transfac:M00500"; inference="nucleotide motif:Transfac:M00500"; note="ACTTTCTA(site) 0.9(prior) EPD3(model)";
chr19	MotifLocator	misc_feature	47054120	47054127	108.494	+	.	label="STAT5A_04"; bound_moiety="STAT5A_04"; db_xref="Transfac:M00499"; inference="nucleotide motif:Transfac:M00499"; note="ACTTTCTA(site) 0.9(prior) EPD3(model)";
chr19	MotifLocator	misc_feature	47054120	47054127	67.8033	+	.	label="STAT6_02"; bound_moiety="STAT6_02"; db_xref="Transfac:M00500"; inference="nucleotide motif:Transfac:M00500"; note="ACTTTCTA(site) 0.9(prior) EPD3(model)";
chr19	MotifLocator	misc_feature	47054120	47054127	108.494	+	.	label="STAT5A_04"; bound_moiety="STAT5A_04"; db_xref="Transfac:M00499"; inference="nucleotide motif:Transfac:M00499"; note="ACTTTCTA(site) 0.9(prior) EPD3(model)";
chr19	MotifLocator	misc_feature	47054121	47054127	42.8993	+	.	label="CDXA_02"; bound_moiety="CDXA_02"; db_xref="Transfac:M00101"; inference="nucleotide motif:Transfac:M00101"; note="CTTTCTA(site) 0.9(prior) EPD3(model)";
chr19	MotifLocator	misc_feature	47054127	47054138	534.735	+	.	label="CAAT_01"; bound_moiety="CAAT_01"; db_xref="Transfac:M00254"; inference="nucleotide motif:Transfac:M00254"; note="AATGTCCAAGGA(site) 0.9(prior) EPD3(model)";
chr19	MotifLocator	misc_feature	47054140	47054147	29.8232	+	.	label="CAP_01"; bound_moiety="CAP_01"; db_xref="Transfac:M00253"; inference="nucleotide motif:Transfac:M00253"; note="GCAGAATC(site) 0.9(prior) EPD3(model)";
chr19	MotifLocator	misc_feature	47054170	47054178	110.766	+	.	label="HOXA3_01"; bound_moiety="HOXA3_01"; db_xref="Transfac:M00395"; inference="nucleotide motif:Transfac:M00395"; note="CATGATGTT(site) 0.9(prior) EPD3(model)";
chr19	MotifLocator	misc_feature	47054170	47054179	145.05	+	.	label="GATA2_01"; bound_moiety="GATA2_01"; db_xref="Transfac:M00076"; inference="nucleotide motif:Transfac:M00076"; note="CATGATGTTA(site) 0.9(prior) EPD3(model)";
chr19	MotifLocator	misc_feature	47054170	47054179	321.047	+	.	label="GATA1_01"; bound_moiety="GATA1_01"; db_xref="Transfac:M00075"; inference="nucleotide motif:Transfac:M00075"; note="CATGATGTTA(site) 0.9(prior) EPD3(model)";
chr19	MotifLocator	misc_feature	47054170	47054178	110.766	+	.	label="HOXA3_01"; bound_moiety="HOXA3_01"; db_xref="Transfac:M00395"; inference="nucleotide motif:Transfac:M00395"; note="CATGATGTT(site) 0.9(prior) EPD3(model)";
chr19	MotifLocator	misc_feature	47054170	47054179	145.05	+	.	label="GATA2_01"; bound_moiety="GATA2_01"; db_xref="Transfac:M00076"; inference="nucleotide motif:Transfac:M00076"; note="CATGATGTTA(site) 0.9(prior) EPD3(model)";
chr19	MotifLocator	misc_feature	47054170	47054179	321.047	+	.	label="GATA1_01"; bound_moiety="GATA1_01"; db_xref="Transfac:M00075"; inference="nucleotide motif:Transfac:M00075"; note="CATGATGTTA(site) 0.9(prior) EPD3(model)";
chr19	MotifLocator	misc_feature	47054171	47054177	67.1222	+	.	label="EN1_01"; bound_moiety="EN1_01"; db_xref="Transfac:M00396"; inference="nucleotide motif:Transfac:M00396"; note="ATGATGT(site) 0.9(prior) EPD3(model)";
chr19	MotifLocator	misc_feature	47054171	47054179	122.729	+	.	label="GATA3_01"; bound_moiety="GATA3_01"; db_xref="Transfac:M00077"; inference="nucleotide motif:Transfac:M00077"; note="ATGATGTTA(site) 0.9(prior) EPD3(model)";
chr19	MotifLocator	misc_feature	47054171	47054177	67.1222	+	.	label="EN1_01"; bound_moiety="EN1_01"; db_xref="Transfac:M00396"; inference="nucleotide motif:Transfac:M00396"; note="ATGATGT(site) 0.9(prior) EPD3(model)";
chr19	MotifLocator	misc_feature	47054171	47054179	122.729	+	.	label="GATA3_01"; bound_moiety="GATA3_01"; db_xref="Transfac:M00077"; inference="nucleotide motif:Transfac:M00077"; note="ATGATGTTA(site) 0.9(prior) EPD3(model)";
chr19	MotifLocator	misc_feature	47054183	47054196	7256.11	+	.	label="CEBP_Q2"; bound_moiety="CEBP_Q2"; db_xref="Transfac:M00190"; inference="nucleotide motif:Transfac:M00190"; note="CCGTTGCATAAATA(site) 0.9(prior) EPD3(model)";
chr19	MotifLocator	misc_feature	47054183	47054196	1967.38	+	.	label="CEBPB_02"; bound_moiety="CEBPB_02"; db_xref="Transfac:M00117"; inference="nucleotide motif:Transfac:M00117"; note="CCGTTGCATAAATA(site) 0.9(prior) EPD3(model)";
chr19	MotifLocator	misc_feature	47054183	47054196	3094.58	+	.	label="CEBPA_01"; bound_moiety="CEBPA_01"; db_xref="Transfac:M00116"; inference="nucleotide motif:Transfac:M00116"; note="CCGTTGCATAAATA(site) 0.9(prior) EPD3(model)";
chr19	MotifLocator	misc_feature	47054183	47054196	7256.11	+	.	label="CEBP_Q2"; bound_moiety="CEBP_Q2"; db_xref="Transfac:M00190"; inference="nucleotide motif:Transfac:M00190"; note="CCGTTGCATAAATA(site) 0.9(prior) EPD3(model)";
chr19	MotifLocator	misc_feature	47054183	47054196	1967.38	+	.	label="CEBPB_02"; bound_moiety="CEBPB_02"; db_xref="Transfac:M00117"; inference="nucleotide motif:Transfac:M00117"; note="CCGTTGCATAAATA(site) 0.9(prior) EPD3(model)";
chr19	MotifLocator	misc_feature	47054183	47054196	3094.58	+	.	label="CEBPA_01"; bound_moiety="CEBPA_01"; db_xref="Transfac:M00116"; inference="nucleotide motif:Transfac:M00116"; note="CCGTTGCATAAATA(site) 0.9(prior) EPD3(model)";
chr19	MotifLocator	misc_feature	47054185	47054200	33738.1	+	.	label="FREAC7_01"; bound_moiety="FREAC7_01"; db_xref="Transfac:M00293"; inference="nucleotide motif:Transfac:M00293"; note="GTTGCATAAATACATG(site) 0.9(prior) EPD3(model)";
chr19	MotifLocator	misc_feature	47054185	47054194	6464.97	+	.	label="HLF_01"; bound_moiety="HLF_01"; db_xref="Transfac:M00260"; inference="nucleotide motif:Transfac:M00260"; note="GTTGCATAAA(site) 0.9(prior) EPD3(model)";
chr19	MotifLocator	misc_feature	47054185	47054194	6525.42	+	.	label="VBP_01"; bound_moiety="VBP_01"; db_xref="Transfac:M00228"; inference="nucleotide motif:Transfac:M00228"; note="GTTGCATAAA(site) 0.9(prior) EPD3(model)";
chr19	MotifLocator	misc_feature	47054185	47054200	33738.1	+	.	label="FREAC7_01"; bound_moiety="FREAC7_01"; db_xref="Transfac:M00293"; inference="nucleotide motif:Transfac:M00293"; note="GTTGCATAAATACATG(site) 0.9(prior) EPD3(model)";
chr19	MotifLocator	misc_feature	47054185	47054194	6464.97	+	.	label="HLF_01"; bound_moiety="HLF_01"; db_xref="Transfac:M00260"; inference="nucleotide motif:Transfac:M00260"; note="GTTGCATAAA(site) 0.9(prior) EPD3(model)";
chr19	MotifLocator	misc_feature	47054185	47054194	6525.42	+	.	label="VBP_01"; bound_moiety="VBP_01"; db_xref="Transfac:M00228"; inference="nucleotide motif:Transfac:M00228"; note="GTTGCATAAA(site) 0.9(prior) EPD3(model)";
chr19	MotifLocator	misc_feature	47054187	47054199	1068.08	+	.	label="OCT1_03"; bound_moiety="OCT1_03"; db_xref="Transfac:M00137"; inference="nucleotide motif:Transfac:M00137"; note="TGCATAAATACAT(site) 0.9(prior) EPD3(model)";
chr19	MotifLocator	misc_feature	47054188	47054195	19.7194	+	.	label="CAP_01"; bound_moiety="CAP_01"; db_xref="Transfac:M00253"; inference="nucleotide motif:Transfac:M00253"; note="GCATAAAT(site) 0.9(prior) EPD3(model)";
chr19	MotifLocator	misc_feature	47054188	47054202	2026.33	+	.	label="TATA_01"; bound_moiety="TATA_01"; db_xref="Transfac:M00252"; inference="nucleotide motif:Transfac:M00252"; note="GCATAAATACATGCC(site) 0.9(prior) EPD3(model)";
chr19	MotifLocator	misc_feature	47054188	47054195	19.7194	+	.	label="CAP_01"; bound_moiety="CAP_01"; db_xref="Transfac:M00253"; inference="nucleotide motif:Transfac:M00253"; note="GCATAAAT(site) 0.9(prior) EPD3(model)";
chr19	MotifLocator	misc_feature	47054188	47054202	2026.33	+	.	label="TATA_01"; bound_moiety="TATA_01"; db_xref="Transfac:M00252"; inference="nucleotide motif:Transfac:M00252"; note="GCATAAATACATGCC(site) 0.9(prior) EPD3(model)";
chr19	MotifLocator	misc_feature	47054189	47054197	323.603	+	.	label="PAX2_02"; bound_moiety="PAX2_02"; db_xref="Transfac:M00486"; inference="nucleotide motif:Transfac:M00486"; note="CATAAATAC(site) 0.9(prior) EPD3(model)";
chr19	MotifLocator	misc_feature	47054189	47054196	2247.26	+	.	label="TBP_01"; bound_moiety="TBP_01"; db_xref="Transfac:M00471"; inference="nucleotide motif:Transfac:M00471"; note="CATAAATA(site) 0.9(prior) EPD3(model)";
chr19	MotifLocator	misc_feature	47054189	47054202	974.579	+	.	label="OCT1_06"; bound_moiety="OCT1_06"; db_xref="Transfac:M00162"; inference="nucleotide motif:Transfac:M00162"; note="CATAAATACATGCC(site) 0.9(prior) EPD3(model)";
chr19	MotifLocator	misc_feature	47054189	47054197	323.603	+	.	label="PAX2_02"; bound_moiety="PAX2_02"; db_xref="Transfac:M00486"; inference="nucleotide motif:Transfac:M00486"; note="CATAAATAC(site) 0.9(prior) EPD3(model)";
chr19	MotifLocator	misc_feature	47054189	47054196	2247.26	+	.	label="TBP_01"; bound_moiety="TBP_01"; db_xref="Transfac:M00471"; inference="nucleotide motif:Transfac:M00471"; note="CATAAATA(site) 0.9(prior) EPD3(model)";
chr19	MotifLocator	misc_feature	47054189	47054202	974.579	+	.	label="OCT1_06"; bound_moiety="OCT1_06"; db_xref="Transfac:M00162"; inference="nucleotide motif:Transfac:M00162"; note="CATAAATACATGCC(site) 0.9(prior) EPD3(model)";
chr19	MotifLocator	misc_feature	47054190	47054196	211.933	+	.	label="CDXA_02"; bound_moiety="CDXA_02"; db_xref="Transfac:M00101"; inference="nucleotide motif:Transfac:M00101"; note="ATAAATA(site) 0.9(prior) EPD3(model)";
chr19	MotifLocator	misc_feature	47054192	47054198	31.8725	+	.	label="CDXA_02"; bound_moiety="CDXA_02"; db_xref="Transfac:M00101"; inference="nucleotide motif:Transfac:M00101"; note="AAATACA(site) 0.9(prior) EPD3(model)";
chr19	MotifLocator	misc_feature	47054194	47054203	1239.29	+	.	label="P53_02"; bound_moiety="P53_02"; db_xref="Transfac:M00272"; inference="nucleotide motif:Transfac:M00272"; note="ATACATGCCT(site) 0.9(prior) EPD3(model)";
chr19	MotifLocator	misc_feature	47054209	47054216	29.2661	+	.	label="STAT4_01"; bound_moiety="STAT4_01"; db_xref="Transfac:M00498"; inference="nucleotide motif:Transfac:M00498"; note="GCCTTATG(site) 0.9(prior) EPD3(model)";
chr19	MotifLocator	misc_feature	47054209	47054217	142.119	+	.	label="AP2GAMMA_01"; bound_moiety="AP2GAMMA_01"; db_xref="Transfac:M00470"; inference="nucleotide motif:Transfac:M00470"; note="GCCTTATGT(site) 0.9(prior) EPD3(model)";
chr19	MotifLocator	misc_feature	47054209	47054217	90.6373	+	.	label="AP2ALPHA_01"; bound_moiety="AP2ALPHA_01"; db_xref="Transfac:M00469"; inference="nucleotide motif:Transfac:M00469"; note="GCCTTATGT(site) 0.9(prior) EPD3(model)";
chr19	MotifLocator	misc_feature	47054209	47054216	29.2661	+	.	label="STAT4_01"; bound_moiety="STAT4_01"; db_xref="Transfac:M00498"; inference="nucleotide motif:Transfac:M00498"; note="GCCTTATG(site) 0.9(prior) EPD3(model)";
chr19	MotifLocator	misc_feature	47054209	47054217	142.119	+	.	label="AP2GAMMA_01"; bound_moiety="AP2GAMMA_01"; db_xref="Transfac:M00470"; inference="nucleotide motif:Transfac:M00470"; note="GCCTTATGT(site) 0.9(prior) EPD3(model)";
chr19	MotifLocator	misc_feature	47054209	47054217	90.6373	+	.	label="AP2ALPHA_01"; bound_moiety="AP2ALPHA_01"; db_xref="Transfac:M00469"; inference="nucleotide motif:Transfac:M00469"; note="GCCTTATGT(site) 0.9(prior) EPD3(model)";
chr19	MotifLocator	misc_feature	47054210	47054218	149.804	+	.	label="HOXA3_01"; bound_moiety="HOXA3_01"; db_xref="Transfac:M00395"; inference="nucleotide motif:Transfac:M00395"; note="CCTTATGTC(site) 0.9(prior) EPD3(model)";
chr19	MotifLocator	misc_feature	47054221	47054229	128.486	+	.	label="PAX2_02"; bound_moiety="PAX2_02"; db_xref="Transfac:M00486"; inference="nucleotide motif:Transfac:M00486"; note="TCAAAACTC(site) 0.9(prior) EPD3(model)";
chr19	MotifLocator	misc_feature	47054231	47054238	51.8528	+	.	label="STAT4_01"; bound_moiety="STAT4_01"; db_xref="Transfac:M00498"; inference="nucleotide motif:Transfac:M00498"; note="GCTTTATA(site) 0.9(prior) EPD3(model)";
chr19	MotifLocator	misc_feature	47054232	47054238	56.8334	+	.	label="CDXA_02"; bound_moiety="CDXA_02"; db_xref="Transfac:M00101"; inference="nucleotide motif:Transfac:M00101"; note="CTTTATA(site) 0.9(prior) EPD3(model)";
chr19	MotifLocator	misc_feature	47054232	47054238	281.815	+	.	label="CDXA_01"; bound_moiety="CDXA_01"; db_xref="Transfac:M00100"; inference="nucleotide motif:Transfac:M00100"; note="CTTTATA(site) 0.9(prior) EPD3(model)";
chr19	MotifLocator	misc_feature	47054232	47054238	56.8334	+	.	label="CDXA_02"; bound_moiety="CDXA_02"; db_xref="Transfac:M00101"; inference="nucleotide motif:Transfac:M00101"; note="CTTTATA(site) 0.9(prior) EPD3(model)";
chr19	MotifLocator	misc_feature	47054232	47054238	281.815	+	.	label="CDXA_01"; bound_moiety="CDXA_01"; db_xref="Transfac:M00100"; inference="nucleotide motif:Transfac:M00100"; note="CTTTATA(site) 0.9(prior) EPD3(model)";
chr19	MotifLocator	misc_feature	47054234	47054240	77.7939	+	.	label="CDXA_02"; bound_moiety="CDXA_02"; db_xref="Transfac:M00101"; inference="nucleotide motif:Transfac:M00101"; note="TTATATA(site) 0.9(prior) EPD3(model)";
chr19	MotifLocator	misc_feature	47054237	47054244	4208.13	+	.	label="TBP_01"; bound_moiety="TBP_01"; db_xref="Transfac:M00471"; inference="nucleotide motif:Transfac:M00471"; note="TATAAATT(site) 0.9(prior) EPD3(model)";
chr19	MotifLocator	misc_feature	47054242	47054249	77.6376	+	.	label="STAT1_03"; bound_moiety="STAT1_03"; db_xref="Transfac:M00496"; inference="nucleotide motif:Transfac:M00496"; note="ATTTTACC(site) 0.9(prior) EPD3(model)";
chr19	MotifLocator	misc_feature	47054243	47054253	2454.78	+	.	label="DELTAEF1_01"; bound_moiety="DELTAEF1_01"; db_xref="Transfac:M00073"; inference="nucleotide motif:Transfac:M00073"; note="TTTTACCTAAG(site) 0.9(prior) EPD3(model)";
chr19	MotifLocator	misc_feature	47054248	47054256	95.3055	+	.	label="HOXA3_01"; bound_moiety="HOXA3_01"; db_xref="Transfac:M00395"; inference="nucleotide motif:Transfac:M00395"; note="CCTAAGCTT(site) 0.9(prior) EPD3(model)";
chr19	MotifLocator	misc_feature	47054251	47054262	636.2	+	.	label="PAX4_03"; bound_moiety="PAX4_03"; db_xref="Transfac:M00378"; inference="nucleotide motif:Transfac:M00378"; note="AAGCTTCACTCT(site) 0.9(prior) EPD3(model)";
chr19	MotifLocator	misc_feature	47054252	47054259	72.7738	+	.	label="STAT6_02"; bound_moiety="STAT6_02"; db_xref="Transfac:M00500"; inference="nucleotide motif:Transfac:M00500"; note="AGCTTCAC(site) 0.9(prior) EPD3(model)";
chr19	MotifLocator	misc_feature	47054256	47054263	142.464	+	.	label="CAP_01"; bound_moiety="CAP_01"; db_xref="Transfac:M00253"; inference="nucleotide motif:Transfac:M00253"; note="TCACTCTT(site) 0.9(prior) EPD3(model)";
chr19	MotifLocator	misc_feature	47054259	47054266	55.9071	+	.	label="STAT6_02"; bound_moiety="STAT6_02"; db_xref="Transfac:M00500"; inference="nucleotide motif:Transfac:M00500"; note="CTCTTCCC(site) 0.9(prior) EPD3(model)";
chr19	MotifLocator	misc_feature	47054259	47054266	53.9867	+	.	label="STAT3_02"; bound_moiety="STAT3_02"; db_xref="Transfac:M00497"; inference="nucleotide motif:Transfac:M00497"; note="CTCTTCCC(site) 0.9(prior) EPD3(model)";
chr19	MotifLocator	misc_feature	47054259	47054266	55.9071	+	.	label="STAT6_02"; bound_moiety="STAT6_02"; db_xref="Transfac:M00500"; inference="nucleotide motif:Transfac:M00500"; note="CTCTTCCC(site) 0.9(prior) EPD3(model)";
chr19	MotifLocator	misc_feature	47054259	47054266	53.9867	+	.	label="STAT3_02"; bound_moiety="STAT3_02"; db_xref="Transfac:M00497"; inference="nucleotide motif:Transfac:M00497"; note="CTCTTCCC(site) 0.9(prior) EPD3(model)";
chr19	MotifLocator	misc_feature	47054272	47054280	87.6272	+	.	label="HOXA3_01"; bound_moiety="HOXA3_01"; db_xref="Transfac:M00395"; inference="nucleotide motif:Transfac:M00395"; note="CCTATATTC(site) 0.9(prior) EPD3(model)";
chr19	MotifLocator	misc_feature	47054274	47054285	1543.31	+	.	label="PAX4_03"; bound_moiety="PAX4_03"; db_xref="Transfac:M00378"; inference="nucleotide motif:Transfac:M00378"; note="TATATTCACCCT(site) 0.9(prior) EPD3(model)";
chr19	MotifLocator	misc_feature	47054279	47054286	26.8866	+	.	label="CAP_01"; bound_moiety="CAP_01"; db_xref="Transfac:M00253"; inference="nucleotide motif:Transfac:M00253"; note="TCACCCTG(site) 0.9(prior) EPD3(model)";
chr19	MotifLocator	misc_feature	47054288	47054295	70.784	+	.	label="STAT6_02"; bound_moiety="STAT6_02"; db_xref="Transfac:M00500"; inference="nucleotide motif:Transfac:M00500"; note="CTCTTCCT(site) 0.9(prior) EPD3(model)";
chr19	MotifLocator	misc_feature	47054288	47054295	60.0471	+	.	label="STAT5A_04"; bound_moiety="STAT5A_04"; db_xref="Transfac:M00499"; inference="nucleotide motif:Transfac:M00499"; note="CTCTTCCT(site) 0.9(prior) EPD3(model)";
chr19	MotifLocator	misc_feature	47054288	47054295	70.784	+	.	label="STAT6_02"; bound_moiety="STAT6_02"; db_xref="Transfac:M00500"; inference="nucleotide motif:Transfac:M00500"; note="CTCTTCCT(site) 0.9(prior) EPD3(model)";
chr19	MotifLocator	misc_feature	47054288	47054295	60.0471	+	.	label="STAT5A_04"; bound_moiety="STAT5A_04"; db_xref="Transfac:M00499"; inference="nucleotide motif:Transfac:M00499"; note="CTCTTCCT(site) 0.9(prior) EPD3(model)";
chr19	MotifLocator	misc_feature	47054304	47054311	25.3952	+	.	label="CAP_01"; bound_moiety="CAP_01"; db_xref="Transfac:M00253"; inference="nucleotide motif:Transfac:M00253"; note="GCACTCCA(site) 0.9(prior) EPD3(model)";
chr19	MotifLocator	misc_feature	47054312	47054319	62.8221	+	.	label="STAT6_02"; bound_moiety="STAT6_02"; db_xref="Transfac:M00500"; inference="nucleotide motif:Transfac:M00500"; note="GAGTTCCT(site) 0.9(prior) EPD3(model)";
chr19	MotifLocator	misc_feature	47054312	47054319	73.5929	+	.	label="STAT5A_04"; bound_moiety="STAT5A_04"; db_xref="Transfac:M00499"; inference="nucleotide motif:Transfac:M00499"; note="GAGTTCCT(site) 0.9(prior) EPD3(model)";
chr19	MotifLocator	misc_feature	47054312	47054319	61.3062	+	.	label="STAT3_02"; bound_moiety="STAT3_02"; db_xref="Transfac:M00497"; inference="nucleotide motif:Transfac:M00497"; note="GAGTTCCT(site) 0.9(prior) EPD3(model)";
chr19	MotifLocator	misc_feature	47054312	47054319	62.8221	+	.	label="STAT6_02"; bound_moiety="STAT6_02"; db_xref="Transfac:M00500"; inference="nucleotide motif:Transfac:M00500"; note="GAGTTCCT(site) 0.9(prior) EPD3(model)";
chr19	MotifLocator	misc_feature	47054312	47054319	73.5929	+	.	label="STAT5A_04"; bound_moiety="STAT5A_04"; db_xref="Transfac:M00499"; inference="nucleotide motif:Transfac:M00499"; note="GAGTTCCT(site) 0.9(prior) EPD3(model)";
chr19	MotifLocator	misc_feature	47054312	47054319	61.3062	+	.	label="STAT3_02"; bound_moiety="STAT3_02"; db_xref="Transfac:M00497"; inference="nucleotide motif:Transfac:M00497"; note="GAGTTCCT(site) 0.9(prior) EPD3(model)";
chr19	MotifLocator	misc_feature	47054327	47054336	2064.51	+	.	label="TATA_C"; bound_moiety="TATA_C"; db_xref="Transfac:M00216"; inference="nucleotide motif:Transfac:M00216"; note="GCTTTAAAAA(site) 0.9(prior) EPD3(model)";
chr19	MotifLocator	misc_feature	47054342	47054350	121.975	+	.	label="PAX2_02"; bound_moiety="PAX2_02"; db_xref="Transfac:M00486"; inference="nucleotide motif:Transfac:M00486"; note="ATTAAATTC(site) 0.9(prior) EPD3(model)";
chr19	MotifLocator	misc_feature	47054351	47054357	253.642	+	.	label="SRY_01"; bound_moiety="SRY_01"; db_xref="Transfac:M00148"; inference="nucleotide motif:Transfac:M00148"; note="AATGAAA(site) 0.9(prior) EPD3(model)";
chr19	MotifLocator	misc_feature	47054356	47054366	784.796	+	.	label="AP1_Q6"; bound_moiety="AP1_Q6"; db_xref="Transfac:M00174"; inference="nucleotide motif:Transfac:M00174"; note="AATGACTTAAA(site) 0.9(prior) EPD3(model)";
chr19	MotifLocator	misc_feature	47054356	47054366	1251.89	+	.	label="AP1_Q2"; bound_moiety="AP1_Q2"; db_xref="Transfac:M00173"; inference="nucleotide motif:Transfac:M00173"; note="AATGACTTAAA(site) 0.9(prior) EPD3(model)";
chr19	MotifLocator	misc_feature	47054356	47054366	1465.76	+	.	label="AP1FJ_Q2"; bound_moiety="AP1FJ_Q2"; db_xref="Transfac:M00172"; inference="nucleotide motif:Transfac:M00172"; note="AATGACTTAAA(site) 0.9(prior) EPD3(model)";
chr19	MotifLocator	misc_feature	47054356	47054366	784.796	+	.	label="AP1_Q6"; bound_moiety="AP1_Q6"; db_xref="Transfac:M00174"; inference="nucleotide motif:Transfac:M00174"; note="AATGACTTAAA(site) 0.9(prior) EPD3(model)";
chr19	MotifLocator	misc_feature	47054356	47054366	1251.89	+	.	label="AP1_Q2"; bound_moiety="AP1_Q2"; db_xref="Transfac:M00173"; inference="nucleotide motif:Transfac:M00173"; note="AATGACTTAAA(site) 0.9(prior) EPD3(model)";
chr19	MotifLocator	misc_feature	47054356	47054366	1465.76	+	.	label="AP1FJ_Q2"; bound_moiety="AP1FJ_Q2"; db_xref="Transfac:M00172"; inference="nucleotide motif:Transfac:M00172"; note="AATGACTTAAA(site) 0.9(prior) EPD3(model)";
chr19	MotifLocator	misc_feature	47054359	47054366	29.2833	+	.	label="STAT4_01"; bound_moiety="STAT4_01"; db_xref="Transfac:M00498"; inference="nucleotide motif:Transfac:M00498"; note="GACTTAAA(site) 0.9(prior) EPD3(model)";
chr19	MotifLocator	misc_feature	47054362	47054368	61.0566	+	.	label="CDXA_02"; bound_moiety="CDXA_02"; db_xref="Transfac:M00101"; inference="nucleotide motif:Transfac:M00101"; note="TTAAATG(site) 0.9(prior) EPD3(model)";
chr19	MotifLocator	misc_feature	47054366	47054374	645.42	+	.	label="PBX1_01"; bound_moiety="PBX1_01"; db_xref="Transfac:M00096"; inference="nucleotide motif:Transfac:M00096"; note="ATGAATTAA(site) 0.9(prior) EPD3(model)";
chr19	MotifLocator	misc_feature	47054368	47054375	40.1212	+	.	label="STAT4_01"; bound_moiety="STAT4_01"; db_xref="Transfac:M00498"; inference="nucleotide motif:Transfac:M00498"; note="GAATTAAG(site) 0.9(prior) EPD3(model)";
chr19	MotifLocator	misc_feature	47054369	47054380	9283.02	+	.	label="NKX3A_01"; bound_moiety="NKX3A_01"; db_xref="Transfac:M00451"; inference="nucleotide motif:Transfac:M00451"; note="AATTAAGTGTAA(site) 0.9(prior) EPD3(model)";
chr19	MotifLocator	misc_feature	47054369	47054375	35.9254	+	.	label="CDXA_02"; bound_moiety="CDXA_02"; db_xref="Transfac:M00101"; inference="nucleotide motif:Transfac:M00101"; note="AATTAAG(site) 0.9(prior) EPD3(model)";
chr19	MotifLocator	misc_feature	47054369	47054380	9283.02	+	.	label="NKX3A_01"; bound_moiety="NKX3A_01"; db_xref="Transfac:M00451"; inference="nucleotide motif:Transfac:M00451"; note="AATTAAGTGTAA(site) 0.9(prior) EPD3(model)";
chr19	MotifLocator	misc_feature	47054369	47054375	35.9254	+	.	label="CDXA_02"; bound_moiety="CDXA_02"; db_xref="Transfac:M00101"; inference="nucleotide motif:Transfac:M00101"; note="AATTAAG(site) 0.9(prior) EPD3(model)";
chr19	MotifLocator	misc_feature	47054371	47054377	6086.11	+	.	label="NKX25_01"; bound_moiety="NKX25_01"; db_xref="Transfac:M00240"; inference="nucleotide motif:Transfac:M00240"; note="TTAAGTG(site) 0.9(prior) EPD3(model)";
chr19	MotifLocator	misc_feature	47054373	47054379	53.2261	+	.	label="AP2REP_01"; bound_moiety="AP2REP_01"; db_xref="Transfac:M00468"; inference="nucleotide motif:Transfac:M00468"; note="AAGTGTA(site) 0.9(prior) EPD3(model)";
chr19	MotifLocator	misc_feature	47054380	47054390	1022.78	+	.	label="AP1_Q2"; bound_moiety="AP1_Q2"; db_xref="Transfac:M00173"; inference="nucleotide motif:Transfac:M00173"; note="AATGATTCAGA(site) 0.9(prior) EPD3(model)";
chr19	MotifLocator	misc_feature	47054386	47054393	59.0241	+	.	label="CAP_01"; bound_moiety="CAP_01"; db_xref="Transfac:M00253"; inference="nucleotide motif:Transfac:M00253"; note="TCAGAACT(site) 0.9(prior) EPD3(model)";
chr19	MotifLocator	misc_feature	47054387	47054396	274.484	+	.	label="MYB_Q6"; bound_moiety="MYB_Q6"; db_xref="Transfac:M00183"; inference="nucleotide motif:Transfac:M00183"; note="CAGAACTGGT(site) 0.9(prior) EPD3(model)";
chr19	MotifLocator	misc_feature	47054395	47054402	51.387	+	.	label="STAT4_01"; bound_moiety="STAT4_01"; db_xref="Transfac:M00498"; inference="nucleotide motif:Transfac:M00498"; note="GTATTAGA(site) 0.9(prior) EPD3(model)";
chr19	MotifLocator	misc_feature	47054395	47054401	139.787	+	.	label="EN1_01"; bound_moiety="EN1_01"; db_xref="Transfac:M00396"; inference="nucleotide motif:Transfac:M00396"; note="GTATTAG(site) 0.9(prior) EPD3(model)";
chr19	MotifLocator	misc_feature	47054395	47054402	51.387	+	.	label="STAT4_01"; bound_moiety="STAT4_01"; db_xref="Transfac:M00498"; inference="nucleotide motif:Transfac:M00498"; note="GTATTAGA(site) 0.9(prior) EPD3(model)";
chr19	MotifLocator	misc_feature	47054395	47054401	139.787	+	.	label="EN1_01"; bound_moiety="EN1_01"; db_xref="Transfac:M00396"; inference="nucleotide motif:Transfac:M00396"; note="GTATTAG(site) 0.9(prior) EPD3(model)";
chr19	MotifLocator	misc_feature	47054396	47054402	65.9318	+	.	label="CDXA_02"; bound_moiety="CDXA_02"; db_xref="Transfac:M00101"; inference="nucleotide motif:Transfac:M00101"; note="TATTAGA(site) 0.9(prior) EPD3(model)";
chr19	MotifLocator	misc_feature	47054403	47054409	42.3304	+	.	label="CDXA_02"; bound_moiety="CDXA_02"; db_xref="Transfac:M00101"; inference="nucleotide motif:Transfac:M00101"; note="AATTATT(site) 0.9(prior) EPD3(model)";
chr19	MotifLocator	misc_feature	47054412	47054418	60.3316	+	.	label="AP2REP_01"; bound_moiety="AP2REP_01"; db_xref="Transfac:M00468"; inference="nucleotide motif:Transfac:M00468"; note="AAGTGGG(site) 0.9(prior) EPD3(model)";
chr19	MotifLocator	misc_feature	47054422	47054431	222.497	+	.	label="SP1_01"; bound_moiety="SP1_01"; db_xref="Transfac:M00008"; inference="nucleotide motif:Transfac:M00008"; note="CAGGCACGGT(site) 0.9(prior) EPD3(model)";
chr19	MotifLocator	misc_feature	47054435	47054446	14966.9	+	.	label="AREB6_02"; bound_moiety="AREB6_02"; db_xref="Transfac:M00413"; inference="nucleotide motif:Transfac:M00413"; note="TCACACCTGTAA(site) 0.9(prior) EPD3(model)";
chr19	MotifLocator	misc_feature	47054435	47054442	69.9002	+	.	label="CAP_01"; bound_moiety="CAP_01"; db_xref="Transfac:M00253"; inference="nucleotide motif:Transfac:M00253"; note="TCACACCT(site) 0.9(prior) EPD3(model)";
chr19	MotifLocator	misc_feature	47054435	47054445	1937.25	+	.	label="DELTAEF1_01"; bound_moiety="DELTAEF1_01"; db_xref="Transfac:M00073"; inference="nucleotide motif:Transfac:M00073"; note="TCACACCTGTA(site) 0.9(prior) EPD3(model)";
chr19	MotifLocator	misc_feature	47054435	47054446	14966.9	+	.	label="AREB6_02"; bound_moiety="AREB6_02"; db_xref="Transfac:M00413"; inference="nucleotide motif:Transfac:M00413"; note="TCACACCTGTAA(site) 0.9(prior) EPD3(model)";
chr19	MotifLocator	misc_feature	47054435	47054442	69.9002	+	.	label="CAP_01"; bound_moiety="CAP_01"; db_xref="Transfac:M00253"; inference="nucleotide motif:Transfac:M00253"; note="TCACACCT(site) 0.9(prior) EPD3(model)";
chr19	MotifLocator	misc_feature	47054435	47054445	1937.25	+	.	label="DELTAEF1_01"; bound_moiety="DELTAEF1_01"; db_xref="Transfac:M00073"; inference="nucleotide motif:Transfac:M00073"; note="TCACACCTGTA(site) 0.9(prior) EPD3(model)";
chr19	MotifLocator	misc_feature	47054437	47054444	19.4282	+	.	label="CAP_01"; bound_moiety="CAP_01"; db_xref="Transfac:M00253"; inference="nucleotide motif:Transfac:M00253"; note="ACACCTGT(site) 0.9(prior) EPD3(model)";
chr19	MotifLocator	misc_feature	47054437	47054444	245.469	+	.	label="USF_C"; bound_moiety="USF_C"; db_xref="Transfac:M00217"; inference="nucleotide motif:Transfac:M00217"; note="ACACCTGT(site) 0.9(prior) EPD3(model)";
chr19	MotifLocator	misc_feature	47054437	47054444	19.4282	+	.	label="CAP_01"; bound_moiety="CAP_01"; db_xref="Transfac:M00253"; inference="nucleotide motif:Transfac:M00253"; note="ACACCTGT(site) 0.9(prior) EPD3(model)";
chr19	MotifLocator	misc_feature	47054437	47054444	245.469	+	.	label="USF_C"; bound_moiety="USF_C"; db_xref="Transfac:M00217"; inference="nucleotide motif:Transfac:M00217"; note="ACACCTGT(site) 0.9(prior) EPD3(model)";
chr19	MotifLocator	misc_feature	47054443	47054449	117.694	+	.	label="EN1_01"; bound_moiety="EN1_01"; db_xref="Transfac:M00396"; inference="nucleotide motif:Transfac:M00396"; note="GTAATCC(site) 0.9(prior) EPD3(model)";
chr19	MotifLocator	misc_feature	47054449	47054456	18.2227	+	.	label="CAP_01"; bound_moiety="CAP_01"; db_xref="Transfac:M00253"; inference="nucleotide motif:Transfac:M00253"; note="CCAGCATT(site) 0.9(prior) EPD3(model)";
chr19	MotifLocator	misc_feature	47054456	47054464	2153.79	+	.	label="LYF1_01"; bound_moiety="LYF1_01"; db_xref="Transfac:M00141"; inference="nucleotide motif:Transfac:M00141"; note="TTTGGGAGG(site) 0.9(prior) EPD3(model)";
chr19	MotifLocator	misc_feature	47054467	47054481	4802.89	+	.	label="E47_01"; bound_moiety="E47_01"; db_xref="Transfac:M00002"; inference="nucleotide motif:Transfac:M00002"; note="AACGCAGGTGGATCA(site) 0.9(prior) EPD3(model)";
chr19	MotifLocator	misc_feature	47054468	47054479	3405.81	+	.	label="LMO2COM_01"; bound_moiety="LMO2COM_01"; db_xref="Transfac:M00277"; inference="nucleotide motif:Transfac:M00277"; note="ACGCAGGTGGAT(site) 0.9(prior) EPD3(model)";
chr19	MotifLocator	misc_feature	47054477	47054487	25244.9	+	.	label="SREBP1_01"; bound_moiety="SREBP1_01"; db_xref="Transfac:M00220"; inference="nucleotide motif:Transfac:M00220"; note="GATCACCTGAG(site) 0.9(prior) EPD3(model)";
chr19	MotifLocator	misc_feature	47054477	47054487	2476.3	+	.	label="DELTAEF1_01"; bound_moiety="DELTAEF1_01"; db_xref="Transfac:M00073"; inference="nucleotide motif:Transfac:M00073"; note="GATCACCTGAG(site) 0.9(prior) EPD3(model)";
chr19	MotifLocator	misc_feature	47054477	47054487	25244.9	+	.	label="SREBP1_01"; bound_moiety="SREBP1_01"; db_xref="Transfac:M00220"; inference="nucleotide motif:Transfac:M00220"; note="GATCACCTGAG(site) 0.9(prior) EPD3(model)";
chr19	MotifLocator	misc_feature	47054477	47054487	2476.3	+	.	label="DELTAEF1_01"; bound_moiety="DELTAEF1_01"; db_xref="Transfac:M00073"; inference="nucleotide motif:Transfac:M00073"; note="GATCACCTGAG(site) 0.9(prior) EPD3(model)";
chr19	MotifLocator	misc_feature	47054479	47054486	38.1362	+	.	label="CAP_01"; bound_moiety="CAP_01"; db_xref="Transfac:M00253"; inference="nucleotide motif:Transfac:M00253"; note="TCACCTGA(site) 0.9(prior) EPD3(model)";
chr19	MotifLocator	misc_feature	47054479	47054486	511.856	+	.	label="USF_C"; bound_moiety="USF_C"; db_xref="Transfac:M00217"; inference="nucleotide motif:Transfac:M00217"; note="TCACCTGA(site) 0.9(prior) EPD3(model)";
chr19	MotifLocator	misc_feature	47054479	47054486	38.1362	+	.	label="CAP_01"; bound_moiety="CAP_01"; db_xref="Transfac:M00253"; inference="nucleotide motif:Transfac:M00253"; note="TCACCTGA(site) 0.9(prior) EPD3(model)";
chr19	MotifLocator	misc_feature	47054479	47054486	511.856	+	.	label="USF_C"; bound_moiety="USF_C"; db_xref="Transfac:M00217"; inference="nucleotide motif:Transfac:M00217"; note="TCACCTGA(site) 0.9(prior) EPD3(model)";
chr19	MotifLocator	misc_feature	47054484	47054489	172.528	+	.	label="AML1_01"; bound_moiety="AML1_01"; db_xref="Transfac:M00271"; inference="nucleotide motif:Transfac:M00271"; note="TGAGGT(site) 0.9(prior) EPD3(model)";
chr19	MotifLocator	misc_feature	47054488	47054501	1194.86	+	.	label="P300_01"; bound_moiety="P300_01"; db_xref="Transfac:M00033"; inference="nucleotide motif:Transfac:M00033"; note="GTCAGGAGTTCGAG(site) 0.9(prior) EPD3(model)";
chr19	MotifLocator	misc_feature	47054493	47054500	72.8197	+	.	label="STAT5A_04"; bound_moiety="STAT5A_04"; db_xref="Transfac:M00499"; inference="nucleotide motif:Transfac:M00499"; note="GAGTTCGA(site) 0.9(prior) EPD3(model)";
chr19	MotifLocator	misc_feature	47054493	47054500	54.7206	+	.	label="STAT1_03"; bound_moiety="STAT1_03"; db_xref="Transfac:M00496"; inference="nucleotide motif:Transfac:M00496"; note="GAGTTCGA(site) 0.9(prior) EPD3(model)";
chr19	MotifLocator	misc_feature	47054493	47054500	72.8197	+	.	label="STAT5A_04"; bound_moiety="STAT5A_04"; db_xref="Transfac:M00499"; inference="nucleotide motif:Transfac:M00499"; note="GAGTTCGA(site) 0.9(prior) EPD3(model)";
chr19	MotifLocator	misc_feature	47054493	47054500	54.7206	+	.	label="STAT1_03"; bound_moiety="STAT1_03"; db_xref="Transfac:M00496"; inference="nucleotide motif:Transfac:M00496"; note="GAGTTCGA(site) 0.9(prior) EPD3(model)";
chr19	MotifLocator	misc_feature	47054500	47054509	197.319	+	.	label="P53_02"; bound_moiety="P53_02"; db_xref="Transfac:M00272"; inference="nucleotide motif:Transfac:M00272"; note="AGACCAGCCT(site) 0.9(prior) EPD3(model)";
chr19	MotifLocator	misc_feature	47054515	47054521	55.418	+	.	label="AP2REP_01"; bound_moiety="AP2REP_01"; db_xref="Transfac:M00468"; inference="nucleotide motif:Transfac:M00468"; note="ACGTGGT(site) 0.9(prior) EPD3(model)";
chr19	MotifLocator	misc_feature	47054515	47054528	705.856	+	.	label="CEBPB_01"; bound_moiety="CEBPB_01"; db_xref="Transfac:M00109"; inference="nucleotide motif:Transfac:M00109"; note="ACGTGGTGAAAACC(site) 0.9(prior) EPD3(model)";
chr19	MotifLocator	misc_feature	47054515	47054521	55.418	+	.	label="AP2REP_01"; bound_moiety="AP2REP_01"; db_xref="Transfac:M00468"; inference="nucleotide motif:Transfac:M00468"; note="ACGTGGT(site) 0.9(prior) EPD3(model)";
chr19	MotifLocator	misc_feature	47054515	47054528	705.856	+	.	label="CEBPB_01"; bound_moiety="CEBPB_01"; db_xref="Transfac:M00109"; inference="nucleotide motif:Transfac:M00109"; note="ACGTGGTGAAAACC(site) 0.9(prior) EPD3(model)";
chr19	MotifLocator	misc_feature	47054516	47054521	75.5583	+	.	label="AML1_01"; bound_moiety="AML1_01"; db_xref="Transfac:M00271"; inference="nucleotide motif:Transfac:M00271"; note="CGTGGT(site) 0.9(prior) EPD3(model)";
chr19	MotifLocator	misc_feature	47054533	47054542	12511.1	+	.	label="TATA_C"; bound_moiety="TATA_C"; db_xref="Transfac:M00216"; inference="nucleotide motif:Transfac:M00216"; note="TCTATAAAAA(site) 0.9(prior) EPD3(model)";
chr19	MotifLocator	misc_feature	47054534	47054548	1292.27	+	.	label="TATA_01"; bound_moiety="TATA_01"; db_xref="Transfac:M00252"; inference="nucleotide motif:Transfac:M00252"; note="CTATAAAAATACAAA(site) 0.9(prior) EPD3(model)";
chr19	MotifLocator	misc_feature	47054545	47054555	2367.18	+	.	label="PAX4_02"; bound_moiety="PAX4_02"; db_xref="Transfac:M00377"; inference="nucleotide motif:Transfac:M00377"; note="CAAAAATTAGC(site) 0.9(prior) EPD3(model)";
chr19	MotifLocator	misc_feature	47054553	47054564	1122.66	+	.	label="LMO2COM_01"; bound_moiety="LMO2COM_01"; db_xref="Transfac:M00277"; inference="nucleotide motif:Transfac:M00277"; note="AGCCAGGTGTGG(site) 0.9(prior) EPD3(model)";
chr19	MotifLocator	misc_feature	47054560	47054565	2497.28	+	.	label="AML1_01"; bound_moiety="AML1_01"; db_xref="Transfac:M00271"; inference="nucleotide motif:Transfac:M00271"; note="TGTGGT(site) 0.9(prior) EPD3(model)";
chr19	MotifLocator	misc_feature	47054564	47054573	100.559	+	.	label="SP1_01"; bound_moiety="SP1_01"; db_xref="Transfac:M00008"; inference="nucleotide motif:Transfac:M00008"; note="GTGGCAGGCA(site) 0.9(prior) EPD3(model)";
chr19	MotifLocator	misc_feature	47054569	47054580	10995.6	+	.	label="AREB6_03"; bound_moiety="AREB6_03"; db_xref="Transfac:M00414"; inference="nucleotide motif:Transfac:M00414"; note="AGGCACCTGTAA(site) 0.9(prior) EPD3(model)";
chr19	MotifLocator	misc_feature	47054569	47054579	262.883	+	.	label="DELTAEF1_01"; bound_moiety="DELTAEF1_01"; db_xref="Transfac:M00073"; inference="nucleotide motif:Transfac:M00073"; note="AGGCACCTGTA(site) 0.9(prior) EPD3(model)";
chr19	MotifLocator	misc_feature	47054569	47054580	10995.6	+	.	label="AREB6_03"; bound_moiety="AREB6_03"; db_xref="Transfac:M00414"; inference="nucleotide motif:Transfac:M00414"; note="AGGCACCTGTAA(site) 0.9(prior) EPD3(model)";
chr19	MotifLocator	misc_feature	47054569	47054579	262.883	+	.	label="DELTAEF1_01"; bound_moiety="DELTAEF1_01"; db_xref="Transfac:M00073"; inference="nucleotide motif:Transfac:M00073"; note="AGGCACCTGTA(site) 0.9(prior) EPD3(model)";
chr19	MotifLocator	misc_feature	47054571	47054578	23.061	+	.	label="CAP_01"; bound_moiety="CAP_01"; db_xref="Transfac:M00253"; inference="nucleotide motif:Transfac:M00253"; note="GCACCTGT(site) 0.9(prior) EPD3(model)";
chr19	MotifLocator	misc_feature	47054571	47054578	121.315	+	.	label="USF_C"; bound_moiety="USF_C"; db_xref="Transfac:M00217"; inference="nucleotide motif:Transfac:M00217"; note="GCACCTGT(site) 0.9(prior) EPD3(model)";
chr19	MotifLocator	misc_feature	47054571	47054578	23.061	+	.	label="CAP_01"; bound_moiety="CAP_01"; db_xref="Transfac:M00253"; inference="nucleotide motif:Transfac:M00253"; note="GCACCTGT(site) 0.9(prior) EPD3(model)";
chr19	MotifLocator	misc_feature	47054571	47054578	121.315	+	.	label="USF_C"; bound_moiety="USF_C"; db_xref="Transfac:M00217"; inference="nucleotide motif:Transfac:M00217"; note="GCACCTGT(site) 0.9(prior) EPD3(model)";
chr19	MotifLocator	misc_feature	47054577	47054583	117.694	+	.	label="EN1_01"; bound_moiety="EN1_01"; db_xref="Transfac:M00396"; inference="nucleotide motif:Transfac:M00396"; note="GTAATCC(site) 0.9(prior) EPD3(model)";
chr19	MotifLocator	misc_feature	47054597	47054605	418.798	+	.	label="AP2GAMMA_01"; bound_moiety="AP2GAMMA_01"; db_xref="Transfac:M00470"; inference="nucleotide motif:Transfac:M00470"; note="GCCTGAGGC(site) 0.9(prior) EPD3(model)";
chr19	MotifLocator	misc_feature	47054597	47054605	205.216	+	.	label="AP2ALPHA_01"; bound_moiety="AP2ALPHA_01"; db_xref="Transfac:M00469"; inference="nucleotide motif:Transfac:M00469"; note="GCCTGAGGC(site) 0.9(prior) EPD3(model)";
chr19	MotifLocator	misc_feature	47054597	47054605	418.798	+	.	label="AP2GAMMA_01"; bound_moiety="AP2GAMMA_01"; db_xref="Transfac:M00470"; inference="nucleotide motif:Transfac:M00470"; note="GCCTGAGGC(site) 0.9(prior) EPD3(model)";
chr19	MotifLocator	misc_feature	47054597	47054605	205.216	+	.	label="AP2ALPHA_01"; bound_moiety="AP2ALPHA_01"; db_xref="Transfac:M00469"; inference="nucleotide motif:Transfac:M00469"; note="GCCTGAGGC(site) 0.9(prior) EPD3(model)";
chr19	MotifLocator	misc_feature	47054625	47054638	215.282	+	.	label="GC_01"; bound_moiety="GC_01"; db_xref="Transfac:M00255"; inference="nucleotide motif:Transfac:M00255"; note="GGGAGGTGGAGGTT(site) 0.9(prior) EPD3(model)";
chr19	MotifLocator	misc_feature	47054648	47054657	1265.88	+	.	label="GATA2_03"; bound_moiety="GATA2_03"; db_xref="Transfac:M00349"; inference="nucleotide motif:Transfac:M00349"; note="CAAGATCACA(site) 0.9(prior) EPD3(model)";
chr19	MotifLocator	misc_feature	47054653	47054660	44.2233	+	.	label="CAP_01"; bound_moiety="CAP_01"; db_xref="Transfac:M00253"; inference="nucleotide motif:Transfac:M00253"; note="TCACATCA(site) 0.9(prior) EPD3(model)";
chr19	MotifLocator	misc_feature	47054655	47054662	31.3654	+	.	label="CAP_01"; bound_moiety="CAP_01"; db_xref="Transfac:M00253"; inference="nucleotide motif:Transfac:M00253"; note="ACATCATT(site) 0.9(prior) EPD3(model)";
chr19	MotifLocator	misc_feature	47054658	47054665	43.2318	+	.	label="CAP_01"; bound_moiety="CAP_01"; db_xref="Transfac:M00253"; inference="nucleotide motif:Transfac:M00253"; note="TCATTGCA(site) 0.9(prior) EPD3(model)";
chr19	MotifLocator	misc_feature	47054663	47054670	31.8353	+	.	label="CAP_01"; bound_moiety="CAP_01"; db_xref="Transfac:M00253"; inference="nucleotide motif:Transfac:M00253"; note="GCACTCCC(site) 0.9(prior) EPD3(model)";
chr19	MotifLocator	misc_feature	47054679	47054687	116.135	+	.	label="PAX2_02"; bound_moiety="PAX2_02"; db_xref="Transfac:M00486"; inference="nucleotide motif:Transfac:M00486"; note="GACAAAGCG(site) 0.9(prior) EPD3(model)";
chr19	MotifLocator	misc_feature	47054708	47054714	58.0388	+	.	label="CDXA_02"; bound_moiety="CDXA_02"; db_xref="Transfac:M00101"; inference="nucleotide motif:Transfac:M00101"; note="TTAAATA(site) 0.9(prior) EPD3(model)";
chr19	MotifLocator	misc_feature	47054711	47054717	177.141	+	.	label="CDXA_02"; bound_moiety="CDXA_02"; db_xref="Transfac:M00101"; inference="nucleotide motif:Transfac:M00101"; note="AATAATA(site) 0.9(prior) EPD3(model)";
chr19	MotifLocator	misc_feature	47054714	47054720	38.3056	+	.	label="CDXA_02"; bound_moiety="CDXA_02"; db_xref="Transfac:M00101"; inference="nucleotide motif:Transfac:M00101"; note="AATAATT(site) 0.9(prior) EPD3(model)";
chr19	MotifLocator	misc_feature	47054716	47054723	48.3659	+	.	label="STAT4_01"; bound_moiety="STAT4_01"; db_xref="Transfac:M00498"; inference="nucleotide motif:Transfac:M00498"; note="TAATTACT(site) 0.9(prior) EPD3(model)";
chr19	MotifLocator	misc_feature	47054718	47054724	36.5199	+	.	label="CDXA_02"; bound_moiety="CDXA_02"; db_xref="Transfac:M00101"; inference="nucleotide motif:Transfac:M00101"; note="ATTACTT(site) 0.9(prior) EPD3(model)";
chr19	MotifLocator	misc_feature	47054721	47054731	33249.9	+	.	label="POU6F1_01"; bound_moiety="POU6F1_01"; db_xref="Transfac:M00465"; inference="nucleotide motif:Transfac:M00465"; note="ACTTAAATTAT(site) 0.9(prior) EPD3(model)";
chr19	MotifLocator	misc_feature	47054722	47054730	123.259	+	.	label="PAX2_02"; bound_moiety="PAX2_02"; db_xref="Transfac:M00486"; inference="nucleotide motif:Transfac:M00486"; note="CTTAAATTA(site) 0.9(prior) EPD3(model)";
chr19	MotifLocator	misc_feature	47054726	47054732	239.587	+	.	label="CDXA_02"; bound_moiety="CDXA_02"; db_xref="Transfac:M00101"; inference="nucleotide motif:Transfac:M00101"; note="AATTATA(site) 0.9(prior) EPD3(model)";
chr19	MotifLocator	misc_feature	47054742	47054749	6929.46	+	.	label="TBP_01"; bound_moiety="TBP_01"; db_xref="Transfac:M00471"; inference="nucleotide motif:Transfac:M00471"; note="TATAAATT(site) 0.9(prior) EPD3(model)";
chr19	MotifLocator	misc_feature	47054742	47054752	2001.16	+	.	label="PAX4_02"; bound_moiety="PAX4_02"; db_xref="Transfac:M00377"; inference="nucleotide motif:Transfac:M00377"; note="TATAAATTACC(site) 0.9(prior) EPD3(model)";
chr19	MotifLocator	misc_feature	47054742	47054749	6929.46	+	.	label="TBP_01"; bound_moiety="TBP_01"; db_xref="Transfac:M00471"; inference="nucleotide motif:Transfac:M00471"; note="TATAAATT(site) 0.9(prior) EPD3(model)";
chr19	MotifLocator	misc_feature	47054742	47054752	2001.16	+	.	label="PAX4_02"; bound_moiety="PAX4_02"; db_xref="Transfac:M00377"; inference="nucleotide motif:Transfac:M00377"; note="TATAAATTACC(site) 0.9(prior) EPD3(model)";
chr19	MotifLocator	misc_feature	47054742	47054749	6929.46	+	.	label="TBP_01"; bound_moiety="TBP_01"; db_xref="Transfac:M00471"; inference="nucleotide motif:Transfac:M00471"; note="TATAAATT(site) 0.9(prior) EPD3(model)";
chr19	MotifLocator	misc_feature	47054742	47054752	2001.16	+	.	label="PAX4_02"; bound_moiety="PAX4_02"; db_xref="Transfac:M00377"; inference="nucleotide motif:Transfac:M00377"; note="TATAAATTACC(site) 0.9(prior) EPD3(model)";
chr19	MotifLocator	misc_feature	47054754	47054764	368.901	+	.	label="DELTAEF1_01"; bound_moiety="DELTAEF1_01"; db_xref="Transfac:M00073"; inference="nucleotide motif:Transfac:M00073"; note="AAGTACCTGGA(site) 0.9(prior) EPD3(model)";
chr19	MotifLocator	misc_feature	47054762	47054771	549.772	+	.	label="CREL_01"; bound_moiety="CREL_01"; db_xref="Transfac:M00053"; inference="nucleotide motif:Transfac:M00053"; note="GGAGATTTCC(site) 0.9(prior) EPD3(model)";
chr19	MotifLocator	misc_feature	47054765	47054772	148.014	+	.	label="STAT6_02"; bound_moiety="STAT6_02"; db_xref="Transfac:M00500"; inference="nucleotide motif:Transfac:M00500"; note="GATTTCCA(site) 0.9(prior) EPD3(model)";
chr19	MotifLocator	misc_feature	47054765	47054772	132.941	+	.	label="STAT5A_04"; bound_moiety="STAT5A_04"; db_xref="Transfac:M00499"; inference="nucleotide motif:Transfac:M00499"; note="GATTTCCA(site) 0.9(prior) EPD3(model)";
chr19	MotifLocator	misc_feature	47054765	47054772	351.264	+	.	label="STAT4_01"; bound_moiety="STAT4_01"; db_xref="Transfac:M00498"; inference="nucleotide motif:Transfac:M00498"; note="GATTTCCA(site) 0.9(prior) EPD3(model)";
chr19	MotifLocator	misc_feature	47054765	47054772	164.888	+	.	label="STAT1_03"; bound_moiety="STAT1_03"; db_xref="Transfac:M00496"; inference="nucleotide motif:Transfac:M00496"; note="GATTTCCA(site) 0.9(prior) EPD3(model)";
chr19	MotifLocator	misc_feature	47054765	47054772	148.014	+	.	label="STAT6_02"; bound_moiety="STAT6_02"; db_xref="Transfac:M00500"; inference="nucleotide motif:Transfac:M00500"; note="GATTTCCA(site) 0.9(prior) EPD3(model)";
chr19	MotifLocator	misc_feature	47054765	47054772	132.941	+	.	label="STAT5A_04"; bound_moiety="STAT5A_04"; db_xref="Transfac:M00499"; inference="nucleotide motif:Transfac:M00499"; note="GATTTCCA(site) 0.9(prior) EPD3(model)";
chr19	MotifLocator	misc_feature	47054765	47054772	351.264	+	.	label="STAT4_01"; bound_moiety="STAT4_01"; db_xref="Transfac:M00498"; inference="nucleotide motif:Transfac:M00498"; note="GATTTCCA(site) 0.9(prior) EPD3(model)";
chr19	MotifLocator	misc_feature	47054765	47054772	164.888	+	.	label="STAT1_03"; bound_moiety="STAT1_03"; db_xref="Transfac:M00496"; inference="nucleotide motif:Transfac:M00496"; note="GATTTCCA(site) 0.9(prior) EPD3(model)";
chr19	MotifLocator	misc_feature	47054765	47054772	148.014	+	.	label="STAT6_02"; bound_moiety="STAT6_02"; db_xref="Transfac:M00500"; inference="nucleotide motif:Transfac:M00500"; note="GATTTCCA(site) 0.9(prior) EPD3(model)";
chr19	MotifLocator	misc_feature	47054765	47054772	132.941	+	.	label="STAT5A_04"; bound_moiety="STAT5A_04"; db_xref="Transfac:M00499"; inference="nucleotide motif:Transfac:M00499"; note="GATTTCCA(site) 0.9(prior) EPD3(model)";
chr19	MotifLocator	misc_feature	47054765	47054772	351.264	+	.	label="STAT4_01"; bound_moiety="STAT4_01"; db_xref="Transfac:M00498"; inference="nucleotide motif:Transfac:M00498"; note="GATTTCCA(site) 0.9(prior) EPD3(model)";
chr19	MotifLocator	misc_feature	47054765	47054772	164.888	+	.	label="STAT1_03"; bound_moiety="STAT1_03"; db_xref="Transfac:M00496"; inference="nucleotide motif:Transfac:M00496"; note="GATTTCCA(site) 0.9(prior) EPD3(model)";
chr19	MotifLocator	misc_feature	47054766	47054772	44.9396	+	.	label="CDXA_02"; bound_moiety="CDXA_02"; db_xref="Transfac:M00101"; inference="nucleotide motif:Transfac:M00101"; note="ATTTCCA(site) 0.9(prior) EPD3(model)";
chr19	MotifLocator	misc_feature	47054782	47054789	34.3296	+	.	label="CAP_01"; bound_moiety="CAP_01"; db_xref="Transfac:M00253"; inference="nucleotide motif:Transfac:M00253"; note="GCATATAT(site) 0.9(prior) EPD3(model)";
chr19	MotifLocator	misc_feature	47054784	47054790	42.2125	+	.	label="CDXA_02"; bound_moiety="CDXA_02"; db_xref="Transfac:M00101"; inference="nucleotide motif:Transfac:M00101"; note="ATATATT(site) 0.9(prior) EPD3(model)";
chr19	MotifLocator	misc_feature	47054786	47054793	46.5742	+	.	label="STAT1_03"; bound_moiety="STAT1_03"; db_xref="Transfac:M00496"; inference="nucleotide motif:Transfac:M00496"; note="ATATTACC(site) 0.9(prior) EPD3(model)";
chr19	MotifLocator	misc_feature	47054795	47054807	363.687	+	.	label="CEBP_01"; bound_moiety="CEBP_01"; db_xref="Transfac:M00159"; inference="nucleotide motif:Transfac:M00159"; note="ACTTTGAATACAT(site) 0.9(prior) EPD3(model)";
chr19	MotifLocator	misc_feature	47054802	47054820	305563	+	.	label="OCT1_01"; bound_moiety="OCT1_01"; db_xref="Transfac:M00135"; inference="nucleotide motif:Transfac:M00135"; note="ATACATATGGAAATATGTA(site) 0.9(prior) EPD3(model)";
chr19	MotifLocator	misc_feature	47054804	47054811	18.1477	+	.	label="CAP_01"; bound_moiety="CAP_01"; db_xref="Transfac:M00253"; inference="nucleotide motif:Transfac:M00253"; note="ACATATGG(site) 0.9(prior) EPD3(model)";
chr19	MotifLocator	misc_feature	47054804	47054817	1265.62	+	.	label="CEBPB_01"; bound_moiety="CEBPB_01"; db_xref="Transfac:M00109"; inference="nucleotide motif:Transfac:M00109"; note="ACATATGGAAATAT(site) 0.9(prior) EPD3(model)";
chr19	MotifLocator	misc_feature	47054804	47054811	18.1477	+	.	label="CAP_01"; bound_moiety="CAP_01"; db_xref="Transfac:M00253"; inference="nucleotide motif:Transfac:M00253"; note="ACATATGG(site) 0.9(prior) EPD3(model)";
chr19	MotifLocator	misc_feature	47054804	47054817	1265.62	+	.	label="CEBPB_01"; bound_moiety="CEBPB_01"; db_xref="Transfac:M00109"; inference="nucleotide motif:Transfac:M00109"; note="ACATATGGAAATAT(site) 0.9(prior) EPD3(model)";
chr19	MotifLocator	misc_feature	47054804	47054811	18.1477	+	.	label="CAP_01"; bound_moiety="CAP_01"; db_xref="Transfac:M00253"; inference="nucleotide motif:Transfac:M00253"; note="ACATATGG(site) 0.9(prior) EPD3(model)";
chr19	MotifLocator	misc_feature	47054804	47054817	1265.62	+	.	label="CEBPB_01"; bound_moiety="CEBPB_01"; db_xref="Transfac:M00109"; inference="nucleotide motif:Transfac:M00109"; note="ACATATGGAAATAT(site) 0.9(prior) EPD3(model)";
chr19	MotifLocator	misc_feature	47054805	47054817	399.856	+	.	label="CEBP_01"; bound_moiety="CEBP_01"; db_xref="Transfac:M00159"; inference="nucleotide motif:Transfac:M00159"; note="CATATGGAAATAT(site) 0.9(prior) EPD3(model)";
chr19	MotifLocator	misc_feature	47054805	47054817	907.605	+	.	label="CETS1P54_02"; bound_moiety="CETS1P54_02"; db_xref="Transfac:M00074"; inference="nucleotide motif:Transfac:M00074"; note="CATATGGAAATAT(site) 0.9(prior) EPD3(model)";
chr19	MotifLocator	misc_feature	47054805	47054817	399.856	+	.	label="CEBP_01"; bound_moiety="CEBP_01"; db_xref="Transfac:M00159"; inference="nucleotide motif:Transfac:M00159"; note="CATATGGAAATAT(site) 0.9(prior) EPD3(model)";
chr19	MotifLocator	misc_feature	47054805	47054817	907.605	+	.	label="CETS1P54_02"; bound_moiety="CETS1P54_02"; db_xref="Transfac:M00074"; inference="nucleotide motif:Transfac:M00074"; note="CATATGGAAATAT(site) 0.9(prior) EPD3(model)";
chr19	MotifLocator	misc_feature	47054805	47054817	399.856	+	.	label="CEBP_01"; bound_moiety="CEBP_01"; db_xref="Transfac:M00159"; inference="nucleotide motif:Transfac:M00159"; note="CATATGGAAATAT(site) 0.9(prior) EPD3(model)";
chr19	MotifLocator	misc_feature	47054805	47054817	907.605	+	.	label="CETS1P54_02"; bound_moiety="CETS1P54_02"; db_xref="Transfac:M00074"; inference="nucleotide motif:Transfac:M00074"; note="CATATGGAAATAT(site) 0.9(prior) EPD3(model)";
chr19	MotifLocator	misc_feature	47054806	47054817	1439.19	+	.	label="NFAT_Q6"; bound_moiety="NFAT_Q6"; db_xref="Transfac:M00302"; inference="nucleotide motif:Transfac:M00302"; note="ATATGGAAATAT(site) 0.9(prior) EPD3(model)";
chr19	MotifLocator	misc_feature	47054812	47054818	117.499	+	.	label="CDXA_02"; bound_moiety="CDXA_02"; db_xref="Transfac:M00101"; inference="nucleotide motif:Transfac:M00101"; note="AAATATG(site) 0.9(prior) EPD3(model)";
chr19	MotifLocator	misc_feature	47054814	47054825	788.198	+	.	label="FOXD3_01"; bound_moiety="FOXD3_01"; db_xref="Transfac:M00130"; inference="nucleotide motif:Transfac:M00130"; note="ATATGTATGTGT(site) 0.9(prior) EPD3(model)";
chr19	MotifLocator	misc_feature	47054826	47054833	43.2865	+	.	label="STAT3_02"; bound_moiety="STAT3_02"; db_xref="Transfac:M00497"; inference="nucleotide motif:Transfac:M00497"; note="TGGTTCTG(site) 0.9(prior) EPD3(model)";
chr19	MotifLocator	misc_feature	47054829	47054840	1110.14	+	.	label="NFAT_Q6"; bound_moiety="NFAT_Q6"; db_xref="Transfac:M00302"; inference="nucleotide motif:Transfac:M00302"; note="TTCTGGAAAAAC(site) 0.9(prior) EPD3(model)";
chr19	MotifLocator	misc_feature	47054834	47054843	1358.42	+	.	label="FOXO1_01"; bound_moiety="FOXO1_01"; db_xref="Transfac:M00473"; inference="nucleotide motif:Transfac:M00473"; note="GAAAAACAAT(site) 0.9(prior) EPD3(model)";
chr19	MotifLocator	misc_feature	47054835	47054845	1460.35	+	.	label="FOXO4_01"; bound_moiety="FOXO4_01"; db_xref="Transfac:M00472"; inference="nucleotide motif:Transfac:M00472"; note="AAAAACAATTG(site) 0.9(prior) EPD3(model)";
chr19	MotifLocator	misc_feature	47054835	47054846	6310.4	+	.	label="SRY_02"; bound_moiety="SRY_02"; db_xref="Transfac:M00160"; inference="nucleotide motif:Transfac:M00160"; note="AAAAACAATTGA(site) 0.9(prior) EPD3(model)";
chr19	MotifLocator	misc_feature	47054835	47054845	1460.35	+	.	label="FOXO4_01"; bound_moiety="FOXO4_01"; db_xref="Transfac:M00472"; inference="nucleotide motif:Transfac:M00472"; note="AAAAACAATTG(site) 0.9(prior) EPD3(model)";
chr19	MotifLocator	misc_feature	47054835	47054846	6310.4	+	.	label="SRY_02"; bound_moiety="SRY_02"; db_xref="Transfac:M00160"; inference="nucleotide motif:Transfac:M00160"; note="AAAAACAATTGA(site) 0.9(prior) EPD3(model)";
chr19	MotifLocator	misc_feature	47054835	47054845	1460.35	+	.	label="FOXO4_01"; bound_moiety="FOXO4_01"; db_xref="Transfac:M00472"; inference="nucleotide motif:Transfac:M00472"; note="AAAAACAATTG(site) 0.9(prior) EPD3(model)";
chr19	MotifLocator	misc_feature	47054835	47054846	6310.4	+	.	label="SRY_02"; bound_moiety="SRY_02"; db_xref="Transfac:M00160"; inference="nucleotide motif:Transfac:M00160"; note="AAAAACAATTGA(site) 0.9(prior) EPD3(model)";
chr19	MotifLocator	misc_feature	47054836	47054845	1434.91	+	.	label="SOX5_01"; bound_moiety="SOX5_01"; db_xref="Transfac:M00042"; inference="nucleotide motif:Transfac:M00042"; note="AAAACAATTG(site) 0.9(prior) EPD3(model)";
chr19	MotifLocator	misc_feature	47054843	47054855	1777.95	+	.	label="GATA1_04"; bound_moiety="GATA1_04"; db_xref="Transfac:M00128"; inference="nucleotide motif:Transfac:M00128"; note="TTGAGATAATGAA(site) 0.9(prior) EPD3(model)";
chr19	MotifLocator	misc_feature	47054844	47054853	278.493	+	.	label="GATA6_01"; bound_moiety="GATA6_01"; db_xref="Transfac:M00462"; inference="nucleotide motif:Transfac:M00462"; note="TGAGATAATG(site) 0.9(prior) EPD3(model)";
chr19	MotifLocator	misc_feature	47054844	47054853	2975.33	+	.	label="GATA3_02"; bound_moiety="GATA3_02"; db_xref="Transfac:M00350"; inference="nucleotide motif:Transfac:M00350"; note="TGAGATAATG(site) 0.9(prior) EPD3(model)";
chr19	MotifLocator	misc_feature	47054844	47054853	230.961	+	.	label="GATA2_01"; bound_moiety="GATA2_01"; db_xref="Transfac:M00076"; inference="nucleotide motif:Transfac:M00076"; note="TGAGATAATG(site) 0.9(prior) EPD3(model)";
chr19	MotifLocator	misc_feature	47054844	47054853	64.5377	+	.	label="GATA1_01"; bound_moiety="GATA1_01"; db_xref="Transfac:M00075"; inference="nucleotide motif:Transfac:M00075"; note="TGAGATAATG(site) 0.9(prior) EPD3(model)";
chr19	MotifLocator	misc_feature	47054844	47054853	278.493	+	.	label="GATA6_01"; bound_moiety="GATA6_01"; db_xref="Transfac:M00462"; inference="nucleotide motif:Transfac:M00462"; note="TGAGATAATG(site) 0.9(prior) EPD3(model)";
chr19	MotifLocator	misc_feature	47054844	47054853	2975.33	+	.	label="GATA3_02"; bound_moiety="GATA3_02"; db_xref="Transfac:M00350"; inference="nucleotide motif:Transfac:M00350"; note="TGAGATAATG(site) 0.9(prior) EPD3(model)";
chr19	MotifLocator	misc_feature	47054844	47054853	230.961	+	.	label="GATA2_01"; bound_moiety="GATA2_01"; db_xref="Transfac:M00076"; inference="nucleotide motif:Transfac:M00076"; note="TGAGATAATG(site) 0.9(prior) EPD3(model)";
chr19	MotifLocator	misc_feature	47054844	47054853	64.5377	+	.	label="GATA1_01"; bound_moiety="GATA1_01"; db_xref="Transfac:M00075"; inference="nucleotide motif:Transfac:M00075"; note="TGAGATAATG(site) 0.9(prior) EPD3(model)";
chr19	MotifLocator	misc_feature	47054844	47054853	278.493	+	.	label="GATA6_01"; bound_moiety="GATA6_01"; db_xref="Transfac:M00462"; inference="nucleotide motif:Transfac:M00462"; note="TGAGATAATG(site) 0.9(prior) EPD3(model)";
chr19	MotifLocator	misc_feature	47054844	47054853	2975.33	+	.	label="GATA3_02"; bound_moiety="GATA3_02"; db_xref="Transfac:M00350"; inference="nucleotide motif:Transfac:M00350"; note="TGAGATAATG(site) 0.9(prior) EPD3(model)";
chr19	MotifLocator	misc_feature	47054844	47054853	230.961	+	.	label="GATA2_01"; bound_moiety="GATA2_01"; db_xref="Transfac:M00076"; inference="nucleotide motif:Transfac:M00076"; note="TGAGATAATG(site) 0.9(prior) EPD3(model)";
chr19	MotifLocator	misc_feature	47054844	47054853	64.5377	+	.	label="GATA1_01"; bound_moiety="GATA1_01"; db_xref="Transfac:M00075"; inference="nucleotide motif:Transfac:M00075"; note="TGAGATAATG(site) 0.9(prior) EPD3(model)";
chr19	MotifLocator	misc_feature	47054845	47054853	1281.34	+	.	label="LMO2COM_02"; bound_moiety="LMO2COM_02"; db_xref="Transfac:M00278"; inference="nucleotide motif:Transfac:M00278"; note="GAGATAATG(site) 0.9(prior) EPD3(model)";
chr19	MotifLocator	misc_feature	47054845	47054857	723.06	+	.	label="OCT1_03"; bound_moiety="OCT1_03"; db_xref="Transfac:M00137"; inference="nucleotide motif:Transfac:M00137"; note="GAGATAATGAAAA(site) 0.9(prior) EPD3(model)";
chr19	MotifLocator	misc_feature	47054845	47054853	1665.91	+	.	label="GATA3_01"; bound_moiety="GATA3_01"; db_xref="Transfac:M00077"; inference="nucleotide motif:Transfac:M00077"; note="GAGATAATG(site) 0.9(prior) EPD3(model)";
chr19	MotifLocator	misc_feature	47054845	47054853	1281.34	+	.	label="LMO2COM_02"; bound_moiety="LMO2COM_02"; db_xref="Transfac:M00278"; inference="nucleotide motif:Transfac:M00278"; note="GAGATAATG(site) 0.9(prior) EPD3(model)";
chr19	MotifLocator	misc_feature	47054845	47054857	723.06	+	.	label="OCT1_03"; bound_moiety="OCT1_03"; db_xref="Transfac:M00137"; inference="nucleotide motif:Transfac:M00137"; note="GAGATAATGAAAA(site) 0.9(prior) EPD3(model)";
chr19	MotifLocator	misc_feature	47054845	47054853	1665.91	+	.	label="GATA3_01"; bound_moiety="GATA3_01"; db_xref="Transfac:M00077"; inference="nucleotide motif:Transfac:M00077"; note="GAGATAATG(site) 0.9(prior) EPD3(model)";
chr19	MotifLocator	misc_feature	47054845	47054853	1281.34	+	.	label="LMO2COM_02"; bound_moiety="LMO2COM_02"; db_xref="Transfac:M00278"; inference="nucleotide motif:Transfac:M00278"; note="GAGATAATG(site) 0.9(prior) EPD3(model)";
chr19	MotifLocator	misc_feature	47054845	47054857	723.06	+	.	label="OCT1_03"; bound_moiety="OCT1_03"; db_xref="Transfac:M00137"; inference="nucleotide motif:Transfac:M00137"; note="GAGATAATGAAAA(site) 0.9(prior) EPD3(model)";
chr19	MotifLocator	misc_feature	47054845	47054853	1665.91	+	.	label="GATA3_01"; bound_moiety="GATA3_01"; db_xref="Transfac:M00077"; inference="nucleotide motif:Transfac:M00077"; note="GAGATAATG(site) 0.9(prior) EPD3(model)";
chr19	MotifLocator	misc_feature	47054846	47054856	810.139	+	.	label="GATA_C"; bound_moiety="GATA_C"; db_xref="Transfac:M00203"; inference="nucleotide motif:Transfac:M00203"; note="AGATAATGAAA(site) 0.9(prior) EPD3(model)";
chr19	MotifLocator	misc_feature	47054847	47054853	57.2567	+	.	label="CDXA_02"; bound_moiety="CDXA_02"; db_xref="Transfac:M00101"; inference="nucleotide motif:Transfac:M00101"; note="GATAATG(site) 0.9(prior) EPD3(model)";
chr19	MotifLocator	misc_feature	47054850	47054856	152.3	+	.	label="SRY_01"; bound_moiety="SRY_01"; db_xref="Transfac:M00148"; inference="nucleotide motif:Transfac:M00148"; note="AATGAAA(site) 0.9(prior) EPD3(model)";
chr19	MotifLocator	misc_feature	47054878	47054885	60.741	+	.	label="CAP_01"; bound_moiety="CAP_01"; db_xref="Transfac:M00253"; inference="nucleotide motif:Transfac:M00253"; note="ACAGTATG(site) 0.9(prior) EPD3(model)";
chr19	MotifLocator	misc_feature	47054879	47054885	290.561	+	.	label="AP2REP_01"; bound_moiety="AP2REP_01"; db_xref="Transfac:M00468"; inference="nucleotide motif:Transfac:M00468"; note="CAGTATG(site) 0.9(prior) EPD3(model)";
chr19	MotifLocator	misc_feature	47054882	47054895	4275.66	+	.	label="GATA1_02"; bound_moiety="GATA1_02"; db_xref="Transfac:M00126"; inference="nucleotide motif:Transfac:M00126"; note="TATGAGATAGGTTT(site) 0.9(prior) EPD3(model)";
chr19	MotifLocator	misc_feature	47054883	47054895	3696.86	+	.	label="GATA1_04"; bound_moiety="GATA1_04"; db_xref="Transfac:M00128"; inference="nucleotide motif:Transfac:M00128"; note="ATGAGATAGGTTT(site) 0.9(prior) EPD3(model)";
chr19	MotifLocator	misc_feature	47054884	47054893	369.622	+	.	label="GATA6_01"; bound_moiety="GATA6_01"; db_xref="Transfac:M00462"; inference="nucleotide motif:Transfac:M00462"; note="TGAGATAGGT(site) 0.9(prior) EPD3(model)";
chr19	MotifLocator	misc_feature	47054884	47054893	1390.14	+	.	label="GATA2_01"; bound_moiety="GATA2_01"; db_xref="Transfac:M00076"; inference="nucleotide motif:Transfac:M00076"; note="TGAGATAGGT(site) 0.9(prior) EPD3(model)";
chr19	MotifLocator	misc_feature	47054884	47054893	563.461	+	.	label="GATA1_01"; bound_moiety="GATA1_01"; db_xref="Transfac:M00075"; inference="nucleotide motif:Transfac:M00075"; note="TGAGATAGGT(site) 0.9(prior) EPD3(model)";
chr19	MotifLocator	misc_feature	47054884	47054893	369.622	+	.	label="GATA6_01"; bound_moiety="GATA6_01"; db_xref="Transfac:M00462"; inference="nucleotide motif:Transfac:M00462"; note="TGAGATAGGT(site) 0.9(prior) EPD3(model)";
chr19	MotifLocator	misc_feature	47054884	47054893	1390.14	+	.	label="GATA2_01"; bound_moiety="GATA2_01"; db_xref="Transfac:M00076"; inference="nucleotide motif:Transfac:M00076"; note="TGAGATAGGT(site) 0.9(prior) EPD3(model)";
chr19	MotifLocator	misc_feature	47054884	47054893	563.461	+	.	label="GATA1_01"; bound_moiety="GATA1_01"; db_xref="Transfac:M00075"; inference="nucleotide motif:Transfac:M00075"; note="TGAGATAGGT(site) 0.9(prior) EPD3(model)";
chr19	MotifLocator	misc_feature	47054884	47054893	369.622	+	.	label="GATA6_01"; bound_moiety="GATA6_01"; db_xref="Transfac:M00462"; inference="nucleotide motif:Transfac:M00462"; note="TGAGATAGGT(site) 0.9(prior) EPD3(model)";
chr19	MotifLocator	misc_feature	47054884	47054893	1390.14	+	.	label="GATA2_01"; bound_moiety="GATA2_01"; db_xref="Transfac:M00076"; inference="nucleotide motif:Transfac:M00076"; note="TGAGATAGGT(site) 0.9(prior) EPD3(model)";
chr19	MotifLocator	misc_feature	47054884	47054893	563.461	+	.	label="GATA1_01"; bound_moiety="GATA1_01"; db_xref="Transfac:M00075"; inference="nucleotide motif:Transfac:M00075"; note="TGAGATAGGT(site) 0.9(prior) EPD3(model)";
chr19	MotifLocator	misc_feature	47054885	47054893	462.371	+	.	label="LMO2COM_02"; bound_moiety="LMO2COM_02"; db_xref="Transfac:M00278"; inference="nucleotide motif:Transfac:M00278"; note="GAGATAGGT(site) 0.9(prior) EPD3(model)";
chr19	MotifLocator	misc_feature	47054885	47054893	1735.64	+	.	label="GATA3_01"; bound_moiety="GATA3_01"; db_xref="Transfac:M00077"; inference="nucleotide motif:Transfac:M00077"; note="GAGATAGGT(site) 0.9(prior) EPD3(model)";
chr19	MotifLocator	misc_feature	47054885	47054893	462.371	+	.	label="LMO2COM_02"; bound_moiety="LMO2COM_02"; db_xref="Transfac:M00278"; inference="nucleotide motif:Transfac:M00278"; note="GAGATAGGT(site) 0.9(prior) EPD3(model)";
chr19	MotifLocator	misc_feature	47054885	47054893	1735.64	+	.	label="GATA3_01"; bound_moiety="GATA3_01"; db_xref="Transfac:M00077"; inference="nucleotide motif:Transfac:M00077"; note="GAGATAGGT(site) 0.9(prior) EPD3(model)";
chr19	MotifLocator	misc_feature	47054885	47054893	462.371	+	.	label="LMO2COM_02"; bound_moiety="LMO2COM_02"; db_xref="Transfac:M00278"; inference="nucleotide motif:Transfac:M00278"; note="GAGATAGGT(site) 0.9(prior) EPD3(model)";
chr19	MotifLocator	misc_feature	47054885	47054893	1735.64	+	.	label="GATA3_01"; bound_moiety="GATA3_01"; db_xref="Transfac:M00077"; inference="nucleotide motif:Transfac:M00077"; note="GAGATAGGT(site) 0.9(prior) EPD3(model)";
chr19	MotifLocator	misc_feature	47054886	47054896	605.646	+	.	label="GATA_C"; bound_moiety="GATA_C"; db_xref="Transfac:M00203"; inference="nucleotide motif:Transfac:M00203"; note="AGATAGGTTTC(site) 0.9(prior) EPD3(model)";
chr19	MotifLocator	misc_feature	47054890	47054898	2997.73	+	.	label="AREB6_04"; bound_moiety="AREB6_04"; db_xref="Transfac:M00415"; inference="nucleotide motif:Transfac:M00415"; note="AGGTTTCAA(site) 0.9(prior) EPD3(model)";
chr19	MotifLocator	misc_feature	47054891	47054898	72.1123	+	.	label="STAT6_02"; bound_moiety="STAT6_02"; db_xref="Transfac:M00500"; inference="nucleotide motif:Transfac:M00500"; note="GGTTTCAA(site) 0.9(prior) EPD3(model)";
chr19	MotifLocator	misc_feature	47054891	47054898	252.418	+	.	label="STAT4_01"; bound_moiety="STAT4_01"; db_xref="Transfac:M00498"; inference="nucleotide motif:Transfac:M00498"; note="GGTTTCAA(site) 0.9(prior) EPD3(model)";
chr19	MotifLocator	misc_feature	47054891	47054898	43.4211	+	.	label="STAT1_03"; bound_moiety="STAT1_03"; db_xref="Transfac:M00496"; inference="nucleotide motif:Transfac:M00496"; note="GGTTTCAA(site) 0.9(prior) EPD3(model)";
chr19	MotifLocator	misc_feature	47054891	47054898	72.1123	+	.	label="STAT6_02"; bound_moiety="STAT6_02"; db_xref="Transfac:M00500"; inference="nucleotide motif:Transfac:M00500"; note="GGTTTCAA(site) 0.9(prior) EPD3(model)";
chr19	MotifLocator	misc_feature	47054891	47054898	252.418	+	.	label="STAT4_01"; bound_moiety="STAT4_01"; db_xref="Transfac:M00498"; inference="nucleotide motif:Transfac:M00498"; note="GGTTTCAA(site) 0.9(prior) EPD3(model)";
chr19	MotifLocator	misc_feature	47054891	47054898	43.4211	+	.	label="STAT1_03"; bound_moiety="STAT1_03"; db_xref="Transfac:M00496"; inference="nucleotide motif:Transfac:M00496"; note="GGTTTCAA(site) 0.9(prior) EPD3(model)";
chr19	MotifLocator	misc_feature	47054891	47054898	72.1123	+	.	label="STAT6_02"; bound_moiety="STAT6_02"; db_xref="Transfac:M00500"; inference="nucleotide motif:Transfac:M00500"; note="GGTTTCAA(site) 0.9(prior) EPD3(model)";
chr19	MotifLocator	misc_feature	47054891	47054898	252.418	+	.	label="STAT4_01"; bound_moiety="STAT4_01"; db_xref="Transfac:M00498"; inference="nucleotide motif:Transfac:M00498"; note="GGTTTCAA(site) 0.9(prior) EPD3(model)";
chr19	MotifLocator	misc_feature	47054891	47054898	43.4211	+	.	label="STAT1_03"; bound_moiety="STAT1_03"; db_xref="Transfac:M00496"; inference="nucleotide motif:Transfac:M00496"; note="GGTTTCAA(site) 0.9(prior) EPD3(model)";
chr19	MotifLocator	misc_feature	47054896	47054905	340.806	+	.	label="FOXO1_01"; bound_moiety="FOXO1_01"; db_xref="Transfac:M00473"; inference="nucleotide motif:Transfac:M00473"; note="CAACAACATT(site) 0.9(prior) EPD3(model)";
chr19	MotifLocator	misc_feature	47054897	47054907	862.757	+	.	label="FOXO4_01"; bound_moiety="FOXO4_01"; db_xref="Transfac:M00472"; inference="nucleotide motif:Transfac:M00472"; note="AACAACATTCT(site) 0.9(prior) EPD3(model)";
chr19	MotifLocator	misc_feature	47054901	47054908	37.4894	+	.	label="STAT6_02"; bound_moiety="STAT6_02"; db_xref="Transfac:M00500"; inference="nucleotide motif:Transfac:M00500"; note="ACATTCTA(site) 0.9(prior) EPD3(model)";
chr19	MotifLocator	misc_feature	47054901	47054908	140.042	+	.	label="STAT5A_04"; bound_moiety="STAT5A_04"; db_xref="Transfac:M00499"; inference="nucleotide motif:Transfac:M00499"; note="ACATTCTA(site) 0.9(prior) EPD3(model)";
chr19	MotifLocator	misc_feature	47054901	47054908	59.1258	+	.	label="CAP_01"; bound_moiety="CAP_01"; db_xref="Transfac:M00253"; inference="nucleotide motif:Transfac:M00253"; note="ACATTCTA(site) 0.9(prior) EPD3(model)";
chr19	MotifLocator	misc_feature	47054901	47054908	37.4894	+	.	label="STAT6_02"; bound_moiety="STAT6_02"; db_xref="Transfac:M00500"; inference="nucleotide motif:Transfac:M00500"; note="ACATTCTA(site) 0.9(prior) EPD3(model)";
chr19	MotifLocator	misc_feature	47054901	47054908	140.042	+	.	label="STAT5A_04"; bound_moiety="STAT5A_04"; db_xref="Transfac:M00499"; inference="nucleotide motif:Transfac:M00499"; note="ACATTCTA(site) 0.9(prior) EPD3(model)";
chr19	MotifLocator	misc_feature	47054901	47054908	59.1258	+	.	label="CAP_01"; bound_moiety="CAP_01"; db_xref="Transfac:M00253"; inference="nucleotide motif:Transfac:M00253"; note="ACATTCTA(site) 0.9(prior) EPD3(model)";
chr19	MotifLocator	misc_feature	47054901	47054908	37.4894	+	.	label="STAT6_02"; bound_moiety="STAT6_02"; db_xref="Transfac:M00500"; inference="nucleotide motif:Transfac:M00500"; note="ACATTCTA(site) 0.9(prior) EPD3(model)";
chr19	MotifLocator	misc_feature	47054901	47054908	140.042	+	.	label="STAT5A_04"; bound_moiety="STAT5A_04"; db_xref="Transfac:M00499"; inference="nucleotide motif:Transfac:M00499"; note="ACATTCTA(site) 0.9(prior) EPD3(model)";
chr19	MotifLocator	misc_feature	47054901	47054908	59.1258	+	.	label="CAP_01"; bound_moiety="CAP_01"; db_xref="Transfac:M00253"; inference="nucleotide motif:Transfac:M00253"; note="ACATTCTA(site) 0.9(prior) EPD3(model)";
chr19	MotifLocator	misc_feature	47054902	47054908	61.6718	+	.	label="CDXA_02"; bound_moiety="CDXA_02"; db_xref="Transfac:M00101"; inference="nucleotide motif:Transfac:M00101"; note="CATTCTA(site) 0.9(prior) EPD3(model)";
chr19	MotifLocator	misc_feature	47054913	47054919	209.651	+	.	label="SRY_01"; bound_moiety="SRY_01"; db_xref="Transfac:M00148"; inference="nucleotide motif:Transfac:M00148"; note="AATGTAA(site) 0.9(prior) EPD3(model)";
chr19	MotifLocator	misc_feature	47054926	47054933	86.5009	+	.	label="STAT4_01"; bound_moiety="STAT4_01"; db_xref="Transfac:M00498"; inference="nucleotide motif:Transfac:M00498"; note="GATTTAAA(site) 0.9(prior) EPD3(model)";
chr19	MotifLocator	misc_feature	47054927	47054933	140.142	+	.	label="CDXA_01"; bound_moiety="CDXA_01"; db_xref="Transfac:M00100"; inference="nucleotide motif:Transfac:M00100"; note="ATTTAAA(site) 0.9(prior) EPD3(model)";
chr19	MotifLocator	misc_feature	47054928	47054935	1909.49	+	.	label="TBP_01"; bound_moiety="TBP_01"; db_xref="Transfac:M00471"; inference="nucleotide motif:Transfac:M00471"; note="TTTAAATA(site) 0.9(prior) EPD3(model)";
chr19	MotifLocator	misc_feature	47054929	47054935	32.4289	+	.	label="CDXA_02"; bound_moiety="CDXA_02"; db_xref="Transfac:M00101"; inference="nucleotide motif:Transfac:M00101"; note="TTAAATA(site) 0.9(prior) EPD3(model)";
chr19	MotifLocator	misc_feature	47054931	47054937	90.3952	+	.	label="CDXA_02"; bound_moiety="CDXA_02"; db_xref="Transfac:M00101"; inference="nucleotide motif:Transfac:M00101"; note="AAATATA(site) 0.9(prior) EPD3(model)";
chr19	MotifLocator	misc_feature	47054933	47054939	92.6238	+	.	label="CDXA_02"; bound_moiety="CDXA_02"; db_xref="Transfac:M00101"; inference="nucleotide motif:Transfac:M00101"; note="ATATATG(site) 0.9(prior) EPD3(model)";
chr19	MotifLocator	misc_feature	47054936	47054945	4766.61	+	.	label="GATA3_03"; bound_moiety="GATA3_03"; db_xref="Transfac:M00351"; inference="nucleotide motif:Transfac:M00351"; note="TATGATCTTA(site) 0.9(prior) EPD3(model)";
chr19	MotifLocator	misc_feature	47054944	47054950	65.9422	+	.	label="CDXA_02"; bound_moiety="CDXA_02"; db_xref="Transfac:M00101"; inference="nucleotide motif:Transfac:M00101"; note="TATGCTA(site) 0.9(prior) EPD3(model)";
chr19	MotifLocator	misc_feature	47054956	47054962	108.796	+	.	label="EN1_01"; bound_moiety="EN1_01"; db_xref="Transfac:M00396"; inference="nucleotide motif:Transfac:M00396"; note="ATGGTTG(site) 0.9(prior) EPD3(model)";
chr19	MotifLocator	misc_feature	47054957	47054965	424.738	+	.	label="ZIC2_01"; bound_moiety="ZIC2_01"; db_xref="Transfac:M00449"; inference="nucleotide motif:Transfac:M00449"; note="TGGTTGGTT(site) 0.9(prior) EPD3(model)";
chr19	MotifLocator	misc_feature	47054957	47054965	409.488	+	.	label="ZIC1_01"; bound_moiety="ZIC1_01"; db_xref="Transfac:M00448"; inference="nucleotide motif:Transfac:M00448"; note="TGGTTGGTT(site) 0.9(prior) EPD3(model)";
chr19	MotifLocator	misc_feature	47054957	47054965	424.738	+	.	label="ZIC2_01"; bound_moiety="ZIC2_01"; db_xref="Transfac:M00449"; inference="nucleotide motif:Transfac:M00449"; note="TGGTTGGTT(site) 0.9(prior) EPD3(model)";
chr19	MotifLocator	misc_feature	47054957	47054965	409.488	+	.	label="ZIC1_01"; bound_moiety="ZIC1_01"; db_xref="Transfac:M00448"; inference="nucleotide motif:Transfac:M00448"; note="TGGTTGGTT(site) 0.9(prior) EPD3(model)";
chr19	MotifLocator	misc_feature	47054957	47054965	424.738	+	.	label="ZIC2_01"; bound_moiety="ZIC2_01"; db_xref="Transfac:M00449"; inference="nucleotide motif:Transfac:M00449"; note="TGGTTGGTT(site) 0.9(prior) EPD3(model)";
chr19	MotifLocator	misc_feature	47054957	47054965	409.488	+	.	label="ZIC1_01"; bound_moiety="ZIC1_01"; db_xref="Transfac:M00448"; inference="nucleotide motif:Transfac:M00448"; note="TGGTTGGTT(site) 0.9(prior) EPD3(model)";
chr19	MotifLocator	misc_feature	47054963	47054970	30.5203	+	.	label="STAT4_01"; bound_moiety="STAT4_01"; db_xref="Transfac:M00498"; inference="nucleotide motif:Transfac:M00498"; note="GTTTTAAT(site) 0.9(prior) EPD3(model)";
chr19	MotifLocator	misc_feature	47054970	47054977	136.073	+	.	label="STAT5A_04"; bound_moiety="STAT5A_04"; db_xref="Transfac:M00499"; inference="nucleotide motif:Transfac:M00499"; note="TTTTTCTA(site) 0.9(prior) EPD3(model)";
chr19	MotifLocator	misc_feature	47054970	47054977	59.4026	+	.	label="STAT4_01"; bound_moiety="STAT4_01"; db_xref="Transfac:M00498"; inference="nucleotide motif:Transfac:M00498"; note="TTTTTCTA(site) 0.9(prior) EPD3(model)";
chr19	MotifLocator	misc_feature	47054970	47054977	136.073	+	.	label="STAT5A_04"; bound_moiety="STAT5A_04"; db_xref="Transfac:M00499"; inference="nucleotide motif:Transfac:M00499"; note="TTTTTCTA(site) 0.9(prior) EPD3(model)";
chr19	MotifLocator	misc_feature	47054970	47054977	59.4026	+	.	label="STAT4_01"; bound_moiety="STAT4_01"; db_xref="Transfac:M00498"; inference="nucleotide motif:Transfac:M00498"; note="TTTTTCTA(site) 0.9(prior) EPD3(model)";
chr19	MotifLocator	misc_feature	47054970	47054977	136.073	+	.	label="STAT5A_04"; bound_moiety="STAT5A_04"; db_xref="Transfac:M00499"; inference="nucleotide motif:Transfac:M00499"; note="TTTTTCTA(site) 0.9(prior) EPD3(model)";
chr19	MotifLocator	misc_feature	47054970	47054977	59.4026	+	.	label="STAT4_01"; bound_moiety="STAT4_01"; db_xref="Transfac:M00498"; inference="nucleotide motif:Transfac:M00498"; note="TTTTTCTA(site) 0.9(prior) EPD3(model)";
chr19	MotifLocator	misc_feature	47054971	47054977	54.9199	+	.	label="CDXA_02"; bound_moiety="CDXA_02"; db_xref="Transfac:M00101"; inference="nucleotide motif:Transfac:M00101"; note="TTTTCTA(site) 0.9(prior) EPD3(model)";
chr19	MotifLocator	misc_feature	47054976	47054989	50358.8	+	.	label="GATA1_02"; bound_moiety="GATA1_02"; db_xref="Transfac:M00126"; inference="nucleotide motif:Transfac:M00126"; note="TAACAGATACGAGT(site) 0.9(prior) EPD3(model)";
chr19	MotifLocator	misc_feature	47054977	47054989	6898.74	+	.	label="GATA1_04"; bound_moiety="GATA1_04"; db_xref="Transfac:M00128"; inference="nucleotide motif:Transfac:M00128"; note="AACAGATACGAGT(site) 0.9(prior) EPD3(model)";
chr19	MotifLocator	misc_feature	47054978	47054987	1600.21	+	.	label="GATA6_01"; bound_moiety="GATA6_01"; db_xref="Transfac:M00462"; inference="nucleotide motif:Transfac:M00462"; note="ACAGATACGA(site) 0.9(prior) EPD3(model)";
chr19	MotifLocator	misc_feature	47054978	47054987	3508.7	+	.	label="GATA3_02"; bound_moiety="GATA3_02"; db_xref="Transfac:M00350"; inference="nucleotide motif:Transfac:M00350"; note="ACAGATACGA(site) 0.9(prior) EPD3(model)";
chr19	MotifLocator	misc_feature	47054978	47054987	1073.64	+	.	label="GATA2_03"; bound_moiety="GATA2_03"; db_xref="Transfac:M00349"; inference="nucleotide motif:Transfac:M00349"; note="ACAGATACGA(site) 0.9(prior) EPD3(model)";
chr19	MotifLocator	misc_feature	47054978	47054985	42.128	+	.	label="CAP_01"; bound_moiety="CAP_01"; db_xref="Transfac:M00253"; inference="nucleotide motif:Transfac:M00253"; note="ACAGATAC(site) 0.9(prior) EPD3(model)";
chr19	MotifLocator	misc_feature	47054978	47054987	408.287	+	.	label="GATA2_01"; bound_moiety="GATA2_01"; db_xref="Transfac:M00076"; inference="nucleotide motif:Transfac:M00076"; note="ACAGATACGA(site) 0.9(prior) EPD3(model)";
chr19	MotifLocator	misc_feature	47054978	47054987	244.019	+	.	label="GATA1_01"; bound_moiety="GATA1_01"; db_xref="Transfac:M00075"; inference="nucleotide motif:Transfac:M00075"; note="ACAGATACGA(site) 0.9(prior) EPD3(model)";
chr19	MotifLocator	misc_feature	47054978	47054987	1600.21	+	.	label="GATA6_01"; bound_moiety="GATA6_01"; db_xref="Transfac:M00462"; inference="nucleotide motif:Transfac:M00462"; note="ACAGATACGA(site) 0.9(prior) EPD3(model)";
chr19	MotifLocator	misc_feature	47054978	47054987	3508.7	+	.	label="GATA3_02"; bound_moiety="GATA3_02"; db_xref="Transfac:M00350"; inference="nucleotide motif:Transfac:M00350"; note="ACAGATACGA(site) 0.9(prior) EPD3(model)";
chr19	MotifLocator	misc_feature	47054978	47054987	1073.64	+	.	label="GATA2_03"; bound_moiety="GATA2_03"; db_xref="Transfac:M00349"; inference="nucleotide motif:Transfac:M00349"; note="ACAGATACGA(site) 0.9(prior) EPD3(model)";
chr19	MotifLocator	misc_feature	47054978	47054985	42.128	+	.	label="CAP_01"; bound_moiety="CAP_01"; db_xref="Transfac:M00253"; inference="nucleotide motif:Transfac:M00253"; note="ACAGATAC(site) 0.9(prior) EPD3(model)";
chr19	MotifLocator	misc_feature	47054978	47054987	408.287	+	.	label="GATA2_01"; bound_moiety="GATA2_01"; db_xref="Transfac:M00076"; inference="nucleotide motif:Transfac:M00076"; note="ACAGATACGA(site) 0.9(prior) EPD3(model)";
chr19	MotifLocator	misc_feature	47054978	47054987	244.019	+	.	label="GATA1_01"; bound_moiety="GATA1_01"; db_xref="Transfac:M00075"; inference="nucleotide motif:Transfac:M00075"; note="ACAGATACGA(site) 0.9(prior) EPD3(model)";
chr19	MotifLocator	misc_feature	47054978	47054987	1600.21	+	.	label="GATA6_01"; bound_moiety="GATA6_01"; db_xref="Transfac:M00462"; inference="nucleotide motif:Transfac:M00462"; note="ACAGATACGA(site) 0.9(prior) EPD3(model)";
chr19	MotifLocator	misc_feature	47054978	47054987	3508.7	+	.	label="GATA3_02"; bound_moiety="GATA3_02"; db_xref="Transfac:M00350"; inference="nucleotide motif:Transfac:M00350"; note="ACAGATACGA(site) 0.9(prior) EPD3(model)";
chr19	MotifLocator	misc_feature	47054978	47054987	1073.64	+	.	label="GATA2_03"; bound_moiety="GATA2_03"; db_xref="Transfac:M00349"; inference="nucleotide motif:Transfac:M00349"; note="ACAGATACGA(site) 0.9(prior) EPD3(model)";
chr19	MotifLocator	misc_feature	47054978	47054985	42.128	+	.	label="CAP_01"; bound_moiety="CAP_01"; db_xref="Transfac:M00253"; inference="nucleotide motif:Transfac:M00253"; note="ACAGATAC(site) 0.9(prior) EPD3(model)";
chr19	MotifLocator	misc_feature	47054978	47054987	408.287	+	.	label="GATA2_01"; bound_moiety="GATA2_01"; db_xref="Transfac:M00076"; inference="nucleotide motif:Transfac:M00076"; note="ACAGATACGA(site) 0.9(prior) EPD3(model)";
chr19	MotifLocator	misc_feature	47054978	47054987	244.019	+	.	label="GATA1_01"; bound_moiety="GATA1_01"; db_xref="Transfac:M00075"; inference="nucleotide motif:Transfac:M00075"; note="ACAGATACGA(site) 0.9(prior) EPD3(model)";
chr19	MotifLocator	misc_feature	47054979	47054987	5613.83	+	.	label="LMO2COM_02"; bound_moiety="LMO2COM_02"; db_xref="Transfac:M00278"; inference="nucleotide motif:Transfac:M00278"; note="CAGATACGA(site) 0.9(prior) EPD3(model)";
chr19	MotifLocator	misc_feature	47054979	47054987	935.692	+	.	label="GATA3_01"; bound_moiety="GATA3_01"; db_xref="Transfac:M00077"; inference="nucleotide motif:Transfac:M00077"; note="CAGATACGA(site) 0.9(prior) EPD3(model)";
chr19	MotifLocator	misc_feature	47054979	47054987	5613.83	+	.	label="LMO2COM_02"; bound_moiety="LMO2COM_02"; db_xref="Transfac:M00278"; inference="nucleotide motif:Transfac:M00278"; note="CAGATACGA(site) 0.9(prior) EPD3(model)";
chr19	MotifLocator	misc_feature	47054979	47054987	935.692	+	.	label="GATA3_01"; bound_moiety="GATA3_01"; db_xref="Transfac:M00077"; inference="nucleotide motif:Transfac:M00077"; note="CAGATACGA(site) 0.9(prior) EPD3(model)";
chr19	MotifLocator	misc_feature	47054979	47054987	5613.83	+	.	label="LMO2COM_02"; bound_moiety="LMO2COM_02"; db_xref="Transfac:M00278"; inference="nucleotide motif:Transfac:M00278"; note="CAGATACGA(site) 0.9(prior) EPD3(model)";
chr19	MotifLocator	misc_feature	47054979	47054987	935.692	+	.	label="GATA3_01"; bound_moiety="GATA3_01"; db_xref="Transfac:M00077"; inference="nucleotide motif:Transfac:M00077"; note="CAGATACGA(site) 0.9(prior) EPD3(model)";
chr19	MotifLocator	misc_feature	47054980	47054990	1328.38	+	.	label="GATA_C"; bound_moiety="GATA_C"; db_xref="Transfac:M00203"; inference="nucleotide motif:Transfac:M00203"; note="AGATACGAGTC(site) 0.9(prior) EPD3(model)";
chr19	MotifLocator	misc_feature	47054982	47054991	227.178	+	.	label="P53_02"; bound_moiety="P53_02"; db_xref="Transfac:M00272"; inference="nucleotide motif:Transfac:M00272"; note="ATACGAGTCT(site) 0.9(prior) EPD3(model)";
chr19	MotifLocator	misc_feature	47054993	47055000	29.5958	+	.	label="STAT4_01"; bound_moiety="STAT4_01"; db_xref="Transfac:M00498"; inference="nucleotide motif:Transfac:M00498"; note="GGCTTATT(site) 0.9(prior) EPD3(model)";
chr19	MotifLocator	misc_feature	47054995	47055010	3318.08	+	.	label="BRN2_01"; bound_moiety="BRN2_01"; db_xref="Transfac:M00145"; inference="nucleotide motif:Transfac:M00145"; note="CTTATTAATAATTAAC(site) 0.9(prior) EPD3(model)";
chr19	MotifLocator	misc_feature	47054996	47055008	341.195	+	.	label="OCT1_03"; bound_moiety="OCT1_03"; db_xref="Transfac:M00137"; inference="nucleotide motif:Transfac:M00137"; note="TTATTAATAATTA(site) 0.9(prior) EPD3(model)";
chr19	MotifLocator	misc_feature	47054997	47055011	107477	+	.	label="HNF1_01"; bound_moiety="HNF1_01"; db_xref="Transfac:M00132"; inference="nucleotide motif:Transfac:M00132"; note="TATTAATAATTAACA(site) 0.9(prior) EPD3(model)";
chr19	MotifLocator	misc_feature	47054997	47055012	3882.34	+	.	label="S8_01"; bound_moiety="S8_01"; db_xref="Transfac:M00099"; inference="nucleotide motif:Transfac:M00099"; note="TATTAATAATTAACAC(site) 0.9(prior) EPD3(model)";
chr19	MotifLocator	misc_feature	47054997	47055011	107477	+	.	label="HNF1_01"; bound_moiety="HNF1_01"; db_xref="Transfac:M00132"; inference="nucleotide motif:Transfac:M00132"; note="TATTAATAATTAACA(site) 0.9(prior) EPD3(model)";
chr19	MotifLocator	misc_feature	47054997	47055012	3882.34	+	.	label="S8_01"; bound_moiety="S8_01"; db_xref="Transfac:M00099"; inference="nucleotide motif:Transfac:M00099"; note="TATTAATAATTAACAC(site) 0.9(prior) EPD3(model)";
chr19	MotifLocator	misc_feature	47054997	47055011	107477	+	.	label="HNF1_01"; bound_moiety="HNF1_01"; db_xref="Transfac:M00132"; inference="nucleotide motif:Transfac:M00132"; note="TATTAATAATTAACA(site) 0.9(prior) EPD3(model)";
chr19	MotifLocator	misc_feature	47054997	47055012	3882.34	+	.	label="S8_01"; bound_moiety="S8_01"; db_xref="Transfac:M00099"; inference="nucleotide motif:Transfac:M00099"; note="TATTAATAATTAACAC(site) 0.9(prior) EPD3(model)";
chr19	MotifLocator	misc_feature	47054998	47055004	655.704	+	.	label="CDXA_02"; bound_moiety="CDXA_02"; db_xref="Transfac:M00101"; inference="nucleotide motif:Transfac:M00101"; note="ATTAATA(site) 0.9(prior) EPD3(model)";
chr19	MotifLocator	misc_feature	47054998	47055004	229.892	+	.	label="CDXA_01"; bound_moiety="CDXA_01"; db_xref="Transfac:M00100"; inference="nucleotide motif:Transfac:M00100"; note="ATTAATA(site) 0.9(prior) EPD3(model)";
chr19	MotifLocator	misc_feature	47054998	47055006	2223.72	+	.	label="PBX1_01"; bound_moiety="PBX1_01"; db_xref="Transfac:M00096"; inference="nucleotide motif:Transfac:M00096"; note="ATTAATAAT(site) 0.9(prior) EPD3(model)";
chr19	MotifLocator	misc_feature	47054998	47055004	655.704	+	.	label="CDXA_02"; bound_moiety="CDXA_02"; db_xref="Transfac:M00101"; inference="nucleotide motif:Transfac:M00101"; note="ATTAATA(site) 0.9(prior) EPD3(model)";
chr19	MotifLocator	misc_feature	47054998	47055004	229.892	+	.	label="CDXA_01"; bound_moiety="CDXA_01"; db_xref="Transfac:M00100"; inference="nucleotide motif:Transfac:M00100"; note="ATTAATA(site) 0.9(prior) EPD3(model)";
chr19	MotifLocator	misc_feature	47054998	47055006	2223.72	+	.	label="PBX1_01"; bound_moiety="PBX1_01"; db_xref="Transfac:M00096"; inference="nucleotide motif:Transfac:M00096"; note="ATTAATAAT(site) 0.9(prior) EPD3(model)";
chr19	MotifLocator	misc_feature	47054998	47055004	655.704	+	.	label="CDXA_02"; bound_moiety="CDXA_02"; db_xref="Transfac:M00101"; inference="nucleotide motif:Transfac:M00101"; note="ATTAATA(site) 0.9(prior) EPD3(model)";
chr19	MotifLocator	misc_feature	47054998	47055004	229.892	+	.	label="CDXA_01"; bound_moiety="CDXA_01"; db_xref="Transfac:M00100"; inference="nucleotide motif:Transfac:M00100"; note="ATTAATA(site) 0.9(prior) EPD3(model)";
chr19	MotifLocator	misc_feature	47054998	47055006	2223.72	+	.	label="PBX1_01"; bound_moiety="PBX1_01"; db_xref="Transfac:M00096"; inference="nucleotide motif:Transfac:M00096"; note="ATTAATAAT(site) 0.9(prior) EPD3(model)";
chr19	MotifLocator	misc_feature	47055000	47055010	4697.5	+	.	label="PAX4_02"; bound_moiety="PAX4_02"; db_xref="Transfac:M00377"; inference="nucleotide motif:Transfac:M00377"; note="TAATAATTAAC(site) 0.9(prior) EPD3(model)";
chr19	MotifLocator	misc_feature	47055001	47055007	54.8432	+	.	label="CDXA_02"; bound_moiety="CDXA_02"; db_xref="Transfac:M00101"; inference="nucleotide motif:Transfac:M00101"; note="AATAATT(site) 0.9(prior) EPD3(model)";
chr19	MotifLocator	misc_feature	47055001	47055009	451.819	+	.	label="PBX1_01"; bound_moiety="PBX1_01"; db_xref="Transfac:M00096"; inference="nucleotide motif:Transfac:M00096"; note="AATAATTAA(site) 0.9(prior) EPD3(model)";
chr19	MotifLocator	misc_feature	47055001	47055007	54.8432	+	.	label="CDXA_02"; bound_moiety="CDXA_02"; db_xref="Transfac:M00101"; inference="nucleotide motif:Transfac:M00101"; note="AATAATT(site) 0.9(prior) EPD3(model)";
chr19	MotifLocator	misc_feature	47055001	47055009	451.819	+	.	label="PBX1_01"; bound_moiety="PBX1_01"; db_xref="Transfac:M00096"; inference="nucleotide motif:Transfac:M00096"; note="AATAATTAA(site) 0.9(prior) EPD3(model)";
chr19	MotifLocator	misc_feature	47055001	47055007	54.8432	+	.	label="CDXA_02"; bound_moiety="CDXA_02"; db_xref="Transfac:M00101"; inference="nucleotide motif:Transfac:M00101"; note="AATAATT(site) 0.9(prior) EPD3(model)";
chr19	MotifLocator	misc_feature	47055001	47055009	451.819	+	.	label="PBX1_01"; bound_moiety="PBX1_01"; db_xref="Transfac:M00096"; inference="nucleotide motif:Transfac:M00096"; note="AATAATTAA(site) 0.9(prior) EPD3(model)";
chr19	MotifLocator	misc_feature	47055004	47055013	1538.64	+	.	label="FOXO1_01"; bound_moiety="FOXO1_01"; db_xref="Transfac:M00473"; inference="nucleotide motif:Transfac:M00473"; note="AATTAACACA(site) 0.9(prior) EPD3(model)";
chr19	MotifLocator	misc_feature	47055005	47055015	796.437	+	.	label="FOXO4_01"; bound_moiety="FOXO4_01"; db_xref="Transfac:M00472"; inference="nucleotide motif:Transfac:M00472"; note="ATTAACACATT(site) 0.9(prior) EPD3(model)";
chr19	MotifLocator	misc_feature	47055005	47055011	97.1647	+	.	label="CDXA_02"; bound_moiety="CDXA_02"; db_xref="Transfac:M00101"; inference="nucleotide motif:Transfac:M00101"; note="ATTAACA(site) 0.9(prior) EPD3(model)";
chr19	MotifLocator	misc_feature	47055005	47055015	796.437	+	.	label="FOXO4_01"; bound_moiety="FOXO4_01"; db_xref="Transfac:M00472"; inference="nucleotide motif:Transfac:M00472"; note="ATTAACACATT(site) 0.9(prior) EPD3(model)";
chr19	MotifLocator	misc_feature	47055005	47055011	97.1647	+	.	label="CDXA_02"; bound_moiety="CDXA_02"; db_xref="Transfac:M00101"; inference="nucleotide motif:Transfac:M00101"; note="ATTAACA(site) 0.9(prior) EPD3(model)";
chr19	MotifLocator	misc_feature	47055005	47055015	796.437	+	.	label="FOXO4_01"; bound_moiety="FOXO4_01"; db_xref="Transfac:M00472"; inference="nucleotide motif:Transfac:M00472"; note="ATTAACACATT(site) 0.9(prior) EPD3(model)";
chr19	MotifLocator	misc_feature	47055005	47055011	97.1647	+	.	label="CDXA_02"; bound_moiety="CDXA_02"; db_xref="Transfac:M00101"; inference="nucleotide motif:Transfac:M00101"; note="ATTAACA(site) 0.9(prior) EPD3(model)";
chr19	MotifLocator	misc_feature	47055007	47055013	129.938	+	.	label="SRY_01"; bound_moiety="SRY_01"; db_xref="Transfac:M00148"; inference="nucleotide motif:Transfac:M00148"; note="TAACACA(site) 0.9(prior) EPD3(model)";
chr19	MotifLocator	misc_feature	47055024	47055031	145.858	+	.	label="CAP_01"; bound_moiety="CAP_01"; db_xref="Transfac:M00253"; inference="nucleotide motif:Transfac:M00253"; note="ACAGTATC(site) 0.9(prior) EPD3(model)";
chr19	MotifLocator	misc_feature	47055030	47055037	61.903	+	.	label="CAP_01"; bound_moiety="CAP_01"; db_xref="Transfac:M00253"; inference="nucleotide motif:Transfac:M00253"; note="TCAGTGTG(site) 0.9(prior) EPD3(model)";
chr19	MotifLocator	misc_feature	47055031	47055037	334.396	+	.	label="AP2REP_01"; bound_moiety="AP2REP_01"; db_xref="Transfac:M00468"; inference="nucleotide motif:Transfac:M00468"; note="CAGTGTG(site) 0.9(prior) EPD3(model)";
chr19	MotifLocator	misc_feature	47055043	47055050	137.589	+	.	label="STAT5A_04"; bound_moiety="STAT5A_04"; db_xref="Transfac:M00499"; inference="nucleotide motif:Transfac:M00499"; note="AAATTCTA(site) 0.9(prior) EPD3(model)";
chr19	MotifLocator	misc_feature	47055044	47055050	176.825	+	.	label="CDXA_02"; bound_moiety="CDXA_02"; db_xref="Transfac:M00101"; inference="nucleotide motif:Transfac:M00101"; note="AATTCTA(site) 0.9(prior) EPD3(model)";
chr19	MotifLocator	misc_feature	47055048	47055060	990.074	+	.	label="XVENT1_01"; bound_moiety="XVENT1_01"; db_xref="Transfac:M00445"; inference="nucleotide motif:Transfac:M00445"; note="CTAATATTTGCTC(site) 0.9(prior) EPD3(model)";
chr19	MotifLocator	misc_feature	47055049	47055060	2996.62	+	.	label="FOXD3_01"; bound_moiety="FOXD3_01"; db_xref="Transfac:M00130"; inference="nucleotide motif:Transfac:M00130"; note="TAATATTTGCTC(site) 0.9(prior) EPD3(model)";
chr19	MotifLocator	misc_feature	47055051	47055057	62.5403	+	.	label="EN1_01"; bound_moiety="EN1_01"; db_xref="Transfac:M00396"; inference="nucleotide motif:Transfac:M00396"; note="ATATTTG(site) 0.9(prior) EPD3(model)";
chr19	MotifLocator	misc_feature	47055067	47055074	864.37	+	.	label="TBP_01"; bound_moiety="TBP_01"; db_xref="Transfac:M00471"; inference="nucleotide motif:Transfac:M00471"; note="TTTAAATT(site) 0.9(prior) EPD3(model)";
chr19	MotifLocator	misc_feature	47055070	47055077	75.143	+	.	label="STAT5A_04"; bound_moiety="STAT5A_04"; db_xref="Transfac:M00499"; inference="nucleotide motif:Transfac:M00499"; note="AAATTCTC(site) 0.9(prior) EPD3(model)";
chr19	MotifLocator	misc_feature	47055076	47055083	171.458	+	.	label="CAP_01"; bound_moiety="CAP_01"; db_xref="Transfac:M00253"; inference="nucleotide motif:Transfac:M00253"; note="TCAGTCTT(site) 0.9(prior) EPD3(model)";
chr19	MotifLocator	misc_feature	47055080	47055087	82.6048	+	.	label="STAT6_02"; bound_moiety="STAT6_02"; db_xref="Transfac:M00500"; inference="nucleotide motif:Transfac:M00500"; note="TCTTTCCA(site) 0.9(prior) EPD3(model)";
chr19	MotifLocator	misc_feature	47055080	47055087	74.7837	+	.	label="STAT4_01"; bound_moiety="STAT4_01"; db_xref="Transfac:M00498"; inference="nucleotide motif:Transfac:M00498"; note="TCTTTCCA(site) 0.9(prior) EPD3(model)";
chr19	MotifLocator	misc_feature	47055080	47055087	82.6048	+	.	label="STAT6_02"; bound_moiety="STAT6_02"; db_xref="Transfac:M00500"; inference="nucleotide motif:Transfac:M00500"; note="TCTTTCCA(site) 0.9(prior) EPD3(model)";
chr19	MotifLocator	misc_feature	47055080	47055087	74.7837	+	.	label="STAT4_01"; bound_moiety="STAT4_01"; db_xref="Transfac:M00498"; inference="nucleotide motif:Transfac:M00498"; note="TCTTTCCA(site) 0.9(prior) EPD3(model)";
chr19	MotifLocator	misc_feature	47055080	47055087	82.6048	+	.	label="STAT6_02"; bound_moiety="STAT6_02"; db_xref="Transfac:M00500"; inference="nucleotide motif:Transfac:M00500"; note="TCTTTCCA(site) 0.9(prior) EPD3(model)";
chr19	MotifLocator	misc_feature	47055080	47055087	74.7837	+	.	label="STAT4_01"; bound_moiety="STAT4_01"; db_xref="Transfac:M00498"; inference="nucleotide motif:Transfac:M00498"; note="TCTTTCCA(site) 0.9(prior) EPD3(model)";
chr19	MotifLocator	misc_feature	47055089	47055100	1510.54	+	.	label="NFAT_Q6"; bound_moiety="NFAT_Q6"; db_xref="Transfac:M00302"; inference="nucleotide motif:Transfac:M00302"; note="CATAAGAAAATA(site) 0.9(prior) EPD3(model)";
chr19	MotifLocator	misc_feature	47055091	47055097	97.7536	+	.	label="SRY_01"; bound_moiety="SRY_01"; db_xref="Transfac:M00148"; inference="nucleotide motif:Transfac:M00148"; note="TAAGAAA(site) 0.9(prior) EPD3(model)";
chr19	MotifLocator	misc_feature	47055104	47055111	39.4944	+	.	label="CAP_01"; bound_moiety="CAP_01"; db_xref="Transfac:M00253"; inference="nucleotide motif:Transfac:M00253"; note="ACACACAT(site) 0.9(prior) EPD3(model)";
chr19	MotifLocator	misc_feature	47055109	47055116	89.7712	+	.	label="STAT4_01"; bound_moiety="STAT4_01"; db_xref="Transfac:M00498"; inference="nucleotide motif:Transfac:M00498"; note="CATTTCAG(site) 0.9(prior) EPD3(model)";
chr19	MotifLocator	misc_feature	47055109	47055116	52.9394	+	.	label="STAT1_03"; bound_moiety="STAT1_03"; db_xref="Transfac:M00496"; inference="nucleotide motif:Transfac:M00496"; note="CATTTCAG(site) 0.9(prior) EPD3(model)";
chr19	MotifLocator	misc_feature	47055109	47055116	89.7712	+	.	label="STAT4_01"; bound_moiety="STAT4_01"; db_xref="Transfac:M00498"; inference="nucleotide motif:Transfac:M00498"; note="CATTTCAG(site) 0.9(prior) EPD3(model)";
chr19	MotifLocator	misc_feature	47055109	47055116	52.9394	+	.	label="STAT1_03"; bound_moiety="STAT1_03"; db_xref="Transfac:M00496"; inference="nucleotide motif:Transfac:M00496"; note="CATTTCAG(site) 0.9(prior) EPD3(model)";
chr19	MotifLocator	misc_feature	47055109	47055116	89.7712	+	.	label="STAT4_01"; bound_moiety="STAT4_01"; db_xref="Transfac:M00498"; inference="nucleotide motif:Transfac:M00498"; note="CATTTCAG(site) 0.9(prior) EPD3(model)";
chr19	MotifLocator	misc_feature	47055109	47055116	52.9394	+	.	label="STAT1_03"; bound_moiety="STAT1_03"; db_xref="Transfac:M00496"; inference="nucleotide motif:Transfac:M00496"; note="CATTTCAG(site) 0.9(prior) EPD3(model)";
chr19	MotifLocator	misc_feature	47055113	47055120	70.3514	+	.	label="CAP_01"; bound_moiety="CAP_01"; db_xref="Transfac:M00253"; inference="nucleotide motif:Transfac:M00253"; note="TCAGTGTT(site) 0.9(prior) EPD3(model)";
chr19	MotifLocator	misc_feature	47055114	47055120	132.794	+	.	label="AP2REP_01"; bound_moiety="AP2REP_01"; db_xref="Transfac:M00468"; inference="nucleotide motif:Transfac:M00468"; note="CAGTGTT(site) 0.9(prior) EPD3(model)";
chr19	MotifLocator	misc_feature	47055116	47055124	195.84	+	.	label="AREB6_04"; bound_moiety="AREB6_04"; db_xref="Transfac:M00415"; inference="nucleotide motif:Transfac:M00415"; note="GTGTTTCCT(site) 0.9(prior) EPD3(model)";
chr19	MotifLocator	misc_feature	47055117	47055124	114.66	+	.	label="STAT6_02"; bound_moiety="STAT6_02"; db_xref="Transfac:M00500"; inference="nucleotide motif:Transfac:M00500"; note="TGTTTCCT(site) 0.9(prior) EPD3(model)";
chr19	MotifLocator	misc_feature	47055117	47055124	57.4983	+	.	label="STAT4_01"; bound_moiety="STAT4_01"; db_xref="Transfac:M00498"; inference="nucleotide motif:Transfac:M00498"; note="TGTTTCCT(site) 0.9(prior) EPD3(model)";
chr19	MotifLocator	misc_feature	47055117	47055124	41.4957	+	.	label="STAT3_02"; bound_moiety="STAT3_02"; db_xref="Transfac:M00497"; inference="nucleotide motif:Transfac:M00497"; note="TGTTTCCT(site) 0.9(prior) EPD3(model)";
chr19	MotifLocator	misc_feature	47055117	47055124	114.66	+	.	label="STAT6_02"; bound_moiety="STAT6_02"; db_xref="Transfac:M00500"; inference="nucleotide motif:Transfac:M00500"; note="TGTTTCCT(site) 0.9(prior) EPD3(model)";
chr19	MotifLocator	misc_feature	47055117	47055124	57.4983	+	.	label="STAT4_01"; bound_moiety="STAT4_01"; db_xref="Transfac:M00498"; inference="nucleotide motif:Transfac:M00498"; note="TGTTTCCT(site) 0.9(prior) EPD3(model)";
chr19	MotifLocator	misc_feature	47055117	47055124	41.4957	+	.	label="STAT3_02"; bound_moiety="STAT3_02"; db_xref="Transfac:M00497"; inference="nucleotide motif:Transfac:M00497"; note="TGTTTCCT(site) 0.9(prior) EPD3(model)";
chr19	MotifLocator	misc_feature	47055117	47055124	114.66	+	.	label="STAT6_02"; bound_moiety="STAT6_02"; db_xref="Transfac:M00500"; inference="nucleotide motif:Transfac:M00500"; note="TGTTTCCT(site) 0.9(prior) EPD3(model)";
chr19	MotifLocator	misc_feature	47055117	47055124	57.4983	+	.	label="STAT4_01"; bound_moiety="STAT4_01"; db_xref="Transfac:M00498"; inference="nucleotide motif:Transfac:M00498"; note="TGTTTCCT(site) 0.9(prior) EPD3(model)";
chr19	MotifLocator	misc_feature	47055117	47055124	41.4957	+	.	label="STAT3_02"; bound_moiety="STAT3_02"; db_xref="Transfac:M00497"; inference="nucleotide motif:Transfac:M00497"; note="TGTTTCCT(site) 0.9(prior) EPD3(model)";
chr19	MotifLocator	misc_feature	47055135	47055144	1492.7	+	.	label="FOXO1_01"; bound_moiety="FOXO1_01"; db_xref="Transfac:M00473"; inference="nucleotide motif:Transfac:M00473"; note="AGTTAACATA(site) 0.9(prior) EPD3(model)";
chr19	MotifLocator	misc_feature	47055138	47055144	231.021	+	.	label="SRY_01"; bound_moiety="SRY_01"; db_xref="Transfac:M00148"; inference="nucleotide motif:Transfac:M00148"; note="TAACATA(site) 0.9(prior) EPD3(model)";
chr19	MotifLocator	misc_feature	47055139	47055151	392.648	+	.	label="OCT1_03"; bound_moiety="OCT1_03"; db_xref="Transfac:M00137"; inference="nucleotide motif:Transfac:M00137"; note="AACATAATTTTAT(site) 0.9(prior) EPD3(model)";
chr19	MotifLocator	misc_feature	47055140	47055147	32.3075	+	.	label="CAP_01"; bound_moiety="CAP_01"; db_xref="Transfac:M00253"; inference="nucleotide motif:Transfac:M00253"; note="ACATAATT(site) 0.9(prior) EPD3(model)";
chr19	MotifLocator	misc_feature	47055141	47055149	218.797	+	.	label="HOXA3_01"; bound_moiety="HOXA3_01"; db_xref="Transfac:M00395"; inference="nucleotide motif:Transfac:M00395"; note="CATAATTTT(site) 0.9(prior) EPD3(model)";
chr19	MotifLocator	misc_feature	47055142	47055148	76.8859	+	.	label="EN1_01"; bound_moiety="EN1_01"; db_xref="Transfac:M00396"; inference="nucleotide motif:Transfac:M00396"; note="ATAATTT(site) 0.9(prior) EPD3(model)";
chr19	MotifLocator	misc_feature	47055154	47055165	1317.55	+	.	label="MYCMAX_02"; bound_moiety="MYCMAX_02"; db_xref="Transfac:M00123"; inference="nucleotide motif:Transfac:M00123"; note="GACCACGTTATT(site) 0.9(prior) EPD3(model)";
chr19	MotifLocator	misc_feature	47055155	47055164	276.48	+	.	label="USF_Q6"; bound_moiety="USF_Q6"; db_xref="Transfac:M00187"; inference="nucleotide motif:Transfac:M00187"; note="ACCACGTTAT(site) 0.9(prior) EPD3(model)";
chr19	MotifLocator	misc_feature	47055160	47055166	92.4917	+	.	label="EN1_01"; bound_moiety="EN1_01"; db_xref="Transfac:M00396"; inference="nucleotide motif:Transfac:M00396"; note="GTTATTT(site) 0.9(prior) EPD3(model)";
chr19	MotifLocator	misc_feature	47055162	47055169	55.8391	+	.	label="STAT4_01"; bound_moiety="STAT4_01"; db_xref="Transfac:M00498"; inference="nucleotide motif:Transfac:M00498"; note="TATTTAGT(site) 0.9(prior) EPD3(model)";
chr19	MotifLocator	misc_feature	47055168	47055174	146.068	+	.	label="EN1_01"; bound_moiety="EN1_01"; db_xref="Transfac:M00396"; inference="nucleotide motif:Transfac:M00396"; note="GTTGTTG(site) 0.9(prior) EPD3(model)";
chr19	MotifLocator	misc_feature	47055178	47055190	455.479	+	.	label="OCT1_03"; bound_moiety="OCT1_03"; db_xref="Transfac:M00137"; inference="nucleotide motif:Transfac:M00137"; note="CTTGTAAGGATTA(site) 0.9(prior) EPD3(model)";
chr19	MotifLocator	misc_feature	47055183	47055192	131.581	+	.	label="GATA6_01"; bound_moiety="GATA6_01"; db_xref="Transfac:M00462"; inference="nucleotide motif:Transfac:M00462"; note="AAGGATTAAA(site) 0.9(prior) EPD3(model)";
chr19	MotifLocator	misc_feature	47055188	47055194	72.0318	+	.	label="CDXA_02"; bound_moiety="CDXA_02"; db_xref="Transfac:M00101"; inference="nucleotide motif:Transfac:M00101"; note="TTAAATG(site) 0.9(prior) EPD3(model)";
chr19	MotifLocator	misc_feature	47055193	47055202	45.7992	+	.	label="GATA2_01"; bound_moiety="GATA2_01"; db_xref="Transfac:M00076"; inference="nucleotide motif:Transfac:M00076"; note="TGAGATCATG(site) 0.9(prior) EPD3(model)";
chr19	MotifLocator	misc_feature	47055197	47055209	999.965	+	.	label="TCF11_01"; bound_moiety="TCF11_01"; db_xref="Transfac:M00285"; inference="nucleotide motif:Transfac:M00285"; note="ATCATGCATGTAA(site) 0.9(prior) EPD3(model)";
chr19	MotifLocator	misc_feature	47055206	47055215	838.594	+	.	label="SOX5_01"; bound_moiety="SOX5_01"; db_xref="Transfac:M00042"; inference="nucleotide motif:Transfac:M00042"; note="GTAACACTAC(site) 0.9(prior) EPD3(model)";
chr19	MotifLocator	misc_feature	47055209	47055216	20.5173	+	.	label="CAP_01"; bound_moiety="CAP_01"; db_xref="Transfac:M00253"; inference="nucleotide motif:Transfac:M00253"; note="ACACTACA(site) 0.9(prior) EPD3(model)";
chr19	MotifLocator	misc_feature	47055214	47055221	55.0686	+	.	label="CAP_01"; bound_moiety="CAP_01"; db_xref="Transfac:M00253"; inference="nucleotide motif:Transfac:M00253"; note="ACAGTAAC(site) 0.9(prior) EPD3(model)";
chr19	MotifLocator	misc_feature	47055221	47055234	2362.42	+	.	label="USF_02"; bound_moiety="USF_02"; db_xref="Transfac:M00122"; inference="nucleotide motif:Transfac:M00122"; note="CAGCCACATGATAA(site) 0.9(prior) EPD3(model)";
chr19	MotifLocator	misc_feature	47055223	47055232	1061.24	+	.	label="USF_Q6"; bound_moiety="USF_Q6"; db_xref="Transfac:M00187"; inference="nucleotide motif:Transfac:M00187"; note="GCCACATGAT(site) 0.9(prior) EPD3(model)";
chr19	MotifLocator	misc_feature	47055224	47055231	818.16	+	.	label="USF_C"; bound_moiety="USF_C"; db_xref="Transfac:M00217"; inference="nucleotide motif:Transfac:M00217"; note="CCACATGA(site) 0.9(prior) EPD3(model)";
chr19	MotifLocator	misc_feature	47055226	47055238	3438.76	+	.	label="GATA1_04"; bound_moiety="GATA1_04"; db_xref="Transfac:M00128"; inference="nucleotide motif:Transfac:M00128"; note="ACATGATAAATGT(site) 0.9(prior) EPD3(model)";
chr19	MotifLocator	misc_feature	47055227	47055236	495.811	+	.	label="GATA6_01"; bound_moiety="GATA6_01"; db_xref="Transfac:M00462"; inference="nucleotide motif:Transfac:M00462"; note="CATGATAAAT(site) 0.9(prior) EPD3(model)";
chr19	MotifLocator	misc_feature	47055227	47055236	46.7733	+	.	label="GATA2_01"; bound_moiety="GATA2_01"; db_xref="Transfac:M00076"; inference="nucleotide motif:Transfac:M00076"; note="CATGATAAAT(site) 0.9(prior) EPD3(model)";
chr19	MotifLocator	misc_feature	47055227	47055236	495.811	+	.	label="GATA6_01"; bound_moiety="GATA6_01"; db_xref="Transfac:M00462"; inference="nucleotide motif:Transfac:M00462"; note="CATGATAAAT(site) 0.9(prior) EPD3(model)";
chr19	MotifLocator	misc_feature	47055227	47055236	46.7733	+	.	label="GATA2_01"; bound_moiety="GATA2_01"; db_xref="Transfac:M00076"; inference="nucleotide motif:Transfac:M00076"; note="CATGATAAAT(site) 0.9(prior) EPD3(model)";
chr19	MotifLocator	misc_feature	47055227	47055236	495.811	+	.	label="GATA6_01"; bound_moiety="GATA6_01"; db_xref="Transfac:M00462"; inference="nucleotide motif:Transfac:M00462"; note="CATGATAAAT(site) 0.9(prior) EPD3(model)";
chr19	MotifLocator	misc_feature	47055227	47055236	46.7733	+	.	label="GATA2_01"; bound_moiety="GATA2_01"; db_xref="Transfac:M00076"; inference="nucleotide motif:Transfac:M00076"; note="CATGATAAAT(site) 0.9(prior) EPD3(model)";
chr19	MotifLocator	misc_feature	47055229	47055239	971.302	+	.	label="GATA_C"; bound_moiety="GATA_C"; db_xref="Transfac:M00203"; inference="nucleotide motif:Transfac:M00203"; note="TGATAAATGTC(site) 0.9(prior) EPD3(model)";
chr19	MotifLocator	misc_feature	47055231	47055237	134.54	+	.	label="CDXA_02"; bound_moiety="CDXA_02"; db_xref="Transfac:M00101"; inference="nucleotide motif:Transfac:M00101"; note="ATAAATG(site) 0.9(prior) EPD3(model)";
chr19	MotifLocator	misc_feature	47055242	47055248	331.602	+	.	label="CDXA_02"; bound_moiety="CDXA_02"; db_xref="Transfac:M00101"; inference="nucleotide motif:Transfac:M00101"; note="AATAATA(site) 0.9(prior) EPD3(model)";
chr19	MotifLocator	misc_feature	47055247	47055254	27.5246	+	.	label="STAT4_01"; bound_moiety="STAT4_01"; db_xref="Transfac:M00498"; inference="nucleotide motif:Transfac:M00498"; note="TATTTACC(site) 0.9(prior) EPD3(model)";
chr19	MotifLocator	misc_feature	47055247	47055254	72.4809	+	.	label="STAT1_03"; bound_moiety="STAT1_03"; db_xref="Transfac:M00496"; inference="nucleotide motif:Transfac:M00496"; note="TATTTACC(site) 0.9(prior) EPD3(model)";
chr19	MotifLocator	misc_feature	47055247	47055259	61109.9	+	.	label="AREB6_01"; bound_moiety="AREB6_01"; db_xref="Transfac:M00412"; inference="nucleotide motif:Transfac:M00412"; note="TATTTACCTGTGC(site) 0.9(prior) EPD3(model)";
chr19	MotifLocator	misc_feature	47055247	47055254	27.5246	+	.	label="STAT4_01"; bound_moiety="STAT4_01"; db_xref="Transfac:M00498"; inference="nucleotide motif:Transfac:M00498"; note="TATTTACC(site) 0.9(prior) EPD3(model)";
chr19	MotifLocator	misc_feature	47055247	47055254	72.4809	+	.	label="STAT1_03"; bound_moiety="STAT1_03"; db_xref="Transfac:M00496"; inference="nucleotide motif:Transfac:M00496"; note="TATTTACC(site) 0.9(prior) EPD3(model)";
chr19	MotifLocator	misc_feature	47055247	47055259	61109.9	+	.	label="AREB6_01"; bound_moiety="AREB6_01"; db_xref="Transfac:M00412"; inference="nucleotide motif:Transfac:M00412"; note="TATTTACCTGTGC(site) 0.9(prior) EPD3(model)";
chr19	MotifLocator	misc_feature	47055247	47055254	27.5246	+	.	label="STAT4_01"; bound_moiety="STAT4_01"; db_xref="Transfac:M00498"; inference="nucleotide motif:Transfac:M00498"; note="TATTTACC(site) 0.9(prior) EPD3(model)";
chr19	MotifLocator	misc_feature	47055247	47055254	72.4809	+	.	label="STAT1_03"; bound_moiety="STAT1_03"; db_xref="Transfac:M00496"; inference="nucleotide motif:Transfac:M00496"; note="TATTTACC(site) 0.9(prior) EPD3(model)";
chr19	MotifLocator	misc_feature	47055247	47055259	61109.9	+	.	label="AREB6_01"; bound_moiety="AREB6_01"; db_xref="Transfac:M00412"; inference="nucleotide motif:Transfac:M00412"; note="TATTTACCTGTGC(site) 0.9(prior) EPD3(model)";
chr19	MotifLocator	misc_feature	47055248	47055258	268.053	+	.	label="DELTAEF1_01"; bound_moiety="DELTAEF1_01"; db_xref="Transfac:M00073"; inference="nucleotide motif:Transfac:M00073"; note="ATTTACCTGTG(site) 0.9(prior) EPD3(model)";
chr19	MotifLocator	misc_feature	47055258	47055266	38.0827	+	.	label="AP2ALPHA_01"; bound_moiety="AP2ALPHA_01"; db_xref="Transfac:M00469"; inference="nucleotide motif:Transfac:M00469"; note="GCCTGGCAC(site) 0.9(prior) EPD3(model)";
chr19	MotifLocator	misc_feature	47055274	47055281	27.0607	+	.	label="CAP_01"; bound_moiety="CAP_01"; db_xref="Transfac:M00253"; inference="nucleotide motif:Transfac:M00253"; note="GCACTCAA(site) 0.9(prior) EPD3(model)";
chr19	MotifLocator	misc_feature	47055281	47055287	43.5197	+	.	label="CDXA_02"; bound_moiety="CDXA_02"; db_xref="Transfac:M00101"; inference="nucleotide motif:Transfac:M00101"; note="AAAAATA(site) 0.9(prior) EPD3(model)";
chr19	MotifLocator	misc_feature	47055297	47055304	120.838	+	.	label="USF_C"; bound_moiety="USF_C"; db_xref="Transfac:M00217"; inference="nucleotide motif:Transfac:M00217"; note="GCATGTGA(site) 0.9(prior) EPD3(model)";
chr19	MotifLocator	misc_feature	47055308	47055316	37.7595	+	.	label="AP2ALPHA_01"; bound_moiety="AP2ALPHA_01"; db_xref="Transfac:M00469"; inference="nucleotide motif:Transfac:M00469"; note="GCCATGAAC(site) 0.9(prior) EPD3(model)";
chr19	MotifLocator	misc_feature	47055330	47055336	35.0238	+	.	label="CDXA_02"; bound_moiety="CDXA_02"; db_xref="Transfac:M00101"; inference="nucleotide motif:Transfac:M00101"; note="TTAAATG(site) 0.9(prior) EPD3(model)";
chr19	MotifLocator	misc_feature	47055341	47055348	505.113	+	.	label="MZF1_01"; bound_moiety="MZF1_01"; db_xref="Transfac:M00083"; inference="nucleotide motif:Transfac:M00083"; note="AACGGGGA(site) 0.9(prior) EPD3(model)";
chr19	MotifLocator	misc_feature	47055344	47055353	51.6443	+	.	label="GATA2_01"; bound_moiety="GATA2_01"; db_xref="Transfac:M00076"; inference="nucleotide motif:Transfac:M00076"; note="GGGGATCTCA(site) 0.9(prior) EPD3(model)";
chr19	MotifLocator	misc_feature	47055351	47055358	34.3558	+	.	label="CAP_01"; bound_moiety="CAP_01"; db_xref="Transfac:M00253"; inference="nucleotide motif:Transfac:M00253"; note="TCATTTTT(site) 0.9(prior) EPD3(model)";
chr19	MotifLocator	misc_feature	47055368	47055374	85.1715	+	.	label="CDXA_02"; bound_moiety="CDXA_02"; db_xref="Transfac:M00101"; inference="nucleotide motif:Transfac:M00101"; note="TTTAATG(site) 0.9(prior) EPD3(model)";
chr19	MotifLocator	misc_feature	47055378	47055387	818.775	+	.	label="P53_02"; bound_moiety="P53_02"; db_xref="Transfac:M00272"; inference="nucleotide motif:Transfac:M00272"; note="AGACAAGCCC(site) 0.9(prior) EPD3(model)";
chr19	MotifLocator	misc_feature	47055384	47055392	42.2316	+	.	label="AP2GAMMA_01"; bound_moiety="AP2GAMMA_01"; db_xref="Transfac:M00470"; inference="nucleotide motif:Transfac:M00470"; note="GCCCTGAGA(site) 0.9(prior) EPD3(model)";
chr19	MotifLocator	misc_feature	47055384	47055392	41.1584	+	.	label="AP2ALPHA_01"; bound_moiety="AP2ALPHA_01"; db_xref="Transfac:M00469"; inference="nucleotide motif:Transfac:M00469"; note="GCCCTGAGA(site) 0.9(prior) EPD3(model)";
chr19	MotifLocator	misc_feature	47055384	47055392	42.2316	+	.	label="AP2GAMMA_01"; bound_moiety="AP2GAMMA_01"; db_xref="Transfac:M00470"; inference="nucleotide motif:Transfac:M00470"; note="GCCCTGAGA(site) 0.9(prior) EPD3(model)";
chr19	MotifLocator	misc_feature	47055384	47055392	41.1584	+	.	label="AP2ALPHA_01"; bound_moiety="AP2ALPHA_01"; db_xref="Transfac:M00469"; inference="nucleotide motif:Transfac:M00469"; note="GCCCTGAGA(site) 0.9(prior) EPD3(model)";
chr19	MotifLocator	misc_feature	47055384	47055392	42.2316	+	.	label="AP2GAMMA_01"; bound_moiety="AP2GAMMA_01"; db_xref="Transfac:M00470"; inference="nucleotide motif:Transfac:M00470"; note="GCCCTGAGA(site) 0.9(prior) EPD3(model)";
chr19	MotifLocator	misc_feature	47055384	47055392	41.1584	+	.	label="AP2ALPHA_01"; bound_moiety="AP2ALPHA_01"; db_xref="Transfac:M00469"; inference="nucleotide motif:Transfac:M00469"; note="GCCCTGAGA(site) 0.9(prior) EPD3(model)";
chr19	MotifLocator	misc_feature	47055406	47055414	141.62	+	.	label="AP2GAMMA_01"; bound_moiety="AP2GAMMA_01"; db_xref="Transfac:M00470"; inference="nucleotide motif:Transfac:M00470"; note="GCCTAAAGC(site) 0.9(prior) EPD3(model)";
chr19	MotifLocator	misc_feature	47055406	47055414	172.865	+	.	label="AP2ALPHA_01"; bound_moiety="AP2ALPHA_01"; db_xref="Transfac:M00469"; inference="nucleotide motif:Transfac:M00469"; note="GCCTAAAGC(site) 0.9(prior) EPD3(model)";
chr19	MotifLocator	misc_feature	47055406	47055414	141.62	+	.	label="AP2GAMMA_01"; bound_moiety="AP2GAMMA_01"; db_xref="Transfac:M00470"; inference="nucleotide motif:Transfac:M00470"; note="GCCTAAAGC(site) 0.9(prior) EPD3(model)";
chr19	MotifLocator	misc_feature	47055406	47055414	172.865	+	.	label="AP2ALPHA_01"; bound_moiety="AP2ALPHA_01"; db_xref="Transfac:M00469"; inference="nucleotide motif:Transfac:M00469"; note="GCCTAAAGC(site) 0.9(prior) EPD3(model)";
chr19	MotifLocator	misc_feature	47055406	47055414	141.62	+	.	label="AP2GAMMA_01"; bound_moiety="AP2GAMMA_01"; db_xref="Transfac:M00470"; inference="nucleotide motif:Transfac:M00470"; note="GCCTAAAGC(site) 0.9(prior) EPD3(model)";
chr19	MotifLocator	misc_feature	47055406	47055414	172.865	+	.	label="AP2ALPHA_01"; bound_moiety="AP2ALPHA_01"; db_xref="Transfac:M00469"; inference="nucleotide motif:Transfac:M00469"; note="GCCTAAAGC(site) 0.9(prior) EPD3(model)";
chr19	MotifLocator	misc_feature	47055407	47055415	116.171	+	.	label="PAX2_02"; bound_moiety="PAX2_02"; db_xref="Transfac:M00486"; inference="nucleotide motif:Transfac:M00486"; note="CCTAAAGCT(site) 0.9(prior) EPD3(model)";
chr19	MotifLocator	misc_feature	47055422	47055431	385.397	+	.	label="AP4_Q5"; bound_moiety="AP4_Q5"; db_xref="Transfac:M00175"; inference="nucleotide motif:Transfac:M00175"; note="GTCAGCGGGG(site) 0.9(prior) EPD3(model)";
chr19	MotifLocator	misc_feature	47055424	47055430	63.2979	+	.	label="AP2REP_01"; bound_moiety="AP2REP_01"; db_xref="Transfac:M00468"; inference="nucleotide motif:Transfac:M00468"; note="CAGCGGG(site) 0.9(prior) EPD3(model)";
chr19	MotifLocator	misc_feature	47055428	47055437	426.992	+	.	label="SP1_01"; bound_moiety="SP1_01"; db_xref="Transfac:M00008"; inference="nucleotide motif:Transfac:M00008"; note="GGGGCAGGTA(site) 0.9(prior) EPD3(model)";
chr19	MotifLocator	misc_feature	47055437	47055443	138.695	+	.	label="CDXA_02"; bound_moiety="CDXA_02"; db_xref="Transfac:M00101"; inference="nucleotide motif:Transfac:M00101"; note="AAATCTA(site) 0.9(prior) EPD3(model)";
chr19	MotifLocator	misc_feature	47055438	47055444	330.82	+	.	label="SRY_01"; bound_moiety="SRY_01"; db_xref="Transfac:M00148"; inference="nucleotide motif:Transfac:M00148"; note="AATCTAA(site) 0.9(prior) EPD3(model)";
chr19	MotifLocator	misc_feature	47055443	47055456	3050.54	+	.	label="CEBPA_01"; bound_moiety="CEBPA_01"; db_xref="Transfac:M00116"; inference="nucleotide motif:Transfac:M00116"; note="AAATTGGCAAAGTA(site) 0.9(prior) EPD3(model)";
chr19	MotifLocator	misc_feature	47055448	47055456	114.579	+	.	label="PAX2_02"; bound_moiety="PAX2_02"; db_xref="Transfac:M00486"; inference="nucleotide motif:Transfac:M00486"; note="GGCAAAGTA(site) 0.9(prior) EPD3(model)";
chr19	MotifLocator	misc_feature	47055451	47055457	630.058	+	.	label="SRY_01"; bound_moiety="SRY_01"; db_xref="Transfac:M00148"; inference="nucleotide motif:Transfac:M00148"; note="AAAGTAA(site) 0.9(prior) EPD3(model)";
chr19	MotifLocator	misc_feature	47055455	47055468	94.0935	+	.	label="GC_01"; bound_moiety="GC_01"; db_xref="Transfac:M00255"; inference="nucleotide motif:Transfac:M00255"; note="TAAGGGCTGAGCGA(site) 0.9(prior) EPD3(model)";
chr19	MotifLocator	misc_feature	47055469	47055476	53.2939	+	.	label="CAP_01"; bound_moiety="CAP_01"; db_xref="Transfac:M00253"; inference="nucleotide motif:Transfac:M00253"; note="ACAGACTC(site) 0.9(prior) EPD3(model)";
chr19	MotifLocator	misc_feature	47055479	47055486	33.6585	+	.	label="CAP_01"; bound_moiety="CAP_01"; db_xref="Transfac:M00253"; inference="nucleotide motif:Transfac:M00253"; note="ACACTAGA(site) 0.9(prior) EPD3(model)";
chr19	MotifLocator	misc_feature	47055484	47055497	970.043	+	.	label="GC_01"; bound_moiety="GC_01"; db_xref="Transfac:M00255"; inference="nucleotide motif:Transfac:M00255"; note="AGAAGGCAGAGCTG(site) 0.9(prior) EPD3(model)";
chr19	MotifLocator	misc_feature	47055495	47055504	320.176	+	.	label="MYB_Q6"; bound_moiety="MYB_Q6"; db_xref="Transfac:M00183"; inference="nucleotide motif:Transfac:M00183"; note="CTGAACTAAC(site) 0.9(prior) EPD3(model)";
chr19	MotifLocator	misc_feature	47055499	47055508	247.47	+	.	label="MYB_Q6"; bound_moiety="MYB_Q6"; db_xref="Transfac:M00183"; inference="nucleotide motif:Transfac:M00183"; note="ACTAACTTCT(site) 0.9(prior) EPD3(model)";
chr19	MotifLocator	misc_feature	47055502	47055509	35.6862	+	.	label="STAT6_02"; bound_moiety="STAT6_02"; db_xref="Transfac:M00500"; inference="nucleotide motif:Transfac:M00500"; note="AACTTCTG(site) 0.9(prior) EPD3(model)";
chr19	MotifLocator	misc_feature	47055502	47055509	205.393	+	.	label="STAT5A_04"; bound_moiety="STAT5A_04"; db_xref="Transfac:M00499"; inference="nucleotide motif:Transfac:M00499"; note="AACTTCTG(site) 0.9(prior) EPD3(model)";
chr19	MotifLocator	misc_feature	47055502	47055509	51.1455	+	.	label="STAT3_02"; bound_moiety="STAT3_02"; db_xref="Transfac:M00497"; inference="nucleotide motif:Transfac:M00497"; note="AACTTCTG(site) 0.9(prior) EPD3(model)";
chr19	MotifLocator	misc_feature	47055502	47055509	35.6862	+	.	label="STAT6_02"; bound_moiety="STAT6_02"; db_xref="Transfac:M00500"; inference="nucleotide motif:Transfac:M00500"; note="AACTTCTG(site) 0.9(prior) EPD3(model)";
chr19	MotifLocator	misc_feature	47055502	47055509	205.393	+	.	label="STAT5A_04"; bound_moiety="STAT5A_04"; db_xref="Transfac:M00499"; inference="nucleotide motif:Transfac:M00499"; note="AACTTCTG(site) 0.9(prior) EPD3(model)";
chr19	MotifLocator	misc_feature	47055502	47055509	51.1455	+	.	label="STAT3_02"; bound_moiety="STAT3_02"; db_xref="Transfac:M00497"; inference="nucleotide motif:Transfac:M00497"; note="AACTTCTG(site) 0.9(prior) EPD3(model)";
chr19	MotifLocator	misc_feature	47055502	47055509	35.6862	+	.	label="STAT6_02"; bound_moiety="STAT6_02"; db_xref="Transfac:M00500"; inference="nucleotide motif:Transfac:M00500"; note="AACTTCTG(site) 0.9(prior) EPD3(model)";
chr19	MotifLocator	misc_feature	47055502	47055509	205.393	+	.	label="STAT5A_04"; bound_moiety="STAT5A_04"; db_xref="Transfac:M00499"; inference="nucleotide motif:Transfac:M00499"; note="AACTTCTG(site) 0.9(prior) EPD3(model)";
chr19	MotifLocator	misc_feature	47055502	47055509	51.1455	+	.	label="STAT3_02"; bound_moiety="STAT3_02"; db_xref="Transfac:M00497"; inference="nucleotide motif:Transfac:M00497"; note="AACTTCTG(site) 0.9(prior) EPD3(model)";
chr19	MotifLocator	misc_feature	47055539	47055547	23.6895	+	.	label="AP2ALPHA_01"; bound_moiety="AP2ALPHA_01"; db_xref="Transfac:M00469"; inference="nucleotide motif:Transfac:M00469"; note="GCCCTTATC(site) 0.9(prior) EPD3(model)";
chr19	MotifLocator	misc_feature	47055545	47055552	94.9035	+	.	label="STAT6_02"; bound_moiety="STAT6_02"; db_xref="Transfac:M00500"; inference="nucleotide motif:Transfac:M00500"; note="ATCTTCTC(site) 0.9(prior) EPD3(model)";
chr19	MotifLocator	misc_feature	47055545	47055552	167.136	+	.	label="STAT5A_04"; bound_moiety="STAT5A_04"; db_xref="Transfac:M00499"; inference="nucleotide motif:Transfac:M00499"; note="ATCTTCTC(site) 0.9(prior) EPD3(model)";
chr19	MotifLocator	misc_feature	47055545	47055552	94.9035	+	.	label="STAT6_02"; bound_moiety="STAT6_02"; db_xref="Transfac:M00500"; inference="nucleotide motif:Transfac:M00500"; note="ATCTTCTC(site) 0.9(prior) EPD3(model)";
chr19	MotifLocator	misc_feature	47055545	47055552	167.136	+	.	label="STAT5A_04"; bound_moiety="STAT5A_04"; db_xref="Transfac:M00499"; inference="nucleotide motif:Transfac:M00499"; note="ATCTTCTC(site) 0.9(prior) EPD3(model)";
chr19	MotifLocator	misc_feature	47055545	47055552	94.9035	+	.	label="STAT6_02"; bound_moiety="STAT6_02"; db_xref="Transfac:M00500"; inference="nucleotide motif:Transfac:M00500"; note="ATCTTCTC(site) 0.9(prior) EPD3(model)";
chr19	MotifLocator	misc_feature	47055545	47055552	167.136	+	.	label="STAT5A_04"; bound_moiety="STAT5A_04"; db_xref="Transfac:M00499"; inference="nucleotide motif:Transfac:M00499"; note="ATCTTCTC(site) 0.9(prior) EPD3(model)";
chr19	MotifLocator	misc_feature	47055568	47055575	101.3	+	.	label="STAT3_02"; bound_moiety="STAT3_02"; db_xref="Transfac:M00497"; inference="nucleotide motif:Transfac:M00497"; note="TCATTCCC(site) 0.9(prior) EPD3(model)";
chr19	MotifLocator	misc_feature	47055568	47055575	69.627	+	.	label="CAP_01"; bound_moiety="CAP_01"; db_xref="Transfac:M00253"; inference="nucleotide motif:Transfac:M00253"; note="TCATTCCC(site) 0.9(prior) EPD3(model)";
chr19	MotifLocator	misc_feature	47055568	47055575	101.3	+	.	label="STAT3_02"; bound_moiety="STAT3_02"; db_xref="Transfac:M00497"; inference="nucleotide motif:Transfac:M00497"; note="TCATTCCC(site) 0.9(prior) EPD3(model)";
chr19	MotifLocator	misc_feature	47055568	47055575	69.627	+	.	label="CAP_01"; bound_moiety="CAP_01"; db_xref="Transfac:M00253"; inference="nucleotide motif:Transfac:M00253"; note="TCATTCCC(site) 0.9(prior) EPD3(model)";
chr19	MotifLocator	misc_feature	47055568	47055575	101.3	+	.	label="STAT3_02"; bound_moiety="STAT3_02"; db_xref="Transfac:M00497"; inference="nucleotide motif:Transfac:M00497"; note="TCATTCCC(site) 0.9(prior) EPD3(model)";
chr19	MotifLocator	misc_feature	47055568	47055575	69.627	+	.	label="CAP_01"; bound_moiety="CAP_01"; db_xref="Transfac:M00253"; inference="nucleotide motif:Transfac:M00253"; note="TCATTCCC(site) 0.9(prior) EPD3(model)";
chr19	MotifLocator	misc_feature	47055575	47055582	33.7838	+	.	label="STAT4_01"; bound_moiety="STAT4_01"; db_xref="Transfac:M00498"; inference="nucleotide motif:Transfac:M00498"; note="CTTTTCGC(site) 0.9(prior) EPD3(model)";
chr19	MotifLocator	misc_feature	47055575	47055582	77.6619	+	.	label="STAT1_03"; bound_moiety="STAT1_03"; db_xref="Transfac:M00496"; inference="nucleotide motif:Transfac:M00496"; note="CTTTTCGC(site) 0.9(prior) EPD3(model)";
chr19	MotifLocator	misc_feature	47055575	47055582	33.7838	+	.	label="STAT4_01"; bound_moiety="STAT4_01"; db_xref="Transfac:M00498"; inference="nucleotide motif:Transfac:M00498"; note="CTTTTCGC(site) 0.9(prior) EPD3(model)";
chr19	MotifLocator	misc_feature	47055575	47055582	77.6619	+	.	label="STAT1_03"; bound_moiety="STAT1_03"; db_xref="Transfac:M00496"; inference="nucleotide motif:Transfac:M00496"; note="CTTTTCGC(site) 0.9(prior) EPD3(model)";
chr19	MotifLocator	misc_feature	47055575	47055582	33.7838	+	.	label="STAT4_01"; bound_moiety="STAT4_01"; db_xref="Transfac:M00498"; inference="nucleotide motif:Transfac:M00498"; note="CTTTTCGC(site) 0.9(prior) EPD3(model)";
chr19	MotifLocator	misc_feature	47055575	47055582	77.6619	+	.	label="STAT1_03"; bound_moiety="STAT1_03"; db_xref="Transfac:M00496"; inference="nucleotide motif:Transfac:M00496"; note="CTTTTCGC(site) 0.9(prior) EPD3(model)";
chr19	MotifLocator	misc_feature	47055585	47055593	40.5716	+	.	label="AP2GAMMA_01"; bound_moiety="AP2GAMMA_01"; db_xref="Transfac:M00470"; inference="nucleotide motif:Transfac:M00470"; note="GCCCCGGCC(site) 0.9(prior) EPD3(model)";
chr19	MotifLocator	misc_feature	47055585	47055593	37.7444	+	.	label="AP2ALPHA_01"; bound_moiety="AP2ALPHA_01"; db_xref="Transfac:M00469"; inference="nucleotide motif:Transfac:M00469"; note="GCCCCGGCC(site) 0.9(prior) EPD3(model)";
chr19	MotifLocator	misc_feature	47055585	47055593	40.5716	+	.	label="AP2GAMMA_01"; bound_moiety="AP2GAMMA_01"; db_xref="Transfac:M00470"; inference="nucleotide motif:Transfac:M00470"; note="GCCCCGGCC(site) 0.9(prior) EPD3(model)";
chr19	MotifLocator	misc_feature	47055585	47055593	37.7444	+	.	label="AP2ALPHA_01"; bound_moiety="AP2ALPHA_01"; db_xref="Transfac:M00469"; inference="nucleotide motif:Transfac:M00469"; note="GCCCCGGCC(site) 0.9(prior) EPD3(model)";
chr19	MotifLocator	misc_feature	47055585	47055593	40.5716	+	.	label="AP2GAMMA_01"; bound_moiety="AP2GAMMA_01"; db_xref="Transfac:M00470"; inference="nucleotide motif:Transfac:M00470"; note="GCCCCGGCC(site) 0.9(prior) EPD3(model)";
chr19	MotifLocator	misc_feature	47055585	47055593	37.7444	+	.	label="AP2ALPHA_01"; bound_moiety="AP2ALPHA_01"; db_xref="Transfac:M00469"; inference="nucleotide motif:Transfac:M00469"; note="GCCCCGGCC(site) 0.9(prior) EPD3(model)";
chr19	MotifLocator	misc_feature	47055600	47055606	98.0776	+	.	label="SRY_01"; bound_moiety="SRY_01"; db_xref="Transfac:M00148"; inference="nucleotide motif:Transfac:M00148"; note="AAGCAAC(site) 0.9(prior) EPD3(model)";
chr19	MotifLocator	misc_feature	47055601	47055610	179.373	+	.	label="MYB_Q6"; bound_moiety="MYB_Q6"; db_xref="Transfac:M00183"; inference="nucleotide motif:Transfac:M00183"; note="AGCAACTTCC(site) 0.9(prior) EPD3(model)";
chr19	MotifLocator	misc_feature	47055604	47055611	66.6505	+	.	label="STAT6_02"; bound_moiety="STAT6_02"; db_xref="Transfac:M00500"; inference="nucleotide motif:Transfac:M00500"; note="AACTTCCG(site) 0.9(prior) EPD3(model)";
chr19	MotifLocator	misc_feature	47055604	47055611	109.922	+	.	label="STAT5A_04"; bound_moiety="STAT5A_04"; db_xref="Transfac:M00499"; inference="nucleotide motif:Transfac:M00499"; note="AACTTCCG(site) 0.9(prior) EPD3(model)";
chr19	MotifLocator	misc_feature	47055604	47055611	155.989	+	.	label="STAT3_02"; bound_moiety="STAT3_02"; db_xref="Transfac:M00497"; inference="nucleotide motif:Transfac:M00497"; note="AACTTCCG(site) 0.9(prior) EPD3(model)";
chr19	MotifLocator	misc_feature	47055604	47055611	78.0176	+	.	label="STAT1_03"; bound_moiety="STAT1_03"; db_xref="Transfac:M00496"; inference="nucleotide motif:Transfac:M00496"; note="AACTTCCG(site) 0.9(prior) EPD3(model)";
chr19	MotifLocator	misc_feature	47055604	47055611	66.6505	+	.	label="STAT6_02"; bound_moiety="STAT6_02"; db_xref="Transfac:M00500"; inference="nucleotide motif:Transfac:M00500"; note="AACTTCCG(site) 0.9(prior) EPD3(model)";
chr19	MotifLocator	misc_feature	47055604	47055611	109.922	+	.	label="STAT5A_04"; bound_moiety="STAT5A_04"; db_xref="Transfac:M00499"; inference="nucleotide motif:Transfac:M00499"; note="AACTTCCG(site) 0.9(prior) EPD3(model)";
chr19	MotifLocator	misc_feature	47055604	47055611	155.989	+	.	label="STAT3_02"; bound_moiety="STAT3_02"; db_xref="Transfac:M00497"; inference="nucleotide motif:Transfac:M00497"; note="AACTTCCG(site) 0.9(prior) EPD3(model)";
chr19	MotifLocator	misc_feature	47055604	47055611	78.0176	+	.	label="STAT1_03"; bound_moiety="STAT1_03"; db_xref="Transfac:M00496"; inference="nucleotide motif:Transfac:M00496"; note="AACTTCCG(site) 0.9(prior) EPD3(model)";
chr19	MotifLocator	misc_feature	47055604	47055611	66.6505	+	.	label="STAT6_02"; bound_moiety="STAT6_02"; db_xref="Transfac:M00500"; inference="nucleotide motif:Transfac:M00500"; note="AACTTCCG(site) 0.9(prior) EPD3(model)";
chr19	MotifLocator	misc_feature	47055604	47055611	109.922	+	.	label="STAT5A_04"; bound_moiety="STAT5A_04"; db_xref="Transfac:M00499"; inference="nucleotide motif:Transfac:M00499"; note="AACTTCCG(site) 0.9(prior) EPD3(model)";
chr19	MotifLocator	misc_feature	47055604	47055611	155.989	+	.	label="STAT3_02"; bound_moiety="STAT3_02"; db_xref="Transfac:M00497"; inference="nucleotide motif:Transfac:M00497"; note="AACTTCCG(site) 0.9(prior) EPD3(model)";
chr19	MotifLocator	misc_feature	47055604	47055611	78.0176	+	.	label="STAT1_03"; bound_moiety="STAT1_03"; db_xref="Transfac:M00496"; inference="nucleotide motif:Transfac:M00496"; note="AACTTCCG(site) 0.9(prior) EPD3(model)";
chr19	MotifLocator	misc_feature	47055611	47055619	32.625	+	.	label="AP2ALPHA_01"; bound_moiety="AP2ALPHA_01"; db_xref="Transfac:M00469"; inference="nucleotide motif:Transfac:M00469"; note="GCCCTGAGA(site) 0.9(prior) EPD3(model)";
chr19	MotifLocator	misc_feature	47055618	47055631	2098.84	+	.	label="GC_01"; bound_moiety="GC_01"; db_xref="Transfac:M00255"; inference="nucleotide motif:Transfac:M00255"; note="GAAGGGTGGGGCTT(site) 0.9(prior) EPD3(model)";
chr19	MotifLocator	misc_feature	47055618	47055630	300.08	+	.	label="SP1_Q6"; bound_moiety="SP1_Q6"; db_xref="Transfac:M00196"; inference="nucleotide motif:Transfac:M00196"; note="GAAGGGTGGGGCT(site) 0.9(prior) EPD3(model)";
chr19	MotifLocator	misc_feature	47055618	47055631	2098.84	+	.	label="GC_01"; bound_moiety="GC_01"; db_xref="Transfac:M00255"; inference="nucleotide motif:Transfac:M00255"; note="GAAGGGTGGGGCTT(site) 0.9(prior) EPD3(model)";
chr19	MotifLocator	misc_feature	47055618	47055630	300.08	+	.	label="SP1_Q6"; bound_moiety="SP1_Q6"; db_xref="Transfac:M00196"; inference="nucleotide motif:Transfac:M00196"; note="GAAGGGTGGGGCT(site) 0.9(prior) EPD3(model)";
chr19	MotifLocator	misc_feature	47055618	47055631	2098.84	+	.	label="GC_01"; bound_moiety="GC_01"; db_xref="Transfac:M00255"; inference="nucleotide motif:Transfac:M00255"; note="GAAGGGTGGGGCTT(site) 0.9(prior) EPD3(model)";
chr19	MotifLocator	misc_feature	47055618	47055630	300.08	+	.	label="SP1_Q6"; bound_moiety="SP1_Q6"; db_xref="Transfac:M00196"; inference="nucleotide motif:Transfac:M00196"; note="GAAGGGTGGGGCT(site) 0.9(prior) EPD3(model)";
chr19	MotifLocator	misc_feature	47055619	47055631	399.124	+	.	label="MAZR_01"; bound_moiety="MAZR_01"; db_xref="Transfac:M00491"; inference="nucleotide motif:Transfac:M00491"; note="AAGGGTGGGGCTT(site) 0.9(prior) EPD3(model)";
chr19	MotifLocator	misc_feature	47055627	47055634	119.433	+	.	label="STAT3_02"; bound_moiety="STAT3_02"; db_xref="Transfac:M00497"; inference="nucleotide motif:Transfac:M00497"; note="GGCTTCCG(site) 0.9(prior) EPD3(model)";
chr19	MotifLocator	misc_feature	47055666	47055675	1404.12	+	.	label="NRF2_01"; bound_moiety="NRF2_01"; db_xref="Transfac:M00108"; inference="nucleotide motif:Transfac:M00108"; note="GACGGAAGAT(site) 0.9(prior) EPD3(model)";
chr19	MotifLocator	misc_feature	47055670	47055679	184.595	+	.	label="GATA6_01"; bound_moiety="GATA6_01"; db_xref="Transfac:M00462"; inference="nucleotide motif:Transfac:M00462"; note="GAAGATGATA(site) 0.9(prior) EPD3(model)";
chr19	MotifLocator	misc_feature	47055670	47055679	62.2618	+	.	label="GATA2_01"; bound_moiety="GATA2_01"; db_xref="Transfac:M00076"; inference="nucleotide motif:Transfac:M00076"; note="GAAGATGATA(site) 0.9(prior) EPD3(model)";
chr19	MotifLocator	misc_feature	47055670	47055679	184.595	+	.	label="GATA6_01"; bound_moiety="GATA6_01"; db_xref="Transfac:M00462"; inference="nucleotide motif:Transfac:M00462"; note="GAAGATGATA(site) 0.9(prior) EPD3(model)";
[truncated: 1,500 more rows]
