# Supplementary material for: Targeted Resequencing and Analysis of the Diamond-Blackfan Anemia Disease Locus RPS19
Source: PLoS One. 2009 Jul 9;4(7):e6172. doi: 10.1371/journal.pone.0006172 (PMC2703794; doi:10.1371/journal.pone.0006172)
Supplement: Text S2 — Compressed archive with files used in the study for visualization in the UCSC Genome Browser (in *.gff format) (0.16 MB ZIP) [file pone.0006172.s006.zip › TFBSs.MotifSampler.prior_0.2.HUMAN.gff]

track name=MotifSampler description="Gibbs stochastic sampler analysis (prior = 0.2): protein_bind"
chr19	MotifSampler	misc_feature	47053104	47053123	378.445	+	.	label="box_1_1_nwnAnwnnTnnAwnnnTwww"; inference="ab initio prediction:MotifSampler"; note="TGTATGATTCCAACTATGTG(site) 0.2(prior)";
chr19	MotifSampler	misc_feature	47053157	47053176	7887.89	+	.	label="box_1_1_nwnAnwnnTnnAwnnnTwww"; inference="ab initio prediction:MotifSampler"; note="TAAAATGATAAAATGATAAT(site) 0.2(prior)";
chr19	MotifSampler	misc_feature	47053157	47053172	47098.3	+	.	label="box_1_2_wAAAAAAAwAAAAnnA"; inference="ab initio prediction:MotifSampler"; note="TAAAATGATAAAATGA(site) 0.2(prior)";
chr19	MotifSampler	misc_feature	47053164	47053175	2501.4	+	.	label="box_1_3_wyATnATkTTAw"; inference="ab initio prediction:MotifSampler"; note="ATAAAATGATAA(site) 0.2(prior)";
chr19	MotifSampler	misc_feature	47053235	47053254	2385.95	+	.	label="box_1_1_nwnAnwnnTnnAwnnnTwww"; inference="ab initio prediction:MotifSampler"; note="ATTCTCTATGAAACTGTAAT(site) 0.2(prior)";
chr19	MotifSampler	misc_feature	47053445	47053456	3358.18	+	.	label="box_1_2_TAnATryATrnA"; inference="ab initio prediction:MotifSampler"; note="TGTACTTATACA(site) 0.2(prior)";
chr19	MotifSampler	misc_feature	47053446	47053465	2143	+	.	label="box_1_1_nwnAnwnnTnnAwnnnTwww"; inference="ab initio prediction:MotifSampler"; note="GTACTTATACACTAAATTTA(site) 0.2(prior)";
chr19	MotifSampler	misc_feature	47053570	47053585	83772	+	.	label="box_1_2_wAAAAAAAwAAAAnnA"; inference="ab initio prediction:MotifSampler"; note="ACTAAAAATACAAAAA(site) 0.2(prior)";
chr19	MotifSampler	misc_feature	47053574	47053585	54968.3	+	.	label="box_1_4_AAAAwAnwAAnA"; inference="ab initio prediction:MotifSampler"; note="AAAATACAAAAA(site) 0.2(prior)";
chr19	MotifSampler	misc_feature	47053735	47053750	1442.22	+	.	label="box_1_2_wAAAAAAAwAAAAnnA"; inference="ab initio prediction:MotifSampler"; note="AAAAAAAAAAAAAGTT(site) 0.2(prior)";
chr19	MotifSampler	misc_feature	47053735	47053746	40699.2	+	.	label="box_1_4_AAAAwAnwAAnA"; inference="ab initio prediction:MotifSampler"; note="AAAAAAAAAAAA(site) 0.2(prior)";
chr19	MotifSampler	misc_feature	47053880	47053899	142.514	+	.	label="box_1_1_nwnAnwnnTnnAwnnnTwww"; inference="ab initio prediction:MotifSampler"; note="GTCAATTATGAACCTGTAAA(site) 0.2(prior)";
chr19	MotifSampler	misc_feature	47053896	47053907	39570.9	+	.	label="box_1_4_AAAAwAnwAAnA"; inference="ab initio prediction:MotifSampler"; note="TAAAAACTAACA(site) 0.2(prior)";
chr19	MotifSampler	misc_feature	47053902	47053921	26547.5	+	.	label="box_1_1_nwnAnwnnTnnAwnnnTwww"; inference="ab initio prediction:MotifSampler"; note="CTAACATGTACAAAAATTAA(site) 0.2(prior)";
chr19	MotifSampler	misc_feature	47053906	47053913	84878.6	+	.	label="box_1_3_CATGTACA"; inference="ab initio prediction:MotifSampler"; note="CATGTACA(site) 0.2(prior)";
chr19	MotifSampler	misc_feature	47053973	47053992	12579.9	+	.	label="box_1_1_nwnAnwnnTnnAwnnnTwww"; inference="ab initio prediction:MotifSampler"; note="AGAATTTTTAAAAATCTTTA(site) 0.2(prior)";
chr19	MotifSampler	misc_feature	47053991	47054006	277361	+	.	label="box_1_2_wAAAAAAAwAAAAnnA"; inference="ab initio prediction:MotifSampler"; note="TAAAATCATAACAATA(site) 0.2(prior)";
chr19	MotifSampler	misc_feature	47053992	47054003	17077.8	+	.	label="box_1_4_AAAAwAnwAAnA"; inference="ab initio prediction:MotifSampler"; note="AAAATCATAACA(site) 0.2(prior)";
chr19	MotifSampler	misc_feature	47054103	47054118	3259.48	+	.	label="box_1_1_wATnTwnnTwTnTnwn"; inference="ab initio prediction:MotifSampler"; note="ATTGTACATTTATCTA(site) 0.2(prior)";
chr19	MotifSampler	misc_feature	47054107	47054126	8893.25	+	.	label="box_1_1_nwnAnwnnTnnAwnnnTwww"; inference="ab initio prediction:MotifSampler"; note="TACATTTATCTAAACTTTCT(site) 0.2(prior)";
chr19	MotifSampler	misc_feature	47054107	47054118	62597.3	+	.	label="box_1_2_TAnATryATrnA"; inference="ab initio prediction:MotifSampler"; note="TACATTTATCTA(site) 0.2(prior)";
chr19	MotifSampler	misc_feature	47054171	47054178	17013	+	.	label="box_1_4_mTTATGTT"; inference="ab initio prediction:MotifSampler"; note="ATGATGTT(site) 0.2(prior)";
chr19	MotifSampler	misc_feature	47054187	47054198	25245.7	+	.	label="box_1_2_TAnATryATrnA"; inference="ab initio prediction:MotifSampler"; note="TGCATAAATACA(site) 0.2(prior)";
chr19	MotifSampler	misc_feature	47054331	47054346	175754	+	.	label="box_1_2_wAAAAAAAwAAAAnnA"; inference="ab initio prediction:MotifSampler"; note="TAAAAAAAAAAATTAA(site) 0.2(prior)";
chr19	MotifSampler	misc_feature	47054331	47054342	8591.12	+	.	label="box_1_4_AAAAwAnwAAnA"; inference="ab initio prediction:MotifSampler"; note="TAAAAAAAAAAA(site) 0.2(prior)";
chr19	MotifSampler	misc_feature	47054345	47054364	515.348	+	.	label="box_1_1_nwnAnwnnTnnAwnnnTwww"; inference="ab initio prediction:MotifSampler"; note="AAATTCAATGAAATGACTTA(site) 0.2(prior)";
chr19	MotifSampler	misc_feature	47054366	47054385	1842.35	+	.	label="box_1_1_nwnAnwnnTnnAwnnnTwww"; inference="ab initio prediction:MotifSampler"; note="ATGAATTAAGTGTAAATGAT(site) 0.2(prior)";
chr19	MotifSampler	misc_feature	47054387	47054406	2.09324e+07	+	.	label="box_1_3_ynGAnCwrATAnkAGwmTTk"; inference="ab initio prediction:MotifSampler"; note="CAGAACTGGTATTAGAAATT(site) 0.2(prior)";
chr19	MotifSampler	misc_feature	47054402	47054413	35786.7	+	.	label="box_1_4_AAAAwAnwAAnA"; inference="ab initio prediction:MotifSampler"; note="AAATTATTAAAA(site) 0.2(prior)";
chr19	MotifSampler	misc_feature	47054535	47054554	15372.3	+	.	label="box_1_1_nwnAnwnnTnnAwnnnTwww"; inference="ab initio prediction:MotifSampler"; note="TATAAAAATACAAAAATTAG(site) 0.2(prior)";
chr19	MotifSampler	misc_feature	47054535	47054550	756818	+	.	label="box_1_2_wAAAAAAAwAAAAnnA"; inference="ab initio prediction:MotifSampler"; note="TATAAAAATACAAAAA(site) 0.2(prior)";
chr19	MotifSampler	misc_feature	47054539	47054550	37628.6	+	.	label="box_1_4_AAAAwAnwAAnA"; inference="ab initio prediction:MotifSampler"; note="AAAATACAAAAA(site) 0.2(prior)";
chr19	MotifSampler	misc_feature	47054700	47054715	525658	+	.	label="box_1_2_wAAAAAAAwAAAAnnA"; inference="ab initio prediction:MotifSampler"; note="AAAAAAAATTAAATAA(site) 0.2(prior)";
chr19	MotifSampler	misc_feature	47054707	47054726	19657.5	+	.	label="box_1_1_nwnAnwnnTnnAwnnnTwww"; inference="ab initio prediction:MotifSampler"; note="ATTAAATAATAATTACTTAA(site) 0.2(prior)";
chr19	MotifSampler	misc_feature	47054716	47054731	2235.21	+	.	label="box_1_1_wATnTwnnTwTnTnwn"; inference="ab initio prediction:MotifSampler"; note="TAATTACTTAAATTAT(site) 0.2(prior)";
chr19	MotifSampler	misc_feature	47054725	47054736	50362.7	+	.	label="box_1_4_AAAAwAnwAAnA"; inference="ab initio prediction:MotifSampler"; note="AAATTATAAAAA(site) 0.2(prior)";
chr19	MotifSampler	misc_feature	47054732	47054751	587.854	+	.	label="box_1_1_nwnAnwnnTnnAwnnnTwww"; inference="ab initio prediction:MotifSampler"; note="AAAAAGTGAATATAAATTAC(site) 0.2(prior)";
chr19	MotifSampler	misc_feature	47054738	47054745	5429.9	+	.	label="box_1_2_TrnATrTA"; inference="ab initio prediction:MotifSampler"; note="TGAATATA(site) 0.2(prior)";
chr19	MotifSampler	misc_feature	47054776	47054791	1.78511e+06	+	.	label="box_1_4_nGAATyGTwTmTGkTn"; inference="ab initio prediction:MotifSampler"; note="AGACATGCATATATTA(site) 0.2(prior)";
chr19	MotifSampler	misc_feature	47054777	47054788	33619.1	+	.	label="box_1_2_TAnATryATrnA"; inference="ab initio prediction:MotifSampler"; note="GACATGCATATA(site) 0.2(prior)";
chr19	MotifSampler	misc_feature	47054781	47054788	16883.8	+	.	label="box_1_2_TrnATrTA"; inference="ab initio prediction:MotifSampler"; note="TGCATATA(site) 0.2(prior)";
chr19	MotifSampler	misc_feature	47054801	47054820	89784.3	+	.	label="box_1_1_nwnAnwnnTnnAwnnnTwww"; inference="ab initio prediction:MotifSampler"; note="AATACATATGGAAATATGTA(site) 0.2(prior)";
chr19	MotifSampler	misc_feature	47054807	47054822	926.408	+	.	label="box_1_1_wATnTwnnTwTnTnwn"; inference="ab initio prediction:MotifSampler"; note="TATGGAAATATGTATG(site) 0.2(prior)";
chr19	MotifSampler	misc_feature	47054836	47054855	1975.91	+	.	label="box_1_1_nwnAnwnnTnnAwnnnTwww"; inference="ab initio prediction:MotifSampler"; note="AAAACAATTGAGATAATGAA(site) 0.2(prior)";
chr19	MotifSampler	misc_feature	47054858	47054873	4935.37	+	.	label="box_1_1_wATnTwnnTwTnTnwn"; inference="ab initio prediction:MotifSampler"; note="TATTTTCTCAAGTTTT(site) 0.2(prior)";
chr19	MotifSampler	misc_feature	47054907	47054918	231032	+	.	label="box_1_2_TAnATryATrnA"; inference="ab initio prediction:MotifSampler"; note="TACATGAATGTA(site) 0.2(prior)";
chr19	MotifSampler	misc_feature	47054911	47054918	11669.8	+	.	label="box_1_2_TrnATrTA"; inference="ab initio prediction:MotifSampler"; note="TGAATGTA(site) 0.2(prior)";
chr19	MotifSampler	misc_feature	47054920	47054939	2826.33	+	.	label="box_1_1_nwnAnwnnTnnAwnnnTwww"; inference="ab initio prediction:MotifSampler"; note="AACCTTGATTTAAATATATG(site) 0.2(prior)";
chr19	MotifSampler	misc_feature	47054930	47054937	1696	+	.	label="box_1_2_TrnATrTA"; inference="ab initio prediction:MotifSampler"; note="TAAATATA(site) 0.2(prior)";
chr19	MotifSampler	misc_feature	47054935	47054946	168081	+	.	label="box_1_3_wyATnATkTTAw"; inference="ab initio prediction:MotifSampler"; note="ATATGATCTTAT(site) 0.2(prior)";
chr19	MotifSampler	misc_feature	47054936	47054951	22494.1	+	.	label="box_1_1_wATnTwnnTwTnTnwn"; inference="ab initio prediction:MotifSampler"; note="TATGATCTTATGCTAG(site) 0.2(prior)";
chr19	MotifSampler	misc_feature	47054974	47054993	2.79151e+08	+	.	label="box_1_3_ynGAnCwrATAnkAGwmTTk"; inference="ab initio prediction:MotifSampler"; note="TCTAACAGATACGAGTCTTG(site) 0.2(prior)";
chr19	MotifSampler	misc_feature	47054998	47055017	20266.7	+	.	label="box_1_1_nwnAnwnnTnnAwnnnTwww"; inference="ab initio prediction:MotifSampler"; note="ATTAATAATTAACACATTTT(site) 0.2(prior)";
chr19	MotifSampler	misc_feature	47054998	47055013	24452.4	+	.	label="box_1_2_wAAAAAAAwAAAAnnA"; inference="ab initio prediction:MotifSampler"; note="ATTAATAATTAACACA(site) 0.2(prior)";
chr19	MotifSampler	misc_feature	47055000	47055011	12028.7	+	.	label="box_1_4_AAAAwAnwAAnA"; inference="ab initio prediction:MotifSampler"; note="TAATAATTAACA(site) 0.2(prior)";
chr19	MotifSampler	misc_feature	47055042	47055053	13022.5	+	.	label="box_1_4_AAAAwAnwAAnA"; inference="ab initio prediction:MotifSampler"; note="AAAATTCTAATA(site) 0.2(prior)";
chr19	MotifSampler	misc_feature	47055060	47055067	56043.2	+	.	label="box_1_4_mTTATGTT"; inference="ab initio prediction:MotifSampler"; note="CTTATGTT(site) 0.2(prior)";
chr19	MotifSampler	misc_feature	47055087	47055106	19664.3	+	.	label="box_1_1_nwnAnwnnTnnAwnnnTwww"; inference="ab initio prediction:MotifSampler"; note="AACATAAGAAAATAGCTACA(site) 0.2(prior)";
chr19	MotifSampler	misc_feature	47055091	47055106	103784	+	.	label="box_1_2_wAAAAAAAwAAAAnnA"; inference="ab initio prediction:MotifSampler"; note="TAAGAAAATAGCTACA(site) 0.2(prior)";
chr19	MotifSampler	misc_feature	47055131	47055150	151575	+	.	label="box_1_1_nwnAnwnnTnnAwnnnTwww"; inference="ab initio prediction:MotifSampler"; note="AACAAGTTAACATAATTTTA(site) 0.2(prior)";
chr19	MotifSampler	misc_feature	47055135	47055150	5610.12	+	.	label="box_1_1_wATnTwnnTwTnTnwn"; inference="ab initio prediction:MotifSampler"; note="AGTTAACATAATTTTA(site) 0.2(prior)";
chr19	MotifSampler	misc_feature	47055140	47055151	255483	+	.	label="box_1_3_wyATnATkTTAw"; inference="ab initio prediction:MotifSampler"; note="ACATAATTTTAT(site) 0.2(prior)";
chr19	MotifSampler	misc_feature	47055197	47055216	4627.83	+	.	label="box_1_1_nwnAnwnnTnnAwnnnTwww"; inference="ab initio prediction:MotifSampler"; note="ATCATGCATGTAACACTACA(site) 0.2(prior)";
chr19	MotifSampler	misc_feature	47055201	47055208	15324.8	+	.	label="box_1_2_TrnATrTA"; inference="ab initio prediction:MotifSampler"; note="TGCATGTA(site) 0.2(prior)";
chr19	MotifSampler	misc_feature	47055228	47055247	4175.78	+	.	label="box_1_1_nwnAnwnnTnnAwnnnTwww"; inference="ab initio prediction:MotifSampler"; note="ATGATAAATGTCCAAATAAT(site) 0.2(prior)";
chr19	MotifSampler	misc_feature	47055352	47055367	8953.57	+	.	label="box_1_1_wATnTwnnTwTnTnwn"; inference="ab initio prediction:MotifSampler"; note="CATTTTTTTTTTTTTT(site) 0.2(prior)";
chr19	MotifSampler	misc_feature	47055879	47055898	8.38687e+11	+	.	label="box_1_4_rACGCAAACGAAGCCAAGTT"; inference="ab initio prediction:MotifSampler"; note="GACGCAAACGAAGCCAAGTT(site) 0.2(prior)";
