# Supplementary material for: Targeted Resequencing and Analysis of the Diamond-Blackfan Anemia Disease Locus RPS19
Source: PLoS One. 2009 Jul 9;4(7):e6172. doi: 10.1371/journal.pone.0006172 (PMC2703794; doi:10.1371/journal.pone.0006172)
Supplement: Text S2 — Compressed archive with files used in the study for visualization in the UCSC Genome Browser (in *.gff format) (0.16 MB ZIP) [file pone.0006172.s006.zip › TFBSs.MotifScanner.EPD_3.prior_0.9.HUMAN.gff]

track name=MotifScanner_Transfac7.0 description="Transfac Public v7.0/MotifScanner (model=EPD_3; prior=0.9) analysis: protein_bind"
chr19	MotifScanner	misc_feature	47048244	47048253	3086.91	+	.	label="NFKAPPAB_01"; bound_moiety="NFKAPPAB_01"; db_xref="Transfac:M00054"; inference="nucleotide motif:Transfac:M00054"; note="GGGGATTCAC(site) 0.9(prior) EPD3(model)";
chr19	MotifScanner	misc_feature	47048244	47048253	781.073	+	.	label="NFKAPPAB50_01"; bound_moiety="NFKAPPAB50_01"; db_xref="Transfac:M00051"; inference="nucleotide motif:Transfac:M00051"; note="GGGGATTCAC(site) 0.9(prior) EPD3(model)";
chr19	MotifScanner	misc_feature	47048245	47048265	672.494	+	.	label="PAX6_01"; bound_moiety="PAX6_01"; db_xref="Transfac:M00097"; inference="nucleotide motif:Transfac:M00097"; note="GGGATTCACTGATTAATTGCC(site) 0.9(prior) EPD3(model)";
chr19	MotifScanner	misc_feature	47048451	47048459	266.723	+	.	label="PADS_C"; bound_moiety="PADS_C"; db_xref="Transfac:M00211"; inference="nucleotide motif:Transfac:M00211"; note="TGTGGACTC(site) 0.9(prior) EPD3(model)";
chr19	MotifScanner	misc_feature	47048607	47048621	4239.47	+	.	label="TST1_01"; bound_moiety="TST1_01"; db_xref="Transfac:M00133"; inference="nucleotide motif:Transfac:M00133"; note="GTGGAATACCAATTT(site) 0.9(prior) EPD3(model)";
chr19	MotifScanner	misc_feature	47048634	47048647	2339.1	+	.	label="CEBPB_01"; bound_moiety="CEBPB_01"; db_xref="Transfac:M00109"; inference="nucleotide motif:Transfac:M00109"; note="AGATGGGGAAATTG(site) 0.9(prior) EPD3(model)";
chr19	MotifScanner	misc_feature	47048653	47048666	31406.6	+	.	label="MRF2_01"; bound_moiety="MRF2_01"; db_xref="Transfac:M00454"; inference="nucleotide motif:Transfac:M00454"; note="AACCAGAATAGAAA(site) 0.9(prior) EPD3(model)";
chr19	MotifScanner	misc_feature	47048672	47048680	519.594	+	.	label="ZIC1_01"; bound_moiety="ZIC1_01"; db_xref="Transfac:M00448"; inference="nucleotide motif:Transfac:M00448"; note="GAGTTAGTC(site) 0.9(prior) EPD3(model)";
chr19	MotifScanner	misc_feature	47048707	47048726	2372.46	+	.	label="MYCMAX_03"; bound_moiety="MYCMAX_03"; db_xref="Transfac:M00615"; inference="nucleotide motif:Transfac:M00615"; note="GGAGGTTCACGTGTCTGAGT(site) 0.9(prior) EPD3(model)";
chr19	MotifScanner	misc_feature	47048707	47048726	5799.2	+	.	label="ARNT_02"; bound_moiety="ARNT_02"; db_xref="Transfac:M00539"; inference="nucleotide motif:Transfac:M00539"; note="GGAGGTTCACGTGTCTGAGT(site) 0.9(prior) EPD3(model)";
chr19	MotifScanner	misc_feature	47048709	47048724	3206	+	.	label="ARNT_01"; bound_moiety="ARNT_01"; db_xref="Transfac:M00236"; inference="nucleotide motif:Transfac:M00236"; note="AGGTTCACGTGTCTGA(site) 0.9(prior) EPD3(model)";
chr19	MotifScanner	misc_feature	47048710	47048723	1519.25	+	.	label="USF_01"; bound_moiety="USF_01"; db_xref="Transfac:M00121"; inference="nucleotide motif:Transfac:M00121"; note="GGTTCACGTGTCTG(site) 0.9(prior) EPD3(model)";
chr19	MotifScanner	misc_feature	47048710	47048723	1494.48	+	.	label="MAX_01"; bound_moiety="MAX_01"; db_xref="Transfac:M00119"; inference="nucleotide motif:Transfac:M00119"; note="GGTTCACGTGTCTG(site) 0.9(prior) EPD3(model)";
chr19	MotifScanner	misc_feature	47048711	47048722	4660.09	+	.	label="MYCMAX_02"; bound_moiety="MYCMAX_02"; db_xref="Transfac:M00123"; inference="nucleotide motif:Transfac:M00123"; note="GTTCACGTGTCT(site) 0.9(prior) EPD3(model)";
chr19	MotifScanner	misc_feature	47048711	47048722	2261.3	+	.	label="NMYC_01"; bound_moiety="NMYC_01"; db_xref="Transfac:M00055"; inference="nucleotide motif:Transfac:M00055"; note="GTTCACGTGTCT(site) 0.9(prior) EPD3(model)";
chr19	MotifScanner	misc_feature	47048712	47048721	5617.95	+	.	label="USF_Q6"; bound_moiety="USF_Q6"; db_xref="Transfac:M00187"; inference="nucleotide motif:Transfac:M00187"; note="TTCACGTGTC(site) 0.9(prior) EPD3(model)";
chr19	MotifScanner	misc_feature	47048722	47048739	173.752	+	.	label="CEBP_C"; bound_moiety="CEBP_C"; db_xref="Transfac:M00201"; inference="nucleotide motif:Transfac:M00201"; note="TGAGTTTCGAAGGATCCA(site) 0.9(prior) EPD3(model)";
chr19	MotifScanner	misc_feature	47048736	47048745	30409.8	+	.	label="TATA_C"; bound_moiety="TATA_C"; db_xref="Transfac:M00216"; inference="nucleotide motif:Transfac:M00216"; note="TCCATAAAAG(site) 0.9(prior) EPD3(model)";
chr19	MotifScanner	misc_feature	47048736	47048750	2329.92	+	.	label="SRF_C"; bound_moiety="SRF_C"; db_xref="Transfac:M00215"; inference="nucleotide motif:Transfac:M00215"; note="TCCATAAAAGGTTAA(site) 0.9(prior) EPD3(model)";
chr19	MotifScanner	misc_feature	47048740	47048754	5474.44	+	.	label="EVI1_04"; bound_moiety="EVI1_04"; db_xref="Transfac:M00081"; inference="nucleotide motif:Transfac:M00081"; note="TAAAAGGTTAAGAAA(site) 0.9(prior) EPD3(model)";
chr19	MotifScanner	misc_feature	47048755	47048772	2013.28	+	.	label="CART1_01"; bound_moiety="CART1_01"; db_xref="Transfac:M00416"; inference="nucleotide motif:Transfac:M00416"; note="CATTTATTACCATTTATT(site) 0.9(prior) EPD3(model)";
chr19	MotifScanner	misc_feature	47048759	47048775	8603.23	+	.	label="YY1_01"; bound_moiety="YY1_01"; db_xref="Transfac:M00059"; inference="nucleotide motif:Transfac:M00059"; note="TATTACCATTTATTGAG(site) 0.9(prior) EPD3(model)";
chr19	MotifScanner	misc_feature	47048890	47048902	2409.5	+	.	label="MZF1_02"; bound_moiety="MZF1_02"; db_xref="Transfac:M00084"; inference="nucleotide motif:Transfac:M00084"; note="GTTTTAGGGGAAA(site) 0.9(prior) EPD3(model)";
chr19	MotifScanner	misc_feature	47048896	47048909	668.81	+	.	label="NFKB_Q6"; bound_moiety="NFKB_Q6"; db_xref="Transfac:M00194"; inference="nucleotide motif:Transfac:M00194"; note="GGGGAAATTTCTAG(site) 0.9(prior) EPD3(model)";
chr19	MotifScanner	misc_feature	47048950	47048960	346.883	+	.	label="EVI1_05"; bound_moiety="EVI1_05"; db_xref="Transfac:M00082"; inference="nucleotide motif:Transfac:M00082"; note="AAATTAGTTAA(site) 0.9(prior) EPD3(model)";
chr19	MotifScanner	misc_feature	47048955	47048964	932.599	+	.	label="LHX3_01"; bound_moiety="LHX3_01"; db_xref="Transfac:M00510"; inference="nucleotide motif:Transfac:M00510"; note="AGTTAATAAT(site) 0.9(prior) EPD3(model)";
chr19	MotifScanner	misc_feature	47048961	47048972	20943.8	+	.	label="HFH1_01"; bound_moiety="HFH1_01"; db_xref="Transfac:M00129"; inference="nucleotide motif:Transfac:M00129"; note="TAATGTTTATAA(site) 0.9(prior) EPD3(model)";
chr19	MotifScanner	misc_feature	47048987	47048996	612.684	+	.	label="GATA1_01"; bound_moiety="GATA1_01"; db_xref="Transfac:M00075"; inference="nucleotide motif:Transfac:M00075"; note="TGTGATAGCT(site) 0.9(prior) EPD3(model)";
chr19	MotifScanner	misc_feature	47049017	47049025	3973.02	+	.	label="LYF1_01"; bound_moiety="LYF1_01"; db_xref="Transfac:M00141"; inference="nucleotide motif:Transfac:M00141"; note="TTTGGGAGG(site) 0.9(prior) EPD3(model)";
chr19	MotifScanner	misc_feature	47049068	47049078	324.726	+	.	label="BACH2_01"; bound_moiety="BACH2_01"; db_xref="Transfac:M00490"; inference="nucleotide motif:Transfac:M00490"; note="CCTGAGTAACA(site) 0.9(prior) EPD3(model)";
chr19	MotifScanner	misc_feature	47049095	47049109	2633.21	+	.	label="TATA_01"; bound_moiety="TATA_01"; db_xref="Transfac:M00252"; inference="nucleotide motif:Transfac:M00252"; note="CTATAAAAACAAATA(site) 0.9(prior) EPD3(model)";
chr19	MotifScanner	misc_feature	47049097	47049114	50551.1	+	.	label="FOXJ2_01"; bound_moiety="FOXJ2_01"; db_xref="Transfac:M00422"; inference="nucleotide motif:Transfac:M00422"; note="ATAAAAACAAATAAATAA(site) 0.9(prior) EPD3(model)";
chr19	MotifScanner	misc_feature	47049104	47049117	12978	+	.	label="XFD1_01"; bound_moiety="XFD1_01"; db_xref="Transfac:M00267"; inference="nucleotide motif:Transfac:M00267"; note="CAAATAAATAAAAG(site) 0.9(prior) EPD3(model)";
chr19	MotifScanner	misc_feature	47049165	47049175	2200.03	+	.	label="GATA_C"; bound_moiety="GATA_C"; db_xref="Transfac:M00203"; inference="nucleotide motif:Transfac:M00203"; note="AGATACATACA(site) 0.9(prior) EPD3(model)";
chr19	MotifScanner	misc_feature	47049217	47049240	772.703	+	.	label="COMP1_01"; bound_moiety="COMP1_01"; db_xref="Transfac:M00057"; inference="nucleotide motif:Transfac:M00057"; note="AGATATCATTAAGAATAAGATCTT(site) 0.9(prior) EPD3(model)";
chr19	MotifScanner	misc_feature	47049232	47049241	14617.2	+	.	label="GATA3_03"; bound_moiety="GATA3_03"; db_xref="Transfac:M00351"; inference="nucleotide motif:Transfac:M00351"; note="TAAGATCTTA(site) 0.9(prior) EPD3(model)";
chr19	MotifScanner	misc_feature	47049270	47049279	2814.45	+	.	label="NKX22_01"; bound_moiety="NKX22_01"; db_xref="Transfac:M00485"; inference="nucleotide motif:Transfac:M00485"; note="TCAAGTCCTT(site) 0.9(prior) EPD3(model)";
chr19	MotifScanner	misc_feature	47049297	47049310	112.702	+	.	label="ELK1_02"; bound_moiety="ELK1_02"; db_xref="Transfac:M00025"; inference="nucleotide motif:Transfac:M00025"; note="TACATAGGAAAACC(site) 0.9(prior) EPD3(model)";
chr19	MotifScanner	misc_feature	47049299	47049310	19090.3	+	.	label="NFAT_Q6"; bound_moiety="NFAT_Q6"; db_xref="Transfac:M00302"; inference="nucleotide motif:Transfac:M00302"; note="CATAGGAAAACC(site) 0.9(prior) EPD3(model)";
chr19	MotifScanner	misc_feature	47049444	47049453	2128.31	+	.	label="CDPCR3HD_01"; bound_moiety="CDPCR3HD_01"; db_xref="Transfac:M00106"; inference="nucleotide motif:Transfac:M00106"; note="GATTGATGGT(site) 0.9(prior) EPD3(model)";
chr19	MotifScanner	misc_feature	47049444	47049453	962.465	+	.	label="CDPCR1_01"; bound_moiety="CDPCR1_01"; db_xref="Transfac:M00104"; inference="nucleotide motif:Transfac:M00104"; note="GATTGATGGT(site) 0.9(prior) EPD3(model)";
chr19	MotifScanner	misc_feature	47049619	47049630	3343.59	+	.	label="CDC5_01"; bound_moiety="CDC5_01"; db_xref="Transfac:M00478"; inference="nucleotide motif:Transfac:M00478"; note="GCTATAACTTAG(site) 0.9(prior) EPD3(model)";
chr19	MotifScanner	misc_feature	47049645	47049652	5815.09	+	.	label="NKX25_02"; bound_moiety="NKX25_02"; db_xref="Transfac:M00241"; inference="nucleotide motif:Transfac:M00241"; note="CTTAATAG(site) 0.9(prior) EPD3(model)";
chr19	MotifScanner	misc_feature	47049678	47049685	459.693	+	.	label="STAT6_02"; bound_moiety="STAT6_02"; db_xref="Transfac:M00500"; inference="nucleotide motif:Transfac:M00500"; note="GCTTTCCT(site) 0.9(prior) EPD3(model)";
chr19	MotifScanner	misc_feature	47049685	47049696	29353.6	+	.	label="MEIS1_01"; bound_moiety="MEIS1_01"; db_xref="Transfac:M00419"; inference="nucleotide motif:Transfac:M00419"; note="TAGTGACAGATG(site) 0.9(prior) EPD3(model)";
chr19	MotifScanner	misc_feature	47049686	47049701	446.944	+	.	label="TAL1ALPHAE47_01"; bound_moiety="TAL1ALPHAE47_01"; db_xref="Transfac:M00066"; inference="nucleotide motif:Transfac:M00066"; note="AGTGACAGATGACCAG(site) 0.9(prior) EPD3(model)";
chr19	MotifScanner	misc_feature	47049788	47049800	5109.78	+	.	label="RORA1_01"; bound_moiety="RORA1_01"; db_xref="Transfac:M00156"; inference="nucleotide motif:Transfac:M00156"; note="ACACCAAGGTCAC(site) 0.9(prior) EPD3(model)";
chr19	MotifScanner	misc_feature	47049878	47049891	5928.12	+	.	label="GATA1_03"; bound_moiety="GATA1_03"; db_xref="Transfac:M00127"; inference="nucleotide motif:Transfac:M00127"; note="ATGGAGATTGGGGG(site) 0.9(prior) EPD3(model)";
chr19	MotifScanner	misc_feature	47049895	47049911	3331.06	+	.	label="PPARG_03"; bound_moiety="PPARG_03"; db_xref="Transfac:M00528"; inference="nucleotide motif:Transfac:M00528"; note="GAGTAGACTAGAGGTCA(site) 0.9(prior) EPD3(model)";
chr19	MotifScanner	misc_feature	47049933	47049953	504.254	+	.	label="STAF_02"; bound_moiety="STAF_02"; db_xref="Transfac:M00264"; inference="nucleotide motif:Transfac:M00264"; note="AGTACCCGGCCTTCAGTACCC(site) 0.9(prior) EPD3(model)";
chr19	MotifScanner	misc_feature	47049972	47049987	613.862	+	.	label="TAL1BETAE47_01"; bound_moiety="TAL1BETAE47_01"; db_xref="Transfac:M00065"; inference="nucleotide motif:Transfac:M00065"; note="CACACCAGTTGGCCAG(site) 0.9(prior) EPD3(model)";
chr19	MotifScanner	misc_feature	47050028	47050036	722.526	+	.	label="AP2GAMMA_01"; bound_moiety="AP2GAMMA_01"; db_xref="Transfac:M00470"; inference="nucleotide motif:Transfac:M00470"; note="GCCTGAGGG(site) 0.9(prior) EPD3(model)";
chr19	MotifScanner	misc_feature	47050028	47050036	318.78	+	.	label="AP2ALPHA_01"; bound_moiety="AP2ALPHA_01"; db_xref="Transfac:M00469"; inference="nucleotide motif:Transfac:M00469"; note="GCCTGAGGG(site) 0.9(prior) EPD3(model)";
chr19	MotifScanner	misc_feature	47050061	47050068	260.462	+	.	label="CAP_01"; bound_moiety="CAP_01"; db_xref="Transfac:M00253"; inference="nucleotide motif:Transfac:M00253"; note="TCAGTCTT(site) 0.9(prior) EPD3(model)";
chr19	MotifScanner	misc_feature	47050185	47050198	1096.26	+	.	label="MEIS1AHOXA9_01"; bound_moiety="MEIS1AHOXA9_01"; db_xref="Transfac:M00420"; inference="nucleotide motif:Transfac:M00420"; note="TGAGAGATTACAGA(site) 0.9(prior) EPD3(model)";
chr19	MotifScanner	misc_feature	47050194	47050203	11380	+	.	label="GATA3_02"; bound_moiety="GATA3_02"; db_xref="Transfac:M00350"; inference="nucleotide motif:Transfac:M00350"; note="ACAGATAATA(site) 0.9(prior) EPD3(model)";
chr19	MotifScanner	misc_feature	47050194	47050203	30700.1	+	.	label="GATA2_03"; bound_moiety="GATA2_03"; db_xref="Transfac:M00349"; inference="nucleotide motif:Transfac:M00349"; note="ACAGATAATA(site) 0.9(prior) EPD3(model)";
chr19	MotifScanner	misc_feature	47050194	47050203	2475.17	+	.	label="GATA2_02"; bound_moiety="GATA2_02"; db_xref="Transfac:M00348"; inference="nucleotide motif:Transfac:M00348"; note="ACAGATAATA(site) 0.9(prior) EPD3(model)";
chr19	MotifScanner	misc_feature	47050194	47050203	8377.8	+	.	label="GATA1_06"; bound_moiety="GATA1_06"; db_xref="Transfac:M00347"; inference="nucleotide motif:Transfac:M00347"; note="ACAGATAATA(site) 0.9(prior) EPD3(model)";
chr19	MotifScanner	misc_feature	47050291	47050304	1258.75	+	.	label="XFD3_01"; bound_moiety="XFD3_01"; db_xref="Transfac:M00269"; inference="nucleotide motif:Transfac:M00269"; note="TGAGTAAATCATCT(site) 0.9(prior) EPD3(model)";
chr19	MotifScanner	misc_feature	47050348	47050363	79809.6	+	.	label="NFY_01"; bound_moiety="NFY_01"; db_xref="Transfac:M00287"; inference="nucleotide motif:Transfac:M00287"; note="CTTAACCAATGAGGTC(site) 0.9(prior) EPD3(model)";
chr19	MotifScanner	misc_feature	47050348	47050359	57989.3	+	.	label="CAAT_01"; bound_moiety="CAAT_01"; db_xref="Transfac:M00254"; inference="nucleotide motif:Transfac:M00254"; note="CTTAACCAATGA(site) 0.9(prior) EPD3(model)";
chr19	MotifScanner	misc_feature	47050350	47050360	72953.5	+	.	label="NFY_Q6"; bound_moiety="NFY_Q6"; db_xref="Transfac:M00185"; inference="nucleotide motif:Transfac:M00185"; note="TAACCAATGAG(site) 0.9(prior) EPD3(model)";
chr19	MotifScanner	misc_feature	47050353	47050364	232.59	+	.	label="CREB_02"; bound_moiety="CREB_02"; db_xref="Transfac:M00113"; inference="nucleotide motif:Transfac:M00113"; note="CCAATGAGGTCC(site) 0.9(prior) EPD3(model)";
chr19	MotifScanner	misc_feature	47050498	47050507	851.841	+	.	label="MYB_Q6"; bound_moiety="MYB_Q6"; db_xref="Transfac:M00183"; inference="nucleotide motif:Transfac:M00183"; note="ATTAACTTGC(site) 0.9(prior) EPD3(model)";
chr19	MotifScanner	misc_feature	47050516	47050523	572.725	+	.	label="CREB_01"; bound_moiety="CREB_01"; db_xref="Transfac:M00039"; inference="nucleotide motif:Transfac:M00039"; note="TGACCTCA(site) 0.9(prior) EPD3(model)";
chr19	MotifScanner	misc_feature	47050542	47050553	1082.8	+	.	label="CREB_Q4"; bound_moiety="CREB_Q4"; db_xref="Transfac:M00178"; inference="nucleotide motif:Transfac:M00178"; note="ACTGACATCATA(site) 0.9(prior) EPD3(model)";
chr19	MotifScanner	misc_feature	47050542	47050553	360.251	+	.	label="CREB_Q2"; bound_moiety="CREB_Q2"; db_xref="Transfac:M00177"; inference="nucleotide motif:Transfac:M00177"; note="ACTGACATCATA(site) 0.9(prior) EPD3(model)";
chr19	MotifScanner	misc_feature	47050544	47050551	1909.58	+	.	label="CREBP1CJUN_01"; bound_moiety="CREBP1CJUN_01"; db_xref="Transfac:M00041"; inference="nucleotide motif:Transfac:M00041"; note="TGACATCA(site) 0.9(prior) EPD3(model)";
chr19	MotifScanner	misc_feature	47050570	47050580	122.435	+	.	label="CP2_01"; bound_moiety="CP2_01"; db_xref="Transfac:M00072"; inference="nucleotide motif:Transfac:M00072"; note="CCTATACGCAG(site) 0.9(prior) EPD3(model)";
chr19	MotifScanner	misc_feature	47050644	47050659	7521.15	+	.	label="ARP1_01"; bound_moiety="ARP1_01"; db_xref="Transfac:M00155"; inference="nucleotide motif:Transfac:M00155"; note="TGCAGCCCTGACACGT(site) 0.9(prior) EPD3(model)";
chr19	MotifScanner	misc_feature	47050652	47050666	12657.2	+	.	label="HNF3B_01"; bound_moiety="HNF3B_01"; db_xref="Transfac:M00131"; inference="nucleotide motif:Transfac:M00131"; note="TGACACGTTTGCATA(site) 0.9(prior) EPD3(model)";
chr19	MotifScanner	misc_feature	47050659	47050674	66784.9	+	.	label="FREAC7_01"; bound_moiety="FREAC7_01"; db_xref="Transfac:M00293"; inference="nucleotide motif:Transfac:M00293"; note="TTTGCATAAATACAGT(site) 0.9(prior) EPD3(model)";
chr19	MotifScanner	misc_feature	47050723	47050741	3312.41	+	.	label="HNF4_01"; bound_moiety="HNF4_01"; db_xref="Transfac:M00134"; inference="nucleotide motif:Transfac:M00134"; note="ACAAAACCAAAGTTCATCC(site) 0.9(prior) EPD3(model)";
chr19	MotifScanner	misc_feature	47050725	47050739	4883.69	+	.	label="HNF4_01_B"; bound_moiety="HNF4_01_B"; db_xref="Transfac:M00411"; inference="nucleotide motif:Transfac:M00411"; note="AAAACCAAAGTTCAT(site) 0.9(prior) EPD3(model)";
chr19	MotifScanner	misc_feature	47050845	47050863	3815.92	+	.	label="GR_Q6"; bound_moiety="GR_Q6"; db_xref="Transfac:M00192"; inference="nucleotide motif:Transfac:M00192"; note="GTGCCTATCTATGTCCATC(site) 0.9(prior) EPD3(model)";
chr19	MotifScanner	misc_feature	47050936	47050954	182.708	+	.	label="VMAF_01"; bound_moiety="VMAF_01"; db_xref="Transfac:M00035"; inference="nucleotide motif:Transfac:M00035"; note="AATAAATGACTGAGTAAAA(site) 0.9(prior) EPD3(model)";
chr19	MotifScanner	misc_feature	47050940	47050950	3442.99	+	.	label="AP1_Q4"; bound_moiety="AP1_Q4"; db_xref="Transfac:M00188"; inference="nucleotide motif:Transfac:M00188"; note="AATGACTGAGT(site) 0.9(prior) EPD3(model)";
chr19	MotifScanner	misc_feature	47050940	47050950	1042.29	+	.	label="AP1_Q6"; bound_moiety="AP1_Q6"; db_xref="Transfac:M00174"; inference="nucleotide motif:Transfac:M00174"; note="AATGACTGAGT(site) 0.9(prior) EPD3(model)";
chr19	MotifScanner	misc_feature	47050940	47050950	3073.71	+	.	label="AP1_Q2"; bound_moiety="AP1_Q2"; db_xref="Transfac:M00173"; inference="nucleotide motif:Transfac:M00173"; note="AATGACTGAGT(site) 0.9(prior) EPD3(model)";
chr19	MotifScanner	misc_feature	47050978	47050989	12161.4	+	.	label="FOXD3_01"; bound_moiety="FOXD3_01"; db_xref="Transfac:M00130"; inference="nucleotide motif:Transfac:M00130"; note="AATTGTTTTTTC(site) 0.9(prior) EPD3(model)";
chr19	MotifScanner	misc_feature	47050991	47051001	8695.22	+	.	label="NFE2_01"; bound_moiety="NFE2_01"; db_xref="Transfac:M00037"; inference="nucleotide motif:Transfac:M00037"; note="TACTGAGTTAA(site) 0.9(prior) EPD3(model)";
chr19	MotifScanner	misc_feature	47051046	47051059	4633.41	+	.	label="COUP_01"; bound_moiety="COUP_01"; db_xref="Transfac:M00158"; inference="nucleotide motif:Transfac:M00158"; note="TGACCTCAAACCAT(site) 0.9(prior) EPD3(model)";
chr19	MotifScanner	misc_feature	47051140	47051146	6338.06	+	.	label="NKX25_01"; bound_moiety="NKX25_01"; db_xref="Transfac:M00240"; inference="nucleotide motif:Transfac:M00240"; note="TCAAGTG(site) 0.9(prior) EPD3(model)";
chr19	MotifScanner	misc_feature	47051316	47051329	694.539	+	.	label="FOXO3_01"; bound_moiety="FOXO3_01"; db_xref="Transfac:M00477"; inference="nucleotide motif:Transfac:M00477"; note="GAGTTGTTTTGTTT(site) 0.9(prior) EPD3(model)";
chr19	MotifScanner	misc_feature	47051322	47051334	32855	+	.	label="HFH8_01"; bound_moiety="HFH8_01"; db_xref="Transfac:M00294"; inference="nucleotide motif:Transfac:M00294"; note="TTTTGTTTGTATG(site) 0.9(prior) EPD3(model)";
chr19	MotifScanner	misc_feature	47051322	47051334	21228.9	+	.	label="HFH3_01"; bound_moiety="HFH3_01"; db_xref="Transfac:M00289"; inference="nucleotide motif:Transfac:M00289"; note="TTTTGTTTGTATG(site) 0.9(prior) EPD3(model)";
chr19	MotifScanner	misc_feature	47051551	47051566	6054.89	+	.	label="AHRARNT_01"; bound_moiety="AHRARNT_01"; db_xref="Transfac:M00235"; inference="nucleotide motif:Transfac:M00235"; note="GCATGGTGGCGTGCAC(site) 0.9(prior) EPD3(model)";
chr19	MotifScanner	misc_feature	47051561	47051572	32088.4	+	.	label="AREB6_03"; bound_moiety="AREB6_03"; db_xref="Transfac:M00414"; inference="nucleotide motif:Transfac:M00414"; note="GTGCACCTGTAG(site) 0.9(prior) EPD3(model)";
chr19	MotifScanner	misc_feature	47051615	47051630	547.206	+	.	label="T3R_01"; bound_moiety="T3R_01"; db_xref="Transfac:M00239"; inference="nucleotide motif:Transfac:M00239"; note="CCAGGAGGTCAAGGCT(site) 0.9(prior) EPD3(model)";
chr19	MotifScanner	misc_feature	47051642	47051655	4958.53	+	.	label="CEBPB_02"; bound_moiety="CEBPB_02"; db_xref="Transfac:M00117"; inference="nucleotide motif:Transfac:M00117"; note="TGATTACACCACTG(site) 0.9(prior) EPD3(model)";
chr19	MotifScanner	misc_feature	47051664	47051685	17101.2	+	.	label="TCF11MAFG_01"; bound_moiety="TCF11MAFG_01"; db_xref="Transfac:M00284"; inference="nucleotide motif:Transfac:M00284"; note="CCTGGGTGACAGAGCAAGACTG(site) 0.9(prior) EPD3(model)";
chr19	MotifScanner	misc_feature	47051705	47051718	2916.54	+	.	label="XFD2_01"; bound_moiety="XFD2_01"; db_xref="Transfac:M00268"; inference="nucleotide motif:Transfac:M00268"; note="TGTATATACATGCA(site) 0.9(prior) EPD3(model)";
chr19	MotifScanner	misc_feature	47051714	47051727	2525.24	+	.	label="FAC1_01"; bound_moiety="FAC1_01"; db_xref="Transfac:M00456"; inference="nucleotide motif:Transfac:M00456"; note="ATGCAACACACATA(site) 0.9(prior) EPD3(model)";
chr19	MotifScanner	misc_feature	47051737	47051759	124200	+	.	label="OCT1_04"; bound_moiety="OCT1_04"; db_xref="Transfac:M00138"; inference="nucleotide motif:Transfac:M00138"; note="ATATACATATACATATGTGTATA(site) 0.9(prior) EPD3(model)";
chr19	MotifScanner	misc_feature	47051750	47051762	1073.05	+	.	label="CEBP_01"; bound_moiety="CEBP_01"; db_xref="Transfac:M00159"; inference="nucleotide motif:Transfac:M00159"; note="TATGTGTATATAT(site) 0.9(prior) EPD3(model)";
chr19	MotifScanner	misc_feature	47051776	47051785	1138.45	+	.	label="POU3F2_02"; bound_moiety="POU3F2_02"; db_xref="Transfac:M00464"; inference="nucleotide motif:Transfac:M00464"; note="ATATGTTCAT(site) 0.9(prior) EPD3(model)";
chr19	MotifScanner	misc_feature	47051890	47051898	3595.01	+	.	label="PBX1_01"; bound_moiety="PBX1_01"; db_xref="Transfac:M00096"; inference="nucleotide motif:Transfac:M00096"; note="TACAATCAA(site) 0.9(prior) EPD3(model)";
chr19	MotifScanner	misc_feature	47051894	47051906	3275.14	+	.	label="IK3_01"; bound_moiety="IK3_01"; db_xref="Transfac:M00088"; inference="nucleotide motif:Transfac:M00088"; note="ATCAAGGAACACC(site) 0.9(prior) EPD3(model)";
chr19	MotifScanner	misc_feature	47051906	47051914	750.087	+	.	label="HOXA3_01"; bound_moiety="HOXA3_01"; db_xref="Transfac:M00395"; inference="nucleotide motif:Transfac:M00395"; note="CGTATTATC(site) 0.9(prior) EPD3(model)";
chr19	MotifScanner	misc_feature	47051931	47051938	938.764	+	.	label="CREBP1_01"; bound_moiety="CREBP1_01"; db_xref="Transfac:M00040"; inference="nucleotide motif:Transfac:M00040"; note="TTACATCA(site) 0.9(prior) EPD3(model)";
chr19	MotifScanner	misc_feature	47051968	47051985	3274.28	+	.	label="NF1_Q6"; bound_moiety="NF1_Q6"; db_xref="Transfac:M00193"; inference="nucleotide motif:Transfac:M00193"; note="TTTTGGCAAATGTGTAAT(site) 0.9(prior) EPD3(model)";
chr19	MotifScanner	misc_feature	47051978	47051990	1464.33	+	.	label="OCT1_03"; bound_moiety="OCT1_03"; db_xref="Transfac:M00137"; inference="nucleotide motif:Transfac:M00137"; note="TGTGTAATGACAC(site) 0.9(prior) EPD3(model)";
chr19	MotifScanner	misc_feature	47051979	47052002	36293.2	+	.	label="HTF_01"; bound_moiety="HTF_01"; db_xref="Transfac:M00538"; inference="nucleotide motif:Transfac:M00538"; note="GTGTAATGACACGTATCCACCATT(site) 0.9(prior) EPD3(model)";
chr19	MotifScanner	misc_feature	47051984	47051998	646.496	+	.	label="TAXCREB_02"; bound_moiety="TAXCREB_02"; db_xref="Transfac:M00115"; inference="nucleotide motif:Transfac:M00115"; note="ATGACACGTATCCAC(site) 0.9(prior) EPD3(model)";
chr19	MotifScanner	misc_feature	47051995	47052010	4443.86	+	.	label="E2_01"; bound_moiety="E2_01"; db_xref="Transfac:M00107"; inference="nucleotide motif:Transfac:M00107"; note="CCACCATTACAGTTTC(site) 0.9(prior) EPD3(model)";
chr19	MotifScanner	misc_feature	47052001	47052014	6640.35	+	.	label="MEIS1BHOXA9_02"; bound_moiety="MEIS1BHOXA9_02"; db_xref="Transfac:M00421"; inference="nucleotide motif:Transfac:M00421"; note="TTACAGTTTCATAG(site) 0.9(prior) EPD3(model)";
chr19	MotifScanner	misc_feature	47052019	47052033	793.563	+	.	label="ISRE_01"; bound_moiety="ISRE_01"; db_xref="Transfac:M00258"; inference="nucleotide motif:Transfac:M00258"; note="TAGTTTCATTGCCCT(site) 0.9(prior) EPD3(model)";
chr19	MotifScanner	misc_feature	47052030	47052043	4688.74	+	.	label="RREB1_01"; bound_moiety="RREB1_01"; db_xref="Transfac:M00257"; inference="nucleotide motif:Transfac:M00257"; note="CCCTAAACAACACC(site) 0.9(prior) EPD3(model)";
chr19	MotifScanner	misc_feature	47052031	47052040	4645.76	+	.	label="FOXO1_01"; bound_moiety="FOXO1_01"; db_xref="Transfac:M00473"; inference="nucleotide motif:Transfac:M00473"; note="CCTAAACAAC(site) 0.9(prior) EPD3(model)";
chr19	MotifScanner	misc_feature	47052032	47052042	5173.05	+	.	label="FOXO4_01"; bound_moiety="FOXO4_01"; db_xref="Transfac:M00472"; inference="nucleotide motif:Transfac:M00472"; note="CTAAACAACAC(site) 0.9(prior) EPD3(model)";
chr19	MotifScanner	misc_feature	47052034	47052040	1727.04	+	.	label="SRY_01"; bound_moiety="SRY_01"; db_xref="Transfac:M00148"; inference="nucleotide motif:Transfac:M00148"; note="AAACAAC(site) 0.9(prior) EPD3(model)";
chr19	MotifScanner	misc_feature	47052070	47052085	34951.6	+	.	label="S8_01"; bound_moiety="S8_01"; db_xref="Transfac:M00099"; inference="nucleotide motif:Transfac:M00099"; note="GACAACCAATTATCAT(site) 0.9(prior) EPD3(model)";
chr19	MotifScanner	misc_feature	47052075	47052088	1018.13	+	.	label="OCT1_05"; bound_moiety="OCT1_05"; db_xref="Transfac:M00161"; inference="nucleotide motif:Transfac:M00161"; note="CCAATTATCATTTT(site) 0.9(prior) EPD3(model)";
chr19	MotifScanner	misc_feature	47052075	47052086	2872.72	+	.	label="CDP_01"; bound_moiety="CDP_01"; db_xref="Transfac:M00095"; inference="nucleotide motif:Transfac:M00095"; note="CCAATTATCATT(site) 0.9(prior) EPD3(model)";
chr19	MotifScanner	misc_feature	47052123	47052136	46089.1	+	.	label="OCT1_06"; bound_moiety="OCT1_06"; db_xref="Transfac:M00162"; inference="nucleotide motif:Transfac:M00162"; note="CAGAATGTCATATA(site) 0.9(prior) EPD3(model)";
chr19	MotifScanner	misc_feature	47052129	47052141	4601.49	+	.	label="TCF11_01"; bound_moiety="TCF11_01"; db_xref="Transfac:M00285"; inference="nucleotide motif:Transfac:M00285"; note="GTCATATAGTTGG(site) 0.9(prior) EPD3(model)";
chr19	MotifScanner	misc_feature	47052170	47052178	1436.95	+	.	label="AP1_C"; bound_moiety="AP1_C"; db_xref="Transfac:M00199"; inference="nucleotide motif:Transfac:M00199"; note="GTTAGTAAG(site) 0.9(prior) EPD3(model)";
chr19	MotifScanner	misc_feature	47052206	47052217	940.025	+	.	label="E2F_03"; bound_moiety="E2F_03"; db_xref="Transfac:M00516"; inference="nucleotide motif:Transfac:M00516"; note="TTTGGCGGGGTG(site) 0.9(prior) EPD3(model)";
chr19	MotifScanner	misc_feature	47052206	47052213	582.758	+	.	label="E2F_02"; bound_moiety="E2F_02"; db_xref="Transfac:M00050"; inference="nucleotide motif:Transfac:M00050"; note="TTTGGCGG(site) 0.9(prior) EPD3(model)";
chr19	MotifScanner	misc_feature	47052249	47052276	818.057	+	.	label="PAX5_01"; bound_moiety="PAX5_01"; db_xref="Transfac:M00143"; inference="nucleotide motif:Transfac:M00143"; note="GCGGAGTGCAGTGGTGCTGGAACGCAGT(site) 0.9(prior) EPD3(model)";
chr19	MotifScanner	misc_feature	47052316	47052323	273.872	+	.	label="STAT3_02"; bound_moiety="STAT3_02"; db_xref="Transfac:M00497"; inference="nucleotide motif:Transfac:M00497"; note="CGATTCTC(site) 0.9(prior) EPD3(model)";
chr19	MotifScanner	misc_feature	47052404	47052413	193.613	+	.	label="NFKAPPAB65_01"; bound_moiety="NFKAPPAB65_01"; db_xref="Transfac:M00052"; inference="nucleotide motif:Transfac:M00052"; note="CGGGATTTCG(site) 0.9(prior) EPD3(model)";
chr19	MotifScanner	misc_feature	47052407	47052414	1023.03	+	.	label="STAT4_01"; bound_moiety="STAT4_01"; db_xref="Transfac:M00498"; inference="nucleotide motif:Transfac:M00498"; note="GATTTCGT(site) 0.9(prior) EPD3(model)";
chr19	MotifScanner	misc_feature	47052407	47052414	250	+	.	label="STAT1_03"; bound_moiety="STAT1_03"; db_xref="Transfac:M00496"; inference="nucleotide motif:Transfac:M00496"; note="GATTTCGT(site) 0.9(prior) EPD3(model)";
chr19	MotifScanner	misc_feature	47052421	47052434	3621.11	+	.	label="FOXO4_02"; bound_moiety="FOXO4_02"; db_xref="Transfac:M00476"; inference="nucleotide motif:Transfac:M00476"; note="GTTTTGTTTTTGTT(site) 0.9(prior) EPD3(model)";
chr19	MotifScanner	misc_feature	47052421	47052434	3929.2	+	.	label="FOXO1_02"; bound_moiety="FOXO1_02"; db_xref="Transfac:M00474"; inference="nucleotide motif:Transfac:M00474"; note="GTTTTGTTTTTGTT(site) 0.9(prior) EPD3(model)";
chr19	MotifScanner	misc_feature	47052568	47052577	3593.57	+	.	label="MYOD_Q6"; bound_moiety="MYOD_Q6"; db_xref="Transfac:M00184"; inference="nucleotide motif:Transfac:M00184"; note="ACCACCTGCC(site) 0.9(prior) EPD3(model)";
chr19	MotifScanner	misc_feature	47052608	47052617	625.128	+	.	label="CREL_01"; bound_moiety="CREL_01"; db_xref="Transfac:M00053"; inference="nucleotide motif:Transfac:M00053"; note="CGGGGTTTCA(site) 0.9(prior) EPD3(model)";
chr19	MotifScanner	misc_feature	47052629	47052637	457.748	+	.	label="ZIC2_01"; bound_moiety="ZIC2_01"; db_xref="Transfac:M00449"; inference="nucleotide motif:Transfac:M00449"; note="AGGATGGTC(site) 0.9(prior) EPD3(model)";
chr19	MotifScanner	misc_feature	47052634	47052646	2986.56	+	.	label="ZID_01"; bound_moiety="ZID_01"; db_xref="Transfac:M00085"; inference="nucleotide motif:Transfac:M00085"; note="GGTCTCCATCTCC(site) 0.9(prior) EPD3(model)";
chr19	MotifScanner	misc_feature	47052858	47052865	324.712	+	.	label="STAT5A_04"; bound_moiety="STAT5A_04"; db_xref="Transfac:M00499"; inference="nucleotide motif:Transfac:M00499"; note="CATTTCTT(site) 0.9(prior) EPD3(model)";
chr19	MotifScanner	misc_feature	47053057	47053064	702.258	+	.	label="MZF1_01"; bound_moiety="MZF1_01"; db_xref="Transfac:M00083"; inference="nucleotide motif:Transfac:M00083"; note="ACGGGGGA(site) 0.9(prior) EPD3(model)";
chr19	MotifScanner	misc_feature	47053066	47053074	683.837	+	.	label="MSX1_01"; bound_moiety="MSX1_01"; db_xref="Transfac:M00394"; inference="nucleotide motif:Transfac:M00394"; note="CCTTAAATG(site) 0.9(prior) EPD3(model)";
chr19	MotifScanner	misc_feature	47053079	47053087	1571.64	+	.	label="VMYB_02"; bound_moiety="VMYB_02"; db_xref="Transfac:M00227"; inference="nucleotide motif:Transfac:M00227"; note="ACTAACTGA(site) 0.9(prior) EPD3(model)";
chr19	MotifScanner	misc_feature	47053079	47053088	9729.67	+	.	label="VMYB_01"; bound_moiety="VMYB_01"; db_xref="Transfac:M00003"; inference="nucleotide motif:Transfac:M00003"; note="ACTAACTGAA(site) 0.9(prior) EPD3(model)";
chr19	MotifScanner	misc_feature	47053079	47053087	1571.64	+	.	label="VMYB_02"; bound_moiety="VMYB_02"; db_xref="Transfac:M00227"; inference="nucleotide motif:Transfac:M00227"; note="ACTAACTGA(site) 0.9(prior) EPD3(model)";
chr19	MotifScanner	misc_feature	47053079	47053088	9729.67	+	.	label="VMYB_01"; bound_moiety="VMYB_01"; db_xref="Transfac:M00003"; inference="nucleotide motif:Transfac:M00003"; note="ACTAACTGAA(site) 0.9(prior) EPD3(model)";
chr19	MotifScanner	misc_feature	47053089	47053104	698.803	+	.	label="NFY_01"; bound_moiety="NFY_01"; db_xref="Transfac:M00287"; inference="nucleotide motif:Transfac:M00287"; note="AGAAGCCAATCCAAAT(site) 0.9(prior) EPD3(model)";
chr19	MotifScanner	misc_feature	47053101	47053112	4120.22	+	.	label="FOXD3_01"; bound_moiety="FOXD3_01"; db_xref="Transfac:M00130"; inference="nucleotide motif:Transfac:M00130"; note="AAATGTATGATT(site) 0.9(prior) EPD3(model)";
chr19	MotifScanner	misc_feature	47053160	47053169	1264.4	+	.	label="GATA1_05"; bound_moiety="GATA1_05"; db_xref="Transfac:M00346"; inference="nucleotide motif:Transfac:M00346"; note="AATGATAAAA(site) 0.9(prior) EPD3(model)";
chr19	MotifScanner	misc_feature	47053160	47053169	949.091	+	.	label="GATA2_02"; bound_moiety="GATA2_02"; db_xref="Transfac:M00348"; inference="nucleotide motif:Transfac:M00348"; note="AATGATAAAA(site) 0.9(prior) EPD3(model)";
chr19	MotifScanner	misc_feature	47053160	47053169	1264.4	+	.	label="GATA1_05"; bound_moiety="GATA1_05"; db_xref="Transfac:M00346"; inference="nucleotide motif:Transfac:M00346"; note="AATGATAAAA(site) 0.9(prior) EPD3(model)";
chr19	MotifScanner	misc_feature	47053171	47053178	4770.31	+	.	label="NKX25_02"; bound_moiety="NKX25_02"; db_xref="Transfac:M00241"; inference="nucleotide motif:Transfac:M00241"; note="GATAATTG(site) 0.9(prior) EPD3(model)";
chr19	MotifScanner	misc_feature	47053172	47053178	387.527	+	.	label="EN1_01"; bound_moiety="EN1_01"; db_xref="Transfac:M00396"; inference="nucleotide motif:Transfac:M00396"; note="ATAATTG(site) 0.9(prior) EPD3(model)";
chr19	MotifScanner	misc_feature	47053172	47053181	365.358	+	.	label="NKX22_01"; bound_moiety="NKX22_01"; db_xref="Transfac:M00485"; inference="nucleotide motif:Transfac:M00485"; note="ATAATTGGTT(site) 0.9(prior) EPD3(model)";
chr19	MotifScanner	misc_feature	47053172	47053178	387.527	+	.	label="EN1_01"; bound_moiety="EN1_01"; db_xref="Transfac:M00396"; inference="nucleotide motif:Transfac:M00396"; note="ATAATTG(site) 0.9(prior) EPD3(model)";
chr19	MotifScanner	misc_feature	47053212	47053225	497.795	+	.	label="FOXO1_02"; bound_moiety="FOXO1_02"; db_xref="Transfac:M00474"; inference="nucleotide motif:Transfac:M00474"; note="GTGTTGTTTAGGGC(site) 0.9(prior) EPD3(model)";
chr19	MotifScanner	misc_feature	47053225	47053242	5269.56	+	.	label="POLY_C"; bound_moiety="POLY_C"; db_xref="Transfac:M00212"; inference="nucleotide motif:Transfac:M00212"; note="CAATGAAGCTATTCTCTA(site) 0.9(prior) EPD3(model)";
chr19	MotifScanner	misc_feature	47053244	47053259	2336.33	+	.	label="E2_Q6"; bound_moiety="E2_Q6"; db_xref="Transfac:M00181"; inference="nucleotide motif:Transfac:M00181"; note="GAAACTGTAATGGTGG(site) 0.9(prior) EPD3(model)";
chr19	MotifScanner	misc_feature	47053244	47053259	627.236	+	.	label="E2_01"; bound_moiety="E2_01"; db_xref="Transfac:M00107"; inference="nucleotide motif:Transfac:M00107"; note="GAAACTGTAATGGTGG(site) 0.9(prior) EPD3(model)";
chr19	MotifScanner	misc_feature	47053256	47053272	70396.7	+	.	label="XBP1_01"; bound_moiety="XBP1_01"; db_xref="Transfac:M00251"; inference="nucleotide motif:Transfac:M00251"; note="GTGGATACGTGTCATTA(site) 0.9(prior) EPD3(model)";
chr19	MotifScanner	misc_feature	47053295	47053308	517.672	+	.	label="FAC1_01"; bound_moiety="FAC1_01"; db_xref="Transfac:M00456"; inference="nucleotide motif:Transfac:M00456"; note="ACATACAACAAGAG(site) 0.9(prior) EPD3(model)";
chr19	MotifScanner	misc_feature	47053314	47053325	258.328	+	.	label="CREBP1_Q2"; bound_moiety="CREBP1_Q2"; db_xref="Transfac:M00179"; inference="nucleotide motif:Transfac:M00179"; note="ACTGATGTAAAC(site) 0.9(prior) EPD3(model)";
chr19	MotifScanner	misc_feature	47053337	47053346	3732.21	+	.	label="GATA3_02"; bound_moiety="GATA3_02"; db_xref="Transfac:M00350"; inference="nucleotide motif:Transfac:M00350"; note="GGTGATAATA(site) 0.9(prior) EPD3(model)";
chr19	MotifScanner	misc_feature	47053360	47053376	3152.44	+	.	label="RFX1_01"; bound_moiety="RFX1_01"; db_xref="Transfac:M00280"; inference="nucleotide motif:Transfac:M00280"; note="TTGTAGCAAAGGTACCA(site) 0.9(prior) EPD3(model)";
chr19	MotifScanner	misc_feature	47053381	47053393	577.872	+	.	label="CEBP_01"; bound_moiety="CEBP_01"; db_xref="Transfac:M00159"; inference="nucleotide motif:Transfac:M00159"; note="GGTGTGGAATGTT(site) 0.9(prior) EPD3(model)";
chr19	MotifScanner	misc_feature	47053414	47053426	2130.73	+	.	label="AP1_01"; bound_moiety="AP1_01"; db_xref="Transfac:M00517"; inference="nucleotide motif:Transfac:M00517"; note="CTGTGTGTCAGCA(site) 0.9(prior) EPD3(model)";
chr19	MotifScanner	misc_feature	47053415	47053425	284.68	+	.	label="BACH2_01"; bound_moiety="BACH2_01"; db_xref="Transfac:M00490"; inference="nucleotide motif:Transfac:M00490"; note="TGTGTGTCAGC(site) 0.9(prior) EPD3(model)";
chr19	MotifScanner	misc_feature	47053416	47053424	844.216	+	.	label="AP1_C"; bound_moiety="AP1_C"; db_xref="Transfac:M00199"; inference="nucleotide motif:Transfac:M00199"; note="GTGTGTCAG(site) 0.9(prior) EPD3(model)";
chr19	MotifScanner	misc_feature	47053432	47053443	550.673	+	.	label="OCT1_07"; bound_moiety="OCT1_07"; db_xref="Transfac:M00248"; inference="nucleotide motif:Transfac:M00248"; note="ACTATGGGAATT(site) 0.9(prior) EPD3(model)";
chr19	MotifScanner	misc_feature	47053433	47053444	5990.09	+	.	label="IK2_01"; bound_moiety="IK2_01"; db_xref="Transfac:M00087"; inference="nucleotide motif:Transfac:M00087"; note="CTATGGGAATTC(site) 0.9(prior) EPD3(model)";
chr19	MotifScanner	misc_feature	47053433	47053445	6619.64	+	.	label="IK1_01"; bound_moiety="IK1_01"; db_xref="Transfac:M00086"; inference="nucleotide motif:Transfac:M00086"; note="CTATGGGAATTCT(site) 0.9(prior) EPD3(model)";
chr19	MotifScanner	misc_feature	47053433	47053444	5990.09	+	.	label="IK2_01"; bound_moiety="IK2_01"; db_xref="Transfac:M00087"; inference="nucleotide motif:Transfac:M00087"; note="CTATGGGAATTC(site) 0.9(prior) EPD3(model)";
chr19	MotifScanner	misc_feature	47053433	47053445	6619.64	+	.	label="IK1_01"; bound_moiety="IK1_01"; db_xref="Transfac:M00086"; inference="nucleotide motif:Transfac:M00086"; note="CTATGGGAATTCT(site) 0.9(prior) EPD3(model)";
chr19	MotifScanner	misc_feature	47053434	47053452	1872.26	+	.	label="GR_Q6"; bound_moiety="GR_Q6"; db_xref="Transfac:M00192"; inference="nucleotide motif:Transfac:M00192"; note="TATGGGAATTCTGTACTTA(site) 0.9(prior) EPD3(model)";
chr19	MotifScanner	misc_feature	47053492	47053500	2217.98	+	.	label="LYF1_01"; bound_moiety="LYF1_01"; db_xref="Transfac:M00141"; inference="nucleotide motif:Transfac:M00141"; note="TCTGGGAGA(site) 0.9(prior) EPD3(model)";
chr19	MotifScanner	misc_feature	47053514	47053526	4435.32	+	.	label="RORA1_01"; bound_moiety="RORA1_01"; db_xref="Transfac:M00156"; inference="nucleotide motif:Transfac:M00156"; note="ATCACAAGGTCAG(site) 0.9(prior) EPD3(model)";
chr19	MotifScanner	misc_feature	47053531	47053550	268.502	+	.	label="YY1_02"; bound_moiety="YY1_02"; db_xref="Transfac:M00069"; inference="nucleotide motif:Transfac:M00069"; note="TCAAGACCATCCTGGCTAAC(site) 0.9(prior) EPD3(model)";
chr19	MotifScanner	misc_feature	47053552	47053564	991.75	+	.	label="CHOP_01"; bound_moiety="CHOP_01"; db_xref="Transfac:M00249"; inference="nucleotide motif:Transfac:M00249"; note="CGATGAAACCCCG(site) 0.9(prior) EPD3(model)";
chr19	MotifScanner	misc_feature	47053554	47053562	717.128	+	.	label="PAX2_02"; bound_moiety="PAX2_02"; db_xref="Transfac:M00486"; inference="nucleotide motif:Transfac:M00486"; note="ATGAAACCC(site) 0.9(prior) EPD3(model)";
chr19	MotifScanner	misc_feature	47053638	47053654	300.595	+	.	label="PPARG_03"; bound_moiety="PPARG_03"; db_xref="Transfac:M00528"; inference="nucleotide motif:Transfac:M00528"; note="AGGTAGGAGAATGGTGT(site) 0.9(prior) EPD3(model)";
chr19	MotifScanner	misc_feature	47053683	47053692	5498.57	+	.	label="GATA2_03"; bound_moiety="GATA2_03"; db_xref="Transfac:M00349"; inference="nucleotide motif:Transfac:M00349"; note="AGAGATCACA(site) 0.9(prior) EPD3(model)";
chr19	MotifScanner	misc_feature	47053686	47053696	7971.11	+	.	label="SREBP1_02"; bound_moiety="SREBP1_02"; db_xref="Transfac:M00221"; inference="nucleotide motif:Transfac:M00221"; note="GATCACACCAC(site) 0.9(prior) EPD3(model)";
chr19	MotifScanner	misc_feature	47053750	47053763	3681.83	+	.	label="CEBPA_01"; bound_moiety="CEBPA_01"; db_xref="Transfac:M00116"; inference="nucleotide motif:Transfac:M00116"; note="TTATTGCAAAAGCT(site) 0.9(prior) EPD3(model)";
chr19	MotifScanner	misc_feature	47053754	47053768	3165.81	+	.	label="BARBIE_01"; bound_moiety="BARBIE_01"; db_xref="Transfac:M00238"; inference="nucleotide motif:Transfac:M00238"; note="TGCAAAAGCTTGAGT(site) 0.9(prior) EPD3(model)";
chr19	MotifScanner	misc_feature	47053797	47053812	1262.12	+	.	label="ARP1_01"; bound_moiety="ARP1_01"; db_xref="Transfac:M00155"; inference="nucleotide motif:Transfac:M00155"; note="TCAGGCTTTAACCTTA(site) 0.9(prior) EPD3(model)";
chr19	MotifScanner	misc_feature	47053808	47053819	307.915	+	.	label="E4BP4_01"; bound_moiety="E4BP4_01"; db_xref="Transfac:M00045"; inference="nucleotide motif:Transfac:M00045"; note="CCTTATGTGACC(site) 0.9(prior) EPD3(model)";
chr19	MotifScanner	misc_feature	47053808	47053816	272.739	+	.	label="HOXA3_01"; bound_moiety="HOXA3_01"; db_xref="Transfac:M00395"; inference="nucleotide motif:Transfac:M00395"; note="CCTTATGTG(site) 0.9(prior) EPD3(model)";
chr19	MotifScanner	misc_feature	47053808	47053819	307.915	+	.	label="E4BP4_01"; bound_moiety="E4BP4_01"; db_xref="Transfac:M00045"; inference="nucleotide motif:Transfac:M00045"; note="CCTTATGTGACC(site) 0.9(prior) EPD3(model)";
chr19	MotifScanner	misc_feature	47053851	47053864	861.13	+	.	label="MEIS1AHOXA9_01"; bound_moiety="MEIS1AHOXA9_01"; db_xref="Transfac:M00420"; inference="nucleotide motif:Transfac:M00420"; note="TGACTGGTCTATAA(site) 0.9(prior) EPD3(model)";
chr19	MotifScanner	misc_feature	47053876	47053886	24326.1	+	.	label="TGIF_01"; bound_moiety="TGIF_01"; db_xref="Transfac:M00418"; inference="nucleotide motif:Transfac:M00418"; note="AGTTGTCAATT(site) 0.9(prior) EPD3(model)";
chr19	MotifScanner	misc_feature	47053876	47053894	2053.69	+	.	label="PAX2_01"; bound_moiety="PAX2_01"; db_xref="Transfac:M00098"; inference="nucleotide motif:Transfac:M00098"; note="AGTTGTCAATTATGAACCT(site) 0.9(prior) EPD3(model)";
chr19	MotifScanner	misc_feature	47053876	47053886	24326.1	+	.	label="TGIF_01"; bound_moiety="TGIF_01"; db_xref="Transfac:M00418"; inference="nucleotide motif:Transfac:M00418"; note="AGTTGTCAATT(site) 0.9(prior) EPD3(model)";
chr19	MotifScanner	misc_feature	47053876	47053894	2053.69	+	.	label="PAX2_01"; bound_moiety="PAX2_01"; db_xref="Transfac:M00098"; inference="nucleotide motif:Transfac:M00098"; note="AGTTGTCAATTATGAACCT(site) 0.9(prior) EPD3(model)";
chr19	MotifScanner	misc_feature	47053879	47053895	5424.85	+	.	label="HNF1_C"; bound_moiety="HNF1_C"; db_xref="Transfac:M00206"; inference="nucleotide motif:Transfac:M00206"; note="TGTCAATTATGAACCTG(site) 0.9(prior) EPD3(model)";
chr19	MotifScanner	misc_feature	47053883	47053889	745.112	+	.	label="CDXA_02"; bound_moiety="CDXA_02"; db_xref="Transfac:M00101"; inference="nucleotide motif:Transfac:M00101"; note="AATTATG(site) 0.9(prior) EPD3(model)";
chr19	MotifScanner	misc_feature	47053883	47053889	433.569	+	.	label="CDXA_01"; bound_moiety="CDXA_01"; db_xref="Transfac:M00100"; inference="nucleotide motif:Transfac:M00100"; note="AATTATG(site) 0.9(prior) EPD3(model)";
chr19	MotifScanner	misc_feature	47053883	47053889	745.112	+	.	label="CDXA_02"; bound_moiety="CDXA_02"; db_xref="Transfac:M00101"; inference="nucleotide motif:Transfac:M00101"; note="AATTATG(site) 0.9(prior) EPD3(model)";
chr19	MotifScanner	misc_feature	47053883	47053889	433.569	+	.	label="CDXA_01"; bound_moiety="CDXA_01"; db_xref="Transfac:M00100"; inference="nucleotide motif:Transfac:M00100"; note="AATTATG(site) 0.9(prior) EPD3(model)";
chr19	MotifScanner	misc_feature	47053936	47053959	479.086	+	.	label="STAT5A_02"; bound_moiety="STAT5A_02"; db_xref="Transfac:M00460"; inference="nucleotide motif:Transfac:M00460"; note="TGCTGAGAAACTGTGTTCTCTAAA(site) 0.9(prior) EPD3(model)";
chr19	MotifScanner	misc_feature	47053947	47053955	202.657	+	.	label="PADS_C"; bound_moiety="PADS_C"; db_xref="Transfac:M00211"; inference="nucleotide motif:Transfac:M00211"; note="TGTGTTCTC(site) 0.9(prior) EPD3(model)";
chr19	MotifScanner	misc_feature	47053951	47053974	817.306	+	.	label="GFI1_01"; bound_moiety="GFI1_01"; db_xref="Transfac:M00250"; inference="nucleotide motif:Transfac:M00250"; note="TTCTCTAAAATCACAGACTGCCAG(site) 0.9(prior) EPD3(model)";
chr19	MotifScanner	misc_feature	47053996	47054009	33354.8	+	.	label="SOX9_B1"; bound_moiety="SOX9_B1"; db_xref="Transfac:M00410"; inference="nucleotide motif:Transfac:M00410"; note="TCATAACAATAGTG(site) 0.9(prior) EPD3(model)";
chr19	MotifScanner	misc_feature	47053997	47054008	38514.1	+	.	label="SRY_02"; bound_moiety="SRY_02"; db_xref="Transfac:M00160"; inference="nucleotide motif:Transfac:M00160"; note="CATAACAATAGT(site) 0.9(prior) EPD3(model)";
chr19	MotifScanner	misc_feature	47053997	47054010	1170.2	+	.	label="MRF2_01"; bound_moiety="MRF2_01"; db_xref="Transfac:M00454"; inference="nucleotide motif:Transfac:M00454"; note="CATAACAATAGTGA(site) 0.9(prior) EPD3(model)";
chr19	MotifScanner	misc_feature	47053997	47054008	38514.1	+	.	label="SRY_02"; bound_moiety="SRY_02"; db_xref="Transfac:M00160"; inference="nucleotide motif:Transfac:M00160"; note="CATAACAATAGT(site) 0.9(prior) EPD3(model)";
chr19	MotifScanner	misc_feature	47053998	47054007	21878.5	+	.	label="SOX5_01"; bound_moiety="SOX5_01"; db_xref="Transfac:M00042"; inference="nucleotide motif:Transfac:M00042"; note="ATAACAATAG(site) 0.9(prior) EPD3(model)";
chr19	MotifScanner	misc_feature	47054002	47054014	8909	+	.	label="IRF1_01"; bound_moiety="IRF1_01"; db_xref="Transfac:M00062"; inference="nucleotide motif:Transfac:M00062"; note="CAATAGTGAAAAT(site) 0.9(prior) EPD3(model)";
chr19	MotifScanner	misc_feature	47054042	47054060	14313.7	+	.	label="ER_Q6"; bound_moiety="ER_Q6"; db_xref="Transfac:M00191"; inference="nucleotide motif:Transfac:M00191"; note="CTAAGTCACTTTGACACAG(site) 0.9(prior) EPD3(model)";
chr19	MotifScanner	misc_feature	47054050	47054061	339.849	+	.	label="MEIS1_01"; bound_moiety="MEIS1_01"; db_xref="Transfac:M00419"; inference="nucleotide motif:Transfac:M00419"; note="CTTTGACACAGA(site) 0.9(prior) EPD3(model)";
chr19	MotifScanner	misc_feature	47054127	47054138	534.735	+	.	label="CAAT_01"; bound_moiety="CAAT_01"; db_xref="Transfac:M00254"; inference="nucleotide motif:Transfac:M00254"; note="AATGTCCAAGGA(site) 0.9(prior) EPD3(model)";
chr19	MotifScanner	misc_feature	47054166	47054181	469.208	+	.	label="ELK1_01"; bound_moiety="ELK1_01"; db_xref="Transfac:M00007"; inference="nucleotide motif:Transfac:M00007"; note="CAGGCATGATGTTAGC(site) 0.9(prior) EPD3(model)";
chr19	MotifScanner	misc_feature	47054172	47054179	137.68	+	.	label="CREBP1CJUN_01"; bound_moiety="CREBP1CJUN_01"; db_xref="Transfac:M00041"; inference="nucleotide motif:Transfac:M00041"; note="TGATGTTA(site) 0.9(prior) EPD3(model)";
chr19	MotifScanner	misc_feature	47054181	47054193	1970.18	+	.	label="OCT_C"; bound_moiety="OCT_C"; db_xref="Transfac:M00210"; inference="nucleotide motif:Transfac:M00210"; note="CTCCGTTGCATAA(site) 0.9(prior) EPD3(model)";
chr19	MotifScanner	misc_feature	47054183	47054196	7256.11	+	.	label="CEBP_Q2"; bound_moiety="CEBP_Q2"; db_xref="Transfac:M00190"; inference="nucleotide motif:Transfac:M00190"; note="CCGTTGCATAAATA(site) 0.9(prior) EPD3(model)";
chr19	MotifScanner	misc_feature	47054183	47054196	1967.38	+	.	label="CEBPB_02"; bound_moiety="CEBPB_02"; db_xref="Transfac:M00117"; inference="nucleotide motif:Transfac:M00117"; note="CCGTTGCATAAATA(site) 0.9(prior) EPD3(model)";
chr19	MotifScanner	misc_feature	47054184	47054201	227.859	+	.	label="FOXJ2_01"; bound_moiety="FOXJ2_01"; db_xref="Transfac:M00422"; inference="nucleotide motif:Transfac:M00422"; note="CGTTGCATAAATACATGC(site) 0.9(prior) EPD3(model)";
chr19	MotifScanner	misc_feature	47054185	47054200	507.734	+	.	label="FREAC2_01"; bound_moiety="FREAC2_01"; db_xref="Transfac:M00290"; inference="nucleotide motif:Transfac:M00290"; note="GTTGCATAAATACATG(site) 0.9(prior) EPD3(model)";
chr19	MotifScanner	misc_feature	47054185	47054194	6464.97	+	.	label="HLF_01"; bound_moiety="HLF_01"; db_xref="Transfac:M00260"; inference="nucleotide motif:Transfac:M00260"; note="GTTGCATAAA(site) 0.9(prior) EPD3(model)";
chr19	MotifScanner	misc_feature	47054185	47054194	6525.42	+	.	label="VBP_01"; bound_moiety="VBP_01"; db_xref="Transfac:M00228"; inference="nucleotide motif:Transfac:M00228"; note="GTTGCATAAA(site) 0.9(prior) EPD3(model)";
chr19	MotifScanner	misc_feature	47054185	47054200	33738.1	+	.	label="FREAC7_01"; bound_moiety="FREAC7_01"; db_xref="Transfac:M00293"; inference="nucleotide motif:Transfac:M00293"; note="GTTGCATAAATACATG(site) 0.9(prior) EPD3(model)";
chr19	MotifScanner	misc_feature	47054185	47054200	507.734	+	.	label="FREAC2_01"; bound_moiety="FREAC2_01"; db_xref="Transfac:M00290"; inference="nucleotide motif:Transfac:M00290"; note="GTTGCATAAATACATG(site) 0.9(prior) EPD3(model)";
chr19	MotifScanner	misc_feature	47054185	47054194	6464.97	+	.	label="HLF_01"; bound_moiety="HLF_01"; db_xref="Transfac:M00260"; inference="nucleotide motif:Transfac:M00260"; note="GTTGCATAAA(site) 0.9(prior) EPD3(model)";
chr19	MotifScanner	misc_feature	47054185	47054194	6525.42	+	.	label="VBP_01"; bound_moiety="VBP_01"; db_xref="Transfac:M00228"; inference="nucleotide motif:Transfac:M00228"; note="GTTGCATAAA(site) 0.9(prior) EPD3(model)";
chr19	MotifScanner	misc_feature	47054186	47054199	18056.9	+	.	label="POU3F2_01"; bound_moiety="POU3F2_01"; db_xref="Transfac:M00463"; inference="nucleotide motif:Transfac:M00463"; note="TTGCATAAATACAT(site) 0.9(prior) EPD3(model)";
chr19	MotifScanner	misc_feature	47054187	47054200	2855.24	+	.	label="XFD1_01"; bound_moiety="XFD1_01"; db_xref="Transfac:M00267"; inference="nucleotide motif:Transfac:M00267"; note="TGCATAAATACATG(site) 0.9(prior) EPD3(model)";
chr19	MotifScanner	misc_feature	47054187	47054199	1068.08	+	.	label="OCT1_03"; bound_moiety="OCT1_03"; db_xref="Transfac:M00137"; inference="nucleotide motif:Transfac:M00137"; note="TGCATAAATACAT(site) 0.9(prior) EPD3(model)";
chr19	MotifScanner	misc_feature	47054188	47054202	2026.33	+	.	label="TATA_01"; bound_moiety="TATA_01"; db_xref="Transfac:M00252"; inference="nucleotide motif:Transfac:M00252"; note="GCATAAATACATGCC(site) 0.9(prior) EPD3(model)";
chr19	MotifScanner	misc_feature	47054189	47054202	974.579	+	.	label="OCT1_06"; bound_moiety="OCT1_06"; db_xref="Transfac:M00162"; inference="nucleotide motif:Transfac:M00162"; note="CATAAATACATGCC(site) 0.9(prior) EPD3(model)";
chr19	MotifScanner	misc_feature	47054202	47054215	180.893	+	.	label="OCT1_05"; bound_moiety="OCT1_05"; db_xref="Transfac:M00161"; inference="nucleotide motif:Transfac:M00161"; note="CTGCTTTGCCTTAT(site) 0.9(prior) EPD3(model)";
chr19	MotifScanner	misc_feature	47054212	47054221	137.922	+	.	label="POU3F2_02"; bound_moiety="POU3F2_02"; db_xref="Transfac:M00464"; inference="nucleotide motif:Transfac:M00464"; note="TTATGTCCAT(site) 0.9(prior) EPD3(model)";
chr19	MotifScanner	misc_feature	47054213	47054227	2253.81	+	.	label="PBX1_02"; bound_moiety="PBX1_02"; db_xref="Transfac:M00124"; inference="nucleotide motif:Transfac:M00124"; note="TATGTCCATCAAAAC(site) 0.9(prior) EPD3(model)";
chr19	MotifScanner	misc_feature	47054356	47054366	1465.76	+	.	label="AP1FJ_Q2"; bound_moiety="AP1FJ_Q2"; db_xref="Transfac:M00172"; inference="nucleotide motif:Transfac:M00172"; note="AATGACTTAAA(site) 0.9(prior) EPD3(model)";
chr19	MotifScanner	misc_feature	47054356	47054366	784.796	+	.	label="AP1_Q6"; bound_moiety="AP1_Q6"; db_xref="Transfac:M00174"; inference="nucleotide motif:Transfac:M00174"; note="AATGACTTAAA(site) 0.9(prior) EPD3(model)";
chr19	MotifScanner	misc_feature	47054356	47054366	1251.89	+	.	label="AP1_Q2"; bound_moiety="AP1_Q2"; db_xref="Transfac:M00173"; inference="nucleotide motif:Transfac:M00173"; note="AATGACTTAAA(site) 0.9(prior) EPD3(model)";
chr19	MotifScanner	misc_feature	47054356	47054366	1465.76	+	.	label="AP1FJ_Q2"; bound_moiety="AP1FJ_Q2"; db_xref="Transfac:M00172"; inference="nucleotide motif:Transfac:M00172"; note="AATGACTTAAA(site) 0.9(prior) EPD3(model)";
chr19	MotifScanner	misc_feature	47054369	47054380	9283.02	+	.	label="NKX3A_01"; bound_moiety="NKX3A_01"; db_xref="Transfac:M00451"; inference="nucleotide motif:Transfac:M00451"; note="AATTAAGTGTAA(site) 0.9(prior) EPD3(model)";
chr19	MotifScanner	misc_feature	47054371	47054377	6086.11	+	.	label="NKX25_01"; bound_moiety="NKX25_01"; db_xref="Transfac:M00240"; inference="nucleotide motif:Transfac:M00240"; note="TTAAGTG(site) 0.9(prior) EPD3(model)";
chr19	MotifScanner	misc_feature	47054376	47054394	158.916	+	.	label="VMAF_01"; bound_moiety="VMAF_01"; db_xref="Transfac:M00035"; inference="nucleotide motif:Transfac:M00035"; note="TGTAAATGATTCAGAACTG(site) 0.9(prior) EPD3(model)";
chr19	MotifScanner	misc_feature	47054380	47054390	839.196	+	.	label="AP1_Q4"; bound_moiety="AP1_Q4"; db_xref="Transfac:M00188"; inference="nucleotide motif:Transfac:M00188"; note="AATGATTCAGA(site) 0.9(prior) EPD3(model)";
chr19	MotifScanner	misc_feature	47054384	47054399	2098.28	+	.	label="HAND1E47_01"; bound_moiety="HAND1E47_01"; db_xref="Transfac:M00222"; inference="nucleotide motif:Transfac:M00222"; note="ATTCAGAACTGGTATT(site) 0.9(prior) EPD3(model)";
chr19	MotifScanner	misc_feature	47054435	47054446	14966.9	+	.	label="AREB6_02"; bound_moiety="AREB6_02"; db_xref="Transfac:M00413"; inference="nucleotide motif:Transfac:M00413"; note="TCACACCTGTAA(site) 0.9(prior) EPD3(model)";
chr19	MotifScanner	misc_feature	47054466	47054481	1394.98	+	.	label="E47_02"; bound_moiety="E47_02"; db_xref="Transfac:M00071"; inference="nucleotide motif:Transfac:M00071"; note="CAACGCAGGTGGATCA(site) 0.9(prior) EPD3(model)";
chr19	MotifScanner	misc_feature	47054467	47054481	4802.89	+	.	label="E47_01"; bound_moiety="E47_01"; db_xref="Transfac:M00002"; inference="nucleotide motif:Transfac:M00002"; note="AACGCAGGTGGATCA(site) 0.9(prior) EPD3(model)";
chr19	MotifScanner	misc_feature	47054468	47054479	3405.81	+	.	label="LMO2COM_01"; bound_moiety="LMO2COM_01"; db_xref="Transfac:M00277"; inference="nucleotide motif:Transfac:M00277"; note="ACGCAGGTGGAT(site) 0.9(prior) EPD3(model)";
chr19	MotifScanner	misc_feature	47054472	47054493	441.059	+	.	label="HEN1_01"; bound_moiety="HEN1_01"; db_xref="Transfac:M00068"; inference="nucleotide motif:Transfac:M00068"; note="AGGTGGATCACCTGAGGTCAGG(site) 0.9(prior) EPD3(model)";
chr19	MotifScanner	misc_feature	47054475	47054492	856.613	+	.	label="AP4_01"; bound_moiety="AP4_01"; db_xref="Transfac:M00005"; inference="nucleotide motif:Transfac:M00005"; note="TGGATCACCTGAGGTCAG(site) 0.9(prior) EPD3(model)";
chr19	MotifScanner	misc_feature	47054477	47054487	25244.9	+	.	label="SREBP1_01"; bound_moiety="SREBP1_01"; db_xref="Transfac:M00220"; inference="nucleotide motif:Transfac:M00220"; note="GATCACCTGAG(site) 0.9(prior) EPD3(model)";
chr19	MotifScanner	misc_feature	47054477	47054487	2476.3	+	.	label="DELTAEF1_01"; bound_moiety="DELTAEF1_01"; db_xref="Transfac:M00073"; inference="nucleotide motif:Transfac:M00073"; note="GATCACCTGAG(site) 0.9(prior) EPD3(model)";
chr19	MotifScanner	misc_feature	47054477	47054487	25244.9	+	.	label="SREBP1_01"; bound_moiety="SREBP1_01"; db_xref="Transfac:M00220"; inference="nucleotide motif:Transfac:M00220"; note="GATCACCTGAG(site) 0.9(prior) EPD3(model)";
chr19	MotifScanner	misc_feature	47054477	47054487	2476.3	+	.	label="DELTAEF1_01"; bound_moiety="DELTAEF1_01"; db_xref="Transfac:M00073"; inference="nucleotide motif:Transfac:M00073"; note="GATCACCTGAG(site) 0.9(prior) EPD3(model)";
chr19	MotifScanner	misc_feature	47054488	47054501	1194.86	+	.	label="P300_01"; bound_moiety="P300_01"; db_xref="Transfac:M00033"; inference="nucleotide motif:Transfac:M00033"; note="GTCAGGAGTTCGAG(site) 0.9(prior) EPD3(model)";
chr19	MotifScanner	misc_feature	47054533	47054546	957.241	+	.	label="XFD2_01"; bound_moiety="XFD2_01"; db_xref="Transfac:M00268"; inference="nucleotide motif:Transfac:M00268"; note="TCTATAAAAATACA(site) 0.9(prior) EPD3(model)";
chr19	MotifScanner	misc_feature	47054533	47054542	12511.1	+	.	label="TATA_C"; bound_moiety="TATA_C"; db_xref="Transfac:M00216"; inference="nucleotide motif:Transfac:M00216"; note="TCTATAAAAA(site) 0.9(prior) EPD3(model)";
chr19	MotifScanner	misc_feature	47054560	47054565	2497.28	+	.	label="AML1_01"; bound_moiety="AML1_01"; db_xref="Transfac:M00271"; inference="nucleotide motif:Transfac:M00271"; note="TGTGGT(site) 0.9(prior) EPD3(model)";
chr19	MotifScanner	misc_feature	47054569	47054580	10995.6	+	.	label="AREB6_03"; bound_moiety="AREB6_03"; db_xref="Transfac:M00414"; inference="nucleotide motif:Transfac:M00414"; note="AGGCACCTGTAA(site) 0.9(prior) EPD3(model)";
chr19	MotifScanner	misc_feature	47054611	47054620	264.011	+	.	label="CDPCR1_01"; bound_moiety="CDPCR1_01"; db_xref="Transfac:M00104"; inference="nucleotide motif:Transfac:M00104"; note="AATCGCTTGA(site) 0.9(prior) EPD3(model)";
chr19	MotifScanner	misc_feature	47054700	47054714	1647.18	+	.	label="EVI1_04"; bound_moiety="EVI1_04"; db_xref="Transfac:M00081"; inference="nucleotide motif:Transfac:M00081"; note="AAAAAAAATTAAATA(site) 0.9(prior) EPD3(model)";
chr19	MotifScanner	misc_feature	47054707	47054716	41.3281	+	.	label="HLF_01"; bound_moiety="HLF_01"; db_xref="Transfac:M00260"; inference="nucleotide motif:Transfac:M00260"; note="ATTAAATAAT(site) 0.9(prior) EPD3(model)";
chr19	MotifScanner	misc_feature	47054717	47054726	419.306	+	.	label="LHX3_01"; bound_moiety="LHX3_01"; db_xref="Transfac:M00510"; inference="nucleotide motif:Transfac:M00510"; note="AATTACTTAA(site) 0.9(prior) EPD3(model)";
chr19	MotifScanner	misc_feature	47054719	47054726	212.32	+	.	label="CREBP1_01"; bound_moiety="CREBP1_01"; db_xref="Transfac:M00040"; inference="nucleotide motif:Transfac:M00040"; note="TTACTTAA(site) 0.9(prior) EPD3(model)";
chr19	MotifScanner	misc_feature	47054721	47054731	33249.9	+	.	label="POU6F1_01"; bound_moiety="POU6F1_01"; db_xref="Transfac:M00465"; inference="nucleotide motif:Transfac:M00465"; note="ACTTAAATTAT(site) 0.9(prior) EPD3(model)";
chr19	MotifScanner	misc_feature	47054736	47054750	840.279	+	.	label="TST1_01"; bound_moiety="TST1_01"; db_xref="Transfac:M00133"; inference="nucleotide motif:Transfac:M00133"; note="AGTGAATATAAATTA(site) 0.9(prior) EPD3(model)";
chr19	MotifScanner	misc_feature	47054737	47054751	5111.35	+	.	label="OCT1_Q6"; bound_moiety="OCT1_Q6"; db_xref="Transfac:M00195"; inference="nucleotide motif:Transfac:M00195"; note="GTGAATATAAATTAC(site) 0.9(prior) EPD3(model)";
chr19	MotifScanner	misc_feature	47054742	47054749	6929.46	+	.	label="TBP_01"; bound_moiety="TBP_01"; db_xref="Transfac:M00471"; inference="nucleotide motif:Transfac:M00471"; note="TATAAATT(site) 0.9(prior) EPD3(model)";
chr19	MotifScanner	misc_feature	47054754	47054765	53.1382	+	.	label="AREB6_03"; bound_moiety="AREB6_03"; db_xref="Transfac:M00414"; inference="nucleotide motif:Transfac:M00414"; note="AAGTACCTGGAG(site) 0.9(prior) EPD3(model)";
chr19	MotifScanner	misc_feature	47054754	47054764	281.641	+	.	label="DELTAEF1_01"; bound_moiety="DELTAEF1_01"; db_xref="Transfac:M00073"; inference="nucleotide motif:Transfac:M00073"; note="AAGTACCTGGA(site) 0.9(prior) EPD3(model)";
chr19	MotifScanner	misc_feature	47054762	47054771	549.772	+	.	label="CREL_01"; bound_moiety="CREL_01"; db_xref="Transfac:M00053"; inference="nucleotide motif:Transfac:M00053"; note="GGAGATTTCC(site) 0.9(prior) EPD3(model)";
chr19	MotifScanner	misc_feature	47054762	47054771	332.288	+	.	label="NFKAPPAB65_01"; bound_moiety="NFKAPPAB65_01"; db_xref="Transfac:M00052"; inference="nucleotide motif:Transfac:M00052"; note="GGAGATTTCC(site) 0.9(prior) EPD3(model)";
chr19	MotifScanner	misc_feature	47054762	47054771	660.752	+	.	label="CREL_01"; bound_moiety="CREL_01"; db_xref="Transfac:M00053"; inference="nucleotide motif:Transfac:M00053"; note="GGAGATTTCC(site) 0.9(prior) EPD3(model)";
chr19	MotifScanner	misc_feature	47054765	47054772	351.264	+	.	label="STAT4_01"; bound_moiety="STAT4_01"; db_xref="Transfac:M00498"; inference="nucleotide motif:Transfac:M00498"; note="GATTTCCA(site) 0.9(prior) EPD3(model)";
chr19	MotifScanner	misc_feature	47054765	47054772	164.888	+	.	label="STAT1_03"; bound_moiety="STAT1_03"; db_xref="Transfac:M00496"; inference="nucleotide motif:Transfac:M00496"; note="GATTTCCA(site) 0.9(prior) EPD3(model)";
chr19	MotifScanner	misc_feature	47054765	47054781	757.672	+	.	label="YY1_01"; bound_moiety="YY1_01"; db_xref="Transfac:M00059"; inference="nucleotide motif:Transfac:M00059"; note="GATTTCCAGTTAGACAT(site) 0.9(prior) EPD3(model)";
chr19	MotifScanner	misc_feature	47054772	47054794	1286.9	+	.	label="OCT1_04"; bound_moiety="OCT1_04"; db_xref="Transfac:M00138"; inference="nucleotide motif:Transfac:M00138"; note="AGTTAGACATGCATATATTACCC(site) 0.9(prior) EPD3(model)";
chr19	MotifScanner	misc_feature	47054799	47054812	271.135	+	.	label="XFD2_01"; bound_moiety="XFD2_01"; db_xref="Transfac:M00268"; inference="nucleotide motif:Transfac:M00268"; note="TGAATACATATGGA(site) 0.9(prior) EPD3(model)";
chr19	MotifScanner	misc_feature	47054800	47054822	99303.5	+	.	label="OCT1_04"; bound_moiety="OCT1_04"; db_xref="Transfac:M00138"; inference="nucleotide motif:Transfac:M00138"; note="GAATACATATGGAAATATGTATG(site) 0.9(prior) EPD3(model)";
chr19	MotifScanner	misc_feature	47054802	47054820	305563	+	.	label="OCT1_01"; bound_moiety="OCT1_01"; db_xref="Transfac:M00135"; inference="nucleotide motif:Transfac:M00135"; note="ATACATATGGAAATATGTA(site) 0.9(prior) EPD3(model)";
chr19	MotifScanner	misc_feature	47054804	47054817	1265.62	+	.	label="CEBPB_01"; bound_moiety="CEBPB_01"; db_xref="Transfac:M00109"; inference="nucleotide motif:Transfac:M00109"; note="ACATATGGAAATAT(site) 0.9(prior) EPD3(model)";
chr19	MotifScanner	misc_feature	47054804	47054817	96.8332	+	.	label="ELK1_02"; bound_moiety="ELK1_02"; db_xref="Transfac:M00025"; inference="nucleotide motif:Transfac:M00025"; note="ACATATGGAAATAT(site) 0.9(prior) EPD3(model)";
chr19	MotifScanner	misc_feature	47054805	47054817	907.605	+	.	label="CETS1P54_02"; bound_moiety="CETS1P54_02"; db_xref="Transfac:M00074"; inference="nucleotide motif:Transfac:M00074"; note="CATATGGAAATAT(site) 0.9(prior) EPD3(model)";
chr19	MotifScanner	misc_feature	47054823	47054838	343.371	+	.	label="HAND1E47_01"; bound_moiety="HAND1E47_01"; db_xref="Transfac:M00222"; inference="nucleotide motif:Transfac:M00222"; note="TGTTGGTTCTGGAAAA(site) 0.9(prior) EPD3(model)";
chr19	MotifScanner	misc_feature	47054829	47054840	651.019	+	.	label="NFAT_Q6"; bound_moiety="NFAT_Q6"; db_xref="Transfac:M00302"; inference="nucleotide motif:Transfac:M00302"; note="TTCTGGAAAAAC(site) 0.9(prior) EPD3(model)";
chr19	MotifScanner	misc_feature	47054834	47054847	618.605	+	.	label="SOX9_B1"; bound_moiety="SOX9_B1"; db_xref="Transfac:M00410"; inference="nucleotide motif:Transfac:M00410"; note="GAAAAACAATTGAG(site) 0.9(prior) EPD3(model)";
chr19	MotifScanner	misc_feature	47054835	47054845	1460.35	+	.	label="FOXO4_01"; bound_moiety="FOXO4_01"; db_xref="Transfac:M00472"; inference="nucleotide motif:Transfac:M00472"; note="AAAAACAATTG(site) 0.9(prior) EPD3(model)";
chr19	MotifScanner	misc_feature	47054835	47054846	1592.61	+	.	label="SRY_02"; bound_moiety="SRY_02"; db_xref="Transfac:M00160"; inference="nucleotide motif:Transfac:M00160"; note="AAAAACAATTGA(site) 0.9(prior) EPD3(model)";
chr19	MotifScanner	misc_feature	47054836	47054845	531.375	+	.	label="SOX5_01"; bound_moiety="SOX5_01"; db_xref="Transfac:M00042"; inference="nucleotide motif:Transfac:M00042"; note="AAAACAATTG(site) 0.9(prior) EPD3(model)";
chr19	MotifScanner	misc_feature	47054845	47054857	237.12	+	.	label="OCT1_03"; bound_moiety="OCT1_03"; db_xref="Transfac:M00137"; inference="nucleotide motif:Transfac:M00137"; note="GAGATAATGAAAA(site) 0.9(prior) EPD3(model)";
chr19	MotifScanner	misc_feature	47054846	47054863	502.309	+	.	label="CART1_01"; bound_moiety="CART1_01"; db_xref="Transfac:M00416"; inference="nucleotide motif:Transfac:M00416"; note="AGATAATGAAAATATTTT(site) 0.9(prior) EPD3(model)";
chr19	MotifScanner	misc_feature	47054853	47054867	816.996	+	.	label="HNF3B_01"; bound_moiety="HNF3B_01"; db_xref="Transfac:M00131"; inference="nucleotide motif:Transfac:M00131"; note="GAAAATATTTTCTCA(site) 0.9(prior) EPD3(model)";
chr19	MotifScanner	misc_feature	47054873	47054891	59.7003	+	.	label="GR_Q6"; bound_moiety="GR_Q6"; db_xref="Transfac:M00192"; inference="nucleotide motif:Transfac:M00192"; note="TAGAAACAGTATGAGATAG(site) 0.9(prior) EPD3(model)";
chr19	MotifScanner	misc_feature	47054879	47054892	438.273	+	.	label="OCT1_06"; bound_moiety="OCT1_06"; db_xref="Transfac:M00162"; inference="nucleotide motif:Transfac:M00162"; note="CAGTATGAGATAGG(site) 0.9(prior) EPD3(model)";
chr19	MotifScanner	misc_feature	47054881	47054891	163.212	+	.	label="EVI1_02"; bound_moiety="EVI1_02"; db_xref="Transfac:M00079"; inference="nucleotide motif:Transfac:M00079"; note="GTATGAGATAG(site) 0.9(prior) EPD3(model)";
chr19	MotifScanner	misc_feature	47054883	47054895	1616.03	+	.	label="GATA1_04"; bound_moiety="GATA1_04"; db_xref="Transfac:M00128"; inference="nucleotide motif:Transfac:M00128"; note="ATGAGATAGGTTT(site) 0.9(prior) EPD3(model)";
chr19	MotifScanner	misc_feature	47054884	47054893	1390.14	+	.	label="GATA2_01"; bound_moiety="GATA2_01"; db_xref="Transfac:M00076"; inference="nucleotide motif:Transfac:M00076"; note="TGAGATAGGT(site) 0.9(prior) EPD3(model)";
chr19	MotifScanner	misc_feature	47054884	47054893	563.461	+	.	label="GATA1_01"; bound_moiety="GATA1_01"; db_xref="Transfac:M00075"; inference="nucleotide motif:Transfac:M00075"; note="TGAGATAGGT(site) 0.9(prior) EPD3(model)";
chr19	MotifScanner	misc_feature	47054884	47054893	910.239	+	.	label="GATA2_01"; bound_moiety="GATA2_01"; db_xref="Transfac:M00076"; inference="nucleotide motif:Transfac:M00076"; note="TGAGATAGGT(site) 0.9(prior) EPD3(model)";
chr19	MotifScanner	misc_feature	47054885	47054893	1735.64	+	.	label="GATA3_01"; bound_moiety="GATA3_01"; db_xref="Transfac:M00077"; inference="nucleotide motif:Transfac:M00077"; note="GAGATAGGT(site) 0.9(prior) EPD3(model)";
chr19	MotifScanner	misc_feature	47054890	47054898	2997.73	+	.	label="AREB6_04"; bound_moiety="AREB6_04"; db_xref="Transfac:M00415"; inference="nucleotide motif:Transfac:M00415"; note="AGGTTTCAA(site) 0.9(prior) EPD3(model)";
chr19	MotifScanner	misc_feature	47054922	47054943	68.2324	+	.	label="MEF2_03"; bound_moiety="MEF2_03"; db_xref="Transfac:M00232"; inference="nucleotide motif:Transfac:M00232"; note="CCTTGATTTAAATATATGATCT(site) 0.9(prior) EPD3(model)";
chr19	MotifScanner	misc_feature	47054936	47054945	4766.61	+	.	label="GATA3_03"; bound_moiety="GATA3_03"; db_xref="Transfac:M00351"; inference="nucleotide motif:Transfac:M00351"; note="TATGATCTTA(site) 0.9(prior) EPD3(model)";
chr19	MotifScanner	misc_feature	47054945	47054965	108.12	+	.	label="PAX6_01"; bound_moiety="PAX6_01"; db_xref="Transfac:M00097"; inference="nucleotide motif:Transfac:M00097"; note="ATGCTAGAAGCATGGTTGGTT(site) 0.9(prior) EPD3(model)";
chr19	MotifScanner	misc_feature	47054949	47054966	270.011	+	.	label="CMYB_01"; bound_moiety="CMYB_01"; db_xref="Transfac:M00004"; inference="nucleotide motif:Transfac:M00004"; note="TAGAAGCATGGTTGGTTT(site) 0.9(prior) EPD3(model)";
chr19	MotifScanner	misc_feature	47054957	47054965	424.738	+	.	label="ZIC2_01"; bound_moiety="ZIC2_01"; db_xref="Transfac:M00449"; inference="nucleotide motif:Transfac:M00449"; note="TGGTTGGTT(site) 0.9(prior) EPD3(model)";
chr19	MotifScanner	misc_feature	47054957	47054965	409.488	+	.	label="ZIC1_01"; bound_moiety="ZIC1_01"; db_xref="Transfac:M00448"; inference="nucleotide motif:Transfac:M00448"; note="TGGTTGGTT(site) 0.9(prior) EPD3(model)";
chr19	MotifScanner	misc_feature	47054963	47054975	252.094	+	.	label="NKX61_01"; bound_moiety="NKX61_01"; db_xref="Transfac:M00424"; inference="nucleotide motif:Transfac:M00424"; note="GTTTTAATTTTTC(site) 0.9(prior) EPD3(model)";
chr19	MotifScanner	misc_feature	47054976	47054989	50358.8	+	.	label="GATA1_02"; bound_moiety="GATA1_02"; db_xref="Transfac:M00126"; inference="nucleotide motif:Transfac:M00126"; note="TAACAGATACGAGT(site) 0.9(prior) EPD3(model)";
chr19	MotifScanner	misc_feature	47054977	47054989	6898.74	+	.	label="GATA1_04"; bound_moiety="GATA1_04"; db_xref="Transfac:M00128"; inference="nucleotide motif:Transfac:M00128"; note="AACAGATACGAGT(site) 0.9(prior) EPD3(model)";
chr19	MotifScanner	misc_feature	47054978	47054987	1600.21	+	.	label="GATA6_01"; bound_moiety="GATA6_01"; db_xref="Transfac:M00462"; inference="nucleotide motif:Transfac:M00462"; note="ACAGATACGA(site) 0.9(prior) EPD3(model)";
chr19	MotifScanner	misc_feature	47054978	47054987	787.082	+	.	label="GATA1_06"; bound_moiety="GATA1_06"; db_xref="Transfac:M00347"; inference="nucleotide motif:Transfac:M00347"; note="ACAGATACGA(site) 0.9(prior) EPD3(model)";
chr19	MotifScanner	misc_feature	47054978	47054987	2164.19	+	.	label="GATA2_03"; bound_moiety="GATA2_03"; db_xref="Transfac:M00349"; inference="nucleotide motif:Transfac:M00349"; note="ACAGATACGA(site) 0.9(prior) EPD3(model)";
chr19	MotifScanner	misc_feature	47054978	47054987	1915.81	+	.	label="GATA3_02"; bound_moiety="GATA3_02"; db_xref="Transfac:M00350"; inference="nucleotide motif:Transfac:M00350"; note="ACAGATACGA(site) 0.9(prior) EPD3(model)";
chr19	MotifScanner	misc_feature	47054978	47054987	1533.45	+	.	label="GATA1_06"; bound_moiety="GATA1_06"; db_xref="Transfac:M00347"; inference="nucleotide motif:Transfac:M00347"; note="ACAGATACGA(site) 0.9(prior) EPD3(model)";
chr19	MotifScanner	misc_feature	47054978	47054987	672.072	+	.	label="GATA2_02"; bound_moiety="GATA2_02"; db_xref="Transfac:M00348"; inference="nucleotide motif:Transfac:M00348"; note="ACAGATACGA(site) 0.9(prior) EPD3(model)";
chr19	MotifScanner	misc_feature	47054978	47054987	740.182	+	.	label="GATA1_05"; bound_moiety="GATA1_05"; db_xref="Transfac:M00346"; inference="nucleotide motif:Transfac:M00346"; note="ACAGATACGA(site) 0.9(prior) EPD3(model)";
chr19	MotifScanner	misc_feature	47054979	47054987	5613.83	+	.	label="LMO2COM_02"; bound_moiety="LMO2COM_02"; db_xref="Transfac:M00278"; inference="nucleotide motif:Transfac:M00278"; note="CAGATACGA(site) 0.9(prior) EPD3(model)";
chr19	MotifScanner	misc_feature	47054980	47054990	1328.38	+	.	label="GATA_C"; bound_moiety="GATA_C"; db_xref="Transfac:M00203"; inference="nucleotide motif:Transfac:M00203"; note="AGATACGAGTC(site) 0.9(prior) EPD3(model)";
chr19	MotifScanner	misc_feature	47054993	47055014	304.924	+	.	label="MEF2_02"; bound_moiety="MEF2_02"; db_xref="Transfac:M00231"; inference="nucleotide motif:Transfac:M00231"; note="GGCTTATTAATAATTAACACAT(site) 0.9(prior) EPD3(model)";
chr19	MotifScanner	misc_feature	47054993	47055008	550.465	+	.	label="RSRFC4_01"; bound_moiety="RSRFC4_01"; db_xref="Transfac:M00026"; inference="nucleotide motif:Transfac:M00026"; note="GGCTTATTAATAATTA(site) 0.9(prior) EPD3(model)";
chr19	MotifScanner	misc_feature	47054993	47055014	304.924	+	.	label="MEF2_02"; bound_moiety="MEF2_02"; db_xref="Transfac:M00231"; inference="nucleotide motif:Transfac:M00231"; note="GGCTTATTAATAATTAACACAT(site) 0.9(prior) EPD3(model)";
chr19	MotifScanner	misc_feature	47054993	47055008	550.465	+	.	label="RSRFC4_01"; bound_moiety="RSRFC4_01"; db_xref="Transfac:M00026"; inference="nucleotide motif:Transfac:M00026"; note="GGCTTATTAATAATTA(site) 0.9(prior) EPD3(model)";
chr19	MotifScanner	misc_feature	47054993	47055009	265.682	+	.	label="HNF1_C"; bound_moiety="HNF1_C"; db_xref="Transfac:M00206"; inference="nucleotide motif:Transfac:M00206"; note="GGCTTATTAATAATTAA(site) 0.9(prior) EPD3(model)";
chr19	MotifScanner	misc_feature	47054995	47055010	3318.08	+	.	label="BRN2_01"; bound_moiety="BRN2_01"; db_xref="Transfac:M00145"; inference="nucleotide motif:Transfac:M00145"; note="CTTATTAATAATTAAC(site) 0.9(prior) EPD3(model)";
chr19	MotifScanner	misc_feature	47054997	47055011	107477	+	.	label="HNF1_01"; bound_moiety="HNF1_01"; db_xref="Transfac:M00132"; inference="nucleotide motif:Transfac:M00132"; note="TATTAATAATTAACA(site) 0.9(prior) EPD3(model)";
chr19	MotifScanner	misc_feature	47054997	47055012	3882.34	+	.	label="S8_01"; bound_moiety="S8_01"; db_xref="Transfac:M00099"; inference="nucleotide motif:Transfac:M00099"; note="TATTAATAATTAACAC(site) 0.9(prior) EPD3(model)";
chr19	MotifScanner	misc_feature	47054997	47055011	13708.7	+	.	label="HNF1_01"; bound_moiety="HNF1_01"; db_xref="Transfac:M00132"; inference="nucleotide motif:Transfac:M00132"; note="TATTAATAATTAACA(site) 0.9(prior) EPD3(model)";
chr19	MotifScanner	misc_feature	47054997	47055012	603.871	+	.	label="S8_01"; bound_moiety="S8_01"; db_xref="Transfac:M00099"; inference="nucleotide motif:Transfac:M00099"; note="TATTAATAATTAACAC(site) 0.9(prior) EPD3(model)";
chr19	MotifScanner	misc_feature	47054998	47055006	2223.72	+	.	label="PBX1_01"; bound_moiety="PBX1_01"; db_xref="Transfac:M00096"; inference="nucleotide motif:Transfac:M00096"; note="ATTAATAAT(site) 0.9(prior) EPD3(model)";
chr19	MotifScanner	misc_feature	47054998	47055004	69.5126	+	.	label="CDXA_01"; bound_moiety="CDXA_01"; db_xref="Transfac:M00100"; inference="nucleotide motif:Transfac:M00100"; note="ATTAATA(site) 0.9(prior) EPD3(model)";
chr19	MotifScanner	misc_feature	47054998	47055004	205.596	+	.	label="CDXA_02"; bound_moiety="CDXA_02"; db_xref="Transfac:M00101"; inference="nucleotide motif:Transfac:M00101"; note="ATTAATA(site) 0.9(prior) EPD3(model)";
chr19	MotifScanner	misc_feature	47055000	47055013	1683.15	+	.	label="CHX10_01"; bound_moiety="CHX10_01"; db_xref="Transfac:M00437"; inference="nucleotide motif:Transfac:M00437"; note="TAATAATTAACACA(site) 0.9(prior) EPD3(model)";
chr19	MotifScanner	misc_feature	47055000	47055010	4697.5	+	.	label="PAX4_02"; bound_moiety="PAX4_02"; db_xref="Transfac:M00377"; inference="nucleotide motif:Transfac:M00377"; note="TAATAATTAAC(site) 0.9(prior) EPD3(model)";
chr19	MotifScanner	misc_feature	47055000	47055013	1683.15	+	.	label="CHX10_01"; bound_moiety="CHX10_01"; db_xref="Transfac:M00437"; inference="nucleotide motif:Transfac:M00437"; note="TAATAATTAACACA(site) 0.9(prior) EPD3(model)";
chr19	MotifScanner	misc_feature	47055000	47055010	4697.5	+	.	label="PAX4_02"; bound_moiety="PAX4_02"; db_xref="Transfac:M00377"; inference="nucleotide motif:Transfac:M00377"; note="TAATAATTAAC(site) 0.9(prior) EPD3(model)";
chr19	MotifScanner	misc_feature	47055001	47055030	6815.06	+	.	label="PAX4_04"; bound_moiety="PAX4_04"; db_xref="Transfac:M00380"; inference="nucleotide motif:Transfac:M00380"; note="AATAATTAACACATTTTGCAGCCACAGTAT(site) 0.9(prior) EPD3(model)";
chr19	MotifScanner	misc_feature	47055002	47055015	173.307	+	.	label="OCT1_05"; bound_moiety="OCT1_05"; db_xref="Transfac:M00161"; inference="nucleotide motif:Transfac:M00161"; note="ATAATTAACACATT(site) 0.9(prior) EPD3(model)";
chr19	MotifScanner	misc_feature	47055004	47055013	1538.64	+	.	label="FOXO1_01"; bound_moiety="FOXO1_01"; db_xref="Transfac:M00473"; inference="nucleotide motif:Transfac:M00473"; note="AATTAACACA(site) 0.9(prior) EPD3(model)";
chr19	MotifScanner	misc_feature	47055031	47055037	334.396	+	.	label="AP2REP_01"; bound_moiety="AP2REP_01"; db_xref="Transfac:M00468"; inference="nucleotide motif:Transfac:M00468"; note="CAGTGTG(site) 0.9(prior) EPD3(model)";
chr19	MotifScanner	misc_feature	47055033	47055046	258.758	+	.	label="CEBPB_01"; bound_moiety="CEBPB_01"; db_xref="Transfac:M00109"; inference="nucleotide motif:Transfac:M00109"; note="GTGTGGGGTAAAAT(site) 0.9(prior) EPD3(model)";
chr19	MotifScanner	misc_feature	47055034	47055052	1117.75	+	.	label="HNF4_01"; bound_moiety="HNF4_01"; db_xref="Transfac:M00134"; inference="nucleotide motif:Transfac:M00134"; note="TGTGGGGTAAAATTCTAAT(site) 0.9(prior) EPD3(model)";
chr19	MotifScanner	misc_feature	47055034	47055046	107.083	+	.	label="CEBP_01"; bound_moiety="CEBP_01"; db_xref="Transfac:M00159"; inference="nucleotide motif:Transfac:M00159"; note="TGTGGGGTAAAAT(site) 0.9(prior) EPD3(model)";
chr19	MotifScanner	misc_feature	47055034	47055052	244.147	+	.	label="HNF4_01"; bound_moiety="HNF4_01"; db_xref="Transfac:M00134"; inference="nucleotide motif:Transfac:M00134"; note="TGTGGGGTAAAATTCTAAT(site) 0.9(prior) EPD3(model)";
chr19	MotifScanner	misc_feature	47055047	47055061	499.305	+	.	label="HNF3B_01"; bound_moiety="HNF3B_01"; db_xref="Transfac:M00131"; inference="nucleotide motif:Transfac:M00131"; note="TCTAATATTTGCTCT(site) 0.9(prior) EPD3(model)";
chr19	MotifScanner	misc_feature	47055048	47055060	990.074	+	.	label="XVENT1_01"; bound_moiety="XVENT1_01"; db_xref="Transfac:M00445"; inference="nucleotide motif:Transfac:M00445"; note="CTAATATTTGCTC(site) 0.9(prior) EPD3(model)";
chr19	MotifScanner	misc_feature	47055049	47055061	179.675	+	.	label="HFH3_01"; bound_moiety="HFH3_01"; db_xref="Transfac:M00289"; inference="nucleotide motif:Transfac:M00289"; note="TAATATTTGCTCT(site) 0.9(prior) EPD3(model)";
chr19	MotifScanner	misc_feature	47055049	47055060	965.134	+	.	label="FOXD3_01"; bound_moiety="FOXD3_01"; db_xref="Transfac:M00130"; inference="nucleotide motif:Transfac:M00130"; note="TAATATTTGCTC(site) 0.9(prior) EPD3(model)";
chr19	MotifScanner	misc_feature	47055076	47055083	171.458	+	.	label="CAP_01"; bound_moiety="CAP_01"; db_xref="Transfac:M00253"; inference="nucleotide motif:Transfac:M00253"; note="TCAGTCTT(site) 0.9(prior) EPD3(model)";
chr19	MotifScanner	misc_feature	47055088	47055098	96.1264	+	.	label="EVI1_05"; bound_moiety="EVI1_05"; db_xref="Transfac:M00082"; inference="nucleotide motif:Transfac:M00082"; note="ACATAAGAAAA(site) 0.9(prior) EPD3(model)";
chr19	MotifScanner	misc_feature	47055089	47055100	1510.54	+	.	label="NFAT_Q6"; bound_moiety="NFAT_Q6"; db_xref="Transfac:M00302"; inference="nucleotide motif:Transfac:M00302"; note="CATAAGAAAATA(site) 0.9(prior) EPD3(model)";
chr19	MotifScanner	misc_feature	47055116	47055130	296.789	+	.	label="ISRE_01"; bound_moiety="ISRE_01"; db_xref="Transfac:M00258"; inference="nucleotide motif:Transfac:M00258"; note="GTGTTTCCTTTTTGC(site) 0.9(prior) EPD3(model)";
chr19	MotifScanner	misc_feature	47055132	47055140	1214.87	+	.	label="EVI1_06"; bound_moiety="EVI1_06"; db_xref="Transfac:M00011"; inference="nucleotide motif:Transfac:M00011"; note="ACAAGTTAA(site) 0.9(prior) EPD3(model)";
chr19	MotifScanner	misc_feature	47055133	47055146	112.41	+	.	label="XFD3_01"; bound_moiety="XFD3_01"; db_xref="Transfac:M00269"; inference="nucleotide motif:Transfac:M00269"; note="CAAGTTAACATAAT(site) 0.9(prior) EPD3(model)";
chr19	MotifScanner	misc_feature	47055133	47055146	858.379	+	.	label="XFD1_01"; bound_moiety="XFD1_01"; db_xref="Transfac:M00267"; inference="nucleotide motif:Transfac:M00267"; note="CAAGTTAACATAAT(site) 0.9(prior) EPD3(model)";
chr19	MotifScanner	misc_feature	47055133	47055146	201.324	+	.	label="XFD3_01"; bound_moiety="XFD3_01"; db_xref="Transfac:M00269"; inference="nucleotide motif:Transfac:M00269"; note="CAAGTTAACATAAT(site) 0.9(prior) EPD3(model)";
chr19	MotifScanner	misc_feature	47055134	47055145	3266.11	+	.	label="CDC5_01"; bound_moiety="CDC5_01"; db_xref="Transfac:M00478"; inference="nucleotide motif:Transfac:M00478"; note="AAGTTAACATAA(site) 0.9(prior) EPD3(model)";
chr19	MotifScanner	misc_feature	47055137	47055146	56.9889	+	.	label="VBP_01"; bound_moiety="VBP_01"; db_xref="Transfac:M00228"; inference="nucleotide motif:Transfac:M00228"; note="TTAACATAAT(site) 0.9(prior) EPD3(model)";
chr19	MotifScanner	misc_feature	47055148	47055171	2866.99	+	.	label="HTF_01"; bound_moiety="HTF_01"; db_xref="Transfac:M00538"; inference="nucleotide motif:Transfac:M00538"; note="TTATTGGACCACGTTATTTAGTTG(site) 0.9(prior) EPD3(model)";
chr19	MotifScanner	misc_feature	47055148	47055161	225.086	+	.	label="CEBPB_02"; bound_moiety="CEBPB_02"; db_xref="Transfac:M00117"; inference="nucleotide motif:Transfac:M00117"; note="TTATTGGACCACGT(site) 0.9(prior) EPD3(model)";
chr19	MotifScanner	misc_feature	47055153	47055166	374.141	+	.	label="MAX_01"; bound_moiety="MAX_01"; db_xref="Transfac:M00119"; inference="nucleotide motif:Transfac:M00119"; note="GGACCACGTTATTT(site) 0.9(prior) EPD3(model)";
chr19	MotifScanner	misc_feature	47055154	47055165	1317.55	+	.	label="MYCMAX_02"; bound_moiety="MYCMAX_02"; db_xref="Transfac:M00123"; inference="nucleotide motif:Transfac:M00123"; note="GACCACGTTATT(site) 0.9(prior) EPD3(model)";
chr19	MotifScanner	misc_feature	47055159	47055171	100.31	+	.	label="HFH8_01"; bound_moiety="HFH8_01"; db_xref="Transfac:M00294"; inference="nucleotide motif:Transfac:M00294"; note="CGTTATTTAGTTG(site) 0.9(prior) EPD3(model)";
chr19	MotifScanner	misc_feature	47055159	47055170	226	+	.	label="HFH1_01"; bound_moiety="HFH1_01"; db_xref="Transfac:M00129"; inference="nucleotide motif:Transfac:M00129"; note="CGTTATTTAGTT(site) 0.9(prior) EPD3(model)";
chr19	MotifScanner	misc_feature	47055159	47055171	208.742	+	.	label="HFH8_01"; bound_moiety="HFH8_01"; db_xref="Transfac:M00294"; inference="nucleotide motif:Transfac:M00294"; note="CGTTATTTAGTTG(site) 0.9(prior) EPD3(model)";
chr19	MotifScanner	misc_feature	47055159	47055170	367.302	+	.	label="HFH1_01"; bound_moiety="HFH1_01"; db_xref="Transfac:M00129"; inference="nucleotide motif:Transfac:M00129"; note="CGTTATTTAGTT(site) 0.9(prior) EPD3(model)";
chr19	MotifScanner	misc_feature	47055162	47055174	234.877	+	.	label="NKX61_01"; bound_moiety="NKX61_01"; db_xref="Transfac:M00424"; inference="nucleotide motif:Transfac:M00424"; note="TATTTAGTTGTTG(site) 0.9(prior) EPD3(model)";
chr19	MotifScanner	misc_feature	47055168	47055174	93.4439	+	.	label="EN1_01"; bound_moiety="EN1_01"; db_xref="Transfac:M00396"; inference="nucleotide motif:Transfac:M00396"; note="GTTGTTG(site) 0.9(prior) EPD3(model)";
chr19	MotifScanner	misc_feature	47055175	47055188	3068.75	+	.	label="SRF_Q6"; bound_moiety="SRF_Q6"; db_xref="Transfac:M00186"; inference="nucleotide motif:Transfac:M00186"; note="GGCCTTGTAAGGAT(site) 0.9(prior) EPD3(model)";
chr19	MotifScanner	misc_feature	47055176	47055190	2315.63	+	.	label="SRF_C"; bound_moiety="SRF_C"; db_xref="Transfac:M00215"; inference="nucleotide motif:Transfac:M00215"; note="GCCTTGTAAGGATTA(site) 0.9(prior) EPD3(model)";
chr19	MotifScanner	misc_feature	47055185	47055199	367.229	+	.	label="EVI1_04"; bound_moiety="EVI1_04"; db_xref="Transfac:M00081"; inference="nucleotide motif:Transfac:M00081"; note="GGATTAAATGAGATC(site) 0.9(prior) EPD3(model)";
chr19	MotifScanner	misc_feature	47055190	47055205	371.082	+	.	label="T3R_01"; bound_moiety="T3R_01"; db_xref="Transfac:M00239"; inference="nucleotide motif:Transfac:M00239"; note="AAATGAGATCATGCAT(site) 0.9(prior) EPD3(model)";
chr19	MotifScanner	misc_feature	47055193	47055213	2276.79	+	.	label="PAX4_01"; bound_moiety="PAX4_01"; db_xref="Transfac:M00373"; inference="nucleotide motif:Transfac:M00373"; note="TGAGATCATGCATGTAACACT(site) 0.9(prior) EPD3(model)";
chr19	MotifScanner	misc_feature	47055194	47055208	1625.82	+	.	label="OCT1_02"; bound_moiety="OCT1_02"; db_xref="Transfac:M00136"; inference="nucleotide motif:Transfac:M00136"; note="GAGATCATGCATGTA(site) 0.9(prior) EPD3(model)";
chr19	MotifScanner	misc_feature	47055197	47055209	999.965	+	.	label="TCF11_01"; bound_moiety="TCF11_01"; db_xref="Transfac:M00285"; inference="nucleotide motif:Transfac:M00285"; note="ATCATGCATGTAA(site) 0.9(prior) EPD3(model)";
chr19	MotifScanner	misc_feature	47055206	47055223	2410.96	+	.	label="RFX1_02"; bound_moiety="RFX1_02"; db_xref="Transfac:M00281"; inference="nucleotide motif:Transfac:M00281"; note="GTAACACTACAGTAACAG(site) 0.9(prior) EPD3(model)";
chr19	MotifScanner	misc_feature	47055221	47055234	2362.42	+	.	label="USF_02"; bound_moiety="USF_02"; db_xref="Transfac:M00122"; inference="nucleotide motif:Transfac:M00122"; note="CAGCCACATGATAA(site) 0.9(prior) EPD3(model)";
chr19	MotifScanner	misc_feature	47055223	47055232	1061.24	+	.	label="USF_Q6"; bound_moiety="USF_Q6"; db_xref="Transfac:M00187"; inference="nucleotide motif:Transfac:M00187"; note="GCCACATGAT(site) 0.9(prior) EPD3(model)";
chr19	MotifScanner	misc_feature	47055226	47055234	1458.34	+	.	label="EVI1_06"; bound_moiety="EVI1_06"; db_xref="Transfac:M00011"; inference="nucleotide motif:Transfac:M00011"; note="ACATGATAA(site) 0.9(prior) EPD3(model)";
chr19	MotifScanner	misc_feature	47055240	47055253	18935.5	+	.	label="FOXJ2_02"; bound_moiety="FOXJ2_02"; db_xref="Transfac:M00423"; inference="nucleotide motif:Transfac:M00423"; note="CAAATAATATTTAC(site) 0.9(prior) EPD3(model)";
chr19	MotifScanner	misc_feature	47055247	47055259	61109.9	+	.	label="AREB6_01"; bound_moiety="AREB6_01"; db_xref="Transfac:M00412"; inference="nucleotide motif:Transfac:M00412"; note="TATTTACCTGTGC(site) 0.9(prior) EPD3(model)";
chr19	MotifScanner	misc_feature	47055248	47055259	150.8	+	.	label="AREB6_02"; bound_moiety="AREB6_02"; db_xref="Transfac:M00413"; inference="nucleotide motif:Transfac:M00413"; note="ATTTACCTGTGC(site) 0.9(prior) EPD3(model)";
chr19	MotifScanner	misc_feature	47055294	47055307	1073.94	+	.	label="USF_01"; bound_moiety="USF_01"; db_xref="Transfac:M00121"; inference="nucleotide motif:Transfac:M00121"; note="AGAGCATGTGACGC(site) 0.9(prior) EPD3(model)";
chr19	MotifScanner	misc_feature	47055294	47055307	1211.53	+	.	label="USF_02"; bound_moiety="USF_02"; db_xref="Transfac:M00122"; inference="nucleotide motif:Transfac:M00122"; note="AGAGCATGTGACGC(site) 0.9(prior) EPD3(model)";
chr19	MotifScanner	misc_feature	47055294	47055307	1316.1	+	.	label="USF_01"; bound_moiety="USF_01"; db_xref="Transfac:M00121"; inference="nucleotide motif:Transfac:M00121"; note="AGAGCATGTGACGC(site) 0.9(prior) EPD3(model)";
chr19	MotifScanner	misc_feature	47055295	47055306	279.513	+	.	label="MYOD_01"; bound_moiety="MYOD_01"; db_xref="Transfac:M00001"; inference="nucleotide motif:Transfac:M00001"; note="GAGCATGTGACG(site) 0.9(prior) EPD3(model)";
chr19	MotifScanner	misc_feature	47055295	47055305	169.165	+	.	label="SREBP1_01"; bound_moiety="SREBP1_01"; db_xref="Transfac:M00220"; inference="nucleotide motif:Transfac:M00220"; note="GAGCATGTGAC(site) 0.9(prior) EPD3(model)";
chr19	MotifScanner	misc_feature	47055295	47055306	681.69	+	.	label="MYOD_01"; bound_moiety="MYOD_01"; db_xref="Transfac:M00001"; inference="nucleotide motif:Transfac:M00001"; note="GAGCATGTGACG(site) 0.9(prior) EPD3(model)";
chr19	MotifScanner	misc_feature	47055296	47055305	274.575	+	.	label="MYOD_Q6"; bound_moiety="MYOD_Q6"; db_xref="Transfac:M00184"; inference="nucleotide motif:Transfac:M00184"; note="AGCATGTGAC(site) 0.9(prior) EPD3(model)";
chr19	MotifScanner	misc_feature	47055300	47055310	59.4615	+	.	label="AP1_Q6"; bound_moiety="AP1_Q6"; db_xref="Transfac:M00174"; inference="nucleotide motif:Transfac:M00174"; note="TGTGACGCGCC(site) 0.9(prior) EPD3(model)";
chr19	MotifScanner	misc_feature	47055309	47055319	64.492	+	.	label="CP2_01"; bound_moiety="CP2_01"; db_xref="Transfac:M00072"; inference="nucleotide motif:Transfac:M00072"; note="CCATGAACCAG(site) 0.9(prior) EPD3(model)";
chr19	MotifScanner	misc_feature	47055328	47055342	109.387	+	.	label="TATA_01"; bound_moiety="TATA_01"; db_xref="Transfac:M00252"; inference="nucleotide motif:Transfac:M00252"; note="CTTTAAATGGACAAA(site) 0.9(prior) EPD3(model)";
chr19	MotifScanner	misc_feature	47055341	47055348	627.848	+	.	label="MZF1_01"; bound_moiety="MZF1_01"; db_xref="Transfac:M00083"; inference="nucleotide motif:Transfac:M00083"; note="AACGGGGA(site) 0.9(prior) EPD3(model)";
chr19	MotifScanner	misc_feature	47055401	47055418	478.024	+	.	label="CEBP_C"; bound_moiety="CEBP_C"; db_xref="Transfac:M00201"; inference="nucleotide motif:Transfac:M00201"; note="GGACTGCCTAAAGCTACA(site) 0.9(prior) EPD3(model)";
chr19	MotifScanner	misc_feature	47055410	47055425	151.849	+	.	label="E2_Q6"; bound_moiety="E2_Q6"; db_xref="Transfac:M00181"; inference="nucleotide motif:Transfac:M00181"; note="AAAGCTACACAGGTCA(site) 0.9(prior) EPD3(model)";
chr19	MotifScanner	misc_feature	47055422	47055431	371.633	+	.	label="AP4_Q6"; bound_moiety="AP4_Q6"; db_xref="Transfac:M00176"; inference="nucleotide motif:Transfac:M00176"; note="GTCAGCGGGG(site) 0.9(prior) EPD3(model)";
chr19	MotifScanner	misc_feature	47055422	47055431	385.397	+	.	label="AP4_Q5"; bound_moiety="AP4_Q5"; db_xref="Transfac:M00175"; inference="nucleotide motif:Transfac:M00175"; note="GTCAGCGGGG(site) 0.9(prior) EPD3(model)";
chr19	MotifScanner	misc_feature	47055422	47055431	371.633	+	.	label="AP4_Q6"; bound_moiety="AP4_Q6"; db_xref="Transfac:M00176"; inference="nucleotide motif:Transfac:M00176"; note="GTCAGCGGGG(site) 0.9(prior) EPD3(model)";
chr19	MotifScanner	misc_feature	47055422	47055431	596.406	+	.	label="AP4_Q5"; bound_moiety="AP4_Q5"; db_xref="Transfac:M00175"; inference="nucleotide motif:Transfac:M00175"; note="GTCAGCGGGG(site) 0.9(prior) EPD3(model)";
chr19	MotifScanner	misc_feature	47055422	47055431	503.757	+	.	label="AP4_Q6"; bound_moiety="AP4_Q6"; db_xref="Transfac:M00176"; inference="nucleotide motif:Transfac:M00176"; note="GTCAGCGGGG(site) 0.9(prior) EPD3(model)";
chr19	MotifScanner	misc_feature	47055433	47055450	1839.3	+	.	label="IRF7_01"; bound_moiety="IRF7_01"; db_xref="Transfac:M00453"; inference="nucleotide motif:Transfac:M00453"; note="AGGTAAATCTAAATTGGC(site) 0.9(prior) EPD3(model)";
chr19	MotifScanner	misc_feature	47055441	47055448	282.131	+	.	label="NKX25_02"; bound_moiety="NKX25_02"; db_xref="Transfac:M00241"; inference="nucleotide motif:Transfac:M00241"; note="CTAAATTG(site) 0.9(prior) EPD3(model)";
chr19	MotifScanner	misc_feature	47055443	47055456	269.488	+	.	label="CEBP_Q2"; bound_moiety="CEBP_Q2"; db_xref="Transfac:M00190"; inference="nucleotide motif:Transfac:M00190"; note="AAATTGGCAAAGTA(site) 0.9(prior) EPD3(model)";
chr19	MotifScanner	misc_feature	47055443	47055456	831.756	+	.	label="CEBPA_01"; bound_moiety="CEBPA_01"; db_xref="Transfac:M00116"; inference="nucleotide motif:Transfac:M00116"; note="AAATTGGCAAAGTA(site) 0.9(prior) EPD3(model)";
chr19	MotifScanner	misc_feature	47055451	47055457	630.058	+	.	label="SRY_01"; bound_moiety="SRY_01"; db_xref="Transfac:M00148"; inference="nucleotide motif:Transfac:M00148"; note="AAAGTAA(site) 0.9(prior) EPD3(model)";
chr19	MotifScanner	misc_feature	47055469	47055479	71.0062	+	.	label="AP1_Q4"; bound_moiety="AP1_Q4"; db_xref="Transfac:M00188"; inference="nucleotide motif:Transfac:M00188"; note="ACAGACTCCGA(site) 0.9(prior) EPD3(model)";
chr19	MotifScanner	misc_feature	47055469	47055479	133.703	+	.	label="AP1FJ_Q2"; bound_moiety="AP1FJ_Q2"; db_xref="Transfac:M00172"; inference="nucleotide motif:Transfac:M00172"; note="ACAGACTCCGA(site) 0.9(prior) EPD3(model)";
chr19	MotifScanner	misc_feature	47055469	47055479	323.601	+	.	label="AP1_Q2"; bound_moiety="AP1_Q2"; db_xref="Transfac:M00173"; inference="nucleotide motif:Transfac:M00173"; note="ACAGACTCCGA(site) 0.9(prior) EPD3(model)";
chr19	MotifScanner	misc_feature	47055495	47055504	320.176	+	.	label="MYB_Q6"; bound_moiety="MYB_Q6"; db_xref="Transfac:M00183"; inference="nucleotide motif:Transfac:M00183"; note="CTGAACTAAC(site) 0.9(prior) EPD3(model)";
chr19	MotifScanner	misc_feature	47055505	47055513	202.363	+	.	label="STAT_01"; bound_moiety="STAT_01"; db_xref="Transfac:M00223"; inference="nucleotide motif:Transfac:M00223"; note="TTCTGCTAA(site) 0.9(prior) EPD3(model)";
chr19	MotifScanner	misc_feature	47055577	47055584	405.054	+	.	label="E2F_02"; bound_moiety="E2F_02"; db_xref="Transfac:M00050"; inference="nucleotide motif:Transfac:M00050"; note="TTTCGCTC(site) 0.9(prior) EPD3(model)";
chr19	MotifScanner	misc_feature	47055581	47055591	421.014	+	.	label="CP2_01"; bound_moiety="CP2_01"; db_xref="Transfac:M00072"; inference="nucleotide motif:Transfac:M00072"; note="GCTCGCCCCGG(site) 0.9(prior) EPD3(model)";
chr19	MotifScanner	misc_feature	47055595	47055605	198.724	+	.	label="NFE2_01"; bound_moiety="NFE2_01"; db_xref="Transfac:M00037"; inference="nucleotide motif:Transfac:M00037"; note="TGCTGAAGCAA(site) 0.9(prior) EPD3(model)";
chr19	MotifScanner	misc_feature	47055596	47055607	71.8328	+	.	label="CREB_Q2"; bound_moiety="CREB_Q2"; db_xref="Transfac:M00177"; inference="nucleotide motif:Transfac:M00177"; note="GCTGAAGCAACT(site) 0.9(prior) EPD3(model)";
chr19	MotifScanner	misc_feature	47055596	47055607	235.642	+	.	label="CREBP1_Q2"; bound_moiety="CREBP1_Q2"; db_xref="Transfac:M00179"; inference="nucleotide motif:Transfac:M00179"; note="GCTGAAGCAACT(site) 0.9(prior) EPD3(model)";
chr19	MotifScanner	misc_feature	47055618	47055631	3145.92	+	.	label="GC_01"; bound_moiety="GC_01"; db_xref="Transfac:M00255"; inference="nucleotide motif:Transfac:M00255"; note="GAAGGGTGGGGCTT(site) 0.9(prior) EPD3(model)";
chr19	MotifScanner	misc_feature	47055619	47055631	399.124	+	.	label="MAZR_01"; bound_moiety="MAZR_01"; db_xref="Transfac:M00491"; inference="nucleotide motif:Transfac:M00491"; note="AAGGGTGGGGCTT(site) 0.9(prior) EPD3(model)";
chr19	MotifScanner	misc_feature	47055624	47055638	110.047	+	.	label="TAXCREB_01"; bound_moiety="TAXCREB_01"; db_xref="Transfac:M00114"; inference="nucleotide motif:Transfac:M00114"; note="TGGGGCTTCCGTCTC(site) 0.9(prior) EPD3(model)";
chr19	MotifScanner	misc_feature	47055625	47055634	790.605	+	.	label="NFKAPPAB50_01"; bound_moiety="NFKAPPAB50_01"; db_xref="Transfac:M00051"; inference="nucleotide motif:Transfac:M00051"; note="GGGGCTTCCG(site) 0.9(prior) EPD3(model)";
chr19	MotifScanner	misc_feature	47055664	47055676	216.128	+	.	label="CETS1P54_02"; bound_moiety="CETS1P54_02"; db_xref="Transfac:M00074"; inference="nucleotide motif:Transfac:M00074"; note="AGGACGGAAGATG(site) 0.9(prior) EPD3(model)";
chr19	MotifScanner	misc_feature	47055666	47055675	1404.12	+	.	label="NRF2_01"; bound_moiety="NRF2_01"; db_xref="Transfac:M00108"; inference="nucleotide motif:Transfac:M00108"; note="GACGGAAGAT(site) 0.9(prior) EPD3(model)";
chr19	MotifScanner	misc_feature	47055671	47055684	2600.26	+	.	label="GATA1_03"; bound_moiety="GATA1_03"; db_xref="Transfac:M00127"; inference="nucleotide motif:Transfac:M00127"; note="AAGATGATAGCCAC(site) 0.9(prior) EPD3(model)";
chr19	MotifScanner	misc_feature	47055684	47055691	164.286	+	.	label="STAT6_02"; bound_moiety="STAT6_02"; db_xref="Transfac:M00500"; inference="nucleotide motif:Transfac:M00500"; note="CATTTCTT(site) 0.9(prior) EPD3(model)";
chr19	MotifScanner	misc_feature	47055684	47055691	295.31	+	.	label="STAT5A_04"; bound_moiety="STAT5A_04"; db_xref="Transfac:M00499"; inference="nucleotide motif:Transfac:M00499"; note="CATTTCTT(site) 0.9(prior) EPD3(model)";
chr19	MotifScanner	misc_feature	47055712	47055722	102.014	+	.	label="TGIF_01"; bound_moiety="TGIF_01"; db_xref="Transfac:M00418"; inference="nucleotide motif:Transfac:M00418"; note="CCCTGTCACAG(site) 0.9(prior) EPD3(model)";
chr19	MotifScanner	misc_feature	47055714	47055725	49.2584	+	.	label="MEIS1_01"; bound_moiety="MEIS1_01"; db_xref="Transfac:M00419"; inference="nucleotide motif:Transfac:M00419"; note="CTGTCACAGTTC(site) 0.9(prior) EPD3(model)";
chr19	MotifScanner	misc_feature	47055717	47055746	290.712	+	.	label="HOX13_01"; bound_moiety="HOX13_01"; db_xref="Transfac:M00023"; inference="nucleotide motif:Transfac:M00023"; note="TCACAGTTCCGCCCTTACTACTCCCACTTC(site) 0.9(prior) EPD3(model)";
chr19	MotifScanner	misc_feature	47055745	47055756	107.706	+	.	label="CAAT_01"; bound_moiety="CAAT_01"; db_xref="Transfac:M00254"; inference="nucleotide motif:Transfac:M00254"; note="TCCGGCCAGGGA(site) 0.9(prior) EPD3(model)";
chr19	MotifScanner	misc_feature	47055767	47055780	163.069	+	.	label="ELK1_02"; bound_moiety="ELK1_02"; db_xref="Transfac:M00025"; inference="nucleotide motif:Transfac:M00025"; note="CCACCCGGAAAAGG(site) 0.9(prior) EPD3(model)";
chr19	MotifScanner	misc_feature	47055790	47055798	316.075	+	.	label="AP2ALPHA_01"; bound_moiety="AP2ALPHA_01"; db_xref="Transfac:M00469"; inference="nucleotide motif:Transfac:M00469"; note="GCCGTGGGG(site) 0.9(prior) EPD3(model)";
chr19	MotifScanner	misc_feature	47055794	47055815	6717.88	+	.	label="HEN1_02"; bound_moiety="HEN1_02"; db_xref="Transfac:M00058"; inference="nucleotide motif:Transfac:M00058"; note="TGGGGCGCCAGCTGTGGCCCAC(site) 0.9(prior) EPD3(model)";
chr19	MotifScanner	misc_feature	47055794	47055815	1118.71	+	.	label="HEN1_01"; bound_moiety="HEN1_01"; db_xref="Transfac:M00068"; inference="nucleotide motif:Transfac:M00068"; note="TGGGGCGCCAGCTGTGGCCCAC(site) 0.9(prior) EPD3(model)";
chr19	MotifScanner	misc_feature	47055794	47055815	17684	+	.	label="HEN1_02"; bound_moiety="HEN1_02"; db_xref="Transfac:M00058"; inference="nucleotide motif:Transfac:M00058"; note="TGGGGCGCCAGCTGTGGCCCAC(site) 0.9(prior) EPD3(model)";
chr19	MotifScanner	misc_feature	47055799	47055810	824.401	+	.	label="LMO2COM_01"; bound_moiety="LMO2COM_01"; db_xref="Transfac:M00277"; inference="nucleotide motif:Transfac:M00277"; note="CGCCAGCTGTGG(site) 0.9(prior) EPD3(model)";
chr19	MotifScanner	misc_feature	47055806	47055811	83.14	+	.	label="AML1_01"; bound_moiety="AML1_01"; db_xref="Transfac:M00271"; inference="nucleotide motif:Transfac:M00271"; note="TGTGGC(site) 0.9(prior) EPD3(model)";
chr19	MotifScanner	misc_feature	47055811	47055832	1797.06	+	.	label="STAF_01"; bound_moiety="STAF_01"; db_xref="Transfac:M00262"; inference="nucleotide motif:Transfac:M00262"; note="CCCACCCATCCTGCCCCGTACT(site) 0.9(prior) EPD3(model)";
chr19	MotifScanner	misc_feature	47055811	47055831	247.658	+	.	label="STAF_02"; bound_moiety="STAF_02"; db_xref="Transfac:M00264"; inference="nucleotide motif:Transfac:M00264"; note="CCCACCCATCCTGCCCCGTAC(site) 0.9(prior) EPD3(model)";
chr19	MotifScanner	misc_feature	47055811	47055832	1797.06	+	.	label="STAF_01"; bound_moiety="STAF_01"; db_xref="Transfac:M00262"; inference="nucleotide motif:Transfac:M00262"; note="CCCACCCATCCTGCCCCGTACT(site) 0.9(prior) EPD3(model)";
chr19	MotifScanner	misc_feature	47055811	47055831	861.894	+	.	label="STAF_02"; bound_moiety="STAF_02"; db_xref="Transfac:M00264"; inference="nucleotide motif:Transfac:M00264"; note="CCCACCCATCCTGCCCCGTAC(site) 0.9(prior) EPD3(model)";
chr19	MotifScanner	misc_feature	47055811	47055832	1904.66	+	.	label="STAF_01"; bound_moiety="STAF_01"; db_xref="Transfac:M00262"; inference="nucleotide motif:Transfac:M00262"; note="CCCACCCATCCTGCCCCGTACT(site) 0.9(prior) EPD3(model)";
chr19	MotifScanner	misc_feature	47055827	47055835	102.793	+	.	label="HOXA3_01"; bound_moiety="HOXA3_01"; db_xref="Transfac:M00395"; inference="nucleotide motif:Transfac:M00395"; note="CGTACTTTC(site) 0.9(prior) EPD3(model)";
chr19	MotifScanner	misc_feature	47055866	47055884	528.755	+	.	label="PAX2_01"; bound_moiety="PAX2_01"; db_xref="Transfac:M00098"; inference="nucleotide motif:Transfac:M00098"; note="TCCAGCCACGAACGACGCA(site) 0.9(prior) EPD3(model)";
chr19	MotifScanner	misc_feature	47055873	47055882	269.708	+	.	label="MYB_Q6"; bound_moiety="MYB_Q6"; db_xref="Transfac:M00183"; inference="nucleotide motif:Transfac:M00183"; note="ACGAACGACG(site) 0.9(prior) EPD3(model)";
chr19	MotifScanner	misc_feature	47055874	47055885	282.941	+	.	label="CREB_02"; bound_moiety="CREB_02"; db_xref="Transfac:M00113"; inference="nucleotide motif:Transfac:M00113"; note="CGAACGACGCAA(site) 0.9(prior) EPD3(model)";
chr19	MotifScanner	misc_feature	47055876	47055893	78.2315	+	.	label="FOXJ2_01"; bound_moiety="FOXJ2_01"; db_xref="Transfac:M00422"; inference="nucleotide motif:Transfac:M00422"; note="AACGACGCAAACGAAGCC(site) 0.9(prior) EPD3(model)";
chr19	MotifScanner	misc_feature	47055877	47055892	256.253	+	.	label="FREAC7_01"; bound_moiety="FREAC7_01"; db_xref="Transfac:M00293"; inference="nucleotide motif:Transfac:M00293"; note="ACGACGCAAACGAAGC(site) 0.9(prior) EPD3(model)";
chr19	MotifScanner	misc_feature	47055884	47055890	257.338	+	.	label="SRY_01"; bound_moiety="SRY_01"; db_xref="Transfac:M00148"; inference="nucleotide motif:Transfac:M00148"; note="AAACGAA(site) 0.9(prior) EPD3(model)";
chr19	MotifScanner	misc_feature	47055898	47055915	1005.02	+	.	label="AP4_01"; bound_moiety="AP4_01"; db_xref="Transfac:M00005"; inference="nucleotide motif:Transfac:M00005"; note="TCCCCCAGCTCCGAACAG(site) 0.9(prior) EPD3(model)";
chr19	MotifScanner	misc_feature	47055929	47055941	225.542	+	.	label="ZID_01"; bound_moiety="ZID_01"; db_xref="Transfac:M00085"; inference="nucleotide motif:Transfac:M00085"; note="TCTCTCTATTACA(site) 0.9(prior) EPD3(model)";
chr19	MotifScanner	misc_feature	47055986	47056001	944.84	+	.	label="ARP1_01"; bound_moiety="ARP1_01"; db_xref="Transfac:M00155"; inference="nucleotide motif:Transfac:M00155"; note="CGACCCCTTGGCCCTC(site) 0.9(prior) EPD3(model)";
chr19	MotifScanner	misc_feature	47056051	47056060	4333.37	+	.	label="HSF2_01"; bound_moiety="HSF2_01"; db_xref="Transfac:M00147"; inference="nucleotide motif:Transfac:M00147"; note="CGAACTTTCG(site) 0.9(prior) EPD3(model)";
chr19	MotifScanner	misc_feature	47056051	47056060	3261.04	+	.	label="HSF1_01"; bound_moiety="HSF1_01"; db_xref="Transfac:M00146"; inference="nucleotide motif:Transfac:M00146"; note="CGAACTTTCG(site) 0.9(prior) EPD3(model)";
chr19	MotifScanner	misc_feature	47056051	47056060	4333.37	+	.	label="HSF2_01"; bound_moiety="HSF2_01"; db_xref="Transfac:M00147"; inference="nucleotide motif:Transfac:M00147"; note="CGAACTTTCG(site) 0.9(prior) EPD3(model)";
chr19	MotifScanner	misc_feature	47056051	47056060	3261.04	+	.	label="HSF1_01"; bound_moiety="HSF1_01"; db_xref="Transfac:M00146"; inference="nucleotide motif:Transfac:M00146"; note="CGAACTTTCG(site) 0.9(prior) EPD3(model)";
chr19	MotifScanner	misc_feature	47056051	47056064	437.009	+	.	label="COUP_01"; bound_moiety="COUP_01"; db_xref="Transfac:M00158"; inference="nucleotide motif:Transfac:M00158"; note="CGAACTTTCGCCCT(site) 0.9(prior) EPD3(model)";
chr19	MotifScanner	misc_feature	47056051	47056060	2913.21	+	.	label="HSF1_01"; bound_moiety="HSF1_01"; db_xref="Transfac:M00146"; inference="nucleotide motif:Transfac:M00146"; note="CGAACTTTCG(site) 0.9(prior) EPD3(model)";
chr19	MotifScanner	misc_feature	47056051	47056060	3646.94	+	.	label="HSF2_01"; bound_moiety="HSF2_01"; db_xref="Transfac:M00147"; inference="nucleotide motif:Transfac:M00147"; note="CGAACTTTCG(site) 0.9(prior) EPD3(model)";
chr19	MotifScanner	misc_feature	47056067	47056080	3717.82	+	.	label="GC_01"; bound_moiety="GC_01"; db_xref="Transfac:M00255"; inference="nucleotide motif:Transfac:M00255"; note="GAGAGGCGGAGCCT(site) 0.9(prior) EPD3(model)";
chr19	MotifScanner	misc_feature	47056067	47056079	1659.55	+	.	label="SP1_Q6"; bound_moiety="SP1_Q6"; db_xref="Transfac:M00196"; inference="nucleotide motif:Transfac:M00196"; note="GAGAGGCGGAGCC(site) 0.9(prior) EPD3(model)";
chr19	MotifScanner	misc_feature	47056108	47056125	595.009	+	.	label="AHR_01"; bound_moiety="AHR_01"; db_xref="Transfac:M00139"; inference="nucleotide motif:Transfac:M00139"; note="TTCGGAACTCTCGCGAGA(site) 0.9(prior) EPD3(model)";
chr19	MotifScanner	misc_feature	47056110	47056131	284.881	+	.	label="OLF1_01"; bound_moiety="OLF1_01"; db_xref="Transfac:M00261"; inference="nucleotide motif:Transfac:M00261"; note="CGGAACTCTCGCGAGACCCTAC(site) 0.9(prior) EPD3(model)";
chr19	MotifScanner	misc_feature	47056145	47056157	332.537	+	.	label="IK1_01"; bound_moiety="IK1_01"; db_xref="Transfac:M00086"; inference="nucleotide motif:Transfac:M00086"; note="GCCCGGGAAACCC(site) 0.9(prior) EPD3(model)";
chr19	MotifScanner	misc_feature	47056148	47056159	149.23	+	.	label="NFKB_C"; bound_moiety="NFKB_C"; db_xref="Transfac:M00208"; inference="nucleotide motif:Transfac:M00208"; note="CGGGAAACCCCG(site) 0.9(prior) EPD3(model)";
chr19	MotifScanner	misc_feature	47056149	47056158	793.79	+	.	label="NFKAPPAB_01"; bound_moiety="NFKAPPAB_01"; db_xref="Transfac:M00054"; inference="nucleotide motif:Transfac:M00054"; note="GGGAAACCCC(site) 0.9(prior) EPD3(model)";
chr19	MotifScanner	misc_feature	47056151	47056166	95.0497	+	.	label="E2_01"; bound_moiety="E2_01"; db_xref="Transfac:M00107"; inference="nucleotide motif:Transfac:M00107"; note="GAAACCCCGTCGTTCC(site) 0.9(prior) EPD3(model)";
chr19	MotifScanner	misc_feature	47056160	47056167	239.059	+	.	label="STAT3_02"; bound_moiety="STAT3_02"; db_xref="Transfac:M00497"; inference="nucleotide motif:Transfac:M00497"; note="TCGTTCCC(site) 0.9(prior) EPD3(model)";
chr19	MotifScanner	misc_feature	47056190	47056207	195.244	+	.	label="MIF1_01"; bound_moiety="MIF1_01"; db_xref="Transfac:M00279"; inference="nucleotide motif:Transfac:M00279"; note="AGGCCGCACGGTAAGCGG(site) 0.9(prior) EPD3(model)";
chr19	MotifScanner	misc_feature	47056198	47056207	1255.6	+	.	label="NCX_01"; bound_moiety="NCX_01"; db_xref="Transfac:M00484"; inference="nucleotide motif:Transfac:M00484"; note="CGGTAAGCGG(site) 0.9(prior) EPD3(model)";
chr19	MotifScanner	misc_feature	47056198	47056206	443.255	+	.	label="MSX1_01"; bound_moiety="MSX1_01"; db_xref="Transfac:M00394"; inference="nucleotide motif:Transfac:M00394"; note="CGGTAAGCG(site) 0.9(prior) EPD3(model)";
chr19	MotifScanner	misc_feature	47056200	47056206	81.502	+	.	label="NKX25_01"; bound_moiety="NKX25_01"; db_xref="Transfac:M00240"; inference="nucleotide motif:Transfac:M00240"; note="GTAAGCG(site) 0.9(prior) EPD3(model)";
chr19	MotifScanner	misc_feature	47056218	47056238	335.611	+	.	label="R_01"; bound_moiety="R_01"; db_xref="Transfac:M00273"; inference="nucleotide motif:Transfac:M00273"; note="CTGGACCGGGCGCGAGGTGGC(site) 0.9(prior) EPD3(model)";
chr19	MotifScanner	misc_feature	47056222	47056249	2609.34	+	.	label="PAX5_01"; bound_moiety="PAX5_01"; db_xref="Transfac:M00143"; inference="nucleotide motif:Transfac:M00143"; note="ACCGGGCGCGAGGTGGCAGGGCCGGACG(site) 0.9(prior) EPD3(model)";
chr19	MotifScanner	misc_feature	47056242	47056251	1205.19	+	.	label="CETS1P54_01"; bound_moiety="CETS1P54_01"; db_xref="Transfac:M00032"; inference="nucleotide motif:Transfac:M00032"; note="GCCGGACGCC(site) 0.9(prior) EPD3(model)";
chr19	MotifScanner	misc_feature	47056259	47056274	139.81	+	.	label="ARNT_01"; bound_moiety="ARNT_01"; db_xref="Transfac:M00236"; inference="nucleotide motif:Transfac:M00236"; note="CAGAGCGCGTGCCTGA(site) 0.9(prior) EPD3(model)";
chr19	MotifScanner	misc_feature	47056269	47056277	650.501	+	.	label="AP2GAMMA_01"; bound_moiety="AP2GAMMA_01"; db_xref="Transfac:M00470"; inference="nucleotide motif:Transfac:M00470"; note="GCCTGAGGG(site) 0.9(prior) EPD3(model)";
chr19	MotifScanner	misc_feature	47056276	47056287	2878.26	+	.	label="AP2_Q6"; bound_moiety="AP2_Q6"; db_xref="Transfac:M00189"; inference="nucleotide motif:Transfac:M00189"; note="GGCCCCGAGGCG(site) 0.9(prior) EPD3(model)";
chr19	MotifScanner	misc_feature	47056279	47056306	84.2745	+	.	label="PAX5_02"; bound_moiety="PAX5_02"; db_xref="Transfac:M00144"; inference="nucleotide motif:Transfac:M00144"; note="CCCGAGGCGCCCGGCGCGGGCCCGTCCC(site) 0.9(prior) EPD3(model)";
chr19	MotifScanner	misc_feature	47056318	47056337	206.954	+	.	label="MYCMAX_03"; bound_moiety="MYCMAX_03"; db_xref="Transfac:M00615"; inference="nucleotide motif:Transfac:M00615"; note="CCGCGGCCACGTGCGAGCGG(site) 0.9(prior) EPD3(model)";
chr19	MotifScanner	misc_feature	47056318	47056337	264.363	+	.	label="YY1_02"; bound_moiety="YY1_02"; db_xref="Transfac:M00069"; inference="nucleotide motif:Transfac:M00069"; note="CCGCGGCCACGTGCGAGCGG(site) 0.9(prior) EPD3(model)";
chr19	MotifScanner	misc_feature	47056319	47056339	1153.89	+	.	label="PAX4_01"; bound_moiety="PAX4_01"; db_xref="Transfac:M00373"; inference="nucleotide motif:Transfac:M00373"; note="CGCGGCCACGTGCGAGCGGCA(site) 0.9(prior) EPD3(model)";
chr19	MotifScanner	misc_feature	47056321	47056334	1878.31	+	.	label="MYCMAX_01"; bound_moiety="MYCMAX_01"; db_xref="Transfac:M00118"; inference="nucleotide motif:Transfac:M00118"; note="CGGCCACGTGCGAG(site) 0.9(prior) EPD3(model)";
chr19	MotifScanner	misc_feature	47056322	47056333	2294.48	+	.	label="NMYC_01"; bound_moiety="NMYC_01"; db_xref="Transfac:M00055"; inference="nucleotide motif:Transfac:M00055"; note="GGCCACGTGCGA(site) 0.9(prior) EPD3(model)";
chr19	MotifScanner	misc_feature	47056323	47056332	1038.2	+	.	label="USF_Q6"; bound_moiety="USF_Q6"; db_xref="Transfac:M00187"; inference="nucleotide motif:Transfac:M00187"; note="GCCACGTGCG(site) 0.9(prior) EPD3(model)";
chr19	MotifScanner	misc_feature	47056324	47056331	5179.43	+	.	label="USF_C"; bound_moiety="USF_C"; db_xref="Transfac:M00217"; inference="nucleotide motif:Transfac:M00217"; note="CCACGTGC(site) 0.9(prior) EPD3(model)";
chr19	MotifScanner	misc_feature	47056325	47056334	432.567	+	.	label="HMX1_01"; bound_moiety="HMX1_01"; db_xref="Transfac:M00433"; inference="nucleotide motif:Transfac:M00433"; note="CACGTGCGAG(site) 0.9(prior) EPD3(model)";
chr19	MotifScanner	misc_feature	47056335	47056354	33871	+	.	label="P53_01"; bound_moiety="P53_01"; db_xref="Transfac:M00034"; inference="nucleotide motif:Transfac:M00034"; note="CGGCAGGCCCGGACATGCCC(site) 0.9(prior) EPD3(model)";
chr19	MotifScanner	misc_feature	47056345	47056354	8317.3	+	.	label="P53_02"; bound_moiety="P53_02"; db_xref="Transfac:M00272"; inference="nucleotide motif:Transfac:M00272"; note="GGACATGCCC(site) 0.9(prior) EPD3(model)";
chr19	MotifScanner	misc_feature	47056360	47056376	240.712	+	.	label="RFX1_01"; bound_moiety="RFX1_01"; db_xref="Transfac:M00280"; inference="nucleotide motif:Transfac:M00280"; note="GCGCCGTCCGGGAACCG(site) 0.9(prior) EPD3(model)";
chr19	MotifScanner	misc_feature	47056365	47056376	1260.67	+	.	label="IK2_01"; bound_moiety="IK2_01"; db_xref="Transfac:M00087"; inference="nucleotide motif:Transfac:M00087"; note="GTCCGGGAACCG(site) 0.9(prior) EPD3(model)";
chr19	MotifScanner	misc_feature	47056372	47056381	136.671	+	.	label="CDPCR1_01"; bound_moiety="CDPCR1_01"; db_xref="Transfac:M00104"; inference="nucleotide motif:Transfac:M00104"; note="AACCGAGCGT(site) 0.9(prior) EPD3(model)";
chr19	MotifScanner	misc_feature	47056397	47056406	881.719	+	.	label="SP1_01"; bound_moiety="SP1_01"; db_xref="Transfac:M00008"; inference="nucleotide motif:Transfac:M00008"; note="GCGGCGGGGT(site) 0.9(prior) EPD3(model)";
chr19	MotifScanner	misc_feature	47056405	47056425	2941.66	+	.	label="PAX4_01"; bound_moiety="PAX4_01"; db_xref="Transfac:M00373"; inference="nucleotide motif:Transfac:M00373"; note="GTGCGTGGGGCGTCCGGAGTC(site) 0.9(prior) EPD3(model)";
chr19	MotifScanner	misc_feature	47056437	47056452	427.666	+	.	label="T3R_01"; bound_moiety="T3R_01"; db_xref="Transfac:M00239"; inference="nucleotide motif:Transfac:M00239"; note="GAGTGGGGTCGCGCAG(site) 0.9(prior) EPD3(model)";
chr19	MotifScanner	misc_feature	47056446	47056461	121.57	+	.	label="ELK1_01"; bound_moiety="ELK1_01"; db_xref="Transfac:M00007"; inference="nucleotide motif:Transfac:M00007"; note="CGCGCAGGATCCTCAC(site) 0.9(prior) EPD3(model)";
chr19	MotifScanner	misc_feature	47056453	47056464	1588.57	+	.	label="PAX4_03"; bound_moiety="PAX4_03"; db_xref="Transfac:M00378"; inference="nucleotide motif:Transfac:M00378"; note="GATCCTCACACG(site) 0.9(prior) EPD3(model)";
chr19	MotifScanner	misc_feature	47056455	47056467	135.247	+	.	label="PAX3_01"; bound_moiety="PAX3_01"; db_xref="Transfac:M00360"; inference="nucleotide motif:Transfac:M00360"; note="TCCTCACACGCAG(site) 0.9(prior) EPD3(model)";
chr19	MotifScanner	misc_feature	47056498	47056509	500.122	+	.	label="EGR3_01"; bound_moiety="EGR3_01"; db_xref="Transfac:M00245"; inference="nucleotide motif:Transfac:M00245"; note="GGCCGTGGGCGT(site) 0.9(prior) EPD3(model)";
chr19	MotifScanner	misc_feature	47056498	47056509	255.435	+	.	label="EGR2_01"; bound_moiety="EGR2_01"; db_xref="Transfac:M00246"; inference="nucleotide motif:Transfac:M00246"; note="GGCCGTGGGCGT(site) 0.9(prior) EPD3(model)";
chr19	MotifScanner	misc_feature	47056502	47056520	67.621	+	.	label="ER_Q6"; bound_moiety="ER_Q6"; db_xref="Transfac:M00191"; inference="nucleotide motif:Transfac:M00191"; note="GTGGGCGTCGGTGAGCTCC(site) 0.9(prior) EPD3(model)";
chr19	MotifScanner	misc_feature	47056525	47056536	1437.65	+	.	label="AP2_Q6"; bound_moiety="AP2_Q6"; db_xref="Transfac:M00189"; inference="nucleotide motif:Transfac:M00189"; note="GACCCGCAGGAG(site) 0.9(prior) EPD3(model)";
chr19	MotifScanner	misc_feature	47056561	47056574	845.669	+	.	label="NFKB_Q6"; bound_moiety="NFKB_Q6"; db_xref="Transfac:M00194"; inference="nucleotide motif:Transfac:M00194"; note="GTGGGAAGTAACGG(site) 0.9(prior) EPD3(model)";
chr19	MotifScanner	misc_feature	47056567	47056576	884.65	+	.	label="VMYB_01"; bound_moiety="VMYB_01"; db_xref="Transfac:M00003"; inference="nucleotide motif:Transfac:M00003"; note="AGTAACGGGG(site) 0.9(prior) EPD3(model)";
chr19	MotifScanner	misc_feature	47056569	47056581	1132.91	+	.	label="MZF1_02"; bound_moiety="MZF1_02"; db_xref="Transfac:M00084"; inference="nucleotide motif:Transfac:M00084"; note="TAACGGGGGGTAC(site) 0.9(prior) EPD3(model)";
chr19	MotifScanner	misc_feature	47056570	47056584	705.638	+	.	label="SPZ1_01"; bound_moiety="SPZ1_01"; db_xref="Transfac:M00446"; inference="nucleotide motif:Transfac:M00446"; note="AACGGGGGGTACCAC(site) 0.9(prior) EPD3(model)";
chr19	MotifScanner	misc_feature	47056572	47056580	443.108	+	.	label="ZIC3_01"; bound_moiety="ZIC3_01"; db_xref="Transfac:M00450"; inference="nucleotide motif:Transfac:M00450"; note="CGGGGGGTA(site) 0.9(prior) EPD3(model)";
chr19	MotifScanner	misc_feature	47056579	47056587	96.1399	+	.	label="VMYB_02"; bound_moiety="VMYB_02"; db_xref="Transfac:M00227"; inference="nucleotide motif:Transfac:M00227"; note="TACCACGGT(site) 0.9(prior) EPD3(model)";
chr19	MotifScanner	misc_feature	47056582	47056596	181.713	+	.	label="TST1_01"; bound_moiety="TST1_01"; db_xref="Transfac:M00133"; inference="nucleotide motif:Transfac:M00133"; note="CACGGTTTAGGATGC(site) 0.9(prior) EPD3(model)";
chr19	MotifScanner	misc_feature	47056585	47056600	1248.57	+	.	label="GRE_C"; bound_moiety="GRE_C"; db_xref="Transfac:M00205"; inference="nucleotide motif:Transfac:M00205"; note="GGTTTAGGATGCGCTG(site) 0.9(prior) EPD3(model)";
chr19	MotifScanner	misc_feature	47056587	47056595	1283.18	+	.	label="LYF1_01"; bound_moiety="LYF1_01"; db_xref="Transfac:M00141"; inference="nucleotide motif:Transfac:M00141"; note="TTTAGGATG(site) 0.9(prior) EPD3(model)";
chr19	MotifScanner	misc_feature	47056602	47056615	237.883	+	.	label="GKLF_01"; bound_moiety="GKLF_01"; db_xref="Transfac:M00286"; inference="nucleotide motif:Transfac:M00286"; note="AGCGAAAGGATTGG(site) 0.9(prior) EPD3(model)";
chr19	MotifScanner	misc_feature	47056602	47056616	2534.74	+	.	label="BARBIE_01"; bound_moiety="BARBIE_01"; db_xref="Transfac:M00238"; inference="nucleotide motif:Transfac:M00238"; note="AGCGAAAGGATTGGG(site) 0.9(prior) EPD3(model)";
chr19	MotifScanner	misc_feature	47056605	47056618	659.438	+	.	label="GATA1_03"; bound_moiety="GATA1_03"; db_xref="Transfac:M00127"; inference="nucleotide motif:Transfac:M00127"; note="GAAAGGATTGGGGT(site) 0.9(prior) EPD3(model)";
chr19	MotifScanner	misc_feature	47056606	47056615	94.5382	+	.	label="CDPCR3HD_01"; bound_moiety="CDPCR3HD_01"; db_xref="Transfac:M00106"; inference="nucleotide motif:Transfac:M00106"; note="AAAGGATTGG(site) 0.9(prior) EPD3(model)";
chr19	MotifScanner	misc_feature	47056612	47056624	1932.47	+	.	label="SP1_Q6"; bound_moiety="SP1_Q6"; db_xref="Transfac:M00196"; inference="nucleotide motif:Transfac:M00196"; note="TTGGGGTGGGGTC(site) 0.9(prior) EPD3(model)";
chr19	MotifScanner	misc_feature	47056613	47056625	3662.06	+	.	label="MAZR_01"; bound_moiety="MAZR_01"; db_xref="Transfac:M00491"; inference="nucleotide motif:Transfac:M00491"; note="TGGGGTGGGGTCC(site) 0.9(prior) EPD3(model)";
chr19	MotifScanner	misc_feature	47056614	47056623	1554.41	+	.	label="SP1_01"; bound_moiety="SP1_01"; db_xref="Transfac:M00008"; inference="nucleotide motif:Transfac:M00008"; note="GGGGTGGGGT(site) 0.9(prior) EPD3(model)";
chr19	MotifScanner	misc_feature	47056630	47056647	1452.18	+	.	label="NF1_Q6"; bound_moiety="NF1_Q6"; db_xref="Transfac:M00193"; inference="nucleotide motif:Transfac:M00193"; note="TCTTGGCAGTCGTCTCTG(site) 0.9(prior) EPD3(model)";
chr19	MotifScanner	misc_feature	47056635	47056642	164.753	+	.	label="CAP_01"; bound_moiety="CAP_01"; db_xref="Transfac:M00253"; inference="nucleotide motif:Transfac:M00253"; note="GCAGTCGT(site) 0.9(prior) EPD3(model)";
chr19	MotifScanner	misc_feature	47056637	47056645	568.297	+	.	label="PADS_C"; bound_moiety="PADS_C"; db_xref="Transfac:M00211"; inference="nucleotide motif:Transfac:M00211"; note="AGTCGTCTC(site) 0.9(prior) EPD3(model)";
chr19	MotifScanner	misc_feature	47056657	47056677	353.538	+	.	label="PAX6_01"; bound_moiety="PAX6_01"; db_xref="Transfac:M00097"; inference="nucleotide motif:Transfac:M00097"; note="TGTTCACATGCTTGACTTTCT(site) 0.9(prior) EPD3(model)";
chr19	MotifScanner	misc_feature	47056665	47056676	148.467	+	.	label="CREB_02"; bound_moiety="CREB_02"; db_xref="Transfac:M00113"; inference="nucleotide motif:Transfac:M00113"; note="TGCTTGACTTTC(site) 0.9(prior) EPD3(model)";
chr19	MotifScanner	misc_feature	47056686	47056709	370.12	+	.	label="COMP1_01"; bound_moiety="COMP1_01"; db_xref="Transfac:M00057"; inference="nucleotide motif:Transfac:M00057"; note="TGCCTGGAGTTACTGTAAAAGACG(site) 0.9(prior) EPD3(model)";
chr19	MotifScanner	misc_feature	47056687	47056700	711.643	+	.	label="P300_01"; bound_moiety="P300_01"; db_xref="Transfac:M00033"; inference="nucleotide motif:Transfac:M00033"; note="GCCTGGAGTTACTG(site) 0.9(prior) EPD3(model)";
chr19	MotifScanner	misc_feature	47056692	47056703	10722.7	+	.	label="CDC5_01"; bound_moiety="CDC5_01"; db_xref="Transfac:M00478"; inference="nucleotide motif:Transfac:M00478"; note="GAGTTACTGTAA(site) 0.9(prior) EPD3(model)";
chr19	MotifScanner	misc_feature	47056695	47056703	6767.38	+	.	label="STAT_01"; bound_moiety="STAT_01"; db_xref="Transfac:M00223"; inference="nucleotide motif:Transfac:M00223"; note="TTACTGTAA(site) 0.9(prior) EPD3(model)";
chr19	MotifScanner	misc_feature	47056697	47056706	537.476	+	.	label="TATA_C"; bound_moiety="TATA_C"; db_xref="Transfac:M00216"; inference="nucleotide motif:Transfac:M00216"; note="ACTGTAAAAG(site) 0.9(prior) EPD3(model)";
chr19	MotifScanner	misc_feature	47056701	47056717	785.735	+	.	label="XBP1_01"; bound_moiety="XBP1_01"; db_xref="Transfac:M00251"; inference="nucleotide motif:Transfac:M00251"; note="TAAAAGACGTGAACCAG(site) 0.9(prior) EPD3(model)";
chr19	MotifScanner	misc_feature	47056713	47056728	152.231	+	.	label="E47_02"; bound_moiety="E47_02"; db_xref="Transfac:M00071"; inference="nucleotide motif:Transfac:M00071"; note="ACCAGCAGGAGTTCGT(site) 0.9(prior) EPD3(model)";
chr19	MotifScanner	misc_feature	47056714	47056728	3780.33	+	.	label="E47_01"; bound_moiety="E47_01"; db_xref="Transfac:M00002"; inference="nucleotide motif:Transfac:M00002"; note="CCAGCAGGAGTTCGT(site) 0.9(prior) EPD3(model)";
chr19	MotifScanner	misc_feature	47056723	47056731	82.7483	+	.	label="AP1_C"; bound_moiety="AP1_C"; db_xref="Transfac:M00199"; inference="nucleotide motif:Transfac:M00199"; note="GTTCGTCAG(site) 0.9(prior) EPD3(model)";
track name=MotifScanner_Jaspar description="Jaspar/MotifScanner (model=EPD_3,TSSDB_3; prior=0.9) analysis: protein_bind"
chr19	MotifScanner	misc_feature	47056723	47056731	82.7483	+	.	label="AP1_C"; bound_moiety="AP1_C"; db_xref="Transfac:M00199"; inference="nucleotide motif:Transfac:M00199"; note="GTTCGTCAG(site) 0.9(prior) EPD3,TSSDB3(model)";
chr19	MotifScanner	misc_feature	47048244	47048253	2114.14	+	.	label="NF-kappaB"; bound_moiety="NF-kappaB"; db_xref="Transfac:MA0061"; inference="nucleotide motif:Jaspar:MA0061"; note="GGGGATTCAC(site) 0.9(prior) EPD3,TSSDB3(model)";
chr19	MotifScanner	misc_feature	47048249	47048262	2038.06	+	.	label="Pax6"; bound_moiety="Pax6"; db_xref="Transfac:MA0069"; inference="nucleotide motif:Jaspar:MA0069"; note="TTCACTGATTAATT(site) 0.9(prior) EPD3,TSSDB3(model)";
chr19	MotifScanner	misc_feature	47048257	47048263	2788.41	+	.	label="Nkx"; bound_moiety="Nkx"; db_xref="Transfac:MA0063"; inference="nucleotide motif:Jaspar:MA0063"; note="TTAATTG(site) 0.9(prior) EPD3,TSSDB3(model)";
chr19	MotifScanner	misc_feature	47048350	47048357	2033.14	+	.	label="c-FOS"; bound_moiety="c-FOS"; db_xref="Transfac:MA0099"; inference="nucleotide motif:Jaspar:MA0099"; note="ATGAGTAA(site) 0.9(prior) EPD3,TSSDB3(model)";
chr19	MotifScanner	misc_feature	47048352	47048361	850.02	+	.	label="Hunchback"; bound_moiety="Hunchback"; db_xref="Transfac:MA0049"; inference="nucleotide motif:Jaspar:MA0049"; note="GAGTAAAGAA(site) 0.9(prior) EPD3,TSSDB3(model)";
chr19	MotifScanner	misc_feature	47048498	47048508	2711.35	+	.	label="Broad-complex_3"; bound_moiety="Broad-complex_3"; db_xref="Transfac:MA0012"; inference="nucleotide motif:Jaspar:MA0012"; note="AAAACTAGATT(site) 0.9(prior) EPD3,TSSDB3(model)";
chr19	MotifScanner	misc_feature	47048533	47048544	10792.6	+	.	label="HNF-3beta"; bound_moiety="HNF-3beta"; db_xref="Transfac:MA0047"; inference="nucleotide motif:Jaspar:MA0047"; note="AAATGTTGGCTC(site) 0.9(prior) EPD3,TSSDB3(model)";
chr19	MotifScanner	misc_feature	47048714	47048719	4392.31	+	.	label="n-MYC"; bound_moiety="n-MYC"; db_xref="Transfac:MA0104"; inference="nucleotide motif:Jaspar:MA0104"; note="CACGTG(site) 0.9(prior) EPD3,TSSDB3(model)";
chr19	MotifScanner	misc_feature	47048714	47048720	3612.05	+	.	label="USF"; bound_moiety="USF"; db_xref="Transfac:MA0093"; inference="nucleotide motif:Jaspar:MA0093"; note="CACGTGT(site) 0.9(prior) EPD3,TSSDB3(model)";
chr19	MotifScanner	misc_feature	47048714	47048719	4255.03	+	.	label="ARNT"; bound_moiety="ARNT"; db_xref="Transfac:MA0004"; inference="nucleotide motif:Jaspar:MA0004"; note="CACGTG(site) 0.9(prior) EPD3,TSSDB3(model)";
chr19	MotifScanner	misc_feature	47048714	47048719	3416	+	.	label="n-MYC"; bound_moiety="n-MYC"; db_xref="Transfac:MA0104"; inference="nucleotide motif:Jaspar:MA0104"; note="CACGTG(site) 0.9(prior) EPD3,TSSDB3(model)";
chr19	MotifScanner	misc_feature	47048714	47048720	3448.07	+	.	label="USF"; bound_moiety="USF"; db_xref="Transfac:MA0093"; inference="nucleotide motif:Jaspar:MA0093"; note="CACGTGT(site) 0.9(prior) EPD3,TSSDB3(model)";
chr19	MotifScanner	misc_feature	47048714	47048719	3309.24	+	.	label="ARNT"; bound_moiety="ARNT"; db_xref="Transfac:MA0004"; inference="nucleotide motif:Jaspar:MA0004"; note="CACGTG(site) 0.9(prior) EPD3,TSSDB3(model)";
chr19	MotifScanner	misc_feature	47048735	47048746	215.181	+	.	label="SRF"; bound_moiety="SRF"; db_xref="Transfac:MA0083"; inference="nucleotide motif:Jaspar:MA0083"; note="ATCCATAAAAGG(site) 0.9(prior) EPD3,TSSDB3(model)";
chr19	MotifScanner	misc_feature	47048737	47048747	1237.25	+	.	label="Agamous"; bound_moiety="Agamous"; db_xref="Transfac:MA0005"; inference="nucleotide motif:Jaspar:MA0005"; note="CCATAAAAGGT(site) 0.9(prior) EPD3,TSSDB3(model)";
chr19	MotifScanner	misc_feature	47048737	47048746	1569.59	+	.	label="AGL3"; bound_moiety="AGL3"; db_xref="Transfac:MA0001"; inference="nucleotide motif:Jaspar:MA0001"; note="CCATAAAAGG(site) 0.9(prior) EPD3,TSSDB3(model)";
chr19	MotifScanner	misc_feature	47048737	47048747	1435.26	+	.	label="Agamous"; bound_moiety="Agamous"; db_xref="Transfac:MA0005"; inference="nucleotide motif:Jaspar:MA0005"; note="CCATAAAAGGT(site) 0.9(prior) EPD3,TSSDB3(model)";
chr19	MotifScanner	misc_feature	47048737	47048746	1530.42	+	.	label="AGL3"; bound_moiety="AGL3"; db_xref="Transfac:MA0001"; inference="nucleotide motif:Jaspar:MA0001"; note="CCATAAAAGG(site) 0.9(prior) EPD3,TSSDB3(model)";
chr19	MotifScanner	misc_feature	47048893	47048902	963.369	+	.	label="MZF_5-13"; bound_moiety="MZF_5-13"; db_xref="Transfac:MA0057"; inference="nucleotide motif:Jaspar:MA0057"; note="TTAGGGGAAA(site) 0.9(prior) EPD3,TSSDB3(model)";
chr19	MotifScanner	misc_feature	47048961	47048971	70165.3	+	.	label="HFH-1"; bound_moiety="HFH-1"; db_xref="Transfac:MA0040"; inference="nucleotide motif:Jaspar:MA0040"; note="TAATGTTTATA(site) 0.9(prior) EPD3,TSSDB3(model)";
chr19	MotifScanner	misc_feature	47049095	47049109	2683.12	+	.	label="TBP"; bound_moiety="TBP"; db_xref="Transfac:MA0108"; inference="nucleotide motif:Jaspar:MA0108"; note="CTATAAAAACAAATA(site) 0.9(prior) EPD3,TSSDB3(model)";
chr19	MotifScanner	misc_feature	47049451	47049462	378.866	+	.	label="CREB"; bound_moiety="CREB"; db_xref="Transfac:MA0018"; inference="nucleotide motif:Jaspar:MA0018"; note="GGTGATGACATC(site) 0.9(prior) EPD3,TSSDB3(model)";
chr19	MotifScanner	misc_feature	47049464	47049468	2203.13	+	.	label="S8"; bound_moiety="S8"; db_xref="Transfac:MA0075"; inference="nucleotide motif:Jaspar:MA0075"; note="AATTA(site) 0.9(prior) EPD3,TSSDB3(model)";
chr19	MotifScanner	misc_feature	47049523	47049542	655.158	+	.	label="Bsap"; bound_moiety="Bsap"; db_xref="Transfac:MA0014"; inference="nucleotide motif:Jaspar:MA0014"; note="AGCAGAGTACAGAGTAACAA(site) 0.9(prior) EPD3,TSSDB3(model)";
chr19	MotifScanner	misc_feature	47049629	47049633	540.701	+	.	label="GATA-2"; bound_moiety="GATA-2"; db_xref="Transfac:MA0036"; inference="nucleotide motif:Jaspar:MA0036"; note="AGATA(site) 0.9(prior) EPD3,TSSDB3(model)";
chr19	MotifScanner	misc_feature	47049689	47049696	211.383	+	.	label="c-MYB_1"; bound_moiety="c-MYB_1"; db_xref="Transfac:MA0100"; inference="nucleotide motif:Jaspar:MA0100"; note="GACAGATG(site) 0.9(prior) EPD3,TSSDB3(model)";
chr19	MotifScanner	misc_feature	47049693	47049698	782.852	+	.	label="TCF11-MafG"; bound_moiety="TCF11-MafG"; db_xref="Transfac:MA0089"; inference="nucleotide motif:Jaspar:MA0089"; note="GATGAC(site) 0.9(prior) EPD3,TSSDB3(model)";
chr19	MotifScanner	misc_feature	47049790	47049799	4321.27	+	.	label="RORalfa-1"; bound_moiety="RORalfa-1"; db_xref="Transfac:MA0071"; inference="nucleotide motif:Jaspar:MA0071"; note="ACCAAGGTCA(site) 0.9(prior) EPD3,TSSDB3(model)";
chr19	MotifScanner	misc_feature	47049794	47049808	344.542	+	.	label="RXR-VDR"; bound_moiety="RXR-VDR"; db_xref="Transfac:MA0074"; inference="nucleotide motif:Jaspar:MA0074"; note="AGGTCACAGAGCTGA(site) 0.9(prior) EPD3,TSSDB3(model)";
chr19	MotifScanner	misc_feature	47049815	47049832	6660.02	+	.	label="Irf-2"; bound_moiety="Irf-2"; db_xref="Transfac:MA0051"; inference="nucleotide motif:Jaspar:MA0051"; note="TAAAAGAGAAAGTATAAT(site) 0.9(prior) EPD3,TSSDB3(model)";
chr19	MotifScanner	misc_feature	47049868	47049874	764.328	+	.	label="SPI-B"; bound_moiety="SPI-B"; db_xref="Transfac:MA0081"; inference="nucleotide motif:Jaspar:MA0081"; note="AGAGGAA(site) 0.9(prior) EPD3,TSSDB3(model)";
chr19	MotifScanner	misc_feature	47050028	47050036	314.47	+	.	label="AP2alpha"; bound_moiety="AP2alpha"; db_xref="Transfac:MA0003"; inference="nucleotide motif:Jaspar:MA0003"; note="GCCTGAGGG(site) 0.9(prior) EPD3,TSSDB3(model)";
chr19	MotifScanner	misc_feature	47050106	47050116	2927.38	+	.	label="EN-1"; bound_moiety="EN-1"; db_xref="Transfac:MA0027"; inference="nucleotide motif:Jaspar:MA0027"; note="AAGTTGTTGCC(site) 0.9(prior) EPD3,TSSDB3(model)";
chr19	MotifScanner	misc_feature	47050121	47050126	1972.65	+	.	label="Snail"; bound_moiety="Snail"; db_xref="Transfac:MA0086"; inference="nucleotide motif:Jaspar:MA0086"; note="CAGGTG(site) 0.9(prior) EPD3,TSSDB3(model)";
chr19	MotifScanner	misc_feature	47050139	47050147	1975.28	+	.	label="AML-1"; bound_moiety="AML-1"; db_xref="Transfac:MA0002"; inference="nucleotide motif:Jaspar:MA0002"; note="CCTGTGGTT(site) 0.9(prior) EPD3,TSSDB3(model)";
chr19	MotifScanner	misc_feature	47050257	47050266	2542.34	+	.	label="Gklf"; bound_moiety="Gklf"; db_xref="Transfac:MA0039"; inference="nucleotide motif:Jaspar:MA0039"; note="TAGGGAAAGG(site) 0.9(prior) EPD3,TSSDB3(model)";
chr19	MotifScanner	misc_feature	47050280	47050290	872.259	+	.	label="Broad-complex_4"; bound_moiety="Broad-complex_4"; db_xref="Transfac:MA0013"; inference="nucleotide motif:Jaspar:MA0013"; note="CAATAAAGTAC(site) 0.9(prior) EPD3,TSSDB3(model)";
chr19	MotifScanner	misc_feature	47050289	47050296	630.938	+	.	label="FREAC-3"; bound_moiety="FREAC-3"; db_xref="Transfac:MA0032"; inference="nucleotide motif:Jaspar:MA0032"; note="ACTGAGTA(site) 0.9(prior) EPD3,TSSDB3(model)";
chr19	MotifScanner	misc_feature	47050348	47050363	94193.4	+	.	label="NF-Y"; bound_moiety="NF-Y"; db_xref="Transfac:MA0060"; inference="nucleotide motif:Jaspar:MA0060"; note="CTTAACCAATGAGGTC(site) 0.9(prior) EPD3,TSSDB3(model)";
chr19	MotifScanner	misc_feature	47050532	47050539	623.553	+	.	label="FREAC-3"; bound_moiety="FREAC-3"; db_xref="Transfac:MA0032"; inference="nucleotide motif:Jaspar:MA0032"; note="CCAACGTA(site) 0.9(prior) EPD3,TSSDB3(model)";
chr19	MotifScanner	misc_feature	47050543	47050549	58.3789	+	.	label="bZIP910"; bound_moiety="bZIP910"; db_xref="Transfac:MA0096"; inference="nucleotide motif:Jaspar:MA0096"; note="CTGACAT(site) 0.9(prior) EPD3,TSSDB3(model)";
chr19	MotifScanner	misc_feature	47050625	47050633	3074.98	+	.	label="SOX17"; bound_moiety="SOX17"; db_xref="Transfac:MA0078"; inference="nucleotide motif:Jaspar:MA0078"; note="TCCATTGTG(site) 0.9(prior) EPD3,TSSDB3(model)";
chr19	MotifScanner	misc_feature	47050851	47050858	1492.07	+	.	label="Broad-complex_2"; bound_moiety="Broad-complex_2"; db_xref="Transfac:MA0011"; inference="nucleotide motif:Jaspar:MA0011"; note="ATCTATGT(site) 0.9(prior) EPD3,TSSDB3(model)";
chr19	MotifScanner	misc_feature	47050978	47050989	10789.2	+	.	label="HFH-2"; bound_moiety="HFH-2"; db_xref="Transfac:MA0041"; inference="nucleotide motif:Jaspar:MA0041"; note="AATTGTTTTTTC(site) 0.9(prior) EPD3,TSSDB3(model)";
chr19	MotifScanner	misc_feature	47051046	47051059	4091.02	+	.	label="COUP-TF"; bound_moiety="COUP-TF"; db_xref="Transfac:MA0017"; inference="nucleotide motif:Jaspar:MA0017"; note="TGACCTCAAACCAT(site) 0.9(prior) EPD3,TSSDB3(model)";
chr19	MotifScanner	misc_feature	47051106	47051113	744.612	+	.	label="Pax-2"; bound_moiety="Pax-2"; db_xref="Transfac:MA0067"; inference="nucleotide motif:Jaspar:MA0067"; note="AGTCATGG(site) 0.9(prior) EPD3,TSSDB3(model)";
chr19	MotifScanner	misc_feature	47051322	47051333	23467.6	+	.	label="HFH-3"; bound_moiety="HFH-3"; db_xref="Transfac:MA0042"; inference="nucleotide motif:Jaspar:MA0042"; note="TTTTGTTTGTAT(site) 0.9(prior) EPD3,TSSDB3(model)";
chr19	MotifScanner	misc_feature	47051639	47051647	2754.37	+	.	label="ATHB5"; bound_moiety="ATHB5"; db_xref="Transfac:MA0110"; inference="nucleotide motif:Jaspar:MA0110"; note="CCATGATTA(site) 0.9(prior) EPD3,TSSDB3(model)";
chr19	MotifScanner	misc_feature	47051738	47051745	4963.83	+	.	label="FREAC-7"; bound_moiety="FREAC-7"; db_xref="Transfac:MA0033"; inference="nucleotide motif:Jaspar:MA0033"; note="TATACATA(site) 0.9(prior) EPD3,TSSDB3(model)";
chr19	MotifScanner	misc_feature	47051738	47051751	1383.85	+	.	label="FREAC-2"; bound_moiety="FREAC-2"; db_xref="Transfac:MA0030"; inference="nucleotide motif:Jaspar:MA0030"; note="TATACATATACATA(site) 0.9(prior) EPD3,TSSDB3(model)";
chr19	MotifScanner	misc_feature	47051755	47051764	49130.3	+	.	label="CF2-II"; bound_moiety="CF2-II"; db_xref="Transfac:MA0015"; inference="nucleotide motif:Jaspar:MA0015"; note="GTATATATAT(site) 0.9(prior) EPD3,TSSDB3(model)";
chr19	MotifScanner	misc_feature	47051809	47051828	14713.8	+	.	label="Staf"; bound_moiety="Staf"; db_xref="Transfac:MA0088"; inference="nucleotide motif:Jaspar:MA0088"; note="GAATTCCCATAGTCCCCTTG(site) 0.9(prior) EPD3,TSSDB3(model)";
chr19	MotifScanner	misc_feature	47051861	47051872	8154.66	+	.	label="TEF-1"; bound_moiety="TEF-1"; db_xref="Transfac:MA0090"; inference="nucleotide motif:Jaspar:MA0090"; note="AACATTCCACAC(site) 0.9(prior) EPD3,TSSDB3(model)";
chr19	MotifScanner	misc_feature	47051896	47051917	3410.87	+	.	label="Androgen"; bound_moiety="Androgen"; db_xref="Transfac:MA0007"; inference="nucleotide motif:Jaspar:MA0007"; note="CAAGGAACACCGTATTATCACC(site) 0.9(prior) EPD3,TSSDB3(model)";
chr19	MotifScanner	misc_feature	47051951	47051959	1667.42	+	.	label="HMG-1"; bound_moiety="HMG-1"; db_xref="Transfac:MA0044"; inference="nucleotide motif:Jaspar:MA0044"; note="GTTGTATGT(site) 0.9(prior) EPD3,TSSDB3(model)";
chr19	MotifScanner	misc_feature	47052030	47052049	557.778	+	.	label="RREB-1"; bound_moiety="RREB-1"; db_xref="Transfac:MA0073"; inference="nucleotide motif:Jaspar:MA0073"; note="CCCTAAACAACACCCATTCA(site) 0.9(prior) EPD3,TSSDB3(model)";
chr19	MotifScanner	misc_feature	47052032	47052039	1296.2	+	.	label="FREAC-4"; bound_moiety="FREAC-4"; db_xref="Transfac:MA0031"; inference="nucleotide motif:Jaspar:MA0031"; note="CTAAACAA(site) 0.9(prior) EPD3,TSSDB3(model)";
chr19	MotifScanner	misc_feature	47052193	47052201	110.744	+	.	label="SAP-1"; bound_moiety="SAP-1"; db_xref="Transfac:MA0076"; inference="nucleotide motif:Jaspar:MA0076"; note="ACCGTATCT(site) 0.9(prior) EPD3,TSSDB3(model)";
chr19	MotifScanner	misc_feature	47052195	47052202	1130.7	+	.	label="RUSH1-alfa"; bound_moiety="RUSH1-alfa"; db_xref="Transfac:MA0109"; inference="nucleotide motif:Jaspar:MA0109"; note="CGTATCTT(site) 0.9(prior) EPD3,TSSDB3(model)";
chr19	MotifScanner	misc_feature	47052206	47052213	844.216	+	.	label="E2F"; bound_moiety="E2F"; db_xref="Transfac:MA0024"; inference="nucleotide motif:Jaspar:MA0024"; note="TTTGGCGG(site) 0.9(prior) EPD3,TSSDB3(model)";
chr19	MotifScanner	misc_feature	47052316	47052321	321.492	+	.	label="GATA-1"; bound_moiety="GATA-1"; db_xref="Transfac:MA0035"; inference="nucleotide motif:Jaspar:MA0035"; note="CGATTC(site) 0.9(prior) EPD3,TSSDB3(model)";
chr19	MotifScanner	misc_feature	47052370	47052375	1159.29	+	.	label="deltaEF1"; bound_moiety="deltaEF1"; db_xref="Transfac:MA0103"; inference="nucleotide motif:Jaspar:MA0103"; note="CACCTA(site) 0.9(prior) EPD3,TSSDB3(model)";
chr19	MotifScanner	misc_feature	47052404	47052413	1421.69	+	.	label="p65"; bound_moiety="p65"; db_xref="Transfac:MA0107"; inference="nucleotide motif:Jaspar:MA0107"; note="CGGGATTTCG(site) 0.9(prior) EPD3,TSSDB3(model)";
chr19	MotifScanner	misc_feature	47052404	47052413	765.068	+	.	label="c-REL"; bound_moiety="c-REL"; db_xref="Transfac:MA0101"; inference="nucleotide motif:Jaspar:MA0101"; note="CGGGATTTCG(site) 0.9(prior) EPD3,TSSDB3(model)";
chr19	MotifScanner	misc_feature	47052404	47052413	1341.31	+	.	label="Dorsal_2"; bound_moiety="Dorsal_2"; db_xref="Transfac:MA0023"; inference="nucleotide motif:Jaspar:MA0023"; note="CGGGATTTCG(site) 0.9(prior) EPD3,TSSDB3(model)";
chr19	MotifScanner	misc_feature	47052404	47052413	622.153	+	.	label="p65"; bound_moiety="p65"; db_xref="Transfac:MA0107"; inference="nucleotide motif:Jaspar:MA0107"; note="CGGGATTTCG(site) 0.9(prior) EPD3,TSSDB3(model)";
chr19	MotifScanner	misc_feature	47052404	47052413	586.977	+	.	label="Dorsal_2"; bound_moiety="Dorsal_2"; db_xref="Transfac:MA0023"; inference="nucleotide motif:Jaspar:MA0023"; note="CGGGATTTCG(site) 0.9(prior) EPD3,TSSDB3(model)";
chr19	MotifScanner	misc_feature	47052476	47052487	8940.82	+	.	label="cEBP"; bound_moiety="cEBP"; db_xref="Transfac:MA0102"; inference="nucleotide motif:Jaspar:MA0102"; note="TGGCGCAATCTC(site) 0.9(prior) EPD3,TSSDB3(model)";
chr19	MotifScanner	misc_feature	47052608	47052617	556.484	+	.	label="c-REL"; bound_moiety="c-REL"; db_xref="Transfac:MA0101"; inference="nucleotide motif:Jaspar:MA0101"; note="CGGGGTTTCA(site) 0.9(prior) EPD3,TSSDB3(model)";
chr19	MotifScanner	misc_feature	47052718	47052721	514.704	+	.	label="Ubx"; bound_moiety="Ubx"; db_xref="Transfac:MA0094"; inference="nucleotide motif:Jaspar:MA0094"; note="TAAT(site) 0.9(prior) EPD3,TSSDB3(model)";
chr19	MotifScanner	misc_feature	47052742	47052752	334.321	+	.	label="p50"; bound_moiety="p50"; db_xref="Transfac:MA0105"; inference="nucleotide motif:Jaspar:MA0105"; note="GGGGGTTTCAC(site) 0.9(prior) EPD3,TSSDB3(model)";
chr19	MotifScanner	misc_feature	47053057	47053072	2056.7	+	.	label="SU_h"; bound_moiety="SU_h"; db_xref="Transfac:MA0085"; inference="nucleotide motif:Jaspar:MA0085"; note="ACGGGGGAACCTTAAA(site) 0.9(prior) EPD3,TSSDB3(model)";
chr19	MotifScanner	misc_feature	47053089	47053104	338.439	+	.	label="NF-Y"; bound_moiety="NF-Y"; db_xref="Transfac:MA0060"; inference="nucleotide motif:Jaspar:MA0060"; note="AGAAGCCAATCCAAAT(site) 0.9(prior) EPD3,TSSDB3(model)";
chr19	MotifScanner	misc_feature	47053099	47053109	229.533	+	.	label="Agamous"; bound_moiety="Agamous"; db_xref="Transfac:MA0005"; inference="nucleotide motif:Jaspar:MA0005"; note="CCAAATGTATG(site) 0.9(prior) EPD3,TSSDB3(model)";
chr19	MotifScanner	misc_feature	47053099	47053108	482.401	+	.	label="AGL3"; bound_moiety="AGL3"; db_xref="Transfac:MA0001"; inference="nucleotide motif:Jaspar:MA0001"; note="CCAAATGTAT(site) 0.9(prior) EPD3,TSSDB3(model)";
chr19	MotifScanner	misc_feature	47053101	47053112	2965.41	+	.	label="HFH-2"; bound_moiety="HFH-2"; db_xref="Transfac:MA0041"; inference="nucleotide motif:Jaspar:MA0041"; note="AAATGTATGATT(site) 0.9(prior) EPD3,TSSDB3(model)";
chr19	MotifScanner	misc_feature	47053115	47053122	953.749	+	.	label="Broad-complex_2"; bound_moiety="Broad-complex_2"; db_xref="Transfac:MA0011"; inference="nucleotide motif:Jaspar:MA0011"; note="AACTATGT(site) 0.9(prior) EPD3,TSSDB3(model)";
chr19	MotifScanner	misc_feature	47053149	47053154	858.771	+	.	label="TCF11-MafG"; bound_moiety="TCF11-MafG"; db_xref="Transfac:MA0089"; inference="nucleotide motif:Jaspar:MA0089"; note="GATGAC(site) 0.9(prior) EPD3,TSSDB3(model)";
chr19	MotifScanner	misc_feature	47053172	47053178	2539.24	+	.	label="Nkx"; bound_moiety="Nkx"; db_xref="Transfac:MA0063"; inference="nucleotide motif:Jaspar:MA0063"; note="ATAATTG(site) 0.9(prior) EPD3,TSSDB3(model)";
chr19	MotifScanner	misc_feature	47053202	47053206	264.965	+	.	label="GATA-2"; bound_moiety="GATA-2"; db_xref="Transfac:MA0036"; inference="nucleotide motif:Jaspar:MA0036"; note="GGATA(site) 0.9(prior) EPD3,TSSDB3(model)";
chr19	MotifScanner	misc_feature	47053213	47053223	6915.51	+	.	label="HFH-1"; bound_moiety="HFH-1"; db_xref="Transfac:MA0040"; inference="nucleotide motif:Jaspar:MA0040"; note="TGTTGTTTAGG(site) 0.9(prior) EPD3,TSSDB3(model)";
chr19	MotifScanner	misc_feature	47053251	47053254	364.774	+	.	label="Ubx"; bound_moiety="Ubx"; db_xref="Transfac:MA0094"; inference="nucleotide motif:Jaspar:MA0094"; note="TAAT(site) 0.9(prior) EPD3,TSSDB3(model)";
chr19	MotifScanner	misc_feature	47053255	47053266	58.6346	+	.	label="CREB"; bound_moiety="CREB"; db_xref="Transfac:MA0018"; inference="nucleotide motif:Jaspar:MA0018"; note="GGTGGATACGTG(site) 0.9(prior) EPD3,TSSDB3(model)";
chr19	MotifScanner	misc_feature	47053343	47053351	1130.02	+	.	label="SOX17"; bound_moiety="SOX17"; db_xref="Transfac:MA0078"; inference="nucleotide motif:Jaspar:MA0078"; note="AATATTGTG(site) 0.9(prior) EPD3,TSSDB3(model)";
chr19	MotifScanner	misc_feature	47053427	47053432	780.844	+	.	label="MZF_1-4"; bound_moiety="MZF_1-4"; db_xref="Transfac:MA0056"; inference="nucleotide motif:Jaspar:MA0056"; note="TGGGGA(site) 0.9(prior) EPD3,TSSDB3(model)";
chr19	MotifScanner	misc_feature	47053433	47053442	957.49	+	.	label="MZF_5-13"; bound_moiety="MZF_5-13"; db_xref="Transfac:MA0057"; inference="nucleotide motif:Jaspar:MA0057"; note="CTATGGGAAT(site) 0.9(prior) EPD3,TSSDB3(model)";
chr19	MotifScanner	misc_feature	47053450	47053460	825.124	+	.	label="Broad-complex_4"; bound_moiety="Broad-complex_4"; db_xref="Transfac:MA0013"; inference="nucleotide motif:Jaspar:MA0013"; note="TTATACACTAA(site) 0.9(prior) EPD3,TSSDB3(model)";
chr19	MotifScanner	misc_feature	47053516	47053525	2954.73	+	.	label="RORalfa-1"; bound_moiety="RORalfa-1"; db_xref="Transfac:MA0071"; inference="nucleotide motif:Jaspar:MA0071"; note="CACAAGGTCA(site) 0.9(prior) EPD3,TSSDB3(model)";
chr19	MotifScanner	misc_feature	47053552	47053563	3179.65	+	.	label="Chop-cEBP"; bound_moiety="Chop-cEBP"; db_xref="Transfac:MA0019"; inference="nucleotide motif:Jaspar:MA0019"; note="CGATGAAACCCC(site) 0.9(prior) EPD3,TSSDB3(model)";
chr19	MotifScanner	misc_feature	47053660	47053671	42.6209	+	.	label="Myf"; bound_moiety="Myf"; db_xref="Transfac:MA0055"; inference="nucleotide motif:Jaspar:MA0055"; note="CGGGAGGTGGAG(site) 0.9(prior) EPD3,TSSDB3(model)";
chr19	MotifScanner	misc_feature	47053734	47053743	608.244	+	.	label="Hunchback"; bound_moiety="Hunchback"; db_xref="Transfac:MA0049"; inference="nucleotide motif:Jaspar:MA0049"; note="CAAAAAAAAA(site) 0.9(prior) EPD3,TSSDB3(model)";
chr19	MotifScanner	misc_feature	47053810	47053820	676.036	+	.	label="E4BP4"; bound_moiety="E4BP4"; db_xref="Transfac:MA0025"; inference="nucleotide motif:Jaspar:MA0025"; note="TTATGTGACCC(site) 0.9(prior) EPD3,TSSDB3(model)";
chr19	MotifScanner	misc_feature	47053860	47053869	1384.68	+	.	label="GAMYB"; bound_moiety="GAMYB"; db_xref="Transfac:MA0034"; inference="nucleotide motif:Jaspar:MA0034"; note="TATAACCACC(site) 0.9(prior) EPD3,TSSDB3(model)";
chr19	MotifScanner	misc_feature	47053882	47053889	4364.94	+	.	label="Athb-1"; bound_moiety="Athb-1"; db_xref="Transfac:MA0008"; inference="nucleotide motif:Jaspar:MA0008"; note="CAATTATG(site) 0.9(prior) EPD3,TSSDB3(model)";
chr19	MotifScanner	misc_feature	47053883	47053887	1984.76	+	.	label="S8"; bound_moiety="S8"; db_xref="Transfac:MA0075"; inference="nucleotide motif:Jaspar:MA0075"; note="AATTA(site) 0.9(prior) EPD3,TSSDB3(model)";
chr19	MotifScanner	misc_feature	47053898	47053908	671.634	+	.	label="Broad-complex_3"; bound_moiety="Broad-complex_3"; db_xref="Transfac:MA0012"; inference="nucleotide motif:Jaspar:MA0012"; note="AAAACTAACAT(site) 0.9(prior) EPD3,TSSDB3(model)";
chr19	MotifScanner	misc_feature	47053957	47053966	4303.78	+	.	label="Gfi"; bound_moiety="Gfi"; db_xref="Transfac:MA0038"; inference="nucleotide motif:Jaspar:MA0038"; note="AAAATCACAG(site) 0.9(prior) EPD3,TSSDB3(model)";
chr19	MotifScanner	misc_feature	47053997	47054005	4590.86	+	.	label="SRY"; bound_moiety="SRY"; db_xref="Transfac:MA0084"; inference="nucleotide motif:Jaspar:MA0084"; note="CATAACAAT(site) 0.9(prior) EPD3,TSSDB3(model)";
chr19	MotifScanner	misc_feature	47053999	47054005	8352.11	+	.	label="Sox-5"; bound_moiety="Sox-5"; db_xref="Transfac:MA0087"; inference="nucleotide motif:Jaspar:MA0087"; note="TAACAAT(site) 0.9(prior) EPD3,TSSDB3(model)";
chr19	MotifScanner	misc_feature	47053999	47054007	10432	+	.	label="SOX-9"; bound_moiety="SOX-9"; db_xref="Transfac:MA0077"; inference="nucleotide motif:Jaspar:MA0077"; note="TAACAATAG(site) 0.9(prior) EPD3,TSSDB3(model)";
chr19	MotifScanner	misc_feature	47053999	47054005	10971.2	+	.	label="Sox-5"; bound_moiety="Sox-5"; db_xref="Transfac:MA0087"; inference="nucleotide motif:Jaspar:MA0087"; note="TAACAAT(site) 0.9(prior) EPD3,TSSDB3(model)";
chr19	MotifScanner	misc_feature	47053999	47054007	14776.7	+	.	label="SOX-9"; bound_moiety="SOX-9"; db_xref="Transfac:MA0077"; inference="nucleotide motif:Jaspar:MA0077"; note="TAACAATAG(site) 0.9(prior) EPD3,TSSDB3(model)";
chr19	MotifScanner	misc_feature	47053999	47054005	10971.2	+	.	label="Sox-5"; bound_moiety="Sox-5"; db_xref="Transfac:MA0087"; inference="nucleotide motif:Jaspar:MA0087"; note="TAACAAT(site) 0.9(prior) EPD3,TSSDB3(model)";
chr19	MotifScanner	misc_feature	47053999	47054007	14776.7	+	.	label="SOX-9"; bound_moiety="SOX-9"; db_xref="Transfac:MA0077"; inference="nucleotide motif:Jaspar:MA0077"; note="TAACAATAG(site) 0.9(prior) EPD3,TSSDB3(model)";
chr19	MotifScanner	misc_feature	47054042	47054061	1826.99	+	.	label="PPARgamma"; bound_moiety="PPARgamma"; db_xref="Transfac:MA0066"; inference="nucleotide motif:Jaspar:MA0066"; note="CTAAGTCACTTTGACACAGA(site) 0.9(prior) EPD3,TSSDB3(model)";
chr19	MotifScanner	misc_feature	47054045	47054052	479.415	+	.	label="Pax-2"; bound_moiety="Pax-2"; db_xref="Transfac:MA0067"; inference="nucleotide motif:Jaspar:MA0067"; note="AGTCACTT(site) 0.9(prior) EPD3,TSSDB3(model)";
chr19	MotifScanner	misc_feature	47054171	47054177	148.101	+	.	label="bZIP910"; bound_moiety="bZIP910"; db_xref="Transfac:MA0096"; inference="nucleotide motif:Jaspar:MA0096"; note="ATGATGT(site) 0.9(prior) EPD3,TSSDB3(model)";
chr19	MotifScanner	misc_feature	47054181	47054188	272.424	+	.	label="c-MYB_1"; bound_moiety="c-MYB_1"; db_xref="Transfac:MA0100"; inference="nucleotide motif:Jaspar:MA0100"; note="CTCCGTTG(site) 0.9(prior) EPD3,TSSDB3(model)";
chr19	MotifScanner	misc_feature	47054184	47054195	2192.01	+	.	label="HLF"; bound_moiety="HLF"; db_xref="Transfac:MA0043"; inference="nucleotide motif:Jaspar:MA0043"; note="CGTTGCATAAAT(site) 0.9(prior) EPD3,TSSDB3(model)";
chr19	MotifScanner	misc_feature	47054185	47054198	1026.66	+	.	label="FREAC-2"; bound_moiety="FREAC-2"; db_xref="Transfac:MA0030"; inference="nucleotide motif:Jaspar:MA0030"; note="GTTGCATAAATACA(site) 0.9(prior) EPD3,TSSDB3(model)";
chr19	MotifScanner	misc_feature	47054188	47054202	2070.15	+	.	label="TBP"; bound_moiety="TBP"; db_xref="Transfac:MA0108"; inference="nucleotide motif:Jaspar:MA0108"; note="GCATAAATACATGCC(site) 0.9(prior) EPD3,TSSDB3(model)";
chr19	MotifScanner	misc_feature	47054214	47054225	2378.14	+	.	label="Pbx"; bound_moiety="Pbx"; db_xref="Transfac:MA0070"; inference="nucleotide motif:Jaspar:MA0070"; note="ATGTCCATCAAA(site) 0.9(prior) EPD3,TSSDB3(model)";
chr19	MotifScanner	misc_feature	47054381	47054388	1955.25	+	.	label="c-FOS"; bound_moiety="c-FOS"; db_xref="Transfac:MA0099"; inference="nucleotide motif:Jaspar:MA0099"; note="ATGATTCA(site) 0.9(prior) EPD3,TSSDB3(model)";
chr19	MotifScanner	misc_feature	47054389	47054398	715.466	+	.	label="Thing1-E47"; bound_moiety="Thing1-E47"; db_xref="Transfac:MA0092"; inference="nucleotide motif:Jaspar:MA0092"; note="GAACTGGTAT(site) 0.9(prior) EPD3,TSSDB3(model)";
chr19	MotifScanner	misc_feature	47054402	47054410	340.528	+	.	label="ATHB5"; bound_moiety="ATHB5"; db_xref="Transfac:MA0110"; inference="nucleotide motif:Jaspar:MA0110"; note="AAATTATTA(site) 0.9(prior) EPD3,TSSDB3(model)";
chr19	MotifScanner	misc_feature	47054468	47054479	678.757	+	.	label="Hen-1"; bound_moiety="Hen-1"; db_xref="Transfac:MA0048"; inference="nucleotide motif:Jaspar:MA0048"; note="ACGCAGGTGGAT(site) 0.9(prior) EPD3,TSSDB3(model)";
chr19	MotifScanner	misc_feature	47054471	47054476	1624.67	+	.	label="Snail"; bound_moiety="Snail"; db_xref="Transfac:MA0086"; inference="nucleotide motif:Jaspar:MA0086"; note="CAGGTG(site) 0.9(prior) EPD3,TSSDB3(model)";
chr19	MotifScanner	misc_feature	47054482	47054490	50.855	+	.	label="AML-1"; bound_moiety="AML-1"; db_xref="Transfac:MA0002"; inference="nucleotide motif:Jaspar:MA0002"; note="CCTGAGGTC(site) 0.9(prior) EPD3,TSSDB3(model)";
chr19	MotifScanner	misc_feature	47054511	47054521	2269.8	+	.	label="Myc-Max"; bound_moiety="Myc-Max"; db_xref="Transfac:MA0059"; inference="nucleotide motif:Jaspar:MA0059"; note="GCCAACGTGGT(site) 0.9(prior) EPD3,TSSDB3(model)";
chr19	MotifScanner	misc_feature	47054536	47054551	7588.59	+	.	label="HMG-IY"; bound_moiety="HMG-IY"; db_xref="Transfac:MA0045"; inference="nucleotide motif:Jaspar:MA0045"; note="ATAAAAATACAAAAAT(site) 0.9(prior) EPD3,TSSDB3(model)";
chr19	MotifScanner	misc_feature	47054572	47054577	892.644	+	.	label="deltaEF1"; bound_moiety="deltaEF1"; db_xref="Transfac:MA0103"; inference="nucleotide motif:Jaspar:MA0103"; note="CACCTG(site) 0.9(prior) EPD3,TSSDB3(model)";
chr19	MotifScanner	misc_feature	47054681	47054692	2046.94	+	.	label="Irf-1"; bound_moiety="Irf-1"; db_xref="Transfac:MA0050"; inference="nucleotide motif:Jaspar:MA0050"; note="CAAAGCGAGACT(site) 0.9(prior) EPD3,TSSDB3(model)";
chr19	MotifScanner	misc_feature	47054682	47054687	1145.38	+	.	label="Dof3"; bound_moiety="Dof3"; db_xref="Transfac:MA0021"; inference="nucleotide motif:Jaspar:MA0021"; note="AAAGCG(site) 0.9(prior) EPD3,TSSDB3(model)";
chr19	MotifScanner	misc_feature	47054698	47054707	507.897	+	.	label="Hunchback"; bound_moiety="Hunchback"; db_xref="Transfac:MA0049"; inference="nucleotide motif:Jaspar:MA0049"; note="TCAAAAAAAA(site) 0.9(prior) EPD3,TSSDB3(model)";
chr19	MotifScanner	misc_feature	47054713	47054721	39.9613	+	.	label="ATHB5"; bound_moiety="ATHB5"; db_xref="Transfac:MA0110"; inference="nucleotide motif:Jaspar:MA0110"; note="TAATAATTA(site) 0.9(prior) EPD3,TSSDB3(model)";
chr19	MotifScanner	misc_feature	47054717	47054721	938.229	+	.	label="S8"; bound_moiety="S8"; db_xref="Transfac:MA0075"; inference="nucleotide motif:Jaspar:MA0075"; note="AATTA(site) 0.9(prior) EPD3,TSSDB3(model)";
chr19	MotifScanner	misc_feature	47054741	47054755	469.717	+	.	label="TBP"; bound_moiety="TBP"; db_xref="Transfac:MA0108"; inference="nucleotide motif:Jaspar:MA0108"; note="ATATAAATTACCCAA(site) 0.9(prior) EPD3,TSSDB3(model)";
chr19	MotifScanner	misc_feature	47054757	47054762	286.693	+	.	label="deltaEF1"; bound_moiety="deltaEF1"; db_xref="Transfac:MA0103"; inference="nucleotide motif:Jaspar:MA0103"; note="TACCTG(site) 0.9(prior) EPD3,TSSDB3(model)";
chr19	MotifScanner	misc_feature	47054762	47054771	233.926	+	.	label="p65"; bound_moiety="p65"; db_xref="Transfac:MA0107"; inference="nucleotide motif:Jaspar:MA0107"; note="GGAGATTTCC(site) 0.9(prior) EPD3,TSSDB3(model)";
chr19	MotifScanner	misc_feature	47054762	47054771	472.603	+	.	label="c-REL"; bound_moiety="c-REL"; db_xref="Transfac:MA0101"; inference="nucleotide motif:Jaspar:MA0101"; note="GGAGATTTCC(site) 0.9(prior) EPD3,TSSDB3(model)";
chr19	MotifScanner	misc_feature	47054762	47054771	442.428	+	.	label="Dorsal_2"; bound_moiety="Dorsal_2"; db_xref="Transfac:MA0023"; inference="nucleotide motif:Jaspar:MA0023"; note="GGAGATTTCC(site) 0.9(prior) EPD3,TSSDB3(model)";
chr19	MotifScanner	misc_feature	47054762	47054771	233.926	+	.	label="p65"; bound_moiety="p65"; db_xref="Transfac:MA0107"; inference="nucleotide motif:Jaspar:MA0107"; note="GGAGATTTCC(site) 0.9(prior) EPD3,TSSDB3(model)";
chr19	MotifScanner	misc_feature	47054762	47054771	472.603	+	.	label="c-REL"; bound_moiety="c-REL"; db_xref="Transfac:MA0101"; inference="nucleotide motif:Jaspar:MA0101"; note="GGAGATTTCC(site) 0.9(prior) EPD3,TSSDB3(model)";
chr19	MotifScanner	misc_feature	47054762	47054771	442.428	+	.	label="Dorsal_2"; bound_moiety="Dorsal_2"; db_xref="Transfac:MA0023"; inference="nucleotide motif:Jaspar:MA0023"; note="GGAGATTTCC(site) 0.9(prior) EPD3,TSSDB3(model)";
chr19	MotifScanner	misc_feature	47054776	47054783	250.113	+	.	label="Pax-2"; bound_moiety="Pax-2"; db_xref="Transfac:MA0067"; inference="nucleotide motif:Jaspar:MA0067"; note="AGACATGC(site) 0.9(prior) EPD3,TSSDB3(model)";
chr19	MotifScanner	misc_feature	47054800	47054811	62.4187	+	.	label="HLF"; bound_moiety="HLF"; db_xref="Transfac:MA0043"; inference="nucleotide motif:Jaspar:MA0043"; note="GAATACATATGG(site) 0.9(prior) EPD3,TSSDB3(model)";
chr19	MotifScanner	misc_feature	47054801	47054812	1056.43	+	.	label="Tal1beta-E47S"; bound_moiety="Tal1beta-E47S"; db_xref="Transfac:MA0091"; inference="nucleotide motif:Jaspar:MA0091"; note="AATACATATGGA(site) 0.9(prior) EPD3,TSSDB3(model)";
chr19	MotifScanner	misc_feature	47054801	47054808	3069.87	+	.	label="FREAC-7"; bound_moiety="FREAC-7"; db_xref="Transfac:MA0033"; inference="nucleotide motif:Jaspar:MA0033"; note="AATACATA(site) 0.9(prior) EPD3,TSSDB3(model)";
chr19	MotifScanner	misc_feature	47054801	47054812	1056.43	+	.	label="Tal1beta-E47S"; bound_moiety="Tal1beta-E47S"; db_xref="Transfac:MA0091"; inference="nucleotide motif:Jaspar:MA0091"; note="AATACATATGGA(site) 0.9(prior) EPD3,TSSDB3(model)";
chr19	MotifScanner	misc_feature	47054801	47054808	3069.87	+	.	label="FREAC-7"; bound_moiety="FREAC-7"; db_xref="Transfac:MA0033"; inference="nucleotide motif:Jaspar:MA0033"; note="AATACATA(site) 0.9(prior) EPD3,TSSDB3(model)";
chr19	MotifScanner	misc_feature	47054801	47054812	1056.43	+	.	label="Tal1beta-E47S"; bound_moiety="Tal1beta-E47S"; db_xref="Transfac:MA0091"; inference="nucleotide motif:Jaspar:MA0091"; note="AATACATATGGA(site) 0.9(prior) EPD3,TSSDB3(model)";
chr19	MotifScanner	misc_feature	47054802	47054815	47061.9	+	.	label="SQUA"; bound_moiety="SQUA"; db_xref="Transfac:MA0082"; inference="nucleotide motif:Jaspar:MA0082"; note="ATACATATGGAAAT(site) 0.9(prior) EPD3,TSSDB3(model)";
chr19	MotifScanner	misc_feature	47054802	47054811	2371.58	+	.	label="CF2-II"; bound_moiety="CF2-II"; db_xref="Transfac:MA0015"; inference="nucleotide motif:Jaspar:MA0015"; note="ATACATATGG(site) 0.9(prior) EPD3,TSSDB3(model)";
chr19	MotifScanner	misc_feature	47054802	47054815	47061.9	+	.	label="SQUA"; bound_moiety="SQUA"; db_xref="Transfac:MA0082"; inference="nucleotide motif:Jaspar:MA0082"; note="ATACATATGGAAAT(site) 0.9(prior) EPD3,TSSDB3(model)";
chr19	MotifScanner	misc_feature	47054802	47054811	2371.58	+	.	label="CF2-II"; bound_moiety="CF2-II"; db_xref="Transfac:MA0015"; inference="nucleotide motif:Jaspar:MA0015"; note="ATACATATGG(site) 0.9(prior) EPD3,TSSDB3(model)";
chr19	MotifScanner	misc_feature	47054802	47054815	47061.9	+	.	label="SQUA"; bound_moiety="SQUA"; db_xref="Transfac:MA0082"; inference="nucleotide motif:Jaspar:MA0082"; note="ATACATATGGAAAT(site) 0.9(prior) EPD3,TSSDB3(model)";
chr19	MotifScanner	misc_feature	47054828	47054837	581.312	+	.	label="Thing1-E47"; bound_moiety="Thing1-E47"; db_xref="Transfac:MA0092"; inference="nucleotide motif:Jaspar:MA0092"; note="GTTCTGGAAA(site) 0.9(prior) EPD3,TSSDB3(model)";
chr19	MotifScanner	misc_feature	47054835	47054843	1635.31	+	.	label="SRY"; bound_moiety="SRY"; db_xref="Transfac:MA0084"; inference="nucleotide motif:Jaspar:MA0084"; note="AAAAACAAT(site) 0.9(prior) EPD3,TSSDB3(model)";
chr19	MotifScanner	misc_feature	47054837	47054843	2565.51	+	.	label="Sox-5"; bound_moiety="Sox-5"; db_xref="Transfac:MA0087"; inference="nucleotide motif:Jaspar:MA0087"; note="AAACAAT(site) 0.9(prior) EPD3,TSSDB3(model)";
chr19	MotifScanner	misc_feature	47054837	47054845	1708.13	+	.	label="SOX-9"; bound_moiety="SOX-9"; db_xref="Transfac:MA0077"; inference="nucleotide motif:Jaspar:MA0077"; note="AAACAATTG(site) 0.9(prior) EPD3,TSSDB3(model)";
chr19	MotifScanner	misc_feature	47054839	47054845	420.116	+	.	label="Nkx"; bound_moiety="Nkx"; db_xref="Transfac:MA0063"; inference="nucleotide motif:Jaspar:MA0063"; note="ACAATTG(site) 0.9(prior) EPD3,TSSDB3(model)";
chr19	MotifScanner	misc_feature	47054847	47054858	614.635	+	.	label="Irf-1"; bound_moiety="Irf-1"; db_xref="Transfac:MA0050"; inference="nucleotide motif:Jaspar:MA0050"; note="GATAATGAAAAT(site) 0.9(prior) EPD3,TSSDB3(model)";
chr19	MotifScanner	misc_feature	47054849	47054852	335.774	+	.	label="Ubx"; bound_moiety="Ubx"; db_xref="Transfac:MA0094"; inference="nucleotide motif:Jaspar:MA0094"; note="TAAT(site) 0.9(prior) EPD3,TSSDB3(model)";
chr19	MotifScanner	misc_feature	47054888	47054898	674.923	+	.	label="Brachyury"; bound_moiety="Brachyury"; db_xref="Transfac:MA0009"; inference="nucleotide motif:Jaspar:MA0009"; note="ATAGGTTTCAA(site) 0.9(prior) EPD3,TSSDB3(model)";
chr19	MotifScanner	misc_feature	47054949	47054962	94.4495	+	.	label="Pax6"; bound_moiety="Pax6"; db_xref="Transfac:MA0069"; inference="nucleotide motif:Jaspar:MA0069"; note="TAGAAGCATGGTTG(site) 0.9(prior) EPD3,TSSDB3(model)";
chr19	MotifScanner	misc_feature	47054976	47054984	3087.08	+	.	label="MYB.ph3"; bound_moiety="MYB.ph3"; db_xref="Transfac:MA0054"; inference="nucleotide motif:Jaspar:MA0054"; note="TAACAGATA(site) 0.9(prior) EPD3,TSSDB3(model)";
chr19	MotifScanner	misc_feature	47054977	47054984	33.1128	+	.	label="c-MYB_1"; bound_moiety="c-MYB_1"; db_xref="Transfac:MA0100"; inference="nucleotide motif:Jaspar:MA0100"; note="AACAGATA(site) 0.9(prior) EPD3,TSSDB3(model)";
chr19	MotifScanner	misc_feature	47054996	47055005	1352.19	+	.	label="MEF2"; bound_moiety="MEF2"; db_xref="Transfac:MA0052"; inference="nucleotide motif:Jaspar:MA0052"; note="TTATTAATAA(site) 0.9(prior) EPD3,TSSDB3(model)";
chr19	MotifScanner	misc_feature	47054996	47055003	141.888	+	.	label="Athb-1"; bound_moiety="Athb-1"; db_xref="Transfac:MA0008"; inference="nucleotide motif:Jaspar:MA0008"; note="TTATTAAT(site) 0.9(prior) EPD3,TSSDB3(model)";
chr19	MotifScanner	misc_feature	47054996	47055005	1352.19	+	.	label="MEF2"; bound_moiety="MEF2"; db_xref="Transfac:MA0052"; inference="nucleotide motif:Jaspar:MA0052"; note="TTATTAATAA(site) 0.9(prior) EPD3,TSSDB3(model)";
chr19	MotifScanner	misc_feature	47054997	47055010	64227.8	+	.	label="HNF-1"; bound_moiety="HNF-1"; db_xref="Transfac:MA0046"; inference="nucleotide motif:Jaspar:MA0046"; note="TATTAATAATTAAC(site) 0.9(prior) EPD3,TSSDB3(model)";
chr19	MotifScanner	misc_feature	47055002	47055015	2192.25	+	.	label="Broad-complex_1"; bound_moiety="Broad-complex_1"; db_xref="Transfac:MA0010"; inference="nucleotide motif:Jaspar:MA0010"; note="ATAATTAACACATT(site) 0.9(prior) EPD3,TSSDB3(model)";
chr19	MotifScanner	misc_feature	47055034	47055043	63.4823	+	.	label="MZF_5-13"; bound_moiety="MZF_5-13"; db_xref="Transfac:MA0057"; inference="nucleotide motif:Jaspar:MA0057"; note="TGTGGGGTAA(site) 0.9(prior) EPD3,TSSDB3(model)";
chr19	MotifScanner	misc_feature	47055049	47055060	5495.69	+	.	label="HNF-3beta"; bound_moiety="HNF-3beta"; db_xref="Transfac:MA0047"; inference="nucleotide motif:Jaspar:MA0047"; note="TAATATTTGCTC(site) 0.9(prior) EPD3,TSSDB3(model)";
chr19	MotifScanner	misc_feature	47055049	47055060	1699.47	+	.	label="HFH-2"; bound_moiety="HFH-2"; db_xref="Transfac:MA0041"; inference="nucleotide motif:Jaspar:MA0041"; note="TAATATTTGCTC(site) 0.9(prior) EPD3,TSSDB3(model)";
chr19	MotifScanner	misc_feature	47055049	47055060	5495.69	+	.	label="HNF-3beta"; bound_moiety="HNF-3beta"; db_xref="Transfac:MA0047"; inference="nucleotide motif:Jaspar:MA0047"; note="TAATATTTGCTC(site) 0.9(prior) EPD3,TSSDB3(model)";
chr19	MotifScanner	misc_feature	47055087	47055100	2885.11	+	.	label="Evi-1"; bound_moiety="Evi-1"; db_xref="Transfac:MA0029"; inference="nucleotide motif:Jaspar:MA0029"; note="AACATAAGAAAATA(site) 0.9(prior) EPD3,TSSDB3(model)";
chr19	MotifScanner	misc_feature	47055107	47055118	1383.03	+	.	label="TEF-1"; bound_moiety="TEF-1"; db_xref="Transfac:MA0090"; inference="nucleotide motif:Jaspar:MA0090"; note="CACATTTCAGTG(site) 0.9(prior) EPD3,TSSDB3(model)";
chr19	MotifScanner	misc_feature	47055125	47055136	993.087	+	.	label="cEBP"; bound_moiety="cEBP"; db_xref="Transfac:MA0102"; inference="nucleotide motif:Jaspar:MA0102"; note="TTTTGCAACAAG(site) 0.9(prior) EPD3,TSSDB3(model)";
chr19	MotifScanner	misc_feature	47055131	47055144	60.101	+	.	label="FREAC-2"; bound_moiety="FREAC-2"; db_xref="Transfac:MA0030"; inference="nucleotide motif:Jaspar:MA0030"; note="AACAAGTTAACATA(site) 0.9(prior) EPD3,TSSDB3(model)";
chr19	MotifScanner	misc_feature	47055136	47055143	369.472	+	.	label="FREAC-4"; bound_moiety="FREAC-4"; db_xref="Transfac:MA0031"; inference="nucleotide motif:Jaspar:MA0031"; note="GTTAACAT(site) 0.9(prior) EPD3,TSSDB3(model)";
chr19	MotifScanner	misc_feature	47055138	47055148	53.0274	+	.	label="E4BP4"; bound_moiety="E4BP4"; db_xref="Transfac:MA0025"; inference="nucleotide motif:Jaspar:MA0025"; note="TAACATAATTT(site) 0.9(prior) EPD3,TSSDB3(model)";
chr19	MotifScanner	misc_feature	47055159	47055170	3842.09	+	.	label="HFH-3"; bound_moiety="HFH-3"; db_xref="Transfac:MA0042"; inference="nucleotide motif:Jaspar:MA0042"; note="CGTTATTTAGTT(site) 0.9(prior) EPD3,TSSDB3(model)";
chr19	MotifScanner	misc_feature	47055159	47055169	247.481	+	.	label="HFH-1"; bound_moiety="HFH-1"; db_xref="Transfac:MA0040"; inference="nucleotide motif:Jaspar:MA0040"; note="CGTTATTTAGT(site) 0.9(prior) EPD3,TSSDB3(model)";
chr19	MotifScanner	misc_feature	47055159	47055170	3842.09	+	.	label="HFH-3"; bound_moiety="HFH-3"; db_xref="Transfac:MA0042"; inference="nucleotide motif:Jaspar:MA0042"; note="CGTTATTTAGTT(site) 0.9(prior) EPD3,TSSDB3(model)";
chr19	MotifScanner	misc_feature	47055179	47055189	819.462	+	.	label="Broad-complex_4"; bound_moiety="Broad-complex_4"; db_xref="Transfac:MA0013"; inference="nucleotide motif:Jaspar:MA0013"; note="TTGTAAGGATT(site) 0.9(prior) EPD3,TSSDB3(model)";
chr19	MotifScanner	misc_feature	47055186	47055215	32472.2	+	.	label="Pax-4"; bound_moiety="Pax-4"; db_xref="Transfac:MA0068"; inference="nucleotide motif:Jaspar:MA0068"; note="GATTAAATGAGATCATGCATGTAACACTAC(site) 0.9(prior) EPD3,TSSDB3(model)";
chr19	MotifScanner	misc_feature	47055195	47055206	178.002	+	.	label="Pbx"; bound_moiety="Pbx"; db_xref="Transfac:MA0070"; inference="nucleotide motif:Jaspar:MA0070"; note="AGATCATGCATG(site) 0.9(prior) EPD3,TSSDB3(model)";
chr19	MotifScanner	misc_feature	47055202	47055213	437.872	+	.	label="Chop-cEBP"; bound_moiety="Chop-cEBP"; db_xref="Transfac:MA0019"; inference="nucleotide motif:Jaspar:MA0019"; note="GCATGTAACACT(site) 0.9(prior) EPD3,TSSDB3(model)";
chr19	MotifScanner	misc_feature	47055216	47055225	285.275	+	.	label="GAMYB"; bound_moiety="GAMYB"; db_xref="Transfac:MA0034"; inference="nucleotide motif:Jaspar:MA0034"; note="AGTAACAGCC(site) 0.9(prior) EPD3,TSSDB3(model)";
chr19	MotifScanner	misc_feature	47055227	47055232	361.402	+	.	label="TCF11-MafG"; bound_moiety="TCF11-MafG"; db_xref="Transfac:MA0089"; inference="nucleotide motif:Jaspar:MA0089"; note="CATGAT(site) 0.9(prior) EPD3,TSSDB3(model)";
chr19	MotifScanner	misc_feature	47055295	47055305	439.62	+	.	label="Myc-Max"; bound_moiety="Myc-Max"; db_xref="Transfac:MA0059"; inference="nucleotide motif:Jaspar:MA0059"; note="GAGCATGTGAC(site) 0.9(prior) EPD3,TSSDB3(model)";
chr19	MotifScanner	misc_feature	47055328	47055337	318.174	+	.	label="AGL3"; bound_moiety="AGL3"; db_xref="Transfac:MA0001"; inference="nucleotide motif:Jaspar:MA0001"; note="CTTTAAATGG(site) 0.9(prior) EPD3,TSSDB3(model)";
chr19	MotifScanner	misc_feature	47055343	47055348	1200.05	+	.	label="MZF_1-4"; bound_moiety="MZF_1-4"; db_xref="Transfac:MA0056"; inference="nucleotide motif:Jaspar:MA0056"; note="CGGGGA(site) 0.9(prior) EPD3,TSSDB3(model)";
chr19	MotifScanner	misc_feature	47055375	47055382	494.328	+	.	label="c-FOS"; bound_moiety="c-FOS"; db_xref="Transfac:MA0099"; inference="nucleotide motif:Jaspar:MA0099"; note="GTGAGACA(site) 0.9(prior) EPD3,TSSDB3(model)";
chr19	MotifScanner	misc_feature	47055376	47055395	67.3185	+	.	label="p53"; bound_moiety="p53"; db_xref="Transfac:MA0106"; inference="nucleotide motif:Jaspar:MA0106"; note="TGAGACAAGCCCTGAGAAGG(site) 0.9(prior) EPD3,TSSDB3(model)";
chr19	MotifScanner	misc_feature	47055410	47055414	846.61	+	.	label="PBF"; bound_moiety="PBF"; db_xref="Transfac:MA0064"; inference="nucleotide motif:Jaspar:MA0064"; note="AAAGC(site) 0.9(prior) EPD3,TSSDB3(model)";
chr19	MotifScanner	misc_feature	47055410	47055414	891.774	+	.	label="MNB1A"; bound_moiety="MNB1A"; db_xref="Transfac:MA0053"; inference="nucleotide motif:Jaspar:MA0053"; note="AAAGC(site) 0.9(prior) EPD3,TSSDB3(model)";
chr19	MotifScanner	misc_feature	47055410	47055415	901.629	+	.	label="Dof2"; bound_moiety="Dof2"; db_xref="Transfac:MA0020"; inference="nucleotide motif:Jaspar:MA0020"; note="AAAGCT(site) 0.9(prior) EPD3,TSSDB3(model)";
chr19	MotifScanner	misc_feature	47055410	47055414	744.895	+	.	label="PBF"; bound_moiety="PBF"; db_xref="Transfac:MA0064"; inference="nucleotide motif:Jaspar:MA0064"; note="AAAGC(site) 0.9(prior) EPD3,TSSDB3(model)";
chr19	MotifScanner	misc_feature	47055410	47055414	784.632	+	.	label="MNB1A"; bound_moiety="MNB1A"; db_xref="Transfac:MA0053"; inference="nucleotide motif:Jaspar:MA0053"; note="AAAGC(site) 0.9(prior) EPD3,TSSDB3(model)";
chr19	MotifScanner	misc_feature	47055410	47055415	930.796	+	.	label="Dof2"; bound_moiety="Dof2"; db_xref="Transfac:MA0020"; inference="nucleotide motif:Jaspar:MA0020"; note="AAAGCT(site) 0.9(prior) EPD3,TSSDB3(model)";
chr19	MotifScanner	misc_feature	47055410	47055414	744.895	+	.	label="PBF"; bound_moiety="PBF"; db_xref="Transfac:MA0064"; inference="nucleotide motif:Jaspar:MA0064"; note="AAAGC(site) 0.9(prior) EPD3,TSSDB3(model)";
chr19	MotifScanner	misc_feature	47055410	47055414	784.632	+	.	label="MNB1A"; bound_moiety="MNB1A"; db_xref="Transfac:MA0053"; inference="nucleotide motif:Jaspar:MA0053"; note="AAAGC(site) 0.9(prior) EPD3,TSSDB3(model)";
chr19	MotifScanner	misc_feature	47055410	47055415	930.796	+	.	label="Dof2"; bound_moiety="Dof2"; db_xref="Transfac:MA0020"; inference="nucleotide motif:Jaspar:MA0020"; note="AAAGCT(site) 0.9(prior) EPD3,TSSDB3(model)";
chr19	MotifScanner	misc_feature	47055410	47055414	744.895	+	.	label="PBF"; bound_moiety="PBF"; db_xref="Transfac:MA0064"; inference="nucleotide motif:Jaspar:MA0064"; note="AAAGC(site) 0.9(prior) EPD3,TSSDB3(model)";
chr19	MotifScanner	misc_feature	47055410	47055414	784.632	+	.	label="MNB1A"; bound_moiety="MNB1A"; db_xref="Transfac:MA0053"; inference="nucleotide motif:Jaspar:MA0053"; note="AAAGC(site) 0.9(prior) EPD3,TSSDB3(model)";
chr19	MotifScanner	misc_feature	47055410	47055415	930.796	+	.	label="Dof2"; bound_moiety="Dof2"; db_xref="Transfac:MA0020"; inference="nucleotide motif:Jaspar:MA0020"; note="AAAGCT(site) 0.9(prior) EPD3,TSSDB3(model)";
chr19	MotifScanner	misc_feature	47055416	47055425	768.053	+	.	label="RORalfa-1"; bound_moiety="RORalfa-1"; db_xref="Transfac:MA0071"; inference="nucleotide motif:Jaspar:MA0071"; note="ACACAGGTCA(site) 0.9(prior) EPD3,TSSDB3(model)";
chr19	MotifScanner	misc_feature	47055436	47055445	642.589	+	.	label="Gfi"; bound_moiety="Gfi"; db_xref="Transfac:MA0038"; inference="nucleotide motif:Jaspar:MA0038"; note="TAAATCTAAA(site) 0.9(prior) EPD3,TSSDB3(model)";
chr19	MotifScanner	misc_feature	47055440	47055450	131.711	+	.	label="Agamous"; bound_moiety="Agamous"; db_xref="Transfac:MA0005"; inference="nucleotide motif:Jaspar:MA0005"; note="TCTAAATTGGC(site) 0.9(prior) EPD3,TSSDB3(model)";
chr19	MotifScanner	misc_feature	47055449	47055456	470.202	+	.	label="FREAC-3"; bound_moiety="FREAC-3"; db_xref="Transfac:MA0032"; inference="nucleotide motif:Jaspar:MA0032"; note="GCAAAGTA(site) 0.9(prior) EPD3,TSSDB3(model)";
chr19	MotifScanner	misc_feature	47055450	47055459	551.215	+	.	label="Gklf"; bound_moiety="Gklf"; db_xref="Transfac:MA0039"; inference="nucleotide motif:Jaspar:MA0039"; note="CAAAGTAAGG(site) 0.9(prior) EPD3,TSSDB3(model)";
chr19	MotifScanner	misc_feature	47055451	47055456	1212.3	+	.	label="Dof3"; bound_moiety="Dof3"; db_xref="Transfac:MA0021"; inference="nucleotide motif:Jaspar:MA0021"; note="AAAGTA(site) 0.9(prior) EPD3,TSSDB3(model)";
chr19	MotifScanner	misc_feature	47055467	47055482	6316.72	+	.	label="HMG-IY"; bound_moiety="HMG-IY"; db_xref="Transfac:MA0045"; inference="nucleotide motif:Jaspar:MA0045"; note="GAACAGACTCCGACAC(site) 0.9(prior) EPD3,TSSDB3(model)";
chr19	MotifScanner	misc_feature	47055496	47055506	333.07	+	.	label="Broad-complex_3"; bound_moiety="Broad-complex_3"; db_xref="Transfac:MA0012"; inference="nucleotide motif:Jaspar:MA0012"; note="TGAACTAACTT(site) 0.9(prior) EPD3,TSSDB3(model)";
chr19	MotifScanner	misc_feature	47055528	47055536	96.329	+	.	label="SOX17"; bound_moiety="SOX17"; db_xref="Transfac:MA0078"; inference="nucleotide motif:Jaspar:MA0078"; note="CGCTTTGTC(site) 0.9(prior) EPD3,TSSDB3(model)";
chr19	MotifScanner	misc_feature	47055542	47055549	474.454	+	.	label="RUSH1-alfa"; bound_moiety="RUSH1-alfa"; db_xref="Transfac:MA0109"; inference="nucleotide motif:Jaspar:MA0109"; note="CTTATCTT(site) 0.9(prior) EPD3,TSSDB3(model)";
chr19	MotifScanner	misc_feature	47055577	47055584	264.58	+	.	label="E2F"; bound_moiety="E2F"; db_xref="Transfac:MA0024"; inference="nucleotide motif:Jaspar:MA0024"; note="TTTCGCTC(site) 0.9(prior) EPD3,TSSDB3(model)";
chr19	MotifScanner	misc_feature	47055600	47055611	76.6978	+	.	label="Myf"; bound_moiety="Myf"; db_xref="Transfac:MA0055"; inference="nucleotide motif:Jaspar:MA0055"; note="AAGCAACTTCCG(site) 0.9(prior) EPD3,TSSDB3(model)";
chr19	MotifScanner	misc_feature	47055629	47055634	518.411	+	.	label="c-ETS"; bound_moiety="c-ETS"; db_xref="Transfac:MA0098"; inference="nucleotide motif:Jaspar:MA0098"; note="CTTCCG(site) 0.9(prior) EPD3,TSSDB3(model)";
chr19	MotifScanner	misc_feature	47055666	47055675	1775.49	+	.	label="NRF-2"; bound_moiety="NRF-2"; db_xref="Transfac:MA0062"; inference="nucleotide motif:Jaspar:MA0062"; note="GACGGAAGAT(site) 0.9(prior) EPD3,TSSDB3(model)";
chr19	MotifScanner	misc_feature	47055667	47055673	1420.91	+	.	label="E74A"; bound_moiety="E74A"; db_xref="Transfac:MA0026"; inference="nucleotide motif:Jaspar:MA0026"; note="ACGGAAG(site) 0.9(prior) EPD3,TSSDB3(model)";
chr19	MotifScanner	misc_feature	47055675	47055680	1633.92	+	.	label="GATA-3"; bound_moiety="GATA-3"; db_xref="Transfac:MA0037"; inference="nucleotide motif:Jaspar:MA0037"; note="TGATAG(site) 0.9(prior) EPD3,TSSDB3(model)";
chr19	MotifScanner	misc_feature	47055675	47055679	240.134	+	.	label="GATA-2"; bound_moiety="GATA-2"; db_xref="Transfac:MA0036"; inference="nucleotide motif:Jaspar:MA0036"; note="TGATA(site) 0.9(prior) EPD3,TSSDB3(model)";
chr19	MotifScanner	misc_feature	47055675	47055680	312.646	+	.	label="GATA-1"; bound_moiety="GATA-1"; db_xref="Transfac:MA0035"; inference="nucleotide motif:Jaspar:MA0035"; note="TGATAG(site) 0.9(prior) EPD3,TSSDB3(model)";
chr19	MotifScanner	misc_feature	47055675	47055680	1633.92	+	.	label="GATA-3"; bound_moiety="GATA-3"; db_xref="Transfac:MA0037"; inference="nucleotide motif:Jaspar:MA0037"; note="TGATAG(site) 0.9(prior) EPD3,TSSDB3(model)";
chr19	MotifScanner	misc_feature	47055675	47055680	312.646	+	.	label="GATA-1"; bound_moiety="GATA-1"; db_xref="Transfac:MA0035"; inference="nucleotide motif:Jaspar:MA0035"; note="TGATAG(site) 0.9(prior) EPD3,TSSDB3(model)";
chr19	MotifScanner	misc_feature	47055675	47055680	1633.92	+	.	label="GATA-3"; bound_moiety="GATA-3"; db_xref="Transfac:MA0037"; inference="nucleotide motif:Jaspar:MA0037"; note="TGATAG(site) 0.9(prior) EPD3,TSSDB3(model)";
chr19	MotifScanner	misc_feature	47055675	47055680	312.646	+	.	label="GATA-1"; bound_moiety="GATA-1"; db_xref="Transfac:MA0035"; inference="nucleotide motif:Jaspar:MA0035"; note="TGATAG(site) 0.9(prior) EPD3,TSSDB3(model)";
chr19	MotifScanner	misc_feature	47055732	47055739	363.59	+	.	label="Broad-complex_2"; bound_moiety="Broad-complex_2"; db_xref="Transfac:MA0011"; inference="nucleotide motif:Jaspar:MA0011"; note="TACTACTC(site) 0.9(prior) EPD3,TSSDB3(model)";
chr19	MotifScanner	misc_feature	47055768	47055777	641.441	+	.	label="Elk-1"; bound_moiety="Elk-1"; db_xref="Transfac:MA0028"; inference="nucleotide motif:Jaspar:MA0028"; note="CACCCGGAAA(site) 0.9(prior) EPD3,TSSDB3(model)";
chr19	MotifScanner	misc_feature	47055770	47055778	33.7568	+	.	label="SAP-1"; bound_moiety="SAP-1"; db_xref="Transfac:MA0076"; inference="nucleotide motif:Jaspar:MA0076"; note="CCCGGAAAA(site) 0.9(prior) EPD3,TSSDB3(model)";
chr19	MotifScanner	misc_feature	47055771	47055777	833.987	+	.	label="E74A"; bound_moiety="E74A"; db_xref="Transfac:MA0026"; inference="nucleotide motif:Jaspar:MA0026"; note="CCGGAAA(site) 0.9(prior) EPD3,TSSDB3(model)";
chr19	MotifScanner	misc_feature	47055779	47055790	6212.46	+	.	label="Dorsal_1"; bound_moiety="Dorsal_1"; db_xref="Transfac:MA0022"; inference="nucleotide motif:Jaspar:MA0022"; note="GGGGTTGTTCCG(site) 0.9(prior) EPD3,TSSDB3(model)";
chr19	MotifScanner	misc_feature	47055790	47055798	735.463	+	.	label="AP2alpha"; bound_moiety="AP2alpha"; db_xref="Transfac:MA0003"; inference="nucleotide motif:Jaspar:MA0003"; note="GCCGTGGGG(site) 0.9(prior) EPD3,TSSDB3(model)";
chr19	MotifScanner	misc_feature	47055810	47055829	573.768	+	.	label="Staf"; bound_moiety="Staf"; db_xref="Transfac:MA0088"; inference="nucleotide motif:Jaspar:MA0088"; note="GCCCACCCATCCTGCCCCGT(site) 0.9(prior) EPD3,TSSDB3(model)";
chr19	MotifScanner	misc_feature	47055836	47055841	1870.7	+	.	label="Yin-Yang"; bound_moiety="Yin-Yang"; db_xref="Transfac:MA0095"; inference="nucleotide motif:Jaspar:MA0095"; note="GCCATC(site) 0.9(prior) EPD3,TSSDB3(model)";
chr19	MotifScanner	misc_feature	47055840	47055850	1146.8	+	.	label="EN-1"; bound_moiety="EN-1"; db_xref="Transfac:MA0027"; inference="nucleotide motif:Jaspar:MA0027"; note="TCATAGTATTC(site) 0.9(prior) EPD3,TSSDB3(model)";
chr19	MotifScanner	misc_feature	47055875	47055894	4358.66	+	.	label="Bsap"; bound_moiety="Bsap"; db_xref="Transfac:MA0014"; inference="nucleotide motif:Jaspar:MA0014"; note="GAACGACGCAAACGAAGCCA(site) 0.9(prior) EPD3,TSSDB3(model)";
chr19	MotifScanner	misc_feature	47055881	47055898	387.627	+	.	label="Irf-2"; bound_moiety="Irf-2"; db_xref="Transfac:MA0051"; inference="nucleotide motif:Jaspar:MA0051"; note="CGCAAACGAAGCCAAGTT(site) 0.9(prior) EPD3,TSSDB3(model)";
chr19	MotifScanner	misc_feature	47055924	47055929	514.053	+	.	label="c-ETS"; bound_moiety="c-ETS"; db_xref="Transfac:MA0098"; inference="nucleotide motif:Jaspar:MA0098"; note="TATCCT(site) 0.9(prior) EPD3,TSSDB3(model)";
chr19	MotifScanner	misc_feature	47056014	47056033	84.2882	+	.	label="RREB-1"; bound_moiety="RREB-1"; db_xref="Transfac:MA0073"; inference="nucleotide motif:Jaspar:MA0073"; note="CCACCCCTCACTAGACACCC(site) 0.9(prior) EPD3,TSSDB3(model)";
chr19	MotifScanner	misc_feature	47056051	47056064	257.354	+	.	label="COUP-TF"; bound_moiety="COUP-TF"; db_xref="Transfac:MA0017"; inference="nucleotide motif:Jaspar:MA0017"; note="CGAACTTTCGCCCT(site) 0.9(prior) EPD3,TSSDB3(model)";
chr19	MotifScanner	misc_feature	47056108	47056114	121.192	+	.	label="SPI-B"; bound_moiety="SPI-B"; db_xref="Transfac:MA0081"; inference="nucleotide motif:Jaspar:MA0081"; note="TTCGGAA(site) 0.9(prior) EPD3,TSSDB3(model)";
chr19	MotifScanner	misc_feature	47056110	47056115	1990.03	+	.	label="SPI-1"; bound_moiety="SPI-1"; db_xref="Transfac:MA0080"; inference="nucleotide motif:Jaspar:MA0080"; note="CGGAAC(site) 0.9(prior) EPD3,TSSDB3(model)";
chr19	MotifScanner	misc_feature	47056149	47056159	498.544	+	.	label="p50"; bound_moiety="p50"; db_xref="Transfac:MA0105"; inference="nucleotide motif:Jaspar:MA0105"; note="GGGAAACCCCG(site) 0.9(prior) EPD3,TSSDB3(model)";
chr19	MotifScanner	misc_feature	47056149	47056158	370.758	+	.	label="NF-kappaB"; bound_moiety="NF-kappaB"; db_xref="Transfac:MA0061"; inference="nucleotide motif:Jaspar:MA0061"; note="GGGAAACCCC(site) 0.9(prior) EPD3,TSSDB3(model)";
chr19	MotifScanner	misc_feature	47056149	47056159	241.416	+	.	label="p50"; bound_moiety="p50"; db_xref="Transfac:MA0105"; inference="nucleotide motif:Jaspar:MA0105"; note="GGGAAACCCCG(site) 0.9(prior) EPD3,TSSDB3(model)";
chr19	MotifScanner	misc_feature	47056149	47056158	370.758	+	.	label="NF-kappaB"; bound_moiety="NF-kappaB"; db_xref="Transfac:MA0061"; inference="nucleotide motif:Jaspar:MA0061"; note="GGGAAACCCC(site) 0.9(prior) EPD3,TSSDB3(model)";
chr19	MotifScanner	misc_feature	47056159	47056167	605.338	+	.	label="HMG-1"; bound_moiety="HMG-1"; db_xref="Transfac:MA0044"; inference="nucleotide motif:Jaspar:MA0044"; note="GTCGTTCCC(site) 0.9(prior) EPD3,TSSDB3(model)";
chr19	MotifScanner	misc_feature	47056240	47056249	1289.14	+	.	label="Elk-1"; bound_moiety="Elk-1"; db_xref="Transfac:MA0028"; inference="nucleotide motif:Jaspar:MA0028"; note="GGGCCGGACG(site) 0.9(prior) EPD3,TSSDB3(model)";
chr19	MotifScanner	misc_feature	47056322	47056331	4296.92	+	.	label="Max"; bound_moiety="Max"; db_xref="Transfac:MA0058"; inference="nucleotide motif:Jaspar:MA0058"; note="GGCCACGTGC(site) 0.9(prior) EPD3,TSSDB3(model)";
chr19	MotifScanner	misc_feature	47056325	47056330	3169.64	+	.	label="n-MYC"; bound_moiety="n-MYC"; db_xref="Transfac:MA0104"; inference="nucleotide motif:Jaspar:MA0104"; note="CACGTG(site) 0.9(prior) EPD3,TSSDB3(model)";
chr19	MotifScanner	misc_feature	47056325	47056331	1061.31	+	.	label="USF"; bound_moiety="USF"; db_xref="Transfac:MA0093"; inference="nucleotide motif:Jaspar:MA0093"; note="CACGTGC(site) 0.9(prior) EPD3,TSSDB3(model)";
chr19	MotifScanner	misc_feature	47056325	47056330	3070.57	+	.	label="ARNT"; bound_moiety="ARNT"; db_xref="Transfac:MA0004"; inference="nucleotide motif:Jaspar:MA0004"; note="CACGTG(site) 0.9(prior) EPD3,TSSDB3(model)";
chr19	MotifScanner	misc_feature	47056325	47056330	3169.64	+	.	label="n-MYC"; bound_moiety="n-MYC"; db_xref="Transfac:MA0104"; inference="nucleotide motif:Jaspar:MA0104"; note="CACGTG(site) 0.9(prior) EPD3,TSSDB3(model)";
chr19	MotifScanner	misc_feature	47056325	47056331	1061.31	+	.	label="USF"; bound_moiety="USF"; db_xref="Transfac:MA0093"; inference="nucleotide motif:Jaspar:MA0093"; note="CACGTGC(site) 0.9(prior) EPD3,TSSDB3(model)";
chr19	MotifScanner	misc_feature	47056325	47056330	3070.57	+	.	label="ARNT"; bound_moiety="ARNT"; db_xref="Transfac:MA0004"; inference="nucleotide motif:Jaspar:MA0004"; note="CACGTG(site) 0.9(prior) EPD3,TSSDB3(model)";
chr19	MotifScanner	misc_feature	47056343	47056362	24836.8	+	.	label="p53"; bound_moiety="p53"; db_xref="Transfac:MA0106"; inference="nucleotide motif:Jaspar:MA0106"; note="CCGGACATGCCCGGTCAGCG(site) 0.9(prior) EPD3,TSSDB3(model)";
chr19	MotifScanner	misc_feature	47056365	47056380	224.98	+	.	label="SU_h"; bound_moiety="SU_h"; db_xref="Transfac:MA0085"; inference="nucleotide motif:Jaspar:MA0085"; note="GTCCGGGAACCGAGCG(site) 0.9(prior) EPD3,TSSDB3(model)";
chr19	MotifScanner	misc_feature	47056406	47056411	3864.97	+	.	label="Ahr-ARNT"; bound_moiety="Ahr-ARNT"; db_xref="Transfac:MA0006"; inference="nucleotide motif:Jaspar:MA0006"; note="TGCGTG(site) 0.9(prior) EPD3,TSSDB3(model)";
chr19	MotifScanner	misc_feature	47056441	47056450	5719.14	+	.	label="CFI-USP"; bound_moiety="CFI-USP"; db_xref="Transfac:MA0016"; inference="nucleotide motif:Jaspar:MA0016"; note="GGGGTCGCGC(site) 0.9(prior) EPD3,TSSDB3(model)";
chr19	MotifScanner	misc_feature	47056502	47056521	88.7327	+	.	label="PPARgamma"; bound_moiety="PPARgamma"; db_xref="Transfac:MA0066"; inference="nucleotide motif:Jaspar:MA0066"; note="GTGGGCGTCGGTGAGCTCCT(site) 0.9(prior) EPD3,TSSDB3(model)";
chr19	MotifScanner	misc_feature	47056614	47056623	1498	+	.	label="SP1"; bound_moiety="SP1"; db_xref="Transfac:MA0079"; inference="nucleotide motif:Jaspar:MA0079"; note="GGGGTGGGGT(site) 0.9(prior) EPD3,TSSDB3(model)";
chr19	MotifScanner	misc_feature	47056661	47056674	3861.75	+	.	label="Pax6"; bound_moiety="Pax6"; db_xref="Transfac:MA0069"; inference="nucleotide motif:Jaspar:MA0069"; note="CACATGCTTGACTT(site) 0.9(prior) EPD3,TSSDB3(model)";
chr19	MotifScanner	misc_feature	47056682	47056687	164.684	+	.	label="Snail"; bound_moiety="Snail"; db_xref="Transfac:MA0086"; inference="nucleotide motif:Jaspar:MA0086"; note="CAGATG(site) 0.9(prior) EPD3,TSSDB3(model)";
chr19	MotifScanner	misc_feature	47056712	47056723	2417.29	+	.	label="Myf"; bound_moiety="Myf"; db_xref="Transfac:MA0055"; inference="nucleotide motif:Jaspar:MA0055"; note="AACCAGCAGGAG(site) 0.9(prior) EPD3,TSSDB3(model)";
