# Supplementary material for: Targeted Resequencing and Analysis of the Diamond-Blackfan Anemia Disease Locus RPS19
Source: PLoS One. 2009 Jul 9;4(7):e6172. doi: 10.1371/journal.pone.0006172 (PMC2703794; doi:10.1371/journal.pone.0006172)
Supplement: Text S2 — Compressed archive with files used in the study for visualization in the UCSC Genome Browser (in *.gff format) (0.16 MB ZIP) [file pone.0006172.s006.zip › TFBSs.pMatch.minFP+minSUM.HUMAN.gff]

track name=pMATCH_minSUM description="Transfac Public v7.0/pMATCH (cut-off=minSUM) analysis: protein_bind"
chr19	pMatch	protein_bind	47048242	47048255	1.000	+	.	label="p300"; bound_moiety="p300"; db_xref="Transfac:M00033"; inference="nucleotide motif:Transfac:M00033"; note="tgggGGATTcactg(site) 0.972(matrix match) minSUM(cut-off)";
chr19	pMatch	protein_bind	47048244	47048262	0.890	+	.	label="Pax-2"; bound_moiety="Pax-2"; db_xref="Transfac:M00098"; inference="nucleotide motif:Transfac:M00098"; note="ggggATTCActgattaatt(site) 0.894(matrix match) minSUM(cut-off)";
chr19	pMatch	protein_bind	47048246	47048264	0.932	+	.	label="Pax-2"; bound_moiety="Pax-2"; db_xref="Transfac:M00098"; inference="nucleotide motif:Transfac:M00098"; note="ggatTCACTgattaattgc(site) 0.895(matrix match) minSUM(cut-off)";
chr19	pMatch	protein_bind	47048247	47048253	0.993	+	.	label="CdxA"; bound_moiety="CdxA"; db_xref="Transfac:M00100"; inference="nucleotide motif:Transfac:M00100"; note="GATTCac(site) 0.971(matrix match) minSUM(cut-off)";
chr19	pMatch	protein_bind	47048249	47048257	1.000	+	.	label="HOXA3"; bound_moiety="HOXA3"; db_xref="Transfac:M00395"; inference="nucleotide motif:Transfac:M00395"; note="TTCACtgat(site) 1.000(matrix match) minSUM(cut-off)";
chr19	pMatch	protein_bind	47048250	47048268	0.923	+	.	label="Pax-2"; bound_moiety="Pax-2"; db_xref="Transfac:M00098"; inference="nucleotide motif:Transfac:M00098"; note="tcacTGATTaattgcccgc(site) 0.935(matrix match) minSUM(cut-off)";
chr19	pMatch	protein_bind	47048254	47048266	0.997	+	.	label="Oct-1"; bound_moiety="Oct-1"; db_xref="Transfac:M00137"; inference="nucleotide motif:Transfac:M00137"; note="tgaTTAATtgccc(site) 0.996(matrix match) minSUM(cut-off)";
chr19	pMatch	protein_bind	47048254	47048262	0.963	+	.	label="Msx-1"; bound_moiety="Msx-1"; db_xref="Transfac:M00394"; inference="nucleotide motif:Transfac:M00394"; note="tgaTTAATt(site) 0.931(matrix match) minSUM(cut-off)";
chr19	pMatch	protein_bind	47048255	47048264	0.982	+	.	label="CDP"; bound_moiety="CDP"; db_xref="Transfac:M00104"; inference="nucleotide motif:Transfac:M00104"; note="gATTAAttgc(site) 0.986(matrix match) minSUM(cut-off)";
chr19	pMatch	protein_bind	47048255	47048264	0.972	+	.	label="v-Myb"; bound_moiety="v-Myb"; db_xref="Transfac:M00003"; inference="nucleotide motif:Transfac:M00003"; note="gatTAATTgc(site) 0.966(matrix match) minSUM(cut-off)";
chr19	pMatch	protein_bind	47048255	47048263	1.000	+	.	label="Msx-1"; bound_moiety="Msx-1"; db_xref="Transfac:M00394"; inference="nucleotide motif:Transfac:M00394"; note="gatTAATTg(site) 0.953(matrix match) minSUM(cut-off)";
chr19	pMatch	protein_bind	47048256	47048263	1.000	+	.	label="Nkx2-5"; bound_moiety="Nkx2-5"; db_xref="Transfac:M00241"; inference="nucleotide motif:Transfac:M00241"; note="atTAATTg(site) 0.977(matrix match) minSUM(cut-off)";
chr19	pMatch	protein_bind	47048257	47048265	0.987	+	.	label="HOXA3"; bound_moiety="HOXA3"; db_xref="Transfac:M00395"; inference="nucleotide motif:Transfac:M00395"; note="TTAATtgcc(site) 0.977(matrix match) minSUM(cut-off)";
chr19	pMatch	protein_bind	47048261	47048279	0.981	+	.	label="Pax-2"; bound_moiety="Pax-2"; db_xref="Transfac:M00098"; inference="nucleotide motif:Transfac:M00098"; note="ttgcCCGCTctgtgccagg(site) 0.936(matrix match) minSUM(cut-off)";
chr19	pMatch	protein_bind	47048266	47048274	0.962	+	.	label="Msx-1"; bound_moiety="Msx-1"; db_xref="Transfac:M00394"; inference="nucleotide motif:Transfac:M00394"; note="cgcTCTGTg(site) 0.967(matrix match) minSUM(cut-off)";
chr19	pMatch	protein_bind	47048268	47048286	0.914	+	.	label="Pax-2"; bound_moiety="Pax-2"; db_xref="Transfac:M00098"; inference="nucleotide motif:Transfac:M00098"; note="ctctGTGCCaggcatagac(site) 0.927(matrix match) minSUM(cut-off)";
chr19	pMatch	protein_bind	47048270	47048288	0.921	+	.	label="Pax-2"; bound_moiety="Pax-2"; db_xref="Transfac:M00098"; inference="nucleotide motif:Transfac:M00098"; note="ctgtGCCAGgcatagacag(site) 0.920(matrix match) minSUM(cut-off)";
chr19	pMatch	protein_bind	47048274	47048290	0.982	+	.	label="YY1"; bound_moiety="YY1"; db_xref="Transfac:M00059"; inference="nucleotide motif:Transfac:M00059"; note="gccaGGCATagacagtt(site) 0.972(matrix match) minSUM(cut-off)";
chr19	pMatch	protein_bind	47048280	47048298	0.972	+	.	label="Pax-2"; bound_moiety="Pax-2"; db_xref="Transfac:M00098"; inference="nucleotide motif:Transfac:M00098"; note="cataGACAGtttccagctg(site) 0.916(matrix match) minSUM(cut-off)";
chr19	pMatch	protein_bind	47048280	47048288	0.973	+	.	label="HOXA3"; bound_moiety="HOXA3"; db_xref="Transfac:M00395"; inference="nucleotide motif:Transfac:M00395"; note="CATAGacag(site) 0.963(matrix match) minSUM(cut-off)";
chr19	pMatch	protein_bind	47048280	47048296	0.998	+	.	label="YY1"; bound_moiety="YY1"; db_xref="Transfac:M00059"; inference="nucleotide motif:Transfac:M00059"; note="cataGACAGtttccagc(site) 0.976(matrix match) minSUM(cut-off)";
chr19	pMatch	protein_bind	47048282	47048290	0.984	+	.	label="HOXA3"; bound_moiety="HOXA3"; db_xref="Transfac:M00395"; inference="nucleotide motif:Transfac:M00395"; note="TAGACagtt(site) 0.982(matrix match) minSUM(cut-off)";
chr19	pMatch	protein_bind	47048284	47048302	0.980	+	.	label="Pax-2"; bound_moiety="Pax-2"; db_xref="Transfac:M00098"; inference="nucleotide motif:Transfac:M00098"; note="gacaGTTTCcagctgtcta(site) 0.963(matrix match) minSUM(cut-off)";
chr19	pMatch	protein_bind	47048286	47048304	0.963	+	.	label="Pax-2"; bound_moiety="Pax-2"; db_xref="Transfac:M00098"; inference="nucleotide motif:Transfac:M00098"; note="cagtTTCCAgctgtctaga(site) 0.919(matrix match) minSUM(cut-off)";
chr19	pMatch	protein_bind	47048286	47048299	1.000	+	.	label="C/EBPbeta"; bound_moiety="C/EBPbeta"; db_xref="Transfac:M00117"; inference="nucleotide motif:Transfac:M00117"; note="cagTTTCCagctgt(site) 0.984(matrix match) minSUM(cut-off)";
chr19	pMatch	protein_bind	47048288	47048294	0.968	+	.	label="CdxA"; bound_moiety="CdxA"; db_xref="Transfac:M00100"; inference="nucleotide motif:Transfac:M00100"; note="GTTTCca(site) 0.971(matrix match) minSUM(cut-off)";
chr19	pMatch	protein_bind	47048290	47048298	0.917	+	.	label="Msx-1"; bound_moiety="Msx-1"; db_xref="Transfac:M00394"; inference="nucleotide motif:Transfac:M00394"; note="ttcCAGCTg(site) 0.943(matrix match) minSUM(cut-off)";
chr19	pMatch	protein_bind	47048291	47048299	1.000	+	.	label="HOXA3"; bound_moiety="HOXA3"; db_xref="Transfac:M00395"; inference="nucleotide motif:Transfac:M00395"; note="TCCAGctgt(site) 0.953(matrix match) minSUM(cut-off)";
chr19	pMatch	protein_bind	47048292	47048300	0.973	+	.	label="HOXA3"; bound_moiety="HOXA3"; db_xref="Transfac:M00395"; inference="nucleotide motif:Transfac:M00395"; note="CCAGCtgtc(site) 0.951(matrix match) minSUM(cut-off)";
chr19	pMatch	protein_bind	47048294	47048312	0.849	+	.	label="Pax-2"; bound_moiety="Pax-2"; db_xref="Transfac:M00098"; inference="nucleotide motif:Transfac:M00098"; note="agctGTCTAgaggggctac(site) 0.906(matrix match) minSUM(cut-off)";
chr19	pMatch	protein_bind	47048298	47048312	0.817	+	.	label="Evi-1"; bound_moiety="Evi-1"; db_xref="Transfac:M00081"; inference="nucleotide motif:Transfac:M00081"; note="gtctagaggGGCTAc(site) 0.865(matrix match) minSUM(cut-off)";
chr19	pMatch	protein_bind	47048299	47048311	1.000	+	.	label="MZF1"; bound_moiety="MZF1"; db_xref="Transfac:M00084"; inference="nucleotide motif:Transfac:M00084"; note="tctagAGGGGcta(site) 0.967(matrix match) minSUM(cut-off)";
chr19	pMatch	protein_bind	47048301	47048309	0.984	+	.	label="HOXA3"; bound_moiety="HOXA3"; db_xref="Transfac:M00395"; inference="nucleotide motif:Transfac:M00395"; note="TAGAGgggc(site) 0.941(matrix match) minSUM(cut-off)";
chr19	pMatch	protein_bind	47048310	47048324	0.782	+	.	label="Evi-1"; bound_moiety="Evi-1"; db_xref="Transfac:M00081"; inference="nucleotide motif:Transfac:M00081"; note="tacaaatcgAAATGc(site) 0.841(matrix match) minSUM(cut-off)";
chr19	pMatch	protein_bind	47048315	47048323	0.943	+	.	label="Msx-1"; bound_moiety="Msx-1"; db_xref="Transfac:M00394"; inference="nucleotide motif:Transfac:M00394"; note="atcGAAATg(site) 0.961(matrix match) minSUM(cut-off)";
chr19	pMatch	protein_bind	47048322	47048340	0.845	+	.	label="Pax-2"; bound_moiety="Pax-2"; db_xref="Transfac:M00098"; inference="nucleotide motif:Transfac:M00098"; note="tgccTACAGggctgagcag(site) 0.893(matrix match) minSUM(cut-off)";
chr19	pMatch	protein_bind	47048324	47048332	0.973	+	.	label="HOXA3"; bound_moiety="HOXA3"; db_xref="Transfac:M00395"; inference="nucleotide motif:Transfac:M00395"; note="CCTACaggg(site) 0.979(matrix match) minSUM(cut-off)";
chr19	pMatch	protein_bind	47048326	47048334	0.984	+	.	label="HOXA3"; bound_moiety="HOXA3"; db_xref="Transfac:M00395"; inference="nucleotide motif:Transfac:M00395"; note="TACAGggct(site) 0.951(matrix match) minSUM(cut-off)";
chr19	pMatch	protein_bind	47048329	47048338	1.000	+	.	label="Sp1"; bound_moiety="Sp1"; db_xref="Transfac:M00008"; inference="nucleotide motif:Transfac:M00008"; note="agGGCTGagc(site) 0.944(matrix match) minSUM(cut-off)";
chr19	pMatch	protein_bind	47048332	47048344	0.988	+	.	label="C/EBP"; bound_moiety="C/EBP"; db_xref="Transfac:M00159"; inference="nucleotide motif:Transfac:M00159"; note="gcTGAGCagatca(site) 0.975(matrix match) minSUM(cut-off)";
chr19	pMatch	protein_bind	47048335	47048349	0.861	+	.	label="Evi-1"; bound_moiety="Evi-1"; db_xref="Transfac:M00081"; inference="nucleotide motif:Transfac:M00081"; note="gagcagatcAAATAa(site) 0.882(matrix match) minSUM(cut-off)";
chr19	pMatch	protein_bind	47048336	47048344	0.948	+	.	label="Pbx-1"; bound_moiety="Pbx-1"; db_xref="Transfac:M00096"; inference="nucleotide motif:Transfac:M00096"; note="agcAGATCa(site) 0.942(matrix match) minSUM(cut-off)";
chr19	pMatch	protein_bind	47048336	47048354	0.971	+	.	label="Pax-2"; bound_moiety="Pax-2"; db_xref="Transfac:M00098"; inference="nucleotide motif:Transfac:M00098"; note="agcaGATCAaataaatgag(site) 0.909(matrix match) minSUM(cut-off)";
chr19	pMatch	protein_bind	47048337	47048355	0.955	+	.	label="Pax-2"; bound_moiety="Pax-2"; db_xref="Transfac:M00098"; inference="nucleotide motif:Transfac:M00098"; note="gcagATCAAataaatgagt(site) 0.908(matrix match) minSUM(cut-off)";
chr19	pMatch	protein_bind	47048340	47048349	0.984	+	.	label="v-Myb"; bound_moiety="v-Myb"; db_xref="Transfac:M00003"; inference="nucleotide motif:Transfac:M00003"; note="gatCAAATaa(site) 0.980(matrix match) minSUM(cut-off)";
chr19	pMatch	protein_bind	47048340	47048349	1.000	+	.	label="CDP"; bound_moiety="CDP"; db_xref="Transfac:M00104"; inference="nucleotide motif:Transfac:M00104"; note="gATCAAataa(site) 0.971(matrix match) minSUM(cut-off)";
chr19	pMatch	protein_bind	47048341	47048355	1.000	+	.	label="Tst-1"; bound_moiety="Tst-1"; db_xref="Transfac:M00133"; inference="nucleotide motif:Transfac:M00133"; note="atcaAATAAatgagt(site) 0.931(matrix match) minSUM(cut-off)";
chr19	pMatch	protein_bind	47048342	47048350	0.948	+	.	label="Pbx-1"; bound_moiety="Pbx-1"; db_xref="Transfac:M00096"; inference="nucleotide motif:Transfac:M00096"; note="tcaAATAAa(site) 0.932(matrix match) minSUM(cut-off)";
chr19	pMatch	protein_bind	47048343	47048355	1.000	+	.	label="Oct-1"; bound_moiety="Oct-1"; db_xref="Transfac:M00137"; inference="nucleotide motif:Transfac:M00137"; note="caaATAAAtgagt(site) 0.992(matrix match) minSUM(cut-off)";
chr19	pMatch	protein_bind	47048343	47048361	0.921	+	.	label="Pax-2"; bound_moiety="Pax-2"; db_xref="Transfac:M00098"; inference="nucleotide motif:Transfac:M00098"; note="caaaTAAATgagtaaagaa(site) 0.909(matrix match) minSUM(cut-off)";
chr19	pMatch	protein_bind	47048344	47048367	0.820	+	.	label="COMP1"; bound_moiety="COMP1"; db_xref="Transfac:M00057"; inference="nucleotide motif:Transfac:M00057"; note="aaataaATGAGtaaagaaggccag(site) 0.843(matrix match) minSUM(cut-off)";
chr19	pMatch	protein_bind	47048344	47048352	0.996	+	.	label="Msx-1"; bound_moiety="Msx-1"; db_xref="Transfac:M00394"; inference="nucleotide motif:Transfac:M00394"; note="aaaTAAATg(site) 0.954(matrix match) minSUM(cut-off)";
chr19	pMatch	protein_bind	47048346	47048364	1.000	+	.	label="Pax-2"; bound_moiety="Pax-2"; db_xref="Transfac:M00098"; inference="nucleotide motif:Transfac:M00098"; note="ataaATGAGtaaagaaggc(site) 0.891(matrix match) minSUM(cut-off)";
chr19	pMatch	protein_bind	47048346	47048354	0.973	+	.	label="HOXA3"; bound_moiety="HOXA3"; db_xref="Transfac:M00395"; inference="nucleotide motif:Transfac:M00395"; note="ATAAAtgag(site) 0.979(matrix match) minSUM(cut-off)";
chr19	pMatch	protein_bind	47048347	47048355	0.970	+	.	label="HOXA3"; bound_moiety="HOXA3"; db_xref="Transfac:M00395"; inference="nucleotide motif:Transfac:M00395"; note="TAAATgagt(site) 0.943(matrix match) minSUM(cut-off)";
chr19	pMatch	protein_bind	47048348	47048356	0.989	+	.	label="Msx-1"; bound_moiety="Msx-1"; db_xref="Transfac:M00394"; inference="nucleotide motif:Transfac:M00394"; note="aaaTGAGTa(site) 0.949(matrix match) minSUM(cut-off)";
chr19	pMatch	protein_bind	47048349	47048361	0.996	+	.	label="C/EBP"; bound_moiety="C/EBP"; db_xref="Transfac:M00159"; inference="nucleotide motif:Transfac:M00159"; note="aaTGAGTaaagaa(site) 0.975(matrix match) minSUM(cut-off)";
chr19	pMatch	protein_bind	47048350	47048358	1.000	+	.	label="HOXA3"; bound_moiety="HOXA3"; db_xref="Transfac:M00395"; inference="nucleotide motif:Transfac:M00395"; note="ATGAGtaaa(site) 0.975(matrix match) minSUM(cut-off)";
chr19	pMatch	protein_bind	47048351	47048363	1.000	+	.	label="Oct-1"; bound_moiety="Oct-1"; db_xref="Transfac:M00137"; inference="nucleotide motif:Transfac:M00137"; note="tgaGTAAAgaagg(site) 0.997(matrix match) minSUM(cut-off)";
chr19	pMatch	protein_bind	47048352	47048360	0.996	+	.	label="Msx-1"; bound_moiety="Msx-1"; db_xref="Transfac:M00394"; inference="nucleotide motif:Transfac:M00394"; note="gagTAAAGa(site) 0.953(matrix match) minSUM(cut-off)";
chr19	pMatch	protein_bind	47048354	47048360	0.996	+	.	label="En-1"; bound_moiety="En-1"; db_xref="Transfac:M00396"; inference="nucleotide motif:Transfac:M00396"; note="GTAAAga(site) 0.982(matrix match) minSUM(cut-off)";
chr19	pMatch	protein_bind	47048355	47048363	0.984	+	.	label="HOXA3"; bound_moiety="HOXA3"; db_xref="Transfac:M00395"; inference="nucleotide motif:Transfac:M00395"; note="TAAAGaagg(site) 0.954(matrix match) minSUM(cut-off)";
chr19	pMatch	protein_bind	47048356	47048362	1.000	+	.	label="SRY"; bound_moiety="SRY"; db_xref="Transfac:M00148"; inference="nucleotide motif:Transfac:M00148"; note="AAAGAag(site) 0.976(matrix match) minSUM(cut-off)";
chr19	pMatch	protein_bind	47048357	47048371	0.852	+	.	label="Evi-1"; bound_moiety="Evi-1"; db_xref="Transfac:M00081"; inference="nucleotide motif:Transfac:M00081"; note="aagaaggccAGATGg(site) 0.838(matrix match) minSUM(cut-off)";
chr19	pMatch	protein_bind	47048362	47048370	0.925	+	.	label="Msx-1"; bound_moiety="Msx-1"; db_xref="Transfac:M00394"; inference="nucleotide motif:Transfac:M00394"; note="ggcCAGATg(site) 0.938(matrix match) minSUM(cut-off)";
chr19	pMatch	protein_bind	47048364	47048372	1.000	+	.	label="HOXA3"; bound_moiety="HOXA3"; db_xref="Transfac:M00395"; inference="nucleotide motif:Transfac:M00395"; note="CCAGAtgga(site) 0.987(matrix match) minSUM(cut-off)";
chr19	pMatch	protein_bind	47048369	47048377	1.000	+	.	label="HOXA3"; bound_moiety="HOXA3"; db_xref="Transfac:M00395"; inference="nucleotide motif:Transfac:M00395"; note="TGGACcctg(site) 0.960(matrix match) minSUM(cut-off)";
chr19	pMatch	protein_bind	47048372	47048395	0.786	+	.	label="COMP1"; bound_moiety="COMP1"; db_xref="Transfac:M00057"; inference="nucleotide motif:Transfac:M00057"; note="accctgGCAAActgagaatggatg(site) 0.831(matrix match) minSUM(cut-off)";
chr19	pMatch	protein_bind	47048377	47048385	0.936	+	.	label="Msx-1"; bound_moiety="Msx-1"; db_xref="Transfac:M00394"; inference="nucleotide motif:Transfac:M00394"; note="ggcAAACTg(site) 0.946(matrix match) minSUM(cut-off)";
chr19	pMatch	protein_bind	47048378	47048387	1.000	+	.	label="v-Myb"; bound_moiety="v-Myb"; db_xref="Transfac:M00003"; inference="nucleotide motif:Transfac:M00003"; note="gcaAACTGag(site) 0.991(matrix match) minSUM(cut-off)";
chr19	pMatch	protein_bind	47048380	47048386	1.000	+	.	label="SRY"; bound_moiety="SRY"; db_xref="Transfac:M00148"; inference="nucleotide motif:Transfac:M00148"; note="AAACTga(site) 0.997(matrix match) minSUM(cut-off)";
chr19	pMatch	protein_bind	47048382	47048396	0.817	+	.	label="Evi-1"; bound_moiety="Evi-1"; db_xref="Transfac:M00081"; inference="nucleotide motif:Transfac:M00081"; note="actgagaatGGATGc(site) 0.825(matrix match) minSUM(cut-off)";
chr19	pMatch	protein_bind	47048395	47048408	0.997	+	.	label="C/EBPalpha"; bound_moiety="C/EBPalpha"; db_xref="Transfac:M00116"; inference="nucleotide motif:Transfac:M00116"; note="gcCTTGCctaagga(site) 0.994(matrix match) minSUM(cut-off)";
chr19	pMatch	protein_bind	47048395	47048408	0.999	+	.	label="C/EBPbeta"; bound_moiety="C/EBPbeta"; db_xref="Transfac:M00117"; inference="nucleotide motif:Transfac:M00117"; note="gccTTGCCtaagga(site) 0.980(matrix match) minSUM(cut-off)";
chr19	pMatch	protein_bind	47048400	47048408	0.989	+	.	label="Msx-1"; bound_moiety="Msx-1"; db_xref="Transfac:M00394"; inference="nucleotide motif:Transfac:M00394"; note="gccTAAGGa(site) 0.978(matrix match) minSUM(cut-off)";
chr19	pMatch	protein_bind	47048401	47048409	0.984	+	.	label="HOXA3"; bound_moiety="HOXA3"; db_xref="Transfac:M00395"; inference="nucleotide motif:Transfac:M00395"; note="CCTAAggag(site) 0.987(matrix match) minSUM(cut-off)";
chr19	pMatch	protein_bind	47048404	47048410	1.000	+	.	label="SRY"; bound_moiety="SRY"; db_xref="Transfac:M00148"; inference="nucleotide motif:Transfac:M00148"; note="AAGGAgc(site) 0.975(matrix match) minSUM(cut-off)";
chr19	pMatch	protein_bind	47048406	47048424	0.921	+	.	label="Pax-2"; bound_moiety="Pax-2"; db_xref="Transfac:M00098"; inference="nucleotide motif:Transfac:M00098"; note="ggagCAGCCtccttttggc(site) 0.895(matrix match) minSUM(cut-off)";
chr19	pMatch	protein_bind	47048408	47048416	1.000	+	.	label="HOXA3"; bound_moiety="HOXA3"; db_xref="Transfac:M00395"; inference="nucleotide motif:Transfac:M00395"; note="AGCAGcctc(site) 0.947(matrix match) minSUM(cut-off)";
chr19	pMatch	protein_bind	47048409	47048427	0.924	+	.	label="Pax-2"; bound_moiety="Pax-2"; db_xref="Transfac:M00098"; inference="nucleotide motif:Transfac:M00098"; note="gcagCCTCCttttggccct(site) 0.922(matrix match) minSUM(cut-off)";
chr19	pMatch	protein_bind	47048416	47048424	1.000	+	.	label="HOXA3"; bound_moiety="HOXA3"; db_xref="Transfac:M00395"; inference="nucleotide motif:Transfac:M00395"; note="CCTTTtggc(site) 0.958(matrix match) minSUM(cut-off)";
chr19	pMatch	protein_bind	47048417	47048423	0.979	+	.	label="CdxA"; bound_moiety="CdxA"; db_xref="Transfac:M00100"; inference="nucleotide motif:Transfac:M00100"; note="CTTTTgg(site) 0.973(matrix match) minSUM(cut-off)";
chr19	pMatch	protein_bind	47048424	47048440	1.000	+	.	label="YY1"; bound_moiety="YY1"; db_xref="Transfac:M00059"; inference="nucleotide motif:Transfac:M00059"; note="ccctAGCAGattactgc(site) 0.971(matrix match) minSUM(cut-off)";
chr19	pMatch	protein_bind	47048428	47048436	0.964	+	.	label="Pbx-1"; bound_moiety="Pbx-1"; db_xref="Transfac:M00096"; inference="nucleotide motif:Transfac:M00096"; note="agcAGATTa(site) 0.954(matrix match) minSUM(cut-off)";
chr19	pMatch	protein_bind	47048428	47048446	0.989	+	.	label="Pax-2"; bound_moiety="Pax-2"; db_xref="Transfac:M00098"; inference="nucleotide motif:Transfac:M00098"; note="agcaGATTActgccaggcg(site) 0.941(matrix match) minSUM(cut-off)";
chr19	pMatch	protein_bind	47048428	47048436	1.000	+	.	label="HOXA3"; bound_moiety="HOXA3"; db_xref="Transfac:M00395"; inference="nucleotide motif:Transfac:M00395"; note="AGCAGatta(site) 0.975(matrix match) minSUM(cut-off)";
chr19	pMatch	protein_bind	47048431	47048439	0.936	+	.	label="Msx-1"; bound_moiety="Msx-1"; db_xref="Transfac:M00394"; inference="nucleotide motif:Transfac:M00394"; note="agaTTACTg(site) 0.949(matrix match) minSUM(cut-off)";
chr19	pMatch	protein_bind	47048435	47048453	0.921	+	.	label="Pax-2"; bound_moiety="Pax-2"; db_xref="Transfac:M00098"; inference="nucleotide motif:Transfac:M00098"; note="tactGCCAGgcgggaatgt(site) 0.935(matrix match) minSUM(cut-off)";
chr19	pMatch	protein_bind	47048441	47048459	0.935	+	.	label="Pax-2"; bound_moiety="Pax-2"; db_xref="Transfac:M00098"; inference="nucleotide motif:Transfac:M00098"; note="caggCGGGAatgtggactc(site) 0.909(matrix match) minSUM(cut-off)";
chr19	pMatch	protein_bind	47048441	47048450	1.000	+	.	label="Sp1"; bound_moiety="Sp1"; db_xref="Transfac:M00008"; inference="nucleotide motif:Transfac:M00008"; note="caGGCGGgaa(site) 0.966(matrix match) minSUM(cut-off)";
chr19	pMatch	protein_bind	47048445	47048453	1.000	+	.	label="HOXA3"; bound_moiety="HOXA3"; db_xref="Transfac:M00395"; inference="nucleotide motif:Transfac:M00395"; note="CGGGAatgt(site) 0.945(matrix match) minSUM(cut-off)";
chr19	pMatch	protein_bind	47048446	47048454	0.992	+	.	label="Msx-1"; bound_moiety="Msx-1"; db_xref="Transfac:M00394"; inference="nucleotide motif:Transfac:M00394"; note="gggAATGTg(site) 0.955(matrix match) minSUM(cut-off)";
chr19	pMatch	protein_bind	47048449	47048461	1.000	+	.	label="C/EBP"; bound_moiety="C/EBP"; db_xref="Transfac:M00159"; inference="nucleotide motif:Transfac:M00159"; note="aaTGTGGactcag(site) 0.978(matrix match) minSUM(cut-off)";
chr19	pMatch	protein_bind	47048453	47048461	0.967	+	.	label="HOXA3"; bound_moiety="HOXA3"; db_xref="Transfac:M00395"; inference="nucleotide motif:Transfac:M00395"; note="TGGACtcag(site) 0.958(matrix match) minSUM(cut-off)";
chr19	pMatch	protein_bind	47048453	47048471	0.941	+	.	label="Pax-2"; bound_moiety="Pax-2"; db_xref="Transfac:M00098"; inference="nucleotide motif:Transfac:M00098"; note="tggaCTCAGtgttgctcca(site) 0.909(matrix match) minSUM(cut-off)";
chr19	pMatch	protein_bind	47048456	47048470	0.842	+	.	label="Evi-1"; bound_moiety="Evi-1"; db_xref="Transfac:M00081"; inference="nucleotide motif:Transfac:M00081"; note="actcagtgtTGCTCc(site) 0.845(matrix match) minSUM(cut-off)";
chr19	pMatch	protein_bind	47048461	47048474	1.000	+	.	label="C/EBPbeta"; bound_moiety="C/EBPbeta"; db_xref="Transfac:M00117"; inference="nucleotide motif:Transfac:M00117"; note="gtgTTGCTccatct(site) 0.992(matrix match) minSUM(cut-off)";
chr19	pMatch	protein_bind	47048461	47048474	1.000	+	.	label="C/EBPalpha"; bound_moiety="C/EBPalpha"; db_xref="Transfac:M00116"; inference="nucleotide motif:Transfac:M00116"; note="gtGTTGCtccatct(site) 0.992(matrix match) minSUM(cut-off)";
chr19	pMatch	protein_bind	47048461	47048467	1.000	+	.	label="En-1"; bound_moiety="En-1"; db_xref="Transfac:M00396"; inference="nucleotide motif:Transfac:M00396"; note="GTGTTgc(site) 1.000(matrix match) minSUM(cut-off)";
chr19	pMatch	protein_bind	47048464	47048480	1.000	+	.	label="YY1"; bound_moiety="YY1"; db_xref="Transfac:M00059"; inference="nucleotide motif:Transfac:M00059"; note="ttgcTCCATcttctgat(site) 0.984(matrix match) minSUM(cut-off)";
chr19	pMatch	protein_bind	47048464	47048476	0.980	+	.	site="tTGCTCcatcttc"; bound_moiety="Zid1"; note="0.972(matrix match) minSUM(cut-off)";id="M00085-V$ZID_01";
chr19	pMatch	protein_bind	47048465	47048483	0.974	+	.	label="Pax-2"; bound_moiety="Pax-2"; db_xref="Transfac:M00098"; inference="nucleotide motif:Transfac:M00098"; note="tgctCCATCttctgatttt(site) 0.891(matrix match) minSUM(cut-off)";
chr19	pMatch	protein_bind	47048468	47048476	0.987	+	.	label="HOXA3"; bound_moiety="HOXA3"; db_xref="Transfac:M00395"; inference="nucleotide motif:Transfac:M00395"; note="TCCATcttc(site) 0.959(matrix match) minSUM(cut-off)";
chr19	pMatch	protein_bind	47048471	47048489	0.896	+	.	label="Pax-2"; bound_moiety="Pax-2"; db_xref="Transfac:M00098"; inference="nucleotide motif:Transfac:M00098"; note="atctTCTGAttttttaaga(site) 0.907(matrix match) minSUM(cut-off)";
chr19	pMatch	protein_bind	47048474	47048482	1.000	+	.	label="Msx-1"; bound_moiety="Msx-1"; db_xref="Transfac:M00394"; inference="nucleotide motif:Transfac:M00394"; note="ttcTGATTt(site) 0.971(matrix match) minSUM(cut-off)";
chr19	pMatch	protein_bind	47048482	47048488	1.000	+	.	label="CdxA"; bound_moiety="CdxA"; db_xref="Transfac:M00100"; inference="nucleotide motif:Transfac:M00100"; note="TTTTAag(site) 0.975(matrix match) minSUM(cut-off)";
chr19	pMatch	protein_bind	47048483	47048501	0.896	+	.	label="Pax-2"; bound_moiety="Pax-2"; db_xref="Transfac:M00098"; inference="nucleotide motif:Transfac:M00098"; note="tttaAGAGAaactggaaaa(site) 0.891(matrix match) minSUM(cut-off)";
chr19	pMatch	protein_bind	47048483	47048489	1.000	+	.	label="CdxA"; bound_moiety="CdxA"; db_xref="Transfac:M00100"; inference="nucleotide motif:Transfac:M00100"; note="TTTAAga(site) 0.976(matrix match) minSUM(cut-off)";
chr19	pMatch	protein_bind	47048489	47048498	1.000	+	.	label="v-Myb"; bound_moiety="v-Myb"; db_xref="Transfac:M00003"; inference="nucleotide motif:Transfac:M00003"; note="agaAACTGga(site) 0.978(matrix match) minSUM(cut-off)";
chr19	pMatch	protein_bind	47048491	47048497	0.987	+	.	label="En-1"; bound_moiety="En-1"; db_xref="Transfac:M00396"; inference="nucleotide motif:Transfac:M00396"; note="AAACTgg(site) 0.988(matrix match) minSUM(cut-off)";
chr19	pMatch	protein_bind	47048497	47048506	1.000	+	.	label="v-Myb"; bound_moiety="v-Myb"; db_xref="Transfac:M00003"; inference="nucleotide motif:Transfac:M00003"; note="gaaAACTAga(site) 0.966(matrix match) minSUM(cut-off)";
chr19	pMatch	protein_bind	47048501	47048509	0.947	+	.	label="Pbx-1"; bound_moiety="Pbx-1"; db_xref="Transfac:M00096"; inference="nucleotide motif:Transfac:M00096"; note="actAGATTt(site) 0.931(matrix match) minSUM(cut-off)";
chr19	pMatch	protein_bind	47048502	47048516	1.000	+	.	label="Tst-1"; bound_moiety="Tst-1"; db_xref="Transfac:M00133"; inference="nucleotide motif:Transfac:M00133"; note="ctagATTTCcatgta(site) 0.932(matrix match) minSUM(cut-off)";
chr19	pMatch	protein_bind	47048502	47048510	0.967	+	.	label="HOXA3"; bound_moiety="HOXA3"; db_xref="Transfac:M00395"; inference="nucleotide motif:Transfac:M00395"; note="CTAGAtttc(site) 0.941(matrix match) minSUM(cut-off)";
chr19	pMatch	protein_bind	47048503	47048511	0.970	+	.	label="HOXA3"; bound_moiety="HOXA3"; db_xref="Transfac:M00395"; inference="nucleotide motif:Transfac:M00395"; note="TAGATttcc(site) 0.959(matrix match) minSUM(cut-off)";
chr19	pMatch	protein_bind	47048503	47048521	0.958	+	.	label="Pax-2"; bound_moiety="Pax-2"; db_xref="Transfac:M00098"; inference="nucleotide motif:Transfac:M00098"; note="tagaTTTCCatgtaaaaca(site) 0.920(matrix match) minSUM(cut-off)";
chr19	pMatch	protein_bind	47048505	47048518	0.983	+	.	label="C/EBPbeta"; bound_moiety="C/EBPbeta"; db_xref="Transfac:M00117"; inference="nucleotide motif:Transfac:M00117"; note="gatTTCCAtgtaaa(site) 0.983(matrix match) minSUM(cut-off)";
chr19	pMatch	protein_bind	47048505	47048521	0.998	+	.	label="YY1"; bound_moiety="YY1"; db_xref="Transfac:M00059"; inference="nucleotide motif:Transfac:M00059"; note="gattTCCATgtaaaaca(site) 0.994(matrix match) minSUM(cut-off)";
chr19	pMatch	protein_bind	47048506	47048512	1.000	+	.	label="CdxA"; bound_moiety="CdxA"; db_xref="Transfac:M00100"; inference="nucleotide motif:Transfac:M00100"; note="ATTTCca(site) 1.000(matrix match) minSUM(cut-off)";
chr19	pMatch	protein_bind	47048506	47048514	0.929	+	.	label="Msx-1"; bound_moiety="Msx-1"; db_xref="Transfac:M00394"; inference="nucleotide motif:Transfac:M00394"; note="attTCCATg(site) 0.952(matrix match) minSUM(cut-off)";
chr19	pMatch	protein_bind	47048508	47048522	0.782	+	.	label="Evi-1"; bound_moiety="Evi-1"; db_xref="Transfac:M00081"; inference="nucleotide motif:Transfac:M00081"; note="ttccatgtaAAACAt(site) 0.825(matrix match) minSUM(cut-off)";
chr19	pMatch	protein_bind	47048511	47048523	0.996	+	.	label="Oct-1"; bound_moiety="Oct-1"; db_xref="Transfac:M00137"; inference="nucleotide motif:Transfac:M00137"; note="catGTAAAacatc(site) 0.993(matrix match) minSUM(cut-off)";
chr19	pMatch	protein_bind	47048514	47048530	0.998	+	.	label="YY1"; bound_moiety="YY1"; db_xref="Transfac:M00059"; inference="nucleotide motif:Transfac:M00059"; note="gtaaAACATcttaattt(site) 0.975(matrix match) minSUM(cut-off)";
chr19	pMatch	protein_bind	47048514	47048520	0.996	+	.	label="En-1"; bound_moiety="En-1"; db_xref="Transfac:M00396"; inference="nucleotide motif:Transfac:M00396"; note="GTAAAac(site) 0.996(matrix match) minSUM(cut-off)";
chr19	pMatch	protein_bind	47048516	47048524	0.984	+	.	label="HOXA3"; bound_moiety="HOXA3"; db_xref="Transfac:M00395"; inference="nucleotide motif:Transfac:M00395"; note="AAAACatct(site) 0.945(matrix match) minSUM(cut-off)";
chr19	pMatch	protein_bind	47048517	47048523	1.000	+	.	label="SRY"; bound_moiety="SRY"; db_xref="Transfac:M00148"; inference="nucleotide motif:Transfac:M00148"; note="AAACAtc(site) 1.000(matrix match) minSUM(cut-off)";
chr19	pMatch	protein_bind	47048518	47048526	0.964	+	.	label="Pbx-1"; bound_moiety="Pbx-1"; db_xref="Transfac:M00096"; inference="nucleotide motif:Transfac:M00096"; note="aacATCTTa(site) 0.960(matrix match) minSUM(cut-off)";
chr19	pMatch	protein_bind	47048518	47048536	0.878	+	.	label="Pax-2"; bound_moiety="Pax-2"; db_xref="Transfac:M00098"; inference="nucleotide motif:Transfac:M00098"; note="aacaTCTTAattttcaaat(site) 0.906(matrix match) minSUM(cut-off)";
chr19	pMatch	protein_bind	47048521	47048533	0.997	+	.	label="Oct-1"; bound_moiety="Oct-1"; db_xref="Transfac:M00137"; inference="nucleotide motif:Transfac:M00137"; note="atcTTAATtttca(site) 0.996(matrix match) minSUM(cut-off)";
chr19	pMatch	protein_bind	47048521	47048529	0.963	+	.	label="Msx-1"; bound_moiety="Msx-1"; db_xref="Transfac:M00394"; inference="nucleotide motif:Transfac:M00394"; note="atcTTAATt(site) 0.946(matrix match) minSUM(cut-off)";
chr19	pMatch	protein_bind	47048522	47048536	0.796	+	.	label="Evi-1"; bound_moiety="Evi-1"; db_xref="Transfac:M00081"; inference="nucleotide motif:Transfac:M00081"; note="tcttaatttTCAAAt(site) 0.846(matrix match) minSUM(cut-off)";
chr19	pMatch	protein_bind	47048523	47048541	0.896	+	.	label="Pax-2"; bound_moiety="Pax-2"; db_xref="Transfac:M00098"; inference="nucleotide motif:Transfac:M00098"; note="cttaATTTTcaaatgttgg(site) 0.892(matrix match) minSUM(cut-off)";
chr19	pMatch	protein_bind	47048523	47048531	0.984	+	.	label="HOXA3"; bound_moiety="HOXA3"; db_xref="Transfac:M00395"; inference="nucleotide motif:Transfac:M00395"; note="CTTAAtttt(site) 0.941(matrix match) minSUM(cut-off)";
chr19	pMatch	protein_bind	47048524	47048530	0.979	+	.	label="CdxA"; bound_moiety="CdxA"; db_xref="Transfac:M00100"; inference="nucleotide motif:Transfac:M00100"; note="TTAATtt(site) 0.972(matrix match) minSUM(cut-off)";
chr19	pMatch	protein_bind	47048526	47048544	0.958	+	.	label="Pax-2"; bound_moiety="Pax-2"; db_xref="Transfac:M00098"; inference="nucleotide motif:Transfac:M00098"; note="aattTTCAAatgttggctc(site) 0.900(matrix match) minSUM(cut-off)";
chr19	pMatch	protein_bind	47048526	47048539	1.000	+	.	label="C/EBPalpha"; bound_moiety="C/EBPalpha"; db_xref="Transfac:M00116"; inference="nucleotide motif:Transfac:M00116"; note="aaTTTTCaaatgtt(site) 0.997(matrix match) minSUM(cut-off)";
chr19	pMatch	protein_bind	47048527	47048533	0.986	+	.	label="CdxA"; bound_moiety="CdxA"; db_xref="Transfac:M00100"; inference="nucleotide motif:Transfac:M00100"; note="ATTTTca(site) 0.987(matrix match) minSUM(cut-off)";
chr19	pMatch	protein_bind	47048529	47048537	0.943	+	.	label="Msx-1"; bound_moiety="Msx-1"; db_xref="Transfac:M00394"; inference="nucleotide motif:Transfac:M00394"; note="tttCAAATg(site) 0.954(matrix match) minSUM(cut-off)";
chr19	pMatch	protein_bind	47048533	47048551	0.974	+	.	label="Pax-2"; bound_moiety="Pax-2"; db_xref="Transfac:M00098"; inference="nucleotide motif:Transfac:M00098"; note="aaatGTTGGctcagttttc(site) 0.913(matrix match) minSUM(cut-off)";
chr19	pMatch	protein_bind	47048534	47048540	0.986	+	.	label="CdxA"; bound_moiety="CdxA"; db_xref="Transfac:M00100"; inference="nucleotide motif:Transfac:M00100"; note="AATGTtg(site) 0.988(matrix match) minSUM(cut-off)";
chr19	pMatch	protein_bind	47048540	47048548	0.989	+	.	label="Msx-1"; bound_moiety="Msx-1"; db_xref="Transfac:M00394"; inference="nucleotide motif:Transfac:M00394"; note="ggcTCAGTt(site) 0.953(matrix match) minSUM(cut-off)";
chr19	pMatch	protein_bind	47048540	47048558	0.912	+	.	label="Pax-2"; bound_moiety="Pax-2"; db_xref="Transfac:M00098"; inference="nucleotide motif:Transfac:M00098"; note="ggctCAGTTttcttcttta(site) 0.898(matrix match) minSUM(cut-off)";
chr19	pMatch	protein_bind	47048541	47048555	0.796	+	.	label="Evi-1"; bound_moiety="Evi-1"; db_xref="Transfac:M00081"; inference="nucleotide motif:Transfac:M00081"; note="gctcagtttTCTTCt(site) 0.857(matrix match) minSUM(cut-off)";
chr19	pMatch	protein_bind	47048542	47048560	0.989	+	.	label="Pax-2"; bound_moiety="Pax-2"; db_xref="Transfac:M00098"; inference="nucleotide motif:Transfac:M00098"; note="ctcaGTTTTcttctttaaa(site) 0.941(matrix match) minSUM(cut-off)";
chr19	pMatch	protein_bind	47048544	47048556	0.994	+	.	label="CHOP:C/EBPalpha"; bound_moiety="CHOP:C/EBPalpha"; db_xref="Transfac:M00249"; inference="nucleotide motif:Transfac:M00249"; note="cagTTTTCttctt(site) 0.988(matrix match) minSUM(cut-off)";
chr19	pMatch	protein_bind	47048544	47048562	0.966	+	.	label="Pax-2"; bound_moiety="Pax-2"; db_xref="Transfac:M00098"; inference="nucleotide motif:Transfac:M00098"; note="cagtTTTCTtctttaaatt(site) 0.935(matrix match) minSUM(cut-off)";
chr19	pMatch	protein_bind	47048546	47048552	1.000	+	.	label="En-1"; bound_moiety="En-1"; db_xref="Transfac:M00396"; inference="nucleotide motif:Transfac:M00396"; note="GTTTTct(site) 0.996(matrix match) minSUM(cut-off)";
chr19	pMatch	protein_bind	47048554	47048568	0.873	+	.	label="Evi-1"; bound_moiety="Evi-1"; db_xref="Transfac:M00081"; inference="nucleotide motif:Transfac:M00081"; note="ctttaaattCTATAc(site) 0.892(matrix match) minSUM(cut-off)";
chr19	pMatch	protein_bind	47048554	47048562	0.954	+	.	label="HOXA3"; bound_moiety="HOXA3"; db_xref="Transfac:M00395"; inference="nucleotide motif:Transfac:M00395"; note="CTTTAaatt(site) 0.959(matrix match) minSUM(cut-off)";
chr19	pMatch	protein_bind	47048554	47048563	0.994	+	.	label="v-Myb"; bound_moiety="v-Myb"; db_xref="Transfac:M00003"; inference="nucleotide motif:Transfac:M00003"; note="cttTAAATtc(site) 0.961(matrix match) minSUM(cut-off)";
chr19	pMatch	protein_bind	47048554	47048560	1.000	+	.	label="CdxA"; bound_moiety="CdxA"; db_xref="Transfac:M00100"; inference="nucleotide motif:Transfac:M00100"; note="CTTTAaa(site) 0.982(matrix match) minSUM(cut-off)";
chr19	pMatch	protein_bind	47048555	47048561	1.000	+	.	label="CdxA"; bound_moiety="CdxA"; db_xref="Transfac:M00100"; inference="nucleotide motif:Transfac:M00100"; note="TTTAAat(site) 0.992(matrix match) minSUM(cut-off)";
chr19	pMatch	protein_bind	47048556	47048564	0.973	+	.	label="HOXA3"; bound_moiety="HOXA3"; db_xref="Transfac:M00395"; inference="nucleotide motif:Transfac:M00395"; note="TTAAAttct(site) 0.974(matrix match) minSUM(cut-off)";
chr19	pMatch	protein_bind	47048559	47048565	0.986	+	.	label="CdxA"; bound_moiety="CdxA"; db_xref="Transfac:M00100"; inference="nucleotide motif:Transfac:M00100"; note="AATTCta(site) 0.973(matrix match) minSUM(cut-off)";
chr19	pMatch	protein_bind	47048560	47048578	0.980	+	.	label="Pax-2"; bound_moiety="Pax-2"; db_xref="Transfac:M00098"; inference="nucleotide motif:Transfac:M00098"; note="attcTATACgtgccaaata(site) 0.903(matrix match) minSUM(cut-off)";
chr19	pMatch	protein_bind	47048561	47048577	1.000	+	.	label="XBP-1"; bound_moiety="XBP-1"; db_xref="Transfac:M00251"; inference="nucleotide motif:Transfac:M00251"; note="ttctatACGTGccaaat(site) 0.985(matrix match) minSUM(cut-off)";
chr19	pMatch	protein_bind	47048563	47048571	0.962	+	.	label="Msx-1"; bound_moiety="Msx-1"; db_xref="Transfac:M00394"; inference="nucleotide motif:Transfac:M00394"; note="ctaTACGTg(site) 0.931(matrix match) minSUM(cut-off)";
chr19	pMatch	protein_bind	47048565	47048583	0.980	+	.	label="Pax-2"; bound_moiety="Pax-2"; db_xref="Transfac:M00098"; inference="nucleotide motif:Transfac:M00098"; note="atacGTGCCaaataaaaca(site) 0.899(matrix match) minSUM(cut-off)";
chr19	pMatch	protein_bind	47048570	47048584	0.782	+	.	label="Evi-1"; bound_moiety="Evi-1"; db_xref="Transfac:M00081"; inference="nucleotide motif:Transfac:M00081"; note="tgccaaataAAACAt(site) 0.853(matrix match) minSUM(cut-off)";
chr19	pMatch	protein_bind	47048572	47048580	0.948	+	.	label="Pbx-1"; bound_moiety="Pbx-1"; db_xref="Transfac:M00096"; inference="nucleotide motif:Transfac:M00096"; note="ccaAATAAa(site) 0.950(matrix match) minSUM(cut-off)";
chr19	pMatch	protein_bind	47048573	47048585	1.000	+	.	label="Oct-1"; bound_moiety="Oct-1"; db_xref="Transfac:M00137"; inference="nucleotide motif:Transfac:M00137"; note="caaATAAAacata(site) 0.995(matrix match) minSUM(cut-off)";
chr19	pMatch	protein_bind	47048573	47048584	0.989	+	.	label="CDP"; bound_moiety="CDP"; db_xref="Transfac:M00095"; inference="nucleotide motif:Transfac:M00095"; note="cAAATAaaacat(site) 0.953(matrix match) minSUM(cut-off)";
chr19	pMatch	protein_bind	47048574	47048582	0.956	+	.	label="Msx-1"; bound_moiety="Msx-1"; db_xref="Transfac:M00394"; inference="nucleotide motif:Transfac:M00394"; note="aaaTAAAAc(site) 0.960(matrix match) minSUM(cut-off)";
chr19	pMatch	protein_bind	47048576	47048592	0.998	+	.	label="YY1"; bound_moiety="YY1"; db_xref="Transfac:M00059"; inference="nucleotide motif:Transfac:M00059"; note="ataaAACATattttcag(site) 0.988(matrix match) minSUM(cut-off)";
chr19	pMatch	protein_bind	47048578	47048586	0.984	+	.	label="HOXA3"; bound_moiety="HOXA3"; db_xref="Transfac:M00395"; inference="nucleotide motif:Transfac:M00395"; note="AAAACatat(site) 0.945(matrix match) minSUM(cut-off)";
chr19	pMatch	protein_bind	47048579	47048585	1.000	+	.	label="SRY"; bound_moiety="SRY"; db_xref="Transfac:M00148"; inference="nucleotide motif:Transfac:M00148"; note="AAACAta(site) 0.994(matrix match) minSUM(cut-off)";
chr19	pMatch	protein_bind	47048580	47048588	0.970	+	.	label="HOXA3"; bound_moiety="HOXA3"; db_xref="Transfac:M00395"; inference="nucleotide motif:Transfac:M00395"; note="AACATattt(site) 0.977(matrix match) minSUM(cut-off)";
chr19	pMatch	protein_bind	47048580	47048588	0.983	+	.	label="Pbx-1"; bound_moiety="Pbx-1"; db_xref="Transfac:M00096"; inference="nucleotide motif:Transfac:M00096"; note="aacATATTt(site) 0.974(matrix match) minSUM(cut-off)";
chr19	pMatch	protein_bind	47048581	47048599	0.896	+	.	label="Pax-2"; bound_moiety="Pax-2"; db_xref="Transfac:M00098"; inference="nucleotide motif:Transfac:M00098"; note="acatATTTTcaggctagct(site) 0.908(matrix match) minSUM(cut-off)";
chr19	pMatch	protein_bind	47048582	47048590	0.970	+	.	label="HOXA3"; bound_moiety="HOXA3"; db_xref="Transfac:M00395"; inference="nucleotide motif:Transfac:M00395"; note="CATATtttc(site) 0.959(matrix match) minSUM(cut-off)";
chr19	pMatch	protein_bind	47048583	47048589	0.992	+	.	label="En-1"; bound_moiety="En-1"; db_xref="Transfac:M00396"; inference="nucleotide motif:Transfac:M00396"; note="ATATTtt(site) 0.984(matrix match) minSUM(cut-off)";
chr19	pMatch	protein_bind	47048584	47048602	0.854	+	.	label="Pax-2"; bound_moiety="Pax-2"; db_xref="Transfac:M00098"; inference="nucleotide motif:Transfac:M00098"; note="tattTTCAGgctagctttg(site) 0.891(matrix match) minSUM(cut-off)";
chr19	pMatch	protein_bind	47048585	47048591	0.986	+	.	label="CdxA"; bound_moiety="CdxA"; db_xref="Transfac:M00100"; inference="nucleotide motif:Transfac:M00100"; note="ATTTTca(site) 0.987(matrix match) minSUM(cut-off)";
chr19	pMatch	protein_bind	47048586	47048592	0.975	+	.	label="CdxA"; bound_moiety="CdxA"; db_xref="Transfac:M00100"; inference="nucleotide motif:Transfac:M00100"; note="TTTTCag(site) 0.977(matrix match) minSUM(cut-off)";
chr19	pMatch	protein_bind	47048590	47048598	0.957	+	.	label="HOXA3"; bound_moiety="HOXA3"; db_xref="Transfac:M00395"; inference="nucleotide motif:Transfac:M00395"; note="CAGGCtagc(site) 0.966(matrix match) minSUM(cut-off)";
chr19	pMatch	protein_bind	47048593	47048601	0.973	+	.	label="HOXA3"; bound_moiety="HOXA3"; db_xref="Transfac:M00395"; inference="nucleotide motif:Transfac:M00395"; note="GCTAGcttt(site) 0.955(matrix match) minSUM(cut-off)";
chr19	pMatch	protein_bind	47048597	47048620	0.929	+	.	label="COMP1"; bound_moiety="COMP1"; db_xref="Transfac:M00057"; inference="nucleotide motif:Transfac:M00057"; note="gctttgGCCAGtggaataccaatt(site) 0.884(matrix match) minSUM(cut-off)";
chr19	pMatch	protein_bind	47048598	47048604	0.986	+	.	label="CdxA"; bound_moiety="CdxA"; db_xref="Transfac:M00100"; inference="nucleotide motif:Transfac:M00100"; note="CTTTGgc(site) 0.979(matrix match) minSUM(cut-off)";
chr19	pMatch	protein_bind	47048599	47048617	0.921	+	.	label="Pax-2"; bound_moiety="Pax-2"; db_xref="Transfac:M00098"; inference="nucleotide motif:Transfac:M00098"; note="tttgGCCAGtggaatacca(site) 0.890(matrix match) minSUM(cut-off)";
chr19	pMatch	protein_bind	47048603	47048621	1.000	+	.	label="Pax-2"; bound_moiety="Pax-2"; db_xref="Transfac:M00098"; inference="nucleotide motif:Transfac:M00098"; note="gccaGTGGAataccaattt(site) 0.941(matrix match) minSUM(cut-off)";
chr19	pMatch	protein_bind	47048607	47048621	1.000	+	.	label="Tst-1"; bound_moiety="Tst-1"; db_xref="Transfac:M00133"; inference="nucleotide motif:Transfac:M00133"; note="gtggAATACcaattt(site) 0.989(matrix match) minSUM(cut-off)";
chr19	pMatch	protein_bind	47048608	47048616	0.941	+	.	label="HOXA3"; bound_moiety="HOXA3"; db_xref="Transfac:M00395"; inference="nucleotide motif:Transfac:M00395"; note="TGGAAtacc(site) 0.941(matrix match) minSUM(cut-off)";
chr19	pMatch	protein_bind	47048614	47048622	0.996	+	.	label="Msx-1"; bound_moiety="Msx-1"; db_xref="Transfac:M00394"; inference="nucleotide motif:Transfac:M00394"; note="accAATTTg(site) 0.997(matrix match) minSUM(cut-off)";
chr19	pMatch	protein_bind	47048614	47048627	0.982	+	.	label="Oct-1"; bound_moiety="Oct-1"; db_xref="Transfac:M00162"; inference="nucleotide motif:Transfac:M00162"; note="accaatttGATACa(site) 0.968(matrix match) minSUM(cut-off)";
chr19	pMatch	protein_bind	47048614	47048622	0.973	+	.	label="HOXA3"; bound_moiety="HOXA3"; db_xref="Transfac:M00395"; inference="nucleotide motif:Transfac:M00395"; note="ACCAAtttg(site) 0.943(matrix match) minSUM(cut-off)";
chr19	pMatch	protein_bind	47048614	47048628	0.828	+	.	label="Evi-1"; bound_moiety="Evi-1"; db_xref="Transfac:M00081"; inference="nucleotide motif:Transfac:M00081"; note="accaatttgATACAt(site) 0.864(matrix match) minSUM(cut-off)";
chr19	pMatch	protein_bind	47048614	47048632	0.899	+	.	label="Pax-2"; bound_moiety="Pax-2"; db_xref="Transfac:M00098"; inference="nucleotide motif:Transfac:M00098"; note="accaATTTGatacattttc(site) 0.911(matrix match) minSUM(cut-off)";
chr19	pMatch	protein_bind	47048617	47048635	0.912	+	.	label="Pax-2"; bound_moiety="Pax-2"; db_xref="Transfac:M00098"; inference="nucleotide motif:Transfac:M00098"; note="aattTGATAcattttccag(site) 0.906(matrix match) minSUM(cut-off)";
chr19	pMatch	protein_bind	47048618	47048624	1.000	+	.	label="CdxA"; bound_moiety="CdxA"; db_xref="Transfac:M00100"; inference="nucleotide motif:Transfac:M00100"; note="ATTTGat(site) 0.991(matrix match) minSUM(cut-off)";
chr19	pMatch	protein_bind	47048619	47048633	0.819	+	.	label="Evi-1"; bound_moiety="Evi-1"; db_xref="Transfac:M00081"; inference="nucleotide motif:Transfac:M00081"; note="tttgatacaTTTTCc(site) 0.856(matrix match) minSUM(cut-off)";
chr19	pMatch	protein_bind	47048620	47048643	0.964	+	.	label="COMP1"; bound_moiety="COMP1"; db_xref="Transfac:M00057"; inference="nucleotide motif:Transfac:M00057"; note="ttgataCATTTtccagatggggaa(site) 0.848(matrix match) minSUM(cut-off)";
chr19	pMatch	protein_bind	47048620	47048636	0.998	+	.	label="YY1"; bound_moiety="YY1"; db_xref="Transfac:M00059"; inference="nucleotide motif:Transfac:M00059"; note="ttgaTACATtttccaga(site) 0.977(matrix match) minSUM(cut-off)";
chr19	pMatch	protein_bind	47048622	47048630	0.957	+	.	label="HOXA3"; bound_moiety="HOXA3"; db_xref="Transfac:M00395"; inference="nucleotide motif:Transfac:M00395"; note="GATACattt(site) 0.961(matrix match) minSUM(cut-off)";
chr19	pMatch	protein_bind	47048623	47048641	0.896	+	.	label="Pax-2"; bound_moiety="Pax-2"; db_xref="Transfac:M00098"; inference="nucleotide motif:Transfac:M00098"; note="atacATTTTccagatgggg(site) 0.898(matrix match) minSUM(cut-off)";
chr19	pMatch	protein_bind	47048624	47048642	0.854	+	.	label="Pax-2"; bound_moiety="Pax-2"; db_xref="Transfac:M00098"; inference="nucleotide motif:Transfac:M00098"; note="tacaTTTTCcagatgggga(site) 0.891(matrix match) minSUM(cut-off)";
chr19	pMatch	protein_bind	47048626	47048644	0.963	+	.	label="Pax-2"; bound_moiety="Pax-2"; db_xref="Transfac:M00098"; inference="nucleotide motif:Transfac:M00098"; note="cattTTCCAgatggggaaa(site) 0.907(matrix match) minSUM(cut-off)";
chr19	pMatch	protein_bind	47048627	47048633	0.979	+	.	label="CdxA"; bound_moiety="CdxA"; db_xref="Transfac:M00100"; inference="nucleotide motif:Transfac:M00100"; note="ATTTTcc(site) 0.977(matrix match) minSUM(cut-off)";
chr19	pMatch	protein_bind	47048628	47048634	0.968	+	.	label="CdxA"; bound_moiety="CdxA"; db_xref="Transfac:M00100"; inference="nucleotide motif:Transfac:M00100"; note="TTTTCca(site) 0.971(matrix match) minSUM(cut-off)";
chr19	pMatch	protein_bind	47048630	47048638	0.925	+	.	label="Msx-1"; bound_moiety="Msx-1"; db_xref="Transfac:M00394"; inference="nucleotide motif:Transfac:M00394"; note="ttcCAGATg(site) 0.948(matrix match) minSUM(cut-off)";
chr19	pMatch	protein_bind	47048631	47048643	0.977	+	.	label="MZF1"; bound_moiety="MZF1"; db_xref="Transfac:M00084"; inference="nucleotide motif:Transfac:M00084"; note="tccagATGGGgaa(site) 0.957(matrix match) minSUM(cut-off)";
chr19	pMatch	protein_bind	47048631	47048639	1.000	+	.	label="HOXA3"; bound_moiety="HOXA3"; db_xref="Transfac:M00395"; inference="nucleotide motif:Transfac:M00395"; note="TCCAGatgg(site) 0.972(matrix match) minSUM(cut-off)";
chr19	pMatch	protein_bind	47048632	47048640	1.000	+	.	label="HOXA3"; bound_moiety="HOXA3"; db_xref="Transfac:M00395"; inference="nucleotide motif:Transfac:M00395"; note="CCAGAtggg(site) 0.987(matrix match) minSUM(cut-off)";
chr19	pMatch	protein_bind	47048633	47048645	0.966	+	.	label="C/EBP"; bound_moiety="C/EBP"; db_xref="Transfac:M00159"; inference="nucleotide motif:Transfac:M00159"; note="caGATGGggaaat(site) 0.971(matrix match) minSUM(cut-off)";
chr19	pMatch	protein_bind	47048634	47048647	1.000	+	.	label="C/EBPbeta"; bound_moiety="C/EBPbeta"; db_xref="Transfac:M00109"; inference="nucleotide motif:Transfac:M00109"; note="agatgggGAAATtg(site) 0.982(matrix match) minSUM(cut-off)";
chr19	pMatch	protein_bind	47048635	47048647	1.000	+	.	label="C/EBP"; bound_moiety="C/EBP"; db_xref="Transfac:M00159"; inference="nucleotide motif:Transfac:M00159"; note="gaTGGGGaaattg(site) 0.997(matrix match) minSUM(cut-off)";
chr19	pMatch	protein_bind	47048639	47048647	0.925	+	.	label="HOXA3"; bound_moiety="HOXA3"; db_xref="Transfac:M00395"; inference="nucleotide motif:Transfac:M00395"; note="GGGAAattg(site) 0.941(matrix match) minSUM(cut-off)";
chr19	pMatch	protein_bind	47048641	47048659	0.947	+	.	label="Pax-2"; bound_moiety="Pax-2"; db_xref="Transfac:M00098"; inference="nucleotide motif:Transfac:M00098"; note="gaaaTTGAGgctaaccaga(site) 0.890(matrix match) minSUM(cut-off)";
chr19	pMatch	protein_bind	47048644	47048650	1.000	+	.	label="CdxA"; bound_moiety="CdxA"; db_xref="Transfac:M00100"; inference="nucleotide motif:Transfac:M00100"; note="ATTGAgg(site) 0.992(matrix match) minSUM(cut-off)";
chr19	pMatch	protein_bind	47048648	47048660	0.993	+	.	label="Oct-1"; bound_moiety="Oct-1"; db_xref="Transfac:M00137"; inference="nucleotide motif:Transfac:M00137"; note="aggCTAACcagaa(site) 0.991(matrix match) minSUM(cut-off)";
chr19	pMatch	protein_bind	47048649	47048657	0.989	+	.	label="Msx-1"; bound_moiety="Msx-1"; db_xref="Transfac:M00394"; inference="nucleotide motif:Transfac:M00394"; note="ggcTAACCa(site) 0.977(matrix match) minSUM(cut-off)";
chr19	pMatch	protein_bind	47048653	47048667	0.773	+	.	label="Evi-1"; bound_moiety="Evi-1"; db_xref="Transfac:M00081"; inference="nucleotide motif:Transfac:M00081"; note="aaccagaatAGAAAg(site) 0.837(matrix match) minSUM(cut-off)";
chr19	pMatch	protein_bind	47048654	47048662	1.000	+	.	label="HOXA3"; bound_moiety="HOXA3"; db_xref="Transfac:M00395"; inference="nucleotide motif:Transfac:M00395"; note="ACCAGaata(site) 0.969(matrix match) minSUM(cut-off)";
chr19	pMatch	protein_bind	47048654	47048662	0.947	+	.	label="Pbx-1"; bound_moiety="Pbx-1"; db_xref="Transfac:M00096"; inference="nucleotide motif:Transfac:M00096"; note="accAGAATa(site) 0.950(matrix match) minSUM(cut-off)";
chr19	pMatch	protein_bind	47048660	47048674	0.966	+	.	label="Barbie"; bound_moiety="Barbie"; db_xref="Transfac:M00238"; inference="nucleotide motif:Transfac:M00238"; note="atagAAAGAatcgag(site) 0.963(matrix match) minSUM(cut-off)";
chr19	pMatch	protein_bind	47048664	47048670	1.000	+	.	label="SRY"; bound_moiety="SRY"; db_xref="Transfac:M00148"; inference="nucleotide motif:Transfac:M00148"; note="AAAGAat(site) 0.972(matrix match) minSUM(cut-off)";
chr19	pMatch	protein_bind	47048665	47048683	0.929	+	.	label="Pax-2"; bound_moiety="Pax-2"; db_xref="Transfac:M00098"; inference="nucleotide motif:Transfac:M00098"; note="aagaATCGAgttagtcttt(site) 0.905(matrix match) minSUM(cut-off)";
chr19	pMatch	protein_bind	47048667	47048685	0.966	+	.	label="Pax-2"; bound_moiety="Pax-2"; db_xref="Transfac:M00098"; inference="nucleotide motif:Transfac:M00098"; note="gaatCGAGTtagtctttat(site) 0.897(matrix match) minSUM(cut-off)";
chr19	pMatch	protein_bind	47048670	47048678	0.967	+	.	label="HOXA3"; bound_moiety="HOXA3"; db_xref="Transfac:M00395"; inference="nucleotide motif:Transfac:M00395"; note="TCGAGttag(site) 0.969(matrix match) minSUM(cut-off)";
chr19	pMatch	protein_bind	47048671	47048679	0.987	+	.	label="HOXA3"; bound_moiety="HOXA3"; db_xref="Transfac:M00395"; inference="nucleotide motif:Transfac:M00395"; note="CGAGTtagt(site) 0.977(matrix match) minSUM(cut-off)";
chr19	pMatch	protein_bind	47048672	47048680	0.955	+	.	label="Msx-1"; bound_moiety="Msx-1"; db_xref="Transfac:M00394"; inference="nucleotide motif:Transfac:M00394"; note="gagTTAGTc(site) 0.960(matrix match) minSUM(cut-off)";
chr19	pMatch	protein_bind	47048672	47048678	0.996	+	.	label="En-1"; bound_moiety="En-1"; db_xref="Transfac:M00396"; inference="nucleotide motif:Transfac:M00396"; note="GAGTTag(site) 0.984(matrix match) minSUM(cut-off)";
chr19	pMatch	protein_bind	47048676	47048684	0.943	+	.	label="Msx-1"; bound_moiety="Msx-1"; db_xref="Transfac:M00394"; inference="nucleotide motif:Transfac:M00394"; note="tagTCTTTa(site) 0.962(matrix match) minSUM(cut-off)";
chr19	pMatch	protein_bind	47048680	47048689	0.990	+	.	label="v-Myb"; bound_moiety="v-Myb"; db_xref="Transfac:M00003"; inference="nucleotide motif:Transfac:M00003"; note="cttTATCAca(site) 0.965(matrix match) minSUM(cut-off)";
chr19	pMatch	protein_bind	47048680	47048698	0.972	+	.	label="Pax-2"; bound_moiety="Pax-2"; db_xref="Transfac:M00098"; inference="nucleotide motif:Transfac:M00098"; note="ctttATCACaagtttttcc(site) 0.913(matrix match) minSUM(cut-off)";
chr19	pMatch	protein_bind	47048680	47048686	1.000	+	.	label="CdxA"; bound_moiety="CdxA"; db_xref="Transfac:M00100"; inference="nucleotide motif:Transfac:M00100"; note="CTTTAtc(site) 0.986(matrix match) minSUM(cut-off)";
chr19	pMatch	protein_bind	47048681	47048699	0.963	+	.	label="Pax-2"; bound_moiety="Pax-2"; db_xref="Transfac:M00098"; inference="nucleotide motif:Transfac:M00098"; note="tttaTCACAagtttttcct(site) 0.940(matrix match) minSUM(cut-off)";
chr19	pMatch	protein_bind	47048684	47048692	0.964	+	.	label="Pbx-1"; bound_moiety="Pbx-1"; db_xref="Transfac:M00096"; inference="nucleotide motif:Transfac:M00096"; note="atcACAAGt(site) 0.973(matrix match) minSUM(cut-off)";
chr19	pMatch	protein_bind	47048684	47048702	0.949	+	.	label="Pax-2"; bound_moiety="Pax-2"; db_xref="Transfac:M00098"; inference="nucleotide motif:Transfac:M00098"; note="atcaCAAGTttttcctcaa(site) 0.920(matrix match) minSUM(cut-off)";
chr19	pMatch	protein_bind	47048684	47048692	0.967	+	.	label="HOXA3"; bound_moiety="HOXA3"; db_xref="Transfac:M00395"; inference="nucleotide motif:Transfac:M00395"; note="ATCACaagt(site) 0.941(matrix match) minSUM(cut-off)";
chr19	pMatch	protein_bind	47048687	47048695	1.000	+	.	label="HOXA3"; bound_moiety="HOXA3"; db_xref="Transfac:M00395"; inference="nucleotide motif:Transfac:M00395"; note="ACAAGtttt(site) 0.963(matrix match) minSUM(cut-off)";
chr19	pMatch	protein_bind	47048689	47048697	0.910	+	.	label="Msx-1"; bound_moiety="Msx-1"; db_xref="Transfac:M00394"; inference="nucleotide motif:Transfac:M00394"; note="aagTTTTTc(site) 0.939(matrix match) minSUM(cut-off)";
chr19	pMatch	protein_bind	47048691	47048697	1.000	+	.	label="En-1"; bound_moiety="En-1"; db_xref="Transfac:M00396"; inference="nucleotide motif:Transfac:M00396"; note="GTTTTtc(site) 0.996(matrix match) minSUM(cut-off)";
chr19	pMatch	protein_bind	47048694	47048712	0.963	+	.	label="Pax-2"; bound_moiety="Pax-2"; db_xref="Transfac:M00098"; inference="nucleotide motif:Transfac:M00098"; note="tttcCTCAActagggaggt(site) 0.902(matrix match) minSUM(cut-off)";
chr19	pMatch	protein_bind	47048698	47048707	1.000	+	.	label="v-Myb"; bound_moiety="v-Myb"; db_xref="Transfac:M00003"; inference="nucleotide motif:Transfac:M00003"; note="ctcAACTAgg(site) 0.978(matrix match) minSUM(cut-off)";
chr19	pMatch	protein_bind	47048700	47048712	1.000	+	.	label="MZF1"; bound_moiety="MZF1"; db_xref="Transfac:M00084"; inference="nucleotide motif:Transfac:M00084"; note="caactAGGGAggt(site) 0.952(matrix match) minSUM(cut-off)";
chr19	pMatch	protein_bind	47048701	47048724	0.929	+	.	label="COMP1"; bound_moiety="COMP1"; db_xref="Transfac:M00057"; inference="nucleotide motif:Transfac:M00057"; note="aactagGGAGGttcacgtgtctga(site) 0.855(matrix match) minSUM(cut-off)";
chr19	pMatch	protein_bind	47048703	47048716	0.980	+	.	label="p300"; bound_moiety="p300"; db_xref="Transfac:M00033"; inference="nucleotide motif:Transfac:M00033"; note="ctagGGAGGttcac(site) 0.972(matrix match) minSUM(cut-off)";
chr19	pMatch	protein_bind	47048706	47048714	0.951	+	.	label="HOXA3"; bound_moiety="HOXA3"; db_xref="Transfac:M00395"; inference="nucleotide motif:Transfac:M00395"; note="GGGAGgttc(site) 0.950(matrix match) minSUM(cut-off)";
chr19	pMatch	protein_bind	47048707	47048725	0.982	+	.	label="Pax-2"; bound_moiety="Pax-2"; db_xref="Transfac:M00098"; inference="nucleotide motif:Transfac:M00098"; note="ggagGTTCAcgtgtctgag(site) 0.932(matrix match) minSUM(cut-off)";
chr19	pMatch	protein_bind	47048708	47048726	0.865	+	.	label="Pax-2"; bound_moiety="Pax-2"; db_xref="Transfac:M00098"; inference="nucleotide motif:Transfac:M00098"; note="gaggTTCACgtgtctgagt(site) 0.903(matrix match) minSUM(cut-off)";
chr19	pMatch	protein_bind	47048711	47048719	0.955	+	.	label="Msx-1"; bound_moiety="Msx-1"; db_xref="Transfac:M00394"; inference="nucleotide motif:Transfac:M00394"; note="gttCACGTg(site) 0.952(matrix match) minSUM(cut-off)";
chr19	pMatch	protein_bind	47048712	47048720	0.967	+	.	label="HOXA3"; bound_moiety="HOXA3"; db_xref="Transfac:M00395"; inference="nucleotide motif:Transfac:M00395"; note="TTCACgtgt(site) 0.946(matrix match) minSUM(cut-off)";
chr19	pMatch	protein_bind	47048713	47048731	0.932	+	.	label="Pax-2"; bound_moiety="Pax-2"; db_xref="Transfac:M00098"; inference="nucleotide motif:Transfac:M00098"; note="tcacGTGTCtgagtttcga(site) 0.908(matrix match) minSUM(cut-off)";
chr19	pMatch	protein_bind	47048715	47048723	0.959	+	.	label="Msx-1"; bound_moiety="Msx-1"; db_xref="Transfac:M00394"; inference="nucleotide motif:Transfac:M00394"; note="acgTGTCTg(site) 0.936(matrix match) minSUM(cut-off)";
chr19	pMatch	protein_bind	47048716	47048724	0.970	+	.	label="HOXA3"; bound_moiety="HOXA3"; db_xref="Transfac:M00395"; inference="nucleotide motif:Transfac:M00395"; note="CGTGTctga(site) 0.945(matrix match) minSUM(cut-off)";
chr19	pMatch	protein_bind	47048719	47048727	0.989	+	.	label="Msx-1"; bound_moiety="Msx-1"; db_xref="Transfac:M00394"; inference="nucleotide motif:Transfac:M00394"; note="gtcTGAGTt(site) 0.953(matrix match) minSUM(cut-off)";
chr19	pMatch	protein_bind	47048723	47048736	0.999	+	.	label="C/EBPalpha"; bound_moiety="C/EBPalpha"; db_xref="Transfac:M00116"; inference="nucleotide motif:Transfac:M00116"; note="gaGTTTCgaaggat(site) 0.992(matrix match) minSUM(cut-off)";
chr19	pMatch	protein_bind	47048730	47048748	0.974	+	.	label="Pax-2"; bound_moiety="Pax-2"; db_xref="Transfac:M00098"; inference="nucleotide motif:Transfac:M00098"; note="gaagGATCCataaaaggtt(site) 0.923(matrix match) minSUM(cut-off)";
chr19	pMatch	protein_bind	47048731	47048737	1.000	+	.	label="SRY"; bound_moiety="SRY"; db_xref="Transfac:M00148"; inference="nucleotide motif:Transfac:M00148"; note="AAGGAtc(site) 0.978(matrix match) minSUM(cut-off)";
chr19	pMatch	protein_bind	47048731	47048745	0.772	+	.	label="Evi-1"; bound_moiety="Evi-1"; db_xref="Transfac:M00081"; inference="nucleotide motif:Transfac:M00081"; note="aaggatccaTAAAAg(site) 0.821(matrix match) minSUM(cut-off)";
chr19	pMatch	protein_bind	47048732	47048748	0.996	+	.	label="YY1"; bound_moiety="YY1"; db_xref="Transfac:M00059"; inference="nucleotide motif:Transfac:M00059"; note="aggaTCCATaaaaggtt(site) 0.979(matrix match) minSUM(cut-off)";
chr19	pMatch	protein_bind	47048735	47048753	0.972	+	.	label="Pax-2"; bound_moiety="Pax-2"; db_xref="Transfac:M00098"; inference="nucleotide motif:Transfac:M00098"; note="atccATAAAaggttaagaa(site) 0.926(matrix match) minSUM(cut-off)";
chr19	pMatch	protein_bind	47048736	47048747	0.989	+	.	label="CDP"; bound_moiety="CDP"; db_xref="Transfac:M00095"; inference="nucleotide motif:Transfac:M00095"; note="tCCATAaaaggt(site) 0.925(matrix match) minSUM(cut-off)";
chr19	pMatch	protein_bind	47048736	47048748	1.000	+	.	label="Oct-1"; bound_moiety="Oct-1"; db_xref="Transfac:M00137"; inference="nucleotide motif:Transfac:M00137"; note="tccATAAAaggtt(site) 0.994(matrix match) minSUM(cut-off)";
chr19	pMatch	protein_bind	47048738	47048746	0.984	+	.	label="HOXA3"; bound_moiety="HOXA3"; db_xref="Transfac:M00395"; inference="nucleotide motif:Transfac:M00395"; note="CATAAaagg(site) 0.987(matrix match) minSUM(cut-off)";
chr19	pMatch	protein_bind	47048740	47048748	0.957	+	.	label="HOXA3"; bound_moiety="HOXA3"; db_xref="Transfac:M00395"; inference="nucleotide motif:Transfac:M00395"; note="TAAAAggtt(site) 0.961(matrix match) minSUM(cut-off)";
chr19	pMatch	protein_bind	47048741	47048749	0.984	+	.	label="HOXA3"; bound_moiety="HOXA3"; db_xref="Transfac:M00395"; inference="nucleotide motif:Transfac:M00395"; note="AAAAGgtta(site) 0.962(matrix match) minSUM(cut-off)";
chr19	pMatch	protein_bind	47048742	47048760	0.872	+	.	label="Pax-2"; bound_moiety="Pax-2"; db_xref="Transfac:M00098"; inference="nucleotide motif:Transfac:M00098"; note="aaagGTTAAgaaacattta(site) 0.921(matrix match) minSUM(cut-off)";
chr19	pMatch	protein_bind	47048744	47048757	0.987	+	.	label="C/EBPbeta"; bound_moiety="C/EBPbeta"; db_xref="Transfac:M00117"; inference="nucleotide motif:Transfac:M00117"; note="aggTTAAGaaacat(site) 0.982(matrix match) minSUM(cut-off)";
chr19	pMatch	protein_bind	47048744	47048757	0.985	+	.	label="C/EBPbeta"; bound_moiety="C/EBPbeta"; db_xref="Transfac:M00109"; inference="nucleotide motif:Transfac:M00109"; note="aggttaaGAAACat(site) 0.983(matrix match) minSUM(cut-off)";
chr19	pMatch	protein_bind	47048745	47048753	0.949	+	.	label="Msx-1"; bound_moiety="Msx-1"; db_xref="Transfac:M00394"; inference="nucleotide motif:Transfac:M00394"; note="ggtTAAGAa(site) 0.958(matrix match) minSUM(cut-off)";
chr19	pMatch	protein_bind	47048746	47048752	1.000	+	.	label="CdxA"; bound_moiety="CdxA"; db_xref="Transfac:M00100"; inference="nucleotide motif:Transfac:M00100"; note="GTTAAga(site) 0.976(matrix match) minSUM(cut-off)";
chr19	pMatch	protein_bind	47048747	47048755	1.000	+	.	label="HOXA3"; bound_moiety="HOXA3"; db_xref="Transfac:M00395"; inference="nucleotide motif:Transfac:M00395"; note="TTAAGaaac(site) 0.951(matrix match) minSUM(cut-off)";
chr19	pMatch	protein_bind	47048750	47048758	0.973	+	.	label="HOXA3"; bound_moiety="HOXA3"; db_xref="Transfac:M00395"; inference="nucleotide motif:Transfac:M00395"; note="AGAAAcatt(site) 0.955(matrix match) minSUM(cut-off)";
chr19	pMatch	protein_bind	47048750	47048768	0.923	+	.	label="Pax-2"; bound_moiety="Pax-2"; db_xref="Transfac:M00098"; inference="nucleotide motif:Transfac:M00098"; note="agaaACATTtattaccatt(site) 0.901(matrix match) minSUM(cut-off)";
chr19	pMatch	protein_bind	47048751	47048759	0.935	+	.	label="HOXA3"; bound_moiety="HOXA3"; db_xref="Transfac:M00395"; inference="nucleotide motif:Transfac:M00395"; note="GAAACattt(site) 0.950(matrix match) minSUM(cut-off)";
chr19	pMatch	protein_bind	47048752	47048758	1.000	+	.	label="SRY"; bound_moiety="SRY"; db_xref="Transfac:M00148"; inference="nucleotide motif:Transfac:M00148"; note="AAACAtt(site) 0.972(matrix match) minSUM(cut-off)";
chr19	pMatch	protein_bind	47048753	47048776	0.942	+	.	label="COMP1"; bound_moiety="COMP1"; db_xref="Transfac:M00057"; inference="nucleotide motif:Transfac:M00057"; note="aacattTATTAccatttattgagt(site) 0.845(matrix match) minSUM(cut-off)";
chr19	pMatch	protein_bind	47048753	47048761	0.970	+	.	label="HOXA3"; bound_moiety="HOXA3"; db_xref="Transfac:M00395"; inference="nucleotide motif:Transfac:M00395"; note="AACATttat(site) 0.971(matrix match) minSUM(cut-off)";
chr19	pMatch	protein_bind	47048755	47048763	0.984	+	.	label="HOXA3"; bound_moiety="HOXA3"; db_xref="Transfac:M00395"; inference="nucleotide motif:Transfac:M00395"; note="CATTTatta(site) 0.962(matrix match) minSUM(cut-off)";
chr19	pMatch	protein_bind	47048756	47048762	1.000	+	.	label="CdxA"; bound_moiety="CdxA"; db_xref="Transfac:M00100"; inference="nucleotide motif:Transfac:M00100"; note="ATTTAtt(site) 0.976(matrix match) minSUM(cut-off)";
chr19	pMatch	protein_bind	47048759	47048775	0.998	+	.	label="YY1"; bound_moiety="YY1"; db_xref="Transfac:M00059"; inference="nucleotide motif:Transfac:M00059"; note="tattACCATttattgag(site) 0.985(matrix match) minSUM(cut-off)";
chr19	pMatch	protein_bind	47048760	47048766	1.000	+	.	label="CdxA"; bound_moiety="CdxA"; db_xref="Transfac:M00100"; inference="nucleotide motif:Transfac:M00100"; note="ATTACca(site) 1.000(matrix match) minSUM(cut-off)";
chr19	pMatch	protein_bind	47048762	47048780	0.907	+	.	label="Pax-2"; bound_moiety="Pax-2"; db_xref="Transfac:M00098"; inference="nucleotide motif:Transfac:M00098"; note="taccATTTAttgagtgccc(site) 0.891(matrix match) minSUM(cut-off)";
chr19	pMatch	protein_bind	47048763	47048771	0.954	+	.	label="HOXA3"; bound_moiety="HOXA3"; db_xref="Transfac:M00395"; inference="nucleotide motif:Transfac:M00395"; note="ACCATttat(site) 0.959(matrix match) minSUM(cut-off)";
chr19	pMatch	protein_bind	47048765	47048773	0.984	+	.	label="HOXA3"; bound_moiety="HOXA3"; db_xref="Transfac:M00395"; inference="nucleotide motif:Transfac:M00395"; note="CATTTattg(site) 0.987(matrix match) minSUM(cut-off)";
chr19	pMatch	protein_bind	47048765	47048774	1.000	+	.	label="CDP"; bound_moiety="CDP"; db_xref="Transfac:M00104"; inference="nucleotide motif:Transfac:M00104"; note="cATTTAttga(site) 0.986(matrix match) minSUM(cut-off)";
chr19	pMatch	protein_bind	47048765	47048773	0.917	+	.	label="Msx-1"; bound_moiety="Msx-1"; db_xref="Transfac:M00394"; inference="nucleotide motif:Transfac:M00394"; note="catTTATTg(site) 0.936(matrix match) minSUM(cut-off)";
chr19	pMatch	protein_bind	47048766	47048772	1.000	+	.	label="CdxA"; bound_moiety="CdxA"; db_xref="Transfac:M00100"; inference="nucleotide motif:Transfac:M00100"; note="ATTTAtt(site) 0.976(matrix match) minSUM(cut-off)";
chr19	pMatch	protein_bind	47048766	47048774	0.943	+	.	label="Msx-1"; bound_moiety="Msx-1"; db_xref="Transfac:M00394"; inference="nucleotide motif:Transfac:M00394"; note="attTATTGa(site) 0.944(matrix match) minSUM(cut-off)";
chr19	pMatch	protein_bind	47048768	47048781	1.000	+	.	label="C/EBPalpha"; bound_moiety="C/EBPalpha"; db_xref="Transfac:M00116"; inference="nucleotide motif:Transfac:M00116"; note="ttATTGAgtgccca(site) 0.993(matrix match) minSUM(cut-off)";
chr19	pMatch	protein_bind	47048769	47048777	0.903	+	.	label="Msx-1"; bound_moiety="Msx-1"; db_xref="Transfac:M00394"; inference="nucleotide motif:Transfac:M00394"; note="tatTGAGTg(site) 0.934(matrix match) minSUM(cut-off)";
chr19	pMatch	protein_bind	47048769	47048775	1.000	+	.	label="CdxA"; bound_moiety="CdxA"; db_xref="Transfac:M00100"; inference="nucleotide motif:Transfac:M00100"; note="TATTGag(site) 0.978(matrix match) minSUM(cut-off)";
chr19	pMatch	protein_bind	47048771	47048779	1.000	+	.	label="HOXA3"; bound_moiety="HOXA3"; db_xref="Transfac:M00395"; inference="nucleotide motif:Transfac:M00395"; note="TTGAGtgcc(site) 0.987(matrix match) minSUM(cut-off)";
chr19	pMatch	protein_bind	47048772	47048785	0.994	+	.	label="C/EBPbeta"; bound_moiety="C/EBPbeta"; db_xref="Transfac:M00117"; inference="nucleotide motif:Transfac:M00117"; note="tgaGTGCCcactcc(site) 0.979(matrix match) minSUM(cut-off)";
chr19	pMatch	protein_bind	47048775	47048793	1.000	+	.	label="Pax-2"; bound_moiety="Pax-2"; db_xref="Transfac:M00098"; inference="nucleotide motif:Transfac:M00098"; note="gtgcCCACTccatttgatt(site) 0.919(matrix match) minSUM(cut-off)";
chr19	pMatch	protein_bind	47048779	47048795	1.000	+	.	label="YY1"; bound_moiety="YY1"; db_xref="Transfac:M00059"; inference="nucleotide motif:Transfac:M00059"; note="ccacTCCATttgattca(site) 0.983(matrix match) minSUM(cut-off)";
chr19	pMatch	protein_bind	47048780	47048798	0.982	+	.	label="Pax-2"; bound_moiety="Pax-2"; db_xref="Transfac:M00098"; inference="nucleotide motif:Transfac:M00098"; note="cactCCATTtgattcacat(site) 0.917(matrix match) minSUM(cut-off)";
chr19	pMatch	protein_bind	47048782	47048790	0.932	+	.	label="Msx-1"; bound_moiety="Msx-1"; db_xref="Transfac:M00394"; inference="nucleotide motif:Transfac:M00394"; note="ctcCATTTg(site) 0.954(matrix match) minSUM(cut-off)";
chr19	pMatch	protein_bind	47048782	47048795	0.946	+	.	label="Oct-1"; bound_moiety="Oct-1"; db_xref="Transfac:M00162"; inference="nucleotide motif:Transfac:M00162"; note="ctccatttGATTCa(site) 0.970(matrix match) minSUM(cut-off)";
chr19	pMatch	protein_bind	47048784	47048802	0.966	+	.	label="Pax-2"; bound_moiety="Pax-2"; db_xref="Transfac:M00098"; inference="nucleotide motif:Transfac:M00098"; note="ccatTTGATtcacatatct(site) 0.892(matrix match) minSUM(cut-off)";
chr19	pMatch	protein_bind	47048785	47048793	0.984	+	.	label="HOXA3"; bound_moiety="HOXA3"; db_xref="Transfac:M00395"; inference="nucleotide motif:Transfac:M00395"; note="CATTTgatt(site) 0.982(matrix match) minSUM(cut-off)";
chr19	pMatch	protein_bind	47048786	47048794	1.000	+	.	label="Msx-1"; bound_moiety="Msx-1"; db_xref="Transfac:M00394"; inference="nucleotide motif:Transfac:M00394"; note="attTGATTc(site) 0.963(matrix match) minSUM(cut-off)";
chr19	pMatch	protein_bind	47048786	47048795	0.990	+	.	label="CDP"; bound_moiety="CDP"; db_xref="Transfac:M00104"; inference="nucleotide motif:Transfac:M00104"; note="aTTTGAttca(site) 0.974(matrix match) minSUM(cut-off)";
chr19	pMatch	protein_bind	47048786	47048792	1.000	+	.	label="CdxA"; bound_moiety="CdxA"; db_xref="Transfac:M00100"; inference="nucleotide motif:Transfac:M00100"; note="ATTTGat(site) 0.991(matrix match) minSUM(cut-off)";
chr19	pMatch	protein_bind	47048788	47048806	0.938	+	.	label="Pax-2"; bound_moiety="Pax-2"; db_xref="Transfac:M00098"; inference="nucleotide motif:Transfac:M00098"; note="ttgaTTCACatatcttcac(site) 0.901(matrix match) minSUM(cut-off)";
chr19	pMatch	protein_bind	47048788	47048796	0.987	+	.	label="HOXA3"; bound_moiety="HOXA3"; db_xref="Transfac:M00395"; inference="nucleotide motif:Transfac:M00395"; note="TTGATtcac(site) 0.960(matrix match) minSUM(cut-off)";
chr19	pMatch	protein_bind	47048790	47048796	0.993	+	.	label="CdxA"; bound_moiety="CdxA"; db_xref="Transfac:M00100"; inference="nucleotide motif:Transfac:M00100"; note="GATTCac(site) 0.971(matrix match) minSUM(cut-off)";
chr19	pMatch	protein_bind	47048791	47048805	0.796	+	.	label="Evi-1"; bound_moiety="Evi-1"; db_xref="Transfac:M00081"; inference="nucleotide motif:Transfac:M00081"; note="attcacataTCTTCa(site) 0.831(matrix match) minSUM(cut-off)";
chr19	pMatch	protein_bind	47048792	47048800	1.000	+	.	label="HOXA3"; bound_moiety="HOXA3"; db_xref="Transfac:M00395"; inference="nucleotide motif:Transfac:M00395"; note="TTCACatat(site) 0.958(matrix match) minSUM(cut-off)";
chr19	pMatch	protein_bind	47048798	47048816	0.992	+	.	label="Pax-2"; bound_moiety="Pax-2"; db_xref="Transfac:M00098"; inference="nucleotide motif:Transfac:M00098"; note="tatcTTCACagcaaccctg(site) 0.911(matrix match) minSUM(cut-off)";
chr19	pMatch	protein_bind	47048807	47048823	1.000	+	.	label="YY1"; bound_moiety="YY1"; db_xref="Transfac:M00059"; inference="nucleotide motif:Transfac:M00059"; note="agcaACCCTggaagtta(site) 0.978(matrix match) minSUM(cut-off)";
chr19	pMatch	protein_bind	47048813	47048821	0.970	+	.	label="HOXA3"; bound_moiety="HOXA3"; db_xref="Transfac:M00395"; inference="nucleotide motif:Transfac:M00395"; note="CCTGGaagt(site) 0.953(matrix match) minSUM(cut-off)";
chr19	pMatch	protein_bind	47048813	47048826	0.994	+	.	label="p300"; bound_moiety="p300"; db_xref="Transfac:M00033"; inference="nucleotide motif:Transfac:M00033"; note="cctgGAAGTtatgc(site) 0.992(matrix match) minSUM(cut-off)";
chr19	pMatch	protein_bind	47048815	47048823	0.973	+	.	label="HOXA3"; bound_moiety="HOXA3"; db_xref="Transfac:M00395"; inference="nucleotide motif:Transfac:M00395"; note="TGGAAgtta(site) 0.954(matrix match) minSUM(cut-off)";
chr19	pMatch	protein_bind	47048816	47048834	0.884	+	.	label="Pax-2"; bound_moiety="Pax-2"; db_xref="Transfac:M00098"; inference="nucleotide motif:Transfac:M00098"; note="ggaaGTTATgcaggatggt(site) 0.927(matrix match) minSUM(cut-off)";
chr19	pMatch	protein_bind	47048818	47048831	0.997	+	.	label="C/EBPalpha"; bound_moiety="C/EBPalpha"; db_xref="Transfac:M00116"; inference="nucleotide motif:Transfac:M00116"; note="aaGTTATgcaggat(site) 0.996(matrix match) minSUM(cut-off)";
chr19	pMatch	protein_bind	47048819	47048825	1.000	+	.	label="CdxA"; bound_moiety="CdxA"; db_xref="Transfac:M00100"; inference="nucleotide motif:Transfac:M00100"; note="AGTTAtg(site) 1.000(matrix match) minSUM(cut-off)";
chr19	pMatch	protein_bind	47048819	47048827	0.932	+	.	label="Msx-1"; bound_moiety="Msx-1"; db_xref="Transfac:M00394"; inference="nucleotide motif:Transfac:M00394"; note="agtTATGCa(site) 0.936(matrix match) minSUM(cut-off)";
chr19	pMatch	protein_bind	47048820	47048826	1.000	+	.	label="En-1"; bound_moiety="En-1"; db_xref="Transfac:M00396"; inference="nucleotide motif:Transfac:M00396"; note="GTTATgc(site) 0.994(matrix match) minSUM(cut-off)";
chr19	pMatch	protein_bind	47048821	47048829	0.960	+	.	label="Lyf-1"; bound_moiety="Lyf-1"; db_xref="Transfac:M00141"; inference="nucleotide motif:Transfac:M00141"; note="ttATGCAgg(site) 0.972(matrix match) minSUM(cut-off)";
chr19	pMatch	protein_bind	47048824	47048832	1.000	+	.	label="HOXA3"; bound_moiety="HOXA3"; db_xref="Transfac:M00395"; inference="nucleotide motif:Transfac:M00395"; note="TGCAGgatg(site) 0.995(matrix match) minSUM(cut-off)";
chr19	pMatch	protein_bind	47048826	47048834	0.984	+	.	label="HOXA3"; bound_moiety="HOXA3"; db_xref="Transfac:M00395"; inference="nucleotide motif:Transfac:M00395"; note="CAGGAtggt(site) 0.975(matrix match) minSUM(cut-off)";
chr19	pMatch	protein_bind	47048827	47048835	0.987	+	.	label="HOXA3"; bound_moiety="HOXA3"; db_xref="Transfac:M00395"; inference="nucleotide motif:Transfac:M00395"; note="AGGATggtt(site) 0.984(matrix match) minSUM(cut-off)";
chr19	pMatch	protein_bind	47048832	47048848	0.996	+	.	label="YY1"; bound_moiety="YY1"; db_xref="Transfac:M00059"; inference="nucleotide motif:Transfac:M00059"; note="ggttCCCATtttacaag(site) 0.994(matrix match) minSUM(cut-off)";
chr19	pMatch	protein_bind	47048838	47048844	0.986	+	.	label="CdxA"; bound_moiety="CdxA"; db_xref="Transfac:M00100"; inference="nucleotide motif:Transfac:M00100"; note="CATTTta(site) 0.973(matrix match) minSUM(cut-off)";
chr19	pMatch	protein_bind	47048838	47048861	0.820	+	.	label="COMP1"; bound_moiety="COMP1"; db_xref="Transfac:M00057"; inference="nucleotide motif:Transfac:M00057"; note="cattttACAAGtgaagaaacaagc(site) 0.853(matrix match) minSUM(cut-off)";
chr19	pMatch	protein_bind	47048839	47048857	0.854	+	.	label="Pax-2"; bound_moiety="Pax-2"; db_xref="Transfac:M00098"; inference="nucleotide motif:Transfac:M00098"; note="atttTACAAgtgaagaaac(site) 0.914(matrix match) minSUM(cut-off)";
chr19	pMatch	protein_bind	47048839	47048845	0.979	+	.	label="CdxA"; bound_moiety="CdxA"; db_xref="Transfac:M00100"; inference="nucleotide motif:Transfac:M00100"; note="ATTTTac(site) 0.981(matrix match) minSUM(cut-off)";
chr19	pMatch	protein_bind	47048842	47048850	0.936	+	.	label="Msx-1"; bound_moiety="Msx-1"; db_xref="Transfac:M00394"; inference="nucleotide motif:Transfac:M00394"; note="ttaCAAGTg(site) 0.942(matrix match) minSUM(cut-off)";
chr19	pMatch	protein_bind	47048843	47048857	0.773	+	.	label="Evi-1"; bound_moiety="Evi-1"; db_xref="Transfac:M00081"; inference="nucleotide motif:Transfac:M00081"; note="tacaagtgaAGAAAc(site) 0.855(matrix match) minSUM(cut-off)";
chr19	pMatch	protein_bind	47048844	47048862	0.824	+	.	label="Pax-2"; bound_moiety="Pax-2"; db_xref="Transfac:M00098"; inference="nucleotide motif:Transfac:M00098"; note="acaaGTGAAgaaacaagct(site) 0.896(matrix match) minSUM(cut-off)";
chr19	pMatch	protein_bind	47048844	47048852	0.967	+	.	label="HOXA3"; bound_moiety="HOXA3"; db_xref="Transfac:M00395"; inference="nucleotide motif:Transfac:M00395"; note="ACAAGtgaa(site) 0.949(matrix match) minSUM(cut-off)";
chr19	pMatch	protein_bind	47048845	47048857	0.968	+	.	label="C/EBP"; bound_moiety="C/EBP"; db_xref="Transfac:M00159"; inference="nucleotide motif:Transfac:M00159"; note="caAGTGAagaaac(site) 0.973(matrix match) minSUM(cut-off)";
chr19	pMatch	protein_bind	47048846	47048859	0.985	+	.	label="C/EBPbeta"; bound_moiety="C/EBPbeta"; db_xref="Transfac:M00109"; inference="nucleotide motif:Transfac:M00109"; note="aagtgaaGAAACaa(site) 0.984(matrix match) minSUM(cut-off)";
chr19	pMatch	protein_bind	47048851	47048869	0.887	+	.	label="Pax-2"; bound_moiety="Pax-2"; db_xref="Transfac:M00098"; inference="nucleotide motif:Transfac:M00098"; note="aagaAACAAgcttaaagag(site) 0.901(matrix match) minSUM(cut-off)";
chr19	pMatch	protein_bind	47048852	47048863	1.000	+	.	label="SRY"; bound_moiety="SRY"; db_xref="Transfac:M00160"; inference="nucleotide motif:Transfac:M00160"; note="agaaACAAGctt(site) 0.982(matrix match) minSUM(cut-off)";
chr19	pMatch	protein_bind	47048854	47048860	1.000	+	.	label="SRY"; bound_moiety="SRY"; db_xref="Transfac:M00148"; inference="nucleotide motif:Transfac:M00148"; note="AAACAag(site) 0.976(matrix match) minSUM(cut-off)";
chr19	pMatch	protein_bind	47048855	47048863	0.957	+	.	label="HOXA3"; bound_moiety="HOXA3"; db_xref="Transfac:M00395"; inference="nucleotide motif:Transfac:M00395"; note="AACAAgctt(site) 0.945(matrix match) minSUM(cut-off)";
chr19	pMatch	protein_bind	47048855	47048869	0.782	+	.	label="Evi-1"; bound_moiety="Evi-1"; db_xref="Transfac:M00081"; inference="nucleotide motif:Transfac:M00081"; note="aacaagcttAAAGAg(site) 0.869(matrix match) minSUM(cut-off)";
chr19	pMatch	protein_bind	47048856	47048864	1.000	+	.	label="HOXA3"; bound_moiety="HOXA3"; db_xref="Transfac:M00395"; inference="nucleotide motif:Transfac:M00395"; note="ACAAGctta(site) 0.956(matrix match) minSUM(cut-off)";
chr19	pMatch	protein_bind	47048859	47048871	0.997	+	.	label="Oct-1"; bound_moiety="Oct-1"; db_xref="Transfac:M00137"; inference="nucleotide motif:Transfac:M00137"; note="agcTTAAAgaggt(site) 0.991(matrix match) minSUM(cut-off)";
chr19	pMatch	protein_bind	47048860	47048868	0.996	+	.	label="Msx-1"; bound_moiety="Msx-1"; db_xref="Transfac:M00394"; inference="nucleotide motif:Transfac:M00394"; note="gctTAAAGa(site) 0.990(matrix match) minSUM(cut-off)";
chr19	pMatch	protein_bind	47048861	47048869	0.984	+	.	label="HOXA3"; bound_moiety="HOXA3"; db_xref="Transfac:M00395"; inference="nucleotide motif:Transfac:M00395"; note="CTTAAagag(site) 0.987(matrix match) minSUM(cut-off)";
chr19	pMatch	protein_bind	47048863	47048871	0.984	+	.	label="HOXA3"; bound_moiety="HOXA3"; db_xref="Transfac:M00395"; inference="nucleotide motif:Transfac:M00395"; note="TAAAGaggt(site) 0.954(matrix match) minSUM(cut-off)";
chr19	pMatch	protein_bind	47048863	47048881	0.934	+	.	label="Pax-2"; bound_moiety="Pax-2"; db_xref="Transfac:M00098"; inference="nucleotide motif:Transfac:M00098"; note="taaaGAGGTaaagtaactt(site) 0.902(matrix match) minSUM(cut-off)";
chr19	pMatch	protein_bind	47048866	47048884	0.877	+	.	label="Pax-2"; bound_moiety="Pax-2"; db_xref="Transfac:M00098"; inference="nucleotide motif:Transfac:M00098"; note="agagGTAAAgtaacttgcc(site) 0.891(matrix match) minSUM(cut-off)";
chr19	pMatch	protein_bind	47048867	47048879	1.000	+	.	label="Oct-1"; bound_moiety="Oct-1"; db_xref="Transfac:M00137"; inference="nucleotide motif:Transfac:M00137"; note="gagGTAAAgtaac(site) 0.992(matrix match) minSUM(cut-off)";
chr19	pMatch	protein_bind	47048868	47048876	0.996	+	.	label="Msx-1"; bound_moiety="Msx-1"; db_xref="Transfac:M00394"; inference="nucleotide motif:Transfac:M00394"; note="aggTAAAGt(site) 0.943(matrix match) minSUM(cut-off)";
chr19	pMatch	protein_bind	47048869	47048877	1.000	+	.	label="HOXA3"; bound_moiety="HOXA3"; db_xref="Transfac:M00395"; inference="nucleotide motif:Transfac:M00395"; note="GGTAAagta(site) 0.975(matrix match) minSUM(cut-off)";
chr19	pMatch	protein_bind	47048870	47048876	0.996	+	.	label="En-1"; bound_moiety="En-1"; db_xref="Transfac:M00396"; inference="nucleotide motif:Transfac:M00396"; note="GTAAAgt(site) 0.988(matrix match) minSUM(cut-off)";
chr19	pMatch	protein_bind	47048871	47048879	0.984	+	.	label="HOXA3"; bound_moiety="HOXA3"; db_xref="Transfac:M00395"; inference="nucleotide motif:Transfac:M00395"; note="TAAAGtaac(site) 0.975(matrix match) minSUM(cut-off)";
chr19	pMatch	protein_bind	47048872	47048884	0.995	+	.	label="Oct-1"; bound_moiety="Oct-1"; db_xref="Transfac:M00137"; inference="nucleotide motif:Transfac:M00137"; note="aaaGTAACttgcc(site) 0.993(matrix match) minSUM(cut-off)";
chr19	pMatch	protein_bind	47048874	47048882	0.959	+	.	label="Msx-1"; bound_moiety="Msx-1"; db_xref="Transfac:M00394"; inference="nucleotide motif:Transfac:M00394"; note="agtAACTTg(site) 0.964(matrix match) minSUM(cut-off)";
chr19	pMatch	protein_bind	47048875	47048881	0.993	+	.	label="CdxA"; bound_moiety="CdxA"; db_xref="Transfac:M00100"; inference="nucleotide motif:Transfac:M00100"; note="GTAACtt(site) 0.984(matrix match) minSUM(cut-off)";
chr19	pMatch	protein_bind	47048877	47048890	1.000	+	.	label="C/EBPalpha"; bound_moiety="C/EBPalpha"; db_xref="Transfac:M00116"; inference="nucleotide motif:Transfac:M00116"; note="aaCTTGCccaagtg(site) 0.996(matrix match) minSUM(cut-off)";
chr19	pMatch	protein_bind	47048877	47048890	1.000	+	.	label="C/EBPbeta"; bound_moiety="C/EBPbeta"; db_xref="Transfac:M00117"; inference="nucleotide motif:Transfac:M00117"; note="aacTTGCCcaagtg(site) 0.990(matrix match) minSUM(cut-off)";
chr19	pMatch	protein_bind	47048879	47048897	0.879	+	.	label="Pax-2"; bound_moiety="Pax-2"; db_xref="Transfac:M00098"; inference="nucleotide motif:Transfac:M00098"; note="cttgCCCAAgtgttttagg(site) 0.901(matrix match) minSUM(cut-off)";
chr19	pMatch	protein_bind	47048882	47048890	0.936	+	.	label="Msx-1"; bound_moiety="Msx-1"; db_xref="Transfac:M00394"; inference="nucleotide motif:Transfac:M00394"; note="gccCAAGTg(site) 0.946(matrix match) minSUM(cut-off)";
chr19	pMatch	protein_bind	47048882	47048896	0.898	+	.	label="Evi-1"; bound_moiety="Evi-1"; db_xref="Transfac:M00081"; inference="nucleotide motif:Transfac:M00081"; note="gcccaagtgTTTTAg(site) 0.849(matrix match) minSUM(cut-off)";
chr19	pMatch	protein_bind	47048884	47048902	0.940	+	.	label="Pax-2"; bound_moiety="Pax-2"; db_xref="Transfac:M00098"; inference="nucleotide motif:Transfac:M00098"; note="ccaaGTGTTttaggggaaa(site) 0.907(matrix match) minSUM(cut-off)";
chr19	pMatch	protein_bind	47048886	47048894	0.943	+	.	label="Msx-1"; bound_moiety="Msx-1"; db_xref="Transfac:M00394"; inference="nucleotide motif:Transfac:M00394"; note="aagTGTTTt(site) 0.962(matrix match) minSUM(cut-off)";
chr19	pMatch	protein_bind	47048886	47048904	0.971	+	.	label="Pax-2"; bound_moiety="Pax-2"; db_xref="Transfac:M00098"; inference="nucleotide motif:Transfac:M00098"; note="aagtGTTTTaggggaaatt(site) 0.902(matrix match) minSUM(cut-off)";
chr19	pMatch	protein_bind	47048888	47048894	1.000	+	.	label="En-1"; bound_moiety="En-1"; db_xref="Transfac:M00396"; inference="nucleotide motif:Transfac:M00396"; note="GTGTTtt(site) 0.996(matrix match) minSUM(cut-off)";
chr19	pMatch	protein_bind	47048890	47048902	1.000	+	.	label="MZF1"; bound_moiety="MZF1"; db_xref="Transfac:M00084"; inference="nucleotide motif:Transfac:M00084"; note="gttttAGGGGaaa(site) 0.981(matrix match) minSUM(cut-off)";
chr19	pMatch	protein_bind	47048890	47048896	0.996	+	.	label="En-1"; bound_moiety="En-1"; db_xref="Transfac:M00396"; inference="nucleotide motif:Transfac:M00396"; note="GTTTTag(site) 0.984(matrix match) minSUM(cut-off)";
chr19	pMatch	protein_bind	47048897	47048906	1.000	+	.	label="NF-kappaB"; bound_moiety="NF-kappaB"; db_xref="Transfac:M00054"; inference="nucleotide motif:Transfac:M00054"; note="GGGAAatttc(site) 0.991(matrix match) minSUM(cut-off)";
chr19	pMatch	protein_bind	47048897	47048906	0.979	+	.	label="c-Rel"; bound_moiety="c-Rel"; db_xref="Transfac:M00053"; inference="nucleotide motif:Transfac:M00053"; note="gggaaATTTC(site) 0.986(matrix match) minSUM(cut-off)";
chr19	pMatch	protein_bind	47048897	47048905	0.925	+	.	label="HOXA3"; bound_moiety="HOXA3"; db_xref="Transfac:M00395"; inference="nucleotide motif:Transfac:M00395"; note="GGGAAattt(site) 0.941(matrix match) minSUM(cut-off)";
chr19	pMatch	protein_bind	47048899	47048917	0.845	+	.	label="Pax-2"; bound_moiety="Pax-2"; db_xref="Transfac:M00098"; inference="nucleotide motif:Transfac:M00098"; note="gaaaTTTCTaggcagagat(site) 0.896(matrix match) minSUM(cut-off)";
chr19	pMatch	protein_bind	47048900	47048913	0.999	+	.	label="C/EBPbeta"; bound_moiety="C/EBPbeta"; db_xref="Transfac:M00117"; inference="nucleotide motif:Transfac:M00117"; note="aaaTTTCTaggcag(site) 0.975(matrix match) minSUM(cut-off)";
chr19	pMatch	protein_bind	47048902	47048908	1.000	+	.	label="CdxA"; bound_moiety="CdxA"; db_xref="Transfac:M00100"; inference="nucleotide motif:Transfac:M00100"; note="ATTTCta(site) 0.971(matrix match) minSUM(cut-off)";
chr19	pMatch	protein_bind	47048903	47048926	0.929	+	.	label="COMP1"; bound_moiety="COMP1"; db_xref="Transfac:M00057"; inference="nucleotide motif:Transfac:M00057"; note="tttctaGGCAGagatcagaggagg(site) 0.832(matrix match) minSUM(cut-off)";
chr19	pMatch	protein_bind	47048908	47048922	0.875	+	.	label="Evi-1"; bound_moiety="Evi-1"; db_xref="Transfac:M00081"; inference="nucleotide motif:Transfac:M00081"; note="aggcagagaTCAGAg(site) 0.846(matrix match) minSUM(cut-off)";
chr19	pMatch	protein_bind	47048912	47048930	1.000	+	.	label="Pax-2"; bound_moiety="Pax-2"; db_xref="Transfac:M00098"; inference="nucleotide motif:Transfac:M00098"; note="agagATCAGaggagggttc(site) 0.896(matrix match) minSUM(cut-off)";
chr19	pMatch	protein_bind	47048916	47048924	0.947	+	.	label="Pbx-1"; bound_moiety="Pbx-1"; db_xref="Transfac:M00096"; inference="nucleotide motif:Transfac:M00096"; note="atcAGAGGa(site) 0.961(matrix match) minSUM(cut-off)";
chr19	pMatch	protein_bind	47048921	47048929	1.000	+	.	label="HOXA3"; bound_moiety="HOXA3"; db_xref="Transfac:M00395"; inference="nucleotide motif:Transfac:M00395"; note="AGGAGggtt(site) 0.995(matrix match) minSUM(cut-off)";
chr19	pMatch	protein_bind	47048922	47048931	0.979	+	.	label="c-Rel"; bound_moiety="c-Rel"; db_xref="Transfac:M00053"; inference="nucleotide motif:Transfac:M00053"; note="ggaggGTTCC(site) 0.976(matrix match) minSUM(cut-off)";
chr19	pMatch	protein_bind	47048928	47048946	1.000	+	.	label="Pax-2"; bound_moiety="Pax-2"; db_xref="Transfac:M00098"; inference="nucleotide motif:Transfac:M00098"; note="ttccTTCTCtttgccaggc(site) 0.911(matrix match) minSUM(cut-off)";
chr19	pMatch	protein_bind	47048932	47048940	0.963	+	.	label="Msx-1"; bound_moiety="Msx-1"; db_xref="Transfac:M00394"; inference="nucleotide motif:Transfac:M00394"; note="ttcTCTTTg(site) 0.967(matrix match) minSUM(cut-off)";
chr19	pMatch	protein_bind	47048935	47048948	0.999	+	.	label="C/EBPalpha"; bound_moiety="C/EBPalpha"; db_xref="Transfac:M00116"; inference="nucleotide motif:Transfac:M00116"; note="tcTTTGCcaggctc(site) 0.992(matrix match) minSUM(cut-off)";
chr19	pMatch	protein_bind	47048936	47048954	0.921	+	.	label="Pax-2"; bound_moiety="Pax-2"; db_xref="Transfac:M00098"; inference="nucleotide motif:Transfac:M00098"; note="ctttGCCAGgctccaaatt(site) 0.951(matrix match) minSUM(cut-off)";
chr19	pMatch	protein_bind	47048936	47048942	0.986	+	.	label="CdxA"; bound_moiety="CdxA"; db_xref="Transfac:M00100"; inference="nucleotide motif:Transfac:M00100"; note="CTTTGcc(site) 0.983(matrix match) minSUM(cut-off)";
chr19	pMatch	protein_bind	47048946	47048960	0.852	+	.	label="Evi-1"; bound_moiety="Evi-1"; db_xref="Transfac:M00081"; inference="nucleotide motif:Transfac:M00081"; note="ctccaaattAGTTAa(site) 0.828(matrix match) minSUM(cut-off)";
chr19	pMatch	protein_bind	47048947	47048955	0.973	+	.	label="HOXA3"; bound_moiety="HOXA3"; db_xref="Transfac:M00395"; inference="nucleotide motif:Transfac:M00395"; note="TCCAAatta(site) 0.954(matrix match) minSUM(cut-off)";
chr19	pMatch	protein_bind	47048950	47048956	0.992	+	.	label="En-1"; bound_moiety="En-1"; db_xref="Transfac:M00396"; inference="nucleotide motif:Transfac:M00396"; note="AAATTag(site) 0.984(matrix match) minSUM(cut-off)";
chr19	pMatch	protein_bind	47048950	47048963	0.996	+	.	label="C/EBPbeta"; bound_moiety="C/EBPbeta"; db_xref="Transfac:M00117"; inference="nucleotide motif:Transfac:M00117"; note="aaaTTAGTtaataa(site) 0.979(matrix match) minSUM(cut-off)";
chr19	pMatch	protein_bind	47048951	47048963	0.976	+	.	label="C/EBP"; bound_moiety="C/EBP"; db_xref="Transfac:M00159"; inference="nucleotide motif:Transfac:M00159"; note="aaTTAGTtaataa(site) 0.972(matrix match) minSUM(cut-off)";
chr19	pMatch	protein_bind	47048954	47048966	1.000	+	.	label="Oct-1"; bound_moiety="Oct-1"; db_xref="Transfac:M00137"; inference="nucleotide motif:Transfac:M00137"; note="tagTTAATaatgt(site) 0.998(matrix match) minSUM(cut-off)";
chr19	pMatch	protein_bind	47048954	47048962	0.963	+	.	label="Msx-1"; bound_moiety="Msx-1"; db_xref="Transfac:M00394"; inference="nucleotide motif:Transfac:M00394"; note="tagTTAATa(site) 0.975(matrix match) minSUM(cut-off)";
chr19	pMatch	protein_bind	47048955	47048963	0.960	+	.	label="Msx-1"; bound_moiety="Msx-1"; db_xref="Transfac:M00394"; inference="nucleotide motif:Transfac:M00394"; note="agtTAATAa(site) 0.955(matrix match) minSUM(cut-off)";
chr19	pMatch	protein_bind	47048956	47048970	0.794	+	.	label="Evi-1"; bound_moiety="Evi-1"; db_xref="Transfac:M00081"; inference="nucleotide motif:Transfac:M00081"; note="gttaataatGTTTAt(site) 0.822(matrix match) minSUM(cut-off)";
chr19	pMatch	protein_bind	47048956	47048964	1.000	+	.	label="Pbx-1"; bound_moiety="Pbx-1"; db_xref="Transfac:M00096"; inference="nucleotide motif:Transfac:M00096"; note="gttAATAAt(site) 0.935(matrix match) minSUM(cut-off)";
chr19	pMatch	protein_bind	47048957	47048969	1.000	+	.	label="Oct-1"; bound_moiety="Oct-1"; db_xref="Transfac:M00137"; inference="nucleotide motif:Transfac:M00137"; note="ttaATAATgttta(site) 0.996(matrix match) minSUM(cut-off)";
chr19	pMatch	protein_bind	47048957	47048965	0.954	+	.	label="HOXA3"; bound_moiety="HOXA3"; db_xref="Transfac:M00395"; inference="nucleotide motif:Transfac:M00395"; note="TTAATaatg(site) 0.959(matrix match) minSUM(cut-off)";
chr19	pMatch	protein_bind	47048957	47048970	0.871	+	.	label="FOXJ2"; bound_moiety="FOXJ2"; db_xref="Transfac:M00423"; inference="nucleotide motif:Transfac:M00423"; note="ttaaTAATGtttat(site) 0.904(matrix match) minSUM(cut-off)";
chr19	pMatch	protein_bind	47048958	47048966	1.000	+	.	label="Msx-1"; bound_moiety="Msx-1"; db_xref="Transfac:M00394"; inference="nucleotide motif:Transfac:M00394"; note="taaTAATGt(site) 0.990(matrix match) minSUM(cut-off)";
chr19	pMatch	protein_bind	47048959	47048967	0.935	+	.	label="HOXA3"; bound_moiety="HOXA3"; db_xref="Transfac:M00395"; inference="nucleotide motif:Transfac:M00395"; note="AATAAtgtt(site) 0.944(matrix match) minSUM(cut-off)";
chr19	pMatch	protein_bind	47048960	47048968	0.954	+	.	label="HOXA3"; bound_moiety="HOXA3"; db_xref="Transfac:M00395"; inference="nucleotide motif:Transfac:M00395"; note="ATAATgttt(site) 0.964(matrix match) minSUM(cut-off)";
chr19	pMatch	protein_bind	47048960	47048966	1.000	+	.	label="En-1"; bound_moiety="En-1"; db_xref="Transfac:M00396"; inference="nucleotide motif:Transfac:M00396"; note="ATAATgt(site) 0.996(matrix match) minSUM(cut-off)";
chr19	pMatch	protein_bind	47048960	47048968	0.947	+	.	label="Pbx-1"; bound_moiety="Pbx-1"; db_xref="Transfac:M00096"; inference="nucleotide motif:Transfac:M00096"; note="ataATGTTt(site) 0.931(matrix match) minSUM(cut-off)";
chr19	pMatch	protein_bind	47048961	47048979	1.000	+	.	label="Pax-2"; bound_moiety="Pax-2"; db_xref="Transfac:M00098"; inference="nucleotide motif:Transfac:M00098"; note="taatGTTTAtaaagcattg(site) 0.923(matrix match) minSUM(cut-off)";
chr19	pMatch	protein_bind	47048961	47048972	1.000	+	.	label="HFH-1"; bound_moiety="HFH-1"; db_xref="Transfac:M00129"; inference="nucleotide motif:Transfac:M00129"; note="taatGTTTAtaa(site) 0.979(matrix match) minSUM(cut-off)";
chr19	pMatch	protein_bind	47048963	47048971	0.906	+	.	label="Msx-1"; bound_moiety="Msx-1"; db_xref="Transfac:M00394"; inference="nucleotide motif:Transfac:M00394"; note="atgTTTATa(site) 0.936(matrix match) minSUM(cut-off)";
chr19	pMatch	protein_bind	47048964	47048977	0.996	+	.	label="C/EBPalpha"; bound_moiety="C/EBPalpha"; db_xref="Transfac:M00116"; inference="nucleotide motif:Transfac:M00116"; note="tgTTTATaaagcat(site) 0.992(matrix match) minSUM(cut-off)";
chr19	pMatch	protein_bind	47048965	47048971	1.000	+	.	label="CdxA"; bound_moiety="CdxA"; db_xref="Transfac:M00100"; inference="nucleotide motif:Transfac:M00100"; note="GTTTAta(site) 0.986(matrix match) minSUM(cut-off)";
chr19	pMatch	protein_bind	47048965	47048983	0.969	+	.	label="Pax-2"; bound_moiety="Pax-2"; db_xref="Transfac:M00098"; inference="nucleotide motif:Transfac:M00098"; note="gtttATAAAgcattgggcc(site) 0.897(matrix match) minSUM(cut-off)";
chr19	pMatch	protein_bind	47048966	47048978	1.000	+	.	label="Oct-1"; bound_moiety="Oct-1"; db_xref="Transfac:M00137"; inference="nucleotide motif:Transfac:M00137"; note="tttATAAAgcatt(site) 0.997(matrix match) minSUM(cut-off)";
chr19	pMatch	protein_bind	47048967	47048981	1.000	+	.	label="Barbie"; bound_moiety="Barbie"; db_xref="Transfac:M00238"; inference="nucleotide motif:Transfac:M00238"; note="ttatAAAGCattggg(site) 0.964(matrix match) minSUM(cut-off)";
chr19	pMatch	protein_bind	47048967	47048975	0.996	+	.	label="Msx-1"; bound_moiety="Msx-1"; db_xref="Transfac:M00394"; inference="nucleotide motif:Transfac:M00394"; note="ttaTAAAGc(site) 0.987(matrix match) minSUM(cut-off)";
chr19	pMatch	protein_bind	47048970	47048978	0.984	+	.	label="HOXA3"; bound_moiety="HOXA3"; db_xref="Transfac:M00395"; inference="nucleotide motif:Transfac:M00395"; note="TAAAGcatt(site) 0.964(matrix match) minSUM(cut-off)";
chr19	pMatch	protein_bind	47048971	47048977	0.992	+	.	label="SRY"; bound_moiety="SRY"; db_xref="Transfac:M00148"; inference="nucleotide motif:Transfac:M00148"; note="AAAGCat(site) 0.989(matrix match) minSUM(cut-off)";
chr19	pMatch	protein_bind	47048974	47048997	0.893	+	.	label="COMP1"; bound_moiety="COMP1"; db_xref="Transfac:M00057"; inference="nucleotide motif:Transfac:M00057"; note="gcattgGGCCGggtgtgatagctc(site) 0.856(matrix match) minSUM(cut-off)";
chr19	pMatch	protein_bind	47048978	47048987	0.972	+	.	label="Sp1"; bound_moiety="Sp1"; db_xref="Transfac:M00008"; inference="nucleotide motif:Transfac:M00008"; note="tgGGCCGggt(site) 0.946(matrix match) minSUM(cut-off)";
chr19	pMatch	protein_bind	47048981	47048994	1.000	+	.	label="p300"; bound_moiety="p300"; db_xref="Transfac:M00033"; inference="nucleotide motif:Transfac:M00033"; note="gccgGGTGTgatag(site) 0.984(matrix match) minSUM(cut-off)";
chr19	pMatch	protein_bind	47048982	47049000	0.943	+	.	label="Pax-2"; bound_moiety="Pax-2"; db_xref="Transfac:M00098"; inference="nucleotide motif:Transfac:M00098"; note="ccggGTGTGatagctcaca(site) 0.925(matrix match) minSUM(cut-off)";
chr19	pMatch	protein_bind	47048987	47049001	0.875	+	.	label="Evi-1"; bound_moiety="Evi-1"; db_xref="Transfac:M00081"; inference="nucleotide motif:Transfac:M00081"; note="tgtgatagcTCACAc(site) 0.847(matrix match) minSUM(cut-off)";
chr19	pMatch	protein_bind	47048987	47048992	1.000	+	.	label="AML-1a"; bound_moiety="AML-1a"; db_xref="Transfac:M00271"; inference="nucleotide motif:Transfac:M00271"; note="tGTGAT(site) 1.000(matrix match) minSUM(cut-off)";
chr19	pMatch	protein_bind	47048988	47048994	0.996	+	.	label="En-1"; bound_moiety="En-1"; db_xref="Transfac:M00396"; inference="nucleotide motif:Transfac:M00396"; note="GTGATag(site) 0.984(matrix match) minSUM(cut-off)";
chr19	pMatch	protein_bind	47048994	47049008	0.763	+	.	label="Evi-1"; bound_moiety="Evi-1"; db_xref="Transfac:M00081"; inference="nucleotide motif:Transfac:M00081"; note="gctcacaccTGTAAt(site) 0.847(matrix match) minSUM(cut-off)";
chr19	pMatch	protein_bind	47048996	47049004	0.955	+	.	label="Msx-1"; bound_moiety="Msx-1"; db_xref="Transfac:M00394"; inference="nucleotide motif:Transfac:M00394"; note="tcaCACCTg(site) 0.955(matrix match) minSUM(cut-off)";
chr19	pMatch	protein_bind	47049001	47049009	0.970	+	.	label="HOXA3"; bound_moiety="HOXA3"; db_xref="Transfac:M00395"; inference="nucleotide motif:Transfac:M00395"; note="CCTGTaatc(site) 0.958(matrix match) minSUM(cut-off)";
chr19	pMatch	protein_bind	47049004	47049010	0.992	+	.	label="En-1"; bound_moiety="En-1"; db_xref="Transfac:M00396"; inference="nucleotide motif:Transfac:M00396"; note="GTAATcc(site) 0.992(matrix match) minSUM(cut-off)";
chr19	pMatch	protein_bind	47049006	47049024	0.992	+	.	label="Pax-2"; bound_moiety="Pax-2"; db_xref="Transfac:M00098"; inference="nucleotide motif:Transfac:M00098"; note="aatcCCAGCactttgggag(site) 0.943(matrix match) minSUM(cut-off)";
chr19	pMatch	protein_bind	47049007	47049025	0.918	+	.	label="Pax-2"; bound_moiety="Pax-2"; db_xref="Transfac:M00098"; inference="nucleotide motif:Transfac:M00098"; note="atccCAGCActttgggagg(site) 0.940(matrix match) minSUM(cut-off)";
chr19	pMatch	protein_bind	47049012	47049020	1.000	+	.	label="HOXA3"; bound_moiety="HOXA3"; db_xref="Transfac:M00395"; inference="nucleotide motif:Transfac:M00395"; note="AGCACtttg(site) 0.963(matrix match) minSUM(cut-off)";
chr19	pMatch	protein_bind	47049014	47049022	0.940	+	.	label="HOXA3"; bound_moiety="HOXA3"; db_xref="Transfac:M00395"; inference="nucleotide motif:Transfac:M00395"; note="CACTTtggg(site) 0.941(matrix match) minSUM(cut-off)";
chr19	pMatch	protein_bind	47049016	47049022	1.000	+	.	label="CdxA"; bound_moiety="CdxA"; db_xref="Transfac:M00100"; inference="nucleotide motif:Transfac:M00100"; note="CTTTGgg(site) 0.992(matrix match) minSUM(cut-off)";
chr19	pMatch	protein_bind	47049017	47049025	1.000	+	.	label="Lyf-1"; bound_moiety="Lyf-1"; db_xref="Transfac:M00141"; inference="nucleotide motif:Transfac:M00141"; note="ttTGGGAgg(site) 0.989(matrix match) minSUM(cut-off)";
chr19	pMatch	protein_bind	47049021	47049039	0.929	+	.	label="Pax-2"; bound_moiety="Pax-2"; db_xref="Transfac:M00098"; inference="nucleotide motif:Transfac:M00098"; note="ggagGCCAAggcaggagga(site) 0.937(matrix match) minSUM(cut-off)";
chr19	pMatch	protein_bind	47049026	47049044	0.887	+	.	label="Pax-2"; bound_moiety="Pax-2"; db_xref="Transfac:M00098"; inference="nucleotide motif:Transfac:M00098"; note="ccaaGGCAGgaggatcgct(site) 0.912(matrix match) minSUM(cut-off)";
chr19	pMatch	protein_bind	47049028	47049037	0.972	+	.	label="Sp1"; bound_moiety="Sp1"; db_xref="Transfac:M00008"; inference="nucleotide motif:Transfac:M00008"; note="aaGGCAGgag(site) 0.941(matrix match) minSUM(cut-off)";
chr19	pMatch	protein_bind	47049033	47049041	1.000	+	.	label="HOXA3"; bound_moiety="HOXA3"; db_xref="Transfac:M00395"; inference="nucleotide motif:Transfac:M00395"; note="AGGAGgatc(site) 0.982(matrix match) minSUM(cut-off)";
chr19	pMatch	protein_bind	47049046	47049064	0.980	+	.	label="Pax-2"; bound_moiety="Pax-2"; db_xref="Transfac:M00098"; inference="nucleotide motif:Transfac:M00098"; note="gagcCCAGGagtttgagac(site) 0.944(matrix match) minSUM(cut-off)";
chr19	pMatch	protein_bind	47049049	47049062	1.000	+	.	label="p300"; bound_moiety="p300"; db_xref="Transfac:M00033"; inference="nucleotide motif:Transfac:M00033"; note="cccaGGAGTttgag(site) 0.973(matrix match) minSUM(cut-off)";
chr19	pMatch	protein_bind	47049052	47049070	0.974	+	.	label="Pax-2"; bound_moiety="Pax-2"; db_xref="Transfac:M00098"; inference="nucleotide motif:Transfac:M00098"; note="aggaGTTTGagaccagcct(site) 0.905(matrix match) minSUM(cut-off)";
chr19	pMatch	protein_bind	47049052	47049060	1.000	+	.	label="HOXA3"; bound_moiety="HOXA3"; db_xref="Transfac:M00395"; inference="nucleotide motif:Transfac:M00395"; note="AGGAGtttg(site) 0.963(matrix match) minSUM(cut-off)";
chr19	pMatch	protein_bind	47049054	47049060	0.996	+	.	label="En-1"; bound_moiety="En-1"; db_xref="Transfac:M00396"; inference="nucleotide motif:Transfac:M00396"; note="GAGTTtg(site) 0.996(matrix match) minSUM(cut-off)";
chr19	pMatch	protein_bind	47049056	47049062	0.982	+	.	label="CdxA"; bound_moiety="CdxA"; db_xref="Transfac:M00100"; inference="nucleotide motif:Transfac:M00100"; note="GTTTGag(site) 0.983(matrix match) minSUM(cut-off)";
chr19	pMatch	protein_bind	47049056	47049065	0.984	+	.	label="c-Rel"; bound_moiety="c-Rel"; db_xref="Transfac:M00053"; inference="nucleotide motif:Transfac:M00053"; note="gtttgAGACC(site) 0.972(matrix match) minSUM(cut-off)";
chr19	pMatch	protein_bind	47049059	47049075	1.000	+	.	label="YY1"; bound_moiety="YY1"; db_xref="Transfac:M00059"; inference="nucleotide motif:Transfac:M00059"; note="tgagACCAGcctgagta(site) 0.977(matrix match) minSUM(cut-off)";
chr19	pMatch	protein_bind	47049060	47049078	0.992	+	.	label="Pax-2"; bound_moiety="Pax-2"; db_xref="Transfac:M00098"; inference="nucleotide motif:Transfac:M00098"; note="gagaCCAGCctgagtaaca(site) 0.894(matrix match) minSUM(cut-off)";
chr19	pMatch	protein_bind	47049063	47049071	1.000	+	.	label="HOXA3"; bound_moiety="HOXA3"; db_xref="Transfac:M00395"; inference="nucleotide motif:Transfac:M00395"; note="ACCAGcctg(site) 0.960(matrix match) minSUM(cut-off)";
chr19	pMatch	protein_bind	47049064	47049082	0.963	+	.	label="Pax-2"; bound_moiety="Pax-2"; db_xref="Transfac:M00098"; inference="nucleotide motif:Transfac:M00098"; note="ccagCCTGAgtaacacggg(site) 0.899(matrix match) minSUM(cut-off)";
chr19	pMatch	protein_bind	47049067	47049075	0.989	+	.	label="Msx-1"; bound_moiety="Msx-1"; db_xref="Transfac:M00394"; inference="nucleotide motif:Transfac:M00394"; note="gccTGAGTa(site) 0.953(matrix match) minSUM(cut-off)";
chr19	pMatch	protein_bind	47049070	47049082	0.995	+	.	label="Oct-1"; bound_moiety="Oct-1"; db_xref="Transfac:M00137"; inference="nucleotide motif:Transfac:M00137"; note="tgaGTAACacggg(site) 0.994(matrix match) minSUM(cut-off)";
chr19	pMatch	protein_bind	47049071	47049089	0.907	+	.	label="Pax-2"; bound_moiety="Pax-2"; db_xref="Transfac:M00098"; inference="nucleotide motif:Transfac:M00098"; note="gagtAACACggggagaccc(site) 0.911(matrix match) minSUM(cut-off)";
chr19	pMatch	protein_bind	47049075	47049083	0.984	+	.	label="HOXA3"; bound_moiety="HOXA3"; db_xref="Transfac:M00395"; inference="nucleotide motif:Transfac:M00395"; note="AACACgggg(site) 0.954(matrix match) minSUM(cut-off)";
chr19	pMatch	protein_bind	47049077	47049084	1.000	+	.	label="MZF1"; bound_moiety="MZF1"; db_xref="Transfac:M00083"; inference="nucleotide motif:Transfac:M00083"; note="cacGGGGA(site) 1.000(matrix match) minSUM(cut-off)";
chr19	pMatch	protein_bind	47049078	47049091	1.000	+	.	label="p300"; bound_moiety="p300"; db_xref="Transfac:M00033"; inference="nucleotide motif:Transfac:M00033"; note="acggGGAGAccctg(site) 0.984(matrix match) minSUM(cut-off)";
chr19	pMatch	protein_bind	47049080	47049089	1.000	+	.	label="NF-kappaB"; bound_moiety="NF-kappaB"; db_xref="Transfac:M00051"; inference="nucleotide motif:Transfac:M00051"; note="GGGGAgaccc(site) 0.997(matrix match) minSUM(cut-off)";
chr19	pMatch	protein_bind	47049084	47049102	0.932	+	.	label="Pax-2"; bound_moiety="Pax-2"; db_xref="Transfac:M00098"; inference="nucleotide motif:Transfac:M00098"; note="agacCCTGTctctataaaa(site) 0.919(matrix match) minSUM(cut-off)";
chr19	pMatch	protein_bind	47049094	47049106	1.000	+	.	label="Oct-1"; bound_moiety="Oct-1"; db_xref="Transfac:M00137"; inference="nucleotide motif:Transfac:M00137"; note="tctATAAAaacaa(site) 0.998(matrix match) minSUM(cut-off)";
chr19	pMatch	protein_bind	47049096	47049110	0.861	+	.	label="Evi-1"; bound_moiety="Evi-1"; db_xref="Transfac:M00081"; inference="nucleotide motif:Transfac:M00081"; note="tataaaaacAAATAa(site) 0.826(matrix match) minSUM(cut-off)";
chr19	pMatch	protein_bind	47049099	47049110	1.000	+	.	label="SRY"; bound_moiety="SRY"; db_xref="Transfac:M00160"; inference="nucleotide motif:Transfac:M00160"; note="aaaaACAAAtaa(site) 0.993(matrix match) minSUM(cut-off)";
chr19	pMatch	protein_bind	47049100	47049108	0.984	+	.	label="HOXA3"; bound_moiety="HOXA3"; db_xref="Transfac:M00395"; inference="nucleotide motif:Transfac:M00395"; note="AAAACaaat(site) 0.951(matrix match) minSUM(cut-off)";
chr19	pMatch	protein_bind	47049101	47049107	1.000	+	.	label="SRY"; bound_moiety="SRY"; db_xref="Transfac:M00148"; inference="nucleotide motif:Transfac:M00148"; note="AAACAaa(site) 1.000(matrix match) minSUM(cut-off)";
chr19	pMatch	protein_bind	47049102	47049116	1.000	+	.	label="Tst-1"; bound_moiety="Tst-1"; db_xref="Transfac:M00133"; inference="nucleotide motif:Transfac:M00133"; note="aacaAATAAataaaa(site) 0.933(matrix match) minSUM(cut-off)";
chr19	pMatch	protein_bind	47049103	47049111	1.000	+	.	label="Pbx-1"; bound_moiety="Pbx-1"; db_xref="Transfac:M00096"; inference="nucleotide motif:Transfac:M00096"; note="acaAATAAa(site) 0.970(matrix match) minSUM(cut-off)";
chr19	pMatch	protein_bind	47049104	47049116	1.000	+	.	label="Oct-1"; bound_moiety="Oct-1"; db_xref="Transfac:M00137"; inference="nucleotide motif:Transfac:M00137"; note="caaATAAAtaaaa(site) 0.998(matrix match) minSUM(cut-off)";
chr19	pMatch	protein_bind	47049104	47049117	1.000	+	.	label="XFD-1"; bound_moiety="XFD-1"; db_xref="Transfac:M00267"; inference="nucleotide motif:Transfac:M00267"; note="caaATAAAtaaaag(site) 0.987(matrix match) minSUM(cut-off)";
chr19	pMatch	protein_bind	47049104	47049115	0.989	+	.	label="CDP"; bound_moiety="CDP"; db_xref="Transfac:M00095"; inference="nucleotide motif:Transfac:M00095"; note="cAAATAaataaa(site) 0.942(matrix match) minSUM(cut-off)";
chr19	pMatch	protein_bind	47049106	47049120	1.000	+	.	label="Tst-1"; bound_moiety="Tst-1"; db_xref="Transfac:M00133"; inference="nucleotide motif:Transfac:M00133"; note="aataAATAAaagcat(site) 0.928(matrix match) minSUM(cut-off)";
chr19	pMatch	protein_bind	47049107	47049115	0.973	+	.	label="HOXA3"; bound_moiety="HOXA3"; db_xref="Transfac:M00395"; inference="nucleotide motif:Transfac:M00395"; note="ATAAAtaaa(site) 0.954(matrix match) minSUM(cut-off)";
chr19	pMatch	protein_bind	47049107	47049115	1.000	+	.	label="Pbx-1"; bound_moiety="Pbx-1"; db_xref="Transfac:M00096"; inference="nucleotide motif:Transfac:M00096"; note="ataAATAAa(site) 0.970(matrix match) minSUM(cut-off)";
chr19	pMatch	protein_bind	47049108	47049120	1.000	+	.	label="Oct-1"; bound_moiety="Oct-1"; db_xref="Transfac:M00137"; inference="nucleotide motif:Transfac:M00137"; note="taaATAAAagcat(site) 0.993(matrix match) minSUM(cut-off)";
chr19	pMatch	protein_bind	47049110	47049124	0.828	+	.	label="Evi-1"; bound_moiety="Evi-1"; db_xref="Transfac:M00081"; inference="nucleotide motif:Transfac:M00081"; note="aataaaagcATAGAa(site) 0.848(matrix match) minSUM(cut-off)";
chr19	pMatch	protein_bind	47049114	47049120	0.992	+	.	label="SRY"; bound_moiety="SRY"; db_xref="Transfac:M00148"; inference="nucleotide motif:Transfac:M00148"; note="AAAGCat(site) 0.989(matrix match) minSUM(cut-off)";
chr19	pMatch	protein_bind	47049120	47049128	0.957	+	.	label="HOXA3"; bound_moiety="HOXA3"; db_xref="Transfac:M00395"; inference="nucleotide motif:Transfac:M00395"; note="TAGAAtgaa(site) 0.941(matrix match) minSUM(cut-off)";
chr19	pMatch	protein_bind	47049123	47049129	1.000	+	.	label="SRY"; bound_moiety="SRY"; db_xref="Transfac:M00148"; inference="nucleotide motif:Transfac:M00148"; note="AATGAaa(site) 0.984(matrix match) minSUM(cut-off)";
chr19	pMatch	protein_bind	47049124	47049132	0.973	+	.	label="HOXA3"; bound_moiety="HOXA3"; db_xref="Transfac:M00395"; inference="nucleotide motif:Transfac:M00395"; note="ATGAAagat(site) 0.943(matrix match) minSUM(cut-off)";
chr19	pMatch	protein_bind	47049125	47049133	0.973	+	.	label="HOXA3"; bound_moiety="HOXA3"; db_xref="Transfac:M00395"; inference="nucleotide motif:Transfac:M00395"; note="TGAAAgatg(site) 0.974(matrix match) minSUM(cut-off)";
chr19	pMatch	protein_bind	47049125	47049133	0.925	+	.	label="Msx-1"; bound_moiety="Msx-1"; db_xref="Transfac:M00394"; inference="nucleotide motif:Transfac:M00394"; note="tgaAAGATg(site) 0.934(matrix match) minSUM(cut-off)";
chr19	pMatch	protein_bind	47049126	47049135	0.980	+	.	label="CDP"; bound_moiety="CDP"; db_xref="Transfac:M00104"; inference="nucleotide motif:Transfac:M00104"; note="gAAAGAtgca(site) 0.972(matrix match) minSUM(cut-off)";
chr19	pMatch	protein_bind	47049132	47049150	1.000	+	.	label="Pax-2"; bound_moiety="Pax-2"; db_xref="Transfac:M00098"; inference="nucleotide motif:Transfac:M00098"; note="tgcaCCACTcctttcccca(site) 0.967(matrix match) minSUM(cut-off)";
chr19	pMatch	protein_bind	47049135	47049143	0.967	+	.	label="HOXA3"; bound_moiety="HOXA3"; db_xref="Transfac:M00395"; inference="nucleotide motif:Transfac:M00395"; note="ACCACtcct(site) 0.958(matrix match) minSUM(cut-off)";
chr19	pMatch	protein_bind	47049142	47049148	0.980	+	.	label="CdxA"; bound_moiety="CdxA"; db_xref="Transfac:M00100"; inference="nucleotide motif:Transfac:M00100"; note="CTTTCcc(site) 0.977(matrix match) minSUM(cut-off)";
chr19	pMatch	protein_bind	47049143	47049156	1.000	+	.	label="SOX-9"; bound_moiety="SOX-9"; db_xref="Transfac:M00410"; inference="nucleotide motif:Transfac:M00410"; note="tttccCCAATcagg(site) 0.991(matrix match) minSUM(cut-off)";
chr19	pMatch	protein_bind	47049147	47049165	0.887	+	.	label="Pax-2"; bound_moiety="Pax-2"; db_xref="Transfac:M00098"; inference="nucleotide motif:Transfac:M00098"; note="cccaATCAGgactccagaa(site) 0.932(matrix match) minSUM(cut-off)";
chr19	pMatch	protein_bind	47049151	47049159	0.912	+	.	label="Pbx-1"; bound_moiety="Pbx-1"; db_xref="Transfac:M00096"; inference="nucleotide motif:Transfac:M00096"; note="atcAGGACt(site) 0.935(matrix match) minSUM(cut-off)";
chr19	pMatch	protein_bind	47049151	47049159	1.000	+	.	label="HOXA3"; bound_moiety="HOXA3"; db_xref="Transfac:M00395"; inference="nucleotide motif:Transfac:M00395"; note="ATCAGgact(site) 0.963(matrix match) minSUM(cut-off)";
chr19	pMatch	protein_bind	47049154	47049172	0.937	+	.	label="Pax-2"; bound_moiety="Pax-2"; db_xref="Transfac:M00098"; inference="nucleotide motif:Transfac:M00098"; note="aggaCTCCAgaagatacat(site) 0.902(matrix match) minSUM(cut-off)";
chr19	pMatch	protein_bind	47049155	47049171	1.000	+	.	label="YY1"; bound_moiety="YY1"; db_xref="Transfac:M00059"; inference="nucleotide motif:Transfac:M00059"; note="ggacTCCAGaagataca(site) 0.970(matrix match) minSUM(cut-off)";
chr19	pMatch	protein_bind	47049156	47049174	0.989	+	.	label="Pax-2"; bound_moiety="Pax-2"; db_xref="Transfac:M00098"; inference="nucleotide motif:Transfac:M00098"; note="gactCCAGAagatacatac(site) 0.921(matrix match) minSUM(cut-off)";
chr19	pMatch	protein_bind	47049158	47049172	0.828	+	.	label="Evi-1"; bound_moiety="Evi-1"; db_xref="Transfac:M00081"; inference="nucleotide motif:Transfac:M00081"; note="ctccagaagATACAt(site) 0.824(matrix match) minSUM(cut-off)";
chr19	pMatch	protein_bind	47049159	47049167	1.000	+	.	label="HOXA3"; bound_moiety="HOXA3"; db_xref="Transfac:M00395"; inference="nucleotide motif:Transfac:M00395"; note="TCCAGaaga(site) 0.941(matrix match) minSUM(cut-off)";
chr19	pMatch	protein_bind	47049168	47049186	0.854	+	.	label="Pax-2"; bound_moiety="Pax-2"; db_xref="Transfac:M00098"; inference="nucleotide motif:Transfac:M00098"; note="tacaTACAAgtcaagagtt(site) 0.896(matrix match) minSUM(cut-off)";
chr19	pMatch	protein_bind	47049170	47049178	0.957	+	.	label="HOXA3"; bound_moiety="HOXA3"; db_xref="Transfac:M00395"; inference="nucleotide motif:Transfac:M00395"; note="CATACaagt(site) 0.966(matrix match) minSUM(cut-off)";
chr19	pMatch	protein_bind	47049173	47049191	0.989	+	.	label="Pax-2"; bound_moiety="Pax-2"; db_xref="Transfac:M00098"; inference="nucleotide motif:Transfac:M00098"; note="acaaGTCAAgagtttttca(site) 0.991(matrix match) minSUM(cut-off)";
chr19	pMatch	protein_bind	47049177	47049190	1.000	+	.	label="p300"; bound_moiety="p300"; db_xref="Transfac:M00033"; inference="nucleotide motif:Transfac:M00033"; note="gtcaAGAGTttttc(site) 0.986(matrix match) minSUM(cut-off)";
chr19	pMatch	protein_bind	47049178	47049186	1.000	+	.	label="HOXA3"; bound_moiety="HOXA3"; db_xref="Transfac:M00395"; inference="nucleotide motif:Transfac:M00395"; note="TCAAGagtt(site) 0.995(matrix match) minSUM(cut-off)";
chr19	pMatch	protein_bind	47049180	47049198	0.971	+	.	label="Pax-2"; bound_moiety="Pax-2"; db_xref="Transfac:M00098"; inference="nucleotide motif:Transfac:M00098"; note="aagaGTTTTtcaaaaaagt(site) 0.903(matrix match) minSUM(cut-off)";
chr19	pMatch	protein_bind	47049180	47049188	0.984	+	.	label="HOXA3"; bound_moiety="HOXA3"; db_xref="Transfac:M00395"; inference="nucleotide motif:Transfac:M00395"; note="AAGAGtttt(site) 0.951(matrix match) minSUM(cut-off)";
chr19	pMatch	protein_bind	47049184	47049202	0.989	+	.	label="Pax-2"; bound_moiety="Pax-2"; db_xref="Transfac:M00098"; inference="nucleotide motif:Transfac:M00098"; note="gtttTTCAAaaaagtcttt(site) 0.927(matrix match) minSUM(cut-off)";
chr19	pMatch	protein_bind	47049184	47049190	1.000	+	.	label="En-1"; bound_moiety="En-1"; db_xref="Transfac:M00396"; inference="nucleotide motif:Transfac:M00396"; note="GTTTTtc(site) 0.996(matrix match) minSUM(cut-off)";
chr19	pMatch	protein_bind	47049185	47049196	1.000	+	.	label="SRY"; bound_moiety="SRY"; db_xref="Transfac:M00160"; inference="nucleotide motif:Transfac:M00160"; note="ttttTCAAAaaa(site) 0.986(matrix match) minSUM(cut-off)";
chr19	pMatch	protein_bind	47049190	47049210	0.925	+	.	label="Pax-6"; bound_moiety="Pax-6"; db_xref="Transfac:M00097"; inference="nucleotide motif:Transfac:M00097"; note="caaaaAAGTCttttatttttc(site) 0.950(matrix match) minSUM(cut-off)";
chr19	pMatch	protein_bind	47049191	47049205	0.898	+	.	label="Evi-1"; bound_moiety="Evi-1"; db_xref="Transfac:M00081"; inference="nucleotide motif:Transfac:M00081"; note="aaaaaagtcTTTTAt(site) 0.844(matrix match) minSUM(cut-off)";
chr19	pMatch	protein_bind	47049191	47049199	0.957	+	.	label="HOXA3"; bound_moiety="HOXA3"; db_xref="Transfac:M00395"; inference="nucleotide motif:Transfac:M00395"; note="AAAAAagtc(site) 0.948(matrix match) minSUM(cut-off)";
chr19	pMatch	protein_bind	47049194	47049212	0.889	+	.	label="Pax-2"; bound_moiety="Pax-2"; db_xref="Transfac:M00098"; inference="nucleotide motif:Transfac:M00098"; note="aaagTCTTTtatttttctc(site) 0.892(matrix match) minSUM(cut-off)";
chr19	pMatch	protein_bind	47049195	47049203	0.943	+	.	label="Msx-1"; bound_moiety="Msx-1"; db_xref="Transfac:M00394"; inference="nucleotide motif:Transfac:M00394"; note="aagTCTTTt(site) 0.962(matrix match) minSUM(cut-off)";
chr19	pMatch	protein_bind	47049199	47049207	0.967	+	.	label="HOXA3"; bound_moiety="HOXA3"; db_xref="Transfac:M00395"; inference="nucleotide motif:Transfac:M00395"; note="CTTTTattt(site) 0.975(matrix match) minSUM(cut-off)";
chr19	pMatch	protein_bind	47049200	47049211	1.000	+	.	label="FOXD3"; bound_moiety="FOXD3"; db_xref="Transfac:M00130"; inference="nucleotide motif:Transfac:M00130"; note="ttTTATTtttct(site) 0.955(matrix match) minSUM(cut-off)";
chr19	pMatch	protein_bind	47049213	47049227	0.796	+	.	label="Evi-1"; bound_moiety="Evi-1"; db_xref="Transfac:M00081"; inference="nucleotide motif:Transfac:M00081"; note="ctcaagataTCATTa(site) 0.825(matrix match) minSUM(cut-off)";
chr19	pMatch	protein_bind	47049214	47049222	1.000	+	.	label="HOXA3"; bound_moiety="HOXA3"; db_xref="Transfac:M00395"; inference="nucleotide motif:Transfac:M00395"; note="TCAAGatat(site) 0.944(matrix match) minSUM(cut-off)";
chr19	pMatch	protein_bind	47049215	47049223	0.984	+	.	label="HOXA3"; bound_moiety="HOXA3"; db_xref="Transfac:M00395"; inference="nucleotide motif:Transfac:M00395"; note="CAAGAtatc(site) 0.959(matrix match) minSUM(cut-off)";
chr19	pMatch	protein_bind	47049216	47049224	0.984	+	.	label="Pbx-1"; bound_moiety="Pbx-1"; db_xref="Transfac:M00096"; inference="nucleotide motif:Transfac:M00096"; note="aagATATCa(site) 0.948(matrix match) minSUM(cut-off)";
chr19	pMatch	protein_bind	47049217	47049233	1.000	+	.	label="YY1"; bound_moiety="YY1"; db_xref="Transfac:M00059"; inference="nucleotide motif:Transfac:M00059"; note="agatATCATtaagaata(site) 0.997(matrix match) minSUM(cut-off)";
chr19	pMatch	protein_bind	47049217	47049225	1.000	+	.	label="Pbx-1"; bound_moiety="Pbx-1"; db_xref="Transfac:M00096"; inference="nucleotide motif:Transfac:M00096"; note="agaTATCAt(site) 0.954(matrix match) minSUM(cut-off)";
chr19	pMatch	protein_bind	47049218	47049226	0.970	+	.	label="HOXA3"; bound_moiety="HOXA3"; db_xref="Transfac:M00395"; inference="nucleotide motif:Transfac:M00395"; note="GATATcatt(site) 0.959(matrix match) minSUM(cut-off)";
chr19	pMatch	protein_bind	47049219	47049227	1.000	+	.	label="Msx-1"; bound_moiety="Msx-1"; db_xref="Transfac:M00394"; inference="nucleotide motif:Transfac:M00394"; note="ataTCATTa(site) 0.956(matrix match) minSUM(cut-off)";
chr19	pMatch	protein_bind	47049220	47049226	1.000	+	.	label="SRY"; bound_moiety="SRY"; db_xref="Transfac:M00148"; inference="nucleotide motif:Transfac:M00148"; note="TATCAtt(site) 0.997(matrix match) minSUM(cut-off)";
chr19	pMatch	protein_bind	47049220	47049234	0.929	+	.	label="Tst-1"; bound_moiety="Tst-1"; db_xref="Transfac:M00133"; inference="nucleotide motif:Transfac:M00133"; note="tatcATTAAgaataa(site) 0.940(matrix match) minSUM(cut-off)";
chr19	pMatch	protein_bind	47049221	47049229	0.987	+	.	label="HOXA3"; bound_moiety="HOXA3"; db_xref="Transfac:M00395"; inference="nucleotide motif:Transfac:M00395"; note="ATCATtaag(site) 0.990(matrix match) minSUM(cut-off)";
chr19	pMatch	protein_bind	47049222	47049230	0.913	+	.	label="Msx-1"; bound_moiety="Msx-1"; db_xref="Transfac:M00394"; inference="nucleotide motif:Transfac:M00394"; note="tcaTTAAGa(site) 0.931(matrix match) minSUM(cut-off)";
chr19	pMatch	protein_bind	47049225	47049233	0.967	+	.	label="HOXA3"; bound_moiety="HOXA3"; db_xref="Transfac:M00395"; inference="nucleotide motif:Transfac:M00395"; note="TTAAGaata(site) 0.944(matrix match) minSUM(cut-off)";
chr19	pMatch	protein_bind	47049227	47049235	0.957	+	.	label="HOXA3"; bound_moiety="HOXA3"; db_xref="Transfac:M00395"; inference="nucleotide motif:Transfac:M00395"; note="AAGAAtaag(site) 0.966(matrix match) minSUM(cut-off)";
chr19	pMatch	protein_bind	47049228	47049246	0.912	+	.	label="Pax-2"; bound_moiety="Pax-2"; db_xref="Transfac:M00098"; inference="nucleotide motif:Transfac:M00098"; note="agaaTAAGAtcttacctgc(site) 0.891(matrix match) minSUM(cut-off)";
chr19	pMatch	protein_bind	47049228	47049236	0.983	+	.	label="Pbx-1"; bound_moiety="Pbx-1"; db_xref="Transfac:M00096"; inference="nucleotide motif:Transfac:M00096"; note="agaATAAGa(site) 0.938(matrix match) minSUM(cut-off)";
chr19	pMatch	protein_bind	47049228	47049240	0.996	+	.	label="Oct-1"; bound_moiety="Oct-1"; db_xref="Transfac:M00137"; inference="nucleotide motif:Transfac:M00137"; note="agaATAAGatctt(site) 0.994(matrix match) minSUM(cut-off)";
chr19	pMatch	protein_bind	47049229	47049237	0.949	+	.	label="Msx-1"; bound_moiety="Msx-1"; db_xref="Transfac:M00394"; inference="nucleotide motif:Transfac:M00394"; note="gaaTAAGAt(site) 0.965(matrix match) minSUM(cut-off)";
chr19	pMatch	protein_bind	47049230	47049244	0.819	+	.	label="Evi-1"; bound_moiety="Evi-1"; db_xref="Transfac:M00081"; inference="nucleotide motif:Transfac:M00081"; note="aataagatcTTACCt(site) 0.934(matrix match) minSUM(cut-off)";
chr19	pMatch	protein_bind	47049231	47049239	1.000	+	.	label="HOXA3"; bound_moiety="HOXA3"; db_xref="Transfac:M00395"; inference="nucleotide motif:Transfac:M00395"; note="ATAAGatct(site) 0.958(matrix match) minSUM(cut-off)";
chr19	pMatch	protein_bind	47049233	47049241	0.964	+	.	label="Pbx-1"; bound_moiety="Pbx-1"; db_xref="Transfac:M00096"; inference="nucleotide motif:Transfac:M00096"; note="aagATCTTa(site) 0.934(matrix match) minSUM(cut-off)";
chr19	pMatch	protein_bind	47049236	47049248	1.000	+	.	label="AREB6"; bound_moiety="AREB6"; db_xref="Transfac:M00412"; inference="nucleotide motif:Transfac:M00412"; note="atcttACCTGcat(site) 0.981(matrix match) minSUM(cut-off)";
chr19	pMatch	protein_bind	47049238	47049256	0.924	+	.	label="Pax-2"; bound_moiety="Pax-2"; db_xref="Transfac:M00098"; inference="nucleotide motif:Transfac:M00098"; note="cttaCCTGCatttgtttct(site) 0.934(matrix match) minSUM(cut-off)";
chr19	pMatch	protein_bind	47049241	47049253	0.995	+	.	label="CHOP:C/EBPalpha"; bound_moiety="CHOP:C/EBPalpha"; db_xref="Transfac:M00249"; inference="nucleotide motif:Transfac:M00249"; note="accTGCATttgtt(site) 0.974(matrix match) minSUM(cut-off)";
chr19	pMatch	protein_bind	47049242	47049250	0.956	+	.	label="HOXA3"; bound_moiety="HOXA3"; db_xref="Transfac:M00395"; inference="nucleotide motif:Transfac:M00395"; note="CCTGCattt(site) 0.966(matrix match) minSUM(cut-off)";
chr19	pMatch	protein_bind	47049243	47049251	0.940	+	.	label="Msx-1"; bound_moiety="Msx-1"; db_xref="Transfac:M00394"; inference="nucleotide motif:Transfac:M00394"; note="ctgCATTTg(site) 0.959(matrix match) minSUM(cut-off)";
chr19	pMatch	protein_bind	47049244	47049262	0.966	+	.	label="Pax-2"; bound_moiety="Pax-2"; db_xref="Transfac:M00098"; inference="nucleotide motif:Transfac:M00098"; note="tgcaTTTGTttctcagtcc(site) 0.913(matrix match) minSUM(cut-off)";
chr19	pMatch	protein_bind	47049246	47049254	0.984	+	.	label="HOXA3"; bound_moiety="HOXA3"; db_xref="Transfac:M00395"; inference="nucleotide motif:Transfac:M00395"; note="CATTTgttt(site) 0.987(matrix match) minSUM(cut-off)";
chr19	pMatch	protein_bind	47049247	47049265	0.980	+	.	label="Pax-2"; bound_moiety="Pax-2"; db_xref="Transfac:M00098"; inference="nucleotide motif:Transfac:M00098"; note="atttGTTTCtcagtcctct(site) 0.904(matrix match) minSUM(cut-off)";
chr19	pMatch	protein_bind	47049249	47049262	0.999	+	.	label="C/EBPalpha"; bound_moiety="C/EBPalpha"; db_xref="Transfac:M00116"; inference="nucleotide motif:Transfac:M00116"; note="ttGTTTCtcagtcc(site) 0.994(matrix match) minSUM(cut-off)";
chr19	pMatch	protein_bind	47049249	47049267	1.000	+	.	label="Pax-2"; bound_moiety="Pax-2"; db_xref="Transfac:M00098"; inference="nucleotide motif:Transfac:M00098"; note="ttgtTTCTCagtcctctgg(site) 0.891(matrix match) minSUM(cut-off)";
chr19	pMatch	protein_bind	47049249	47049257	0.899	+	.	label="Msx-1"; bound_moiety="Msx-1"; db_xref="Transfac:M00394"; inference="nucleotide motif:Transfac:M00394"; note="ttgTTTCTc(site) 0.931(matrix match) minSUM(cut-off)";
chr19	pMatch	protein_bind	47049253	47049271	0.904	+	.	label="Pax-2"; bound_moiety="Pax-2"; db_xref="Transfac:M00098"; inference="nucleotide motif:Transfac:M00098"; note="ttctCAGTCctctggtgtc(site) 0.916(matrix match) minSUM(cut-off)";
chr19	pMatch	protein_bind	47049253	47049261	0.989	+	.	label="Msx-1"; bound_moiety="Msx-1"; db_xref="Transfac:M00394"; inference="nucleotide motif:Transfac:M00394"; note="ttcTCAGTc(site) 0.963(matrix match) minSUM(cut-off)";
chr19	pMatch	protein_bind	47049255	47049273	0.855	+	.	label="Pax-2"; bound_moiety="Pax-2"; db_xref="Transfac:M00098"; inference="nucleotide motif:Transfac:M00098"; note="ctcaGTCCTctggtgtcaa(site) 0.899(matrix match) minSUM(cut-off)";
chr19	pMatch	protein_bind	47049263	47049268	1.000	+	.	label="AML-1a"; bound_moiety="AML-1a"; db_xref="Transfac:M00271"; inference="nucleotide motif:Transfac:M00271"; note="tCTGGT(site) 1.000(matrix match) minSUM(cut-off)";
chr19	pMatch	protein_bind	47049265	47049283	0.989	+	.	label="Pax-2"; bound_moiety="Pax-2"; db_xref="Transfac:M00098"; inference="nucleotide motif:Transfac:M00098"; note="tggtGTCAAgtccttctcc(site) 0.977(matrix match) minSUM(cut-off)";
chr19	pMatch	protein_bind	47049267	47049285	0.949	+	.	label="Pax-2"; bound_moiety="Pax-2"; db_xref="Transfac:M00098"; inference="nucleotide motif:Transfac:M00098"; note="gtgtCAAGTccttctcctt(site) 0.913(matrix match) minSUM(cut-off)";
chr19	pMatch	protein_bind	47049269	47049283	0.819	+	.	label="Evi-1"; bound_moiety="Evi-1"; db_xref="Transfac:M00081"; inference="nucleotide motif:Transfac:M00081"; note="gtcaagtccTTCTCc(site) 0.849(matrix match) minSUM(cut-off)";
chr19	pMatch	protein_bind	47049270	47049278	0.967	+	.	label="HOXA3"; bound_moiety="HOXA3"; db_xref="Transfac:M00395"; inference="nucleotide motif:Transfac:M00395"; note="TCAAGtcct(site) 0.958(matrix match) minSUM(cut-off)";
chr19	pMatch	protein_bind	47049272	47049280	0.906	+	.	label="Msx-1"; bound_moiety="Msx-1"; db_xref="Transfac:M00394"; inference="nucleotide motif:Transfac:M00394"; note="aagTCCTTc(site) 0.936(matrix match) minSUM(cut-off)";
chr19	pMatch	protein_bind	47049273	47049291	0.941	+	.	label="Pax-2"; bound_moiety="Pax-2"; db_xref="Transfac:M00098"; inference="nucleotide motif:Transfac:M00098"; note="agtcCTTCTccttgaacca(site) 0.919(matrix match) minSUM(cut-off)";
chr19	pMatch	protein_bind	47049278	47049286	0.925	+	.	label="Msx-1"; bound_moiety="Msx-1"; db_xref="Transfac:M00394"; inference="nucleotide motif:Transfac:M00394"; note="ttcTCCTTg(site) 0.942(matrix match) minSUM(cut-off)";
chr19	pMatch	protein_bind	47049284	47049293	0.972	+	.	label="v-Myb"; bound_moiety="v-Myb"; db_xref="Transfac:M00003"; inference="nucleotide motif:Transfac:M00003"; note="ttgAACCAtt(site) 0.962(matrix match) minSUM(cut-off)";
chr19	pMatch	protein_bind	47049284	47049300	0.996	+	.	label="YY1"; bound_moiety="YY1"; db_xref="Transfac:M00059"; inference="nucleotide motif:Transfac:M00059"; note="ttgaACCATtcagtaca(site) 0.982(matrix match) minSUM(cut-off)";
chr19	pMatch	protein_bind	47049285	47049293	1.000	+	.	label="HOXA3"; bound_moiety="HOXA3"; db_xref="Transfac:M00395"; inference="nucleotide motif:Transfac:M00395"; note="TGAACcatt(site) 0.976(matrix match) minSUM(cut-off)";
chr19	pMatch	protein_bind	47049285	47049303	0.982	+	.	label="Pax-2"; bound_moiety="Pax-2"; db_xref="Transfac:M00098"; inference="nucleotide motif:Transfac:M00098"; note="tgaaCCATTcagtacatag(site) 0.922(matrix match) minSUM(cut-off)";
chr19	pMatch	protein_bind	47049287	47049301	0.794	+	.	label="Evi-1"; bound_moiety="Evi-1"; db_xref="Transfac:M00081"; inference="nucleotide motif:Transfac:M00081"; note="aaccattcaGTACAt(site) 0.863(matrix match) minSUM(cut-off)";
chr19	pMatch	protein_bind	47049288	47049296	0.954	+	.	label="HOXA3"; bound_moiety="HOXA3"; db_xref="Transfac:M00395"; inference="nucleotide motif:Transfac:M00395"; note="ACCATtcag(site) 0.948(matrix match) minSUM(cut-off)";
chr19	pMatch	protein_bind	47049288	47049306	0.947	+	.	label="Pax-2"; bound_moiety="Pax-2"; db_xref="Transfac:M00098"; inference="nucleotide motif:Transfac:M00098"; note="accaTTCAGtacataggaa(site) 0.891(matrix match) minSUM(cut-off)";
chr19	pMatch	protein_bind	47049289	47049307	0.975	+	.	label="Pax-2"; bound_moiety="Pax-2"; db_xref="Transfac:M00098"; inference="nucleotide motif:Transfac:M00098"; note="ccatTCAGTacataggaaa(site) 0.903(matrix match) minSUM(cut-off)";
chr19	pMatch	protein_bind	47049290	47049296	1.000	+	.	label="CdxA"; bound_moiety="CdxA"; db_xref="Transfac:M00100"; inference="nucleotide motif:Transfac:M00100"; note="CATTCag(site) 0.975(matrix match) minSUM(cut-off)";
chr19	pMatch	protein_bind	47049290	47049298	0.970	+	.	label="HOXA3"; bound_moiety="HOXA3"; db_xref="Transfac:M00395"; inference="nucleotide motif:Transfac:M00395"; note="CATTCagta(site) 0.946(matrix match) minSUM(cut-off)";
chr19	pMatch	protein_bind	47049292	47049300	1.000	+	.	label="HOXA3"; bound_moiety="HOXA3"; db_xref="Transfac:M00395"; inference="nucleotide motif:Transfac:M00395"; note="TTCAGtaca(site) 0.975(matrix match) minSUM(cut-off)";
chr19	pMatch	protein_bind	47049292	47049310	0.981	+	.	label="Pax-2"; bound_moiety="Pax-2"; db_xref="Transfac:M00098"; inference="nucleotide motif:Transfac:M00098"; note="ttcaGTACAtaggaaaacc(site) 0.946(matrix match) minSUM(cut-off)";
chr19	pMatch	protein_bind	47049294	47049302	1.000	+	.	label="Msx-1"; bound_moiety="Msx-1"; db_xref="Transfac:M00394"; inference="nucleotide motif:Transfac:M00394"; note="cagTACATa(site) 1.000(matrix match) minSUM(cut-off)";
chr19	pMatch	protein_bind	47049299	47049307	0.973	+	.	label="HOXA3"; bound_moiety="HOXA3"; db_xref="Transfac:M00395"; inference="nucleotide motif:Transfac:M00395"; note="CATAGgaaa(site) 0.954(matrix match) minSUM(cut-off)";
chr19	pMatch	protein_bind	47049304	47049312	0.955	+	.	label="Msx-1"; bound_moiety="Msx-1"; db_xref="Transfac:M00394"; inference="nucleotide motif:Transfac:M00394"; note="gaaAACCTg(site) 0.944(matrix match) minSUM(cut-off)";
chr19	pMatch	protein_bind	47049305	47049313	0.984	+	.	label="HOXA3"; bound_moiety="HOXA3"; db_xref="Transfac:M00395"; inference="nucleotide motif:Transfac:M00395"; note="AAAACctgt(site) 0.941(matrix match) minSUM(cut-off)";
chr19	pMatch	protein_bind	47049310	47049328	0.932	+	.	label="Pax-2"; bound_moiety="Pax-2"; db_xref="Transfac:M00098"; inference="nucleotide motif:Transfac:M00098"; note="ctgtTGAGCtattccaaag(site) 0.894(matrix match) minSUM(cut-off)";
chr19	pMatch	protein_bind	47049316	47049324	0.943	+	.	label="Msx-1"; bound_moiety="Msx-1"; db_xref="Transfac:M00394"; inference="nucleotide motif:Transfac:M00394"; note="agcTATTCc(site) 0.937(matrix match) minSUM(cut-off)";
chr19	pMatch	protein_bind	47049319	47049325	0.993	+	.	label="CdxA"; bound_moiety="CdxA"; db_xref="Transfac:M00100"; inference="nucleotide motif:Transfac:M00100"; note="TATTCca(site) 0.990(matrix match) minSUM(cut-off)";
chr19	pMatch	protein_bind	47049324	47049340	0.982	+	.	label="YY1"; bound_moiety="YY1"; db_xref="Transfac:M00059"; inference="nucleotide motif:Transfac:M00059"; note="caaaGACATgaagcctg(site) 0.978(matrix match) minSUM(cut-off)";
chr19	pMatch	protein_bind	47049324	47049342	0.992	+	.	label="Pax-2"; bound_moiety="Pax-2"; db_xref="Transfac:M00098"; inference="nucleotide motif:Transfac:M00098"; note="caaaGACATgaagcctgga(site) 0.971(matrix match) minSUM(cut-off)";
chr19	pMatch	protein_bind	47049325	47049331	1.000	+	.	label="SRY"; bound_moiety="SRY"; db_xref="Transfac:M00148"; inference="nucleotide motif:Transfac:M00148"; note="AAAGAca(site) 0.991(matrix match) minSUM(cut-off)";
chr19	pMatch	protein_bind	47049325	47049333	0.962	+	.	label="Msx-1"; bound_moiety="Msx-1"; db_xref="Transfac:M00394"; inference="nucleotide motif:Transfac:M00394"; note="aaaGACATg(site) 0.960(matrix match) minSUM(cut-off)";
chr19	pMatch	protein_bind	47049326	47049334	0.964	+	.	label="Pbx-1"; bound_moiety="Pbx-1"; db_xref="Transfac:M00096"; inference="nucleotide motif:Transfac:M00096"; note="aagACATGa(site) 0.934(matrix match) minSUM(cut-off)";
chr19	pMatch	protein_bind	47049331	47049345	0.817	+	.	label="Evi-1"; bound_moiety="Evi-1"; db_xref="Transfac:M00081"; inference="nucleotide motif:Transfac:M00081"; note="atgaagcctGGAGAc(site) 0.825(matrix match) minSUM(cut-off)";
chr19	pMatch	protein_bind	47049332	47049340	1.000	+	.	label="HOXA3"; bound_moiety="HOXA3"; db_xref="Transfac:M00395"; inference="nucleotide motif:Transfac:M00395"; note="TGAAGcctg(site) 0.960(matrix match) minSUM(cut-off)";
chr19	pMatch	protein_bind	47049348	47049364	1.000	+	.	label="YY1"; bound_moiety="YY1"; db_xref="Transfac:M00059"; inference="nucleotide motif:Transfac:M00059"; note="ccttCCCATtcccaccc(site) 0.976(matrix match) minSUM(cut-off)";
chr19	pMatch	protein_bind	47049364	47049372	0.941	+	.	label="HOXA3"; bound_moiety="HOXA3"; db_xref="Transfac:M00395"; inference="nucleotide motif:Transfac:M00395"; note="CTTAGaagg(site) 0.954(matrix match) minSUM(cut-off)";
chr19	pMatch	protein_bind	47049364	47049370	0.980	+	.	label="CdxA"; bound_moiety="CdxA"; db_xref="Transfac:M00100"; inference="nucleotide motif:Transfac:M00100"; note="CTTAGaa(site) 0.977(matrix match) minSUM(cut-off)";
chr19	pMatch	protein_bind	47049365	47049377	1.000	+	.	label="MZF1"; bound_moiety="MZF1"; db_xref="Transfac:M00084"; inference="nucleotide motif:Transfac:M00084"; note="ttagaAGGGGctc(site) 0.942(matrix match) minSUM(cut-off)";
chr19	pMatch	protein_bind	47049367	47049375	1.000	+	.	label="HOXA3"; bound_moiety="HOXA3"; db_xref="Transfac:M00395"; inference="nucleotide motif:Transfac:M00395"; note="AGAAGgggc(site) 0.954(matrix match) minSUM(cut-off)";
chr19	pMatch	protein_bind	47049378	47049387	0.988	+	.	label="CDP"; bound_moiety="CDP"; db_xref="Transfac:M00104"; inference="nucleotide motif:Transfac:M00104"; note="aAGGGAtgtg(site) 0.976(matrix match) minSUM(cut-off)";
chr19	pMatch	protein_bind	47049379	47049387	0.992	+	.	label="Msx-1"; bound_moiety="Msx-1"; db_xref="Transfac:M00394"; inference="nucleotide motif:Transfac:M00394"; note="aggGATGTg(site) 0.965(matrix match) minSUM(cut-off)";
chr19	pMatch	protein_bind	47049381	47049399	0.989	+	.	label="Pax-2"; bound_moiety="Pax-2"; db_xref="Transfac:M00098"; inference="nucleotide motif:Transfac:M00098"; note="ggatGTGCTtgatcactga(site) 0.902(matrix match) minSUM(cut-off)";
chr19	pMatch	protein_bind	47049385	47049391	0.992	+	.	label="En-1"; bound_moiety="En-1"; db_xref="Transfac:M00396"; inference="nucleotide motif:Transfac:M00396"; note="GTGCTtg(site) 0.992(matrix match) minSUM(cut-off)";
chr19	pMatch	protein_bind	47049387	47049396	1.000	+	.	label="CDP"; bound_moiety="CDP"; db_xref="Transfac:M00104"; inference="nucleotide motif:Transfac:M00104"; note="gCTTGAtcac(site) 1.000(matrix match) minSUM(cut-off)";
chr19	pMatch	protein_bind	47049387	47049405	0.971	+	.	label="Pax-2"; bound_moiety="Pax-2"; db_xref="Transfac:M00098"; inference="nucleotide motif:Transfac:M00098"; note="gcttGATCActgattcttt(site) 0.898(matrix match) minSUM(cut-off)";
chr19	pMatch	protein_bind	47049388	47049406	0.972	+	.	label="Pax-2"; bound_moiety="Pax-2"; db_xref="Transfac:M00098"; inference="nucleotide motif:Transfac:M00098"; note="cttgATCACtgattctttt(site) 0.948(matrix match) minSUM(cut-off)";
chr19	pMatch	protein_bind	47049392	47049400	1.000	+	.	label="HOXA3"; bound_moiety="HOXA3"; db_xref="Transfac:M00395"; inference="nucleotide motif:Transfac:M00395"; note="ATCACtgat(site) 1.000(matrix match) minSUM(cut-off)";
chr19	pMatch	protein_bind	47049393	47049411	0.923	+	.	label="Pax-2"; bound_moiety="Pax-2"; db_xref="Transfac:M00098"; inference="nucleotide motif:Transfac:M00098"; note="tcacTGATTctttttcctg(site) 0.932(matrix match) minSUM(cut-off)";
chr19	pMatch	protein_bind	47049394	47049403	0.981	+	.	label="CDP"; bound_moiety="CDP"; db_xref="Transfac:M00104"; inference="nucleotide motif:Transfac:M00104"; note="cACTGAttct(site) 0.975(matrix match) minSUM(cut-off)";
chr19	pMatch	protein_bind	47049395	47049409	0.819	+	.	label="Evi-1"; bound_moiety="Evi-1"; db_xref="Transfac:M00081"; inference="nucleotide motif:Transfac:M00081"; note="actgattctTTTTCc(site) 0.820(matrix match) minSUM(cut-off)";
chr19	pMatch	protein_bind	47049396	47049414	0.992	+	.	label="Pax-2"; bound_moiety="Pax-2"; db_xref="Transfac:M00098"; inference="nucleotide motif:Transfac:M00098"; note="ctgaTTCTTtttcctgatg(site) 0.890(matrix match) minSUM(cut-off)";
chr19	pMatch	protein_bind	47049400	47049418	0.854	+	.	label="Pax-2"; bound_moiety="Pax-2"; db_xref="Transfac:M00098"; inference="nucleotide motif:Transfac:M00098"; note="ttctTTTTCctgatgttac(site) 0.899(matrix match) minSUM(cut-off)";
chr19	pMatch	protein_bind	47049402	47049420	0.974	+	.	label="Pax-2"; bound_moiety="Pax-2"; db_xref="Transfac:M00098"; inference="nucleotide motif:Transfac:M00098"; note="ctttTTCCTgatgttacct(site) 0.943(matrix match) minSUM(cut-off)";
chr19	pMatch	protein_bind	47049403	47049411	0.955	+	.	label="Msx-1"; bound_moiety="Msx-1"; db_xref="Transfac:M00394"; inference="nucleotide motif:Transfac:M00394"; note="tttTTCCTg(site) 0.969(matrix match) minSUM(cut-off)";
chr19	pMatch	protein_bind	47049408	47049416	0.970	+	.	label="HOXA3"; bound_moiety="HOXA3"; db_xref="Transfac:M00395"; inference="nucleotide motif:Transfac:M00395"; note="CCTGAtgtt(site) 0.949(matrix match) minSUM(cut-off)";
chr19	pMatch	protein_bind	47049410	47049428	0.884	+	.	label="Pax-2"; bound_moiety="Pax-2"; db_xref="Transfac:M00098"; inference="nucleotide motif:Transfac:M00098"; note="tgatGTTACctacacccct(site) 0.890(matrix match) minSUM(cut-off)";
chr19	pMatch	protein_bind	47049417	47049435	0.932	+	.	label="Pax-2"; bound_moiety="Pax-2"; db_xref="Transfac:M00098"; inference="nucleotide motif:Transfac:M00098"; note="acctACACCccttgtttta(site) 0.944(matrix match) minSUM(cut-off)";
chr19	pMatch	protein_bind	47049420	47049436	0.996	+	.	label="YY1"; bound_moiety="YY1"; db_xref="Transfac:M00059"; inference="nucleotide motif:Transfac:M00059"; note="tacaCCCCTtgttttac(site) 0.972(matrix match) minSUM(cut-off)";
chr19	pMatch	protein_bind	47049422	47049440	0.895	+	.	label="Pax-2"; bound_moiety="Pax-2"; db_xref="Transfac:M00098"; inference="nucleotide motif:Transfac:M00098"; note="caccCCTTGttttactcaa(site) 0.893(matrix match) minSUM(cut-off)";
chr19	pMatch	protein_bind	47049426	47049434	0.987	+	.	label="HOXA3"; bound_moiety="HOXA3"; db_xref="Transfac:M00395"; inference="nucleotide motif:Transfac:M00395"; note="CCTTGtttt(site) 0.953(matrix match) minSUM(cut-off)";
chr19	pMatch	protein_bind	47049426	47049444	0.971	+	.	label="Pax-2"; bound_moiety="Pax-2"; db_xref="Transfac:M00098"; inference="nucleotide motif:Transfac:M00098"; note="ccttGTTTTactcaagatg(site) 0.903(matrix match) minSUM(cut-off)";
chr19	pMatch	protein_bind	47049430	47049436	1.000	+	.	label="En-1"; bound_moiety="En-1"; db_xref="Transfac:M00396"; inference="nucleotide motif:Transfac:M00396"; note="GTTTTac(site) 0.992(matrix match) minSUM(cut-off)";
chr19	pMatch	protein_bind	47049430	47049443	0.996	+	.	label="C/EBPbeta"; bound_moiety="C/EBPbeta"; db_xref="Transfac:M00117"; inference="nucleotide motif:Transfac:M00117"; note="gttTTACTcaagat(site) 0.976(matrix match) minSUM(cut-off)";
chr19	pMatch	protein_bind	47049430	47049443	1.000	+	.	label="C/EBPalpha"; bound_moiety="C/EBPalpha"; db_xref="Transfac:M00116"; inference="nucleotide motif:Transfac:M00116"; note="gtTTTACtcaagat(site) 0.997(matrix match) minSUM(cut-off)";
chr19	pMatch	protein_bind	47049431	47049437	0.982	+	.	label="CdxA"; bound_moiety="CdxA"; db_xref="Transfac:M00100"; inference="nucleotide motif:Transfac:M00100"; note="TTTTAct(site) 0.974(matrix match) minSUM(cut-off)";
chr19	pMatch	protein_bind	47049437	47049445	1.000	+	.	label="HOXA3"; bound_moiety="HOXA3"; db_xref="Transfac:M00395"; inference="nucleotide motif:Transfac:M00395"; note="TCAAGatga(site) 0.946(matrix match) minSUM(cut-off)";
chr19	pMatch	protein_bind	47049439	47049447	0.964	+	.	label="Pbx-1"; bound_moiety="Pbx-1"; db_xref="Transfac:M00096"; inference="nucleotide motif:Transfac:M00096"; note="aagATGATt(site) 0.934(matrix match) minSUM(cut-off)";
chr19	pMatch	protein_bind	47049439	47049447	0.970	+	.	label="HOXA3"; bound_moiety="HOXA3"; db_xref="Transfac:M00395"; inference="nucleotide motif:Transfac:M00395"; note="AAGATgatt(site) 0.971(matrix match) minSUM(cut-off)";
chr19	pMatch	protein_bind	47049441	47049459	0.989	+	.	label="Pax-2"; bound_moiety="Pax-2"; db_xref="Transfac:M00098"; inference="nucleotide motif:Transfac:M00098"; note="gatgATTGAtggtgatgac(site) 0.915(matrix match) minSUM(cut-off)";
chr19	pMatch	protein_bind	47049442	47049450	0.987	+	.	label="HOXA3"; bound_moiety="HOXA3"; db_xref="Transfac:M00395"; inference="nucleotide motif:Transfac:M00395"; note="ATGATtgat(site) 0.990(matrix match) minSUM(cut-off)";
chr19	pMatch	protein_bind	47049442	47049460	0.966	+	.	label="Pax-2"; bound_moiety="Pax-2"; db_xref="Transfac:M00098"; inference="nucleotide motif:Transfac:M00098"; note="atgaTTGATggtgatgaca(site) 0.893(matrix match) minSUM(cut-off)";
chr19	pMatch	protein_bind	47049443	47049451	0.925	+	.	label="Msx-1"; bound_moiety="Msx-1"; db_xref="Transfac:M00394"; inference="nucleotide motif:Transfac:M00394"; note="tgaTTGATg(site) 0.941(matrix match) minSUM(cut-off)";
chr19	pMatch	protein_bind	47049444	47049456	1.000	+	.	label="MZF1"; bound_moiety="MZF1"; db_xref="Transfac:M00084"; inference="nucleotide motif:Transfac:M00084"; note="gattgATGGTgat(site) 0.936(matrix match) minSUM(cut-off)";
chr19	pMatch	protein_bind	47049444	47049453	1.000	+	.	label="CDP"; bound_moiety="CDP"; db_xref="Transfac:M00104"; inference="nucleotide motif:Transfac:M00104"; note="gATTGAtggt(site) 1.000(matrix match) minSUM(cut-off)";
chr19	pMatch	protein_bind	47049444	47049453	1.000	+	.	label="CDP"; bound_moiety="CDP"; db_xref="Transfac:M00106"; inference="nucleotide motif:Transfac:M00106"; note="gaTTGATggt(site) 1.000(matrix match) minSUM(cut-off)";
chr19	pMatch	protein_bind	47049445	47049451	0.974	+	.	label="CdxA"; bound_moiety="CdxA"; db_xref="Transfac:M00100"; inference="nucleotide motif:Transfac:M00100"; note="ATTGAtg(site) 0.976(matrix match) minSUM(cut-off)";
chr19	pMatch	protein_bind	47049446	47049454	0.954	+	.	label="HOXA3"; bound_moiety="HOXA3"; db_xref="Transfac:M00395"; inference="nucleotide motif:Transfac:M00395"; note="TTGATggtg(site) 0.959(matrix match) minSUM(cut-off)";
chr19	pMatch	protein_bind	47049452	47049461	0.984	+	.	label="HLF"; bound_moiety="HLF"; db_xref="Transfac:M00260"; inference="nucleotide motif:Transfac:M00260"; note="GTGATgacat(site) 0.966(matrix match) minSUM(cut-off)";
chr19	pMatch	protein_bind	47049452	47049458	1.000	+	.	label="En-1"; bound_moiety="En-1"; db_xref="Transfac:M00396"; inference="nucleotide motif:Transfac:M00396"; note="GTGATga(site) 1.000(matrix match) minSUM(cut-off)";
chr19	pMatch	protein_bind	47049453	47049471	0.992	+	.	label="Pax-2"; bound_moiety="Pax-2"; db_xref="Transfac:M00098"; inference="nucleotide motif:Transfac:M00098"; note="tgatGACATccaattacaa(site) 0.898(matrix match) minSUM(cut-off)";
chr19	pMatch	protein_bind	47049455	47049463	1.000	+	.	label="HOXA3"; bound_moiety="HOXA3"; db_xref="Transfac:M00395"; inference="nucleotide motif:Transfac:M00395"; note="ATGACatcc(site) 0.945(matrix match) minSUM(cut-off)";
chr19	pMatch	protein_bind	47049465	47049471	1.000	+	.	label="CdxA"; bound_moiety="CdxA"; db_xref="Transfac:M00100"; inference="nucleotide motif:Transfac:M00100"; note="ATTACaa(site) 0.996(matrix match) minSUM(cut-off)";
chr19	pMatch	protein_bind	47049465	47049483	0.949	+	.	label="Pax-2"; bound_moiety="Pax-2"; db_xref="Transfac:M00098"; inference="nucleotide motif:Transfac:M00098"; note="attaCAACTtgttatttct(site) 0.910(matrix match) minSUM(cut-off)";
chr19	pMatch	protein_bind	47049465	47049473	0.948	+	.	label="Pbx-1"; bound_moiety="Pbx-1"; db_xref="Transfac:M00096"; inference="nucleotide motif:Transfac:M00096"; note="attACAACt(site) 0.943(matrix match) minSUM(cut-off)";
chr19	pMatch	protein_bind	47049466	47049472	1.000	+	.	label="SRY"; bound_moiety="SRY"; db_xref="Transfac:M00148"; inference="nucleotide motif:Transfac:M00148"; note="TTACAac(site) 0.984(matrix match) minSUM(cut-off)";
chr19	pMatch	protein_bind	47049467	47049475	0.959	+	.	label="Msx-1"; bound_moiety="Msx-1"; db_xref="Transfac:M00394"; inference="nucleotide motif:Transfac:M00394"; note="tacAACTTg(site) 0.972(matrix match) minSUM(cut-off)";
chr19	pMatch	protein_bind	47049467	47049481	0.819	+	.	label="Evi-1"; bound_moiety="Evi-1"; db_xref="Transfac:M00081"; inference="nucleotide motif:Transfac:M00081"; note="tacaacttgTTATTt(site) 0.878(matrix match) minSUM(cut-off)";
chr19	pMatch	protein_bind	47049467	47049476	1.000	+	.	label="v-Myb"; bound_moiety="v-Myb"; db_xref="Transfac:M00003"; inference="nucleotide motif:Transfac:M00003"; note="tacAACTTgt(site) 0.963(matrix match) minSUM(cut-off)";
chr19	pMatch	protein_bind	47049467	47049475	0.957	+	.	label="HOXA3"; bound_moiety="HOXA3"; db_xref="Transfac:M00395"; inference="nucleotide motif:Transfac:M00395"; note="TACAActtg(site) 0.948(matrix match) minSUM(cut-off)";
chr19	pMatch	protein_bind	47049472	47049480	0.984	+	.	label="HOXA3"; bound_moiety="HOXA3"; db_xref="Transfac:M00395"; inference="nucleotide motif:Transfac:M00395"; note="CTTGTtatt(site) 0.959(matrix match) minSUM(cut-off)";
chr19	pMatch	protein_bind	47049473	47049481	0.967	+	.	label="Msx-1"; bound_moiety="Msx-1"; db_xref="Transfac:M00394"; inference="nucleotide motif:Transfac:M00394"; note="ttgTTATTt(site) 0.977(matrix match) minSUM(cut-off)";
chr19	pMatch	protein_bind	47049474	47049488	0.819	+	.	label="Evi-1"; bound_moiety="Evi-1"; db_xref="Transfac:M00081"; inference="nucleotide motif:Transfac:M00081"; note="tgttatttcTTATTt(site) 0.838(matrix match) minSUM(cut-off)";
chr19	pMatch	protein_bind	47049475	47049481	1.000	+	.	label="En-1"; bound_moiety="En-1"; db_xref="Transfac:M00396"; inference="nucleotide motif:Transfac:M00396"; note="GTTATtt(site) 0.990(matrix match) minSUM(cut-off)";
chr19	pMatch	protein_bind	47049476	47049487	0.987	+	.	label="FOXD3"; bound_moiety="FOXD3"; db_xref="Transfac:M00130"; inference="nucleotide motif:Transfac:M00130"; note="ttATTTCttatt(site) 0.957(matrix match) minSUM(cut-off)";
chr19	pMatch	protein_bind	47049480	47049488	0.967	+	.	label="Msx-1"; bound_moiety="Msx-1"; db_xref="Transfac:M00394"; inference="nucleotide motif:Transfac:M00394"; note="ttcTTATTt(site) 0.948(matrix match) minSUM(cut-off)";
chr19	pMatch	protein_bind	47049481	47049489	0.913	+	.	label="Msx-1"; bound_moiety="Msx-1"; db_xref="Transfac:M00394"; inference="nucleotide motif:Transfac:M00394"; note="tctTATTTg(site) 0.941(matrix match) minSUM(cut-off)";
chr19	pMatch	protein_bind	47049482	47049490	0.970	+	.	label="HOXA3"; bound_moiety="HOXA3"; db_xref="Transfac:M00395"; inference="nucleotide motif:Transfac:M00395"; note="CTTATttgg(site) 0.959(matrix match) minSUM(cut-off)";
chr19	pMatch	protein_bind	47049485	47049491	0.986	+	.	label="CdxA"; bound_moiety="CdxA"; db_xref="Transfac:M00100"; inference="nucleotide motif:Transfac:M00100"; note="ATTTGgg(site) 0.979(matrix match) minSUM(cut-off)";
chr19	pMatch	protein_bind	47049486	47049499	1.000	+	.	label="p300"; bound_moiety="p300"; db_xref="Transfac:M00033"; inference="nucleotide motif:Transfac:M00033"; note="tttgGGATTttgag(site) 0.971(matrix match) minSUM(cut-off)";
chr19	pMatch	protein_bind	47049488	47049502	1.000	+	.	label="Tst-1"; bound_moiety="Tst-1"; db_xref="Transfac:M00133"; inference="nucleotide motif:Transfac:M00133"; note="tgggATTTTgagagg(site) 0.974(matrix match) minSUM(cut-off)";
chr19	pMatch	protein_bind	47049491	47049497	0.996	+	.	label="En-1"; bound_moiety="En-1"; db_xref="Transfac:M00396"; inference="nucleotide motif:Transfac:M00396"; note="GATTTtg(site) 0.996(matrix match) minSUM(cut-off)";
chr19	pMatch	protein_bind	47049491	47049497	0.968	+	.	label="CdxA"; bound_moiety="CdxA"; db_xref="Transfac:M00100"; inference="nucleotide motif:Transfac:M00100"; note="GATTTtg(site) 0.971(matrix match) minSUM(cut-off)";
chr19	pMatch	protein_bind	47049492	47049498	0.986	+	.	label="CdxA"; bound_moiety="CdxA"; db_xref="Transfac:M00100"; inference="nucleotide motif:Transfac:M00100"; note="ATTTTga(site) 0.983(matrix match) minSUM(cut-off)";
chr19	pMatch	protein_bind	47049493	47049505	0.981	+	.	label="MZF1"; bound_moiety="MZF1"; db_xref="Transfac:M00084"; inference="nucleotide motif:Transfac:M00084"; note="ttttgAGAGGgtg(site) 0.939(matrix match) minSUM(cut-off)";
chr19	pMatch	protein_bind	47049493	47049499	0.982	+	.	label="CdxA"; bound_moiety="CdxA"; db_xref="Transfac:M00100"; inference="nucleotide motif:Transfac:M00100"; note="TTTTGag(site) 0.983(matrix match) minSUM(cut-off)";
chr19	pMatch	protein_bind	47049495	47049503	0.967	+	.	label="HOXA3"; bound_moiety="HOXA3"; db_xref="Transfac:M00395"; inference="nucleotide motif:Transfac:M00395"; note="TTGAGaggg(site) 0.941(matrix match) minSUM(cut-off)";
chr19	pMatch	protein_bind	47049495	47049507	0.987	+	.	label="MZF1"; bound_moiety="MZF1"; db_xref="Transfac:M00084"; inference="nucleotide motif:Transfac:M00084"; note="ttgagAGGGTggg(site) 0.935(matrix match) minSUM(cut-off)";
chr19	pMatch	protein_bind	47049497	47049505	0.935	+	.	label="HOXA3"; bound_moiety="HOXA3"; db_xref="Transfac:M00395"; inference="nucleotide motif:Transfac:M00395"; note="GAGAGggtg(site) 0.944(matrix match) minSUM(cut-off)";
chr19	pMatch	protein_bind	47049500	47049518	0.921	+	.	label="Pax-2"; bound_moiety="Pax-2"; db_xref="Transfac:M00098"; inference="nucleotide motif:Transfac:M00098"; note="agggTGGGTttcttctcct(site) 0.890(matrix match) minSUM(cut-off)";
chr19	pMatch	protein_bind	47049522	47049535	1.000	+	.	label="p300"; bound_moiety="p300"; db_xref="Transfac:M00033"; inference="nucleotide motif:Transfac:M00033"; note="tagcAGAGTacaga(site) 0.979(matrix match) minSUM(cut-off)";
chr19	pMatch	protein_bind	47049522	47049536	0.805	+	.	label="Evi-1"; bound_moiety="Evi-1"; db_xref="Transfac:M00081"; inference="nucleotide motif:Transfac:M00081"; note="tagcagagtACAGAg(site) 0.861(matrix match) minSUM(cut-off)";
chr19	pMatch	protein_bind	47049523	47049531	0.947	+	.	label="Pbx-1"; bound_moiety="Pbx-1"; db_xref="Transfac:M00096"; inference="nucleotide motif:Transfac:M00096"; note="agcAGAGTa(site) 0.942(matrix match) minSUM(cut-off)";
chr19	pMatch	protein_bind	47049523	47049531	1.000	+	.	label="HOXA3"; bound_moiety="HOXA3"; db_xref="Transfac:M00395"; inference="nucleotide motif:Transfac:M00395"; note="AGCAGagta(site) 0.969(matrix match) minSUM(cut-off)";
chr19	pMatch	protein_bind	47049529	47049542	1.000	+	.	label="p300"; bound_moiety="p300"; db_xref="Transfac:M00033"; inference="nucleotide motif:Transfac:M00033"; note="gtacAGAGTaacaa(site) 0.974(matrix match) minSUM(cut-off)";
chr19	pMatch	protein_bind	47049530	47049538	0.984	+	.	label="HOXA3"; bound_moiety="HOXA3"; db_xref="Transfac:M00395"; inference="nucleotide motif:Transfac:M00395"; note="TACAGagta(site) 0.957(matrix match) minSUM(cut-off)";
chr19	pMatch	protein_bind	47049533	47049545	0.995	+	.	label="Oct-1"; bound_moiety="Oct-1"; db_xref="Transfac:M00137"; inference="nucleotide motif:Transfac:M00137"; note="agaGTAACaaacc(site) 0.994(matrix match) minSUM(cut-off)";
chr19	pMatch	protein_bind	47049535	47049546	1.000	+	.	label="SRY"; bound_moiety="SRY"; db_xref="Transfac:M00160"; inference="nucleotide motif:Transfac:M00160"; note="agtaACAAAcct(site) 0.987(matrix match) minSUM(cut-off)";
chr19	pMatch	protein_bind	47049536	47049545	1.000	+	.	label="c-Rel"; bound_moiety="c-Rel"; db_xref="Transfac:M00053"; inference="nucleotide motif:Transfac:M00053"; note="gtaacAAACC(site) 0.991(matrix match) minSUM(cut-off)";
chr19	pMatch	protein_bind	47049537	47049543	1.000	+	.	label="SRY"; bound_moiety="SRY"; db_xref="Transfac:M00148"; inference="nucleotide motif:Transfac:M00148"; note="TAACAaa(site) 1.000(matrix match) minSUM(cut-off)";
chr19	pMatch	protein_bind	47049539	47049547	0.955	+	.	label="Msx-1"; bound_moiety="Msx-1"; db_xref="Transfac:M00394"; inference="nucleotide motif:Transfac:M00394"; note="acaAACCTg(site) 0.955(matrix match) minSUM(cut-off)";
chr19	pMatch	protein_bind	47049549	47049557	0.967	+	.	label="HOXA3"; bound_moiety="HOXA3"; db_xref="Transfac:M00395"; inference="nucleotide motif:Transfac:M00395"; note="AGCACttct(site) 0.969(matrix match) minSUM(cut-off)";
chr19	pMatch	protein_bind	47049552	47049570	0.828	+	.	label="Pax-2"; bound_moiety="Pax-2"; db_xref="Transfac:M00098"; inference="nucleotide motif:Transfac:M00098"; note="acttCTCAGgagatactga(site) 0.892(matrix match) minSUM(cut-off)";
chr19	pMatch	protein_bind	47049556	47049569	1.000	+	.	label="p300"; bound_moiety="p300"; db_xref="Transfac:M00033"; inference="nucleotide motif:Transfac:M00033"; note="ctcaGGAGAtactg(site) 0.977(matrix match) minSUM(cut-off)";
chr19	pMatch	protein_bind	47049558	47049570	0.993	+	.	label="Oct-1"; bound_moiety="Oct-1"; db_xref="Transfac:M00137"; inference="nucleotide motif:Transfac:M00137"; note="cagGAGATactga(site) 0.992(matrix match) minSUM(cut-off)";
chr19	pMatch	protein_bind	47049563	47049581	0.941	+	.	label="Pax-2"; bound_moiety="Pax-2"; db_xref="Transfac:M00098"; inference="nucleotide motif:Transfac:M00098"; note="gataCTGAGatatcaggag(site) 0.926(matrix match) minSUM(cut-off)";
chr19	pMatch	protein_bind	47049566	47049580	0.796	+	.	label="Evi-1"; bound_moiety="Evi-1"; db_xref="Transfac:M00081"; inference="nucleotide motif:Transfac:M00081"; note="actgagataTCAGGa(site) 0.830(matrix match) minSUM(cut-off)";
chr19	pMatch	protein_bind	47049570	47049588	0.887	+	.	label="Pax-2"; bound_moiety="Pax-2"; db_xref="Transfac:M00098"; inference="nucleotide motif:Transfac:M00098"; note="agatATCAGgagaccaaag(site) 0.931(matrix match) minSUM(cut-off)";
chr19	pMatch	protein_bind	47049573	47049579	1.000	+	.	label="SRY"; bound_moiety="SRY"; db_xref="Transfac:M00148"; inference="nucleotide motif:Transfac:M00148"; note="TATCAgg(site) 0.996(matrix match) minSUM(cut-off)";
chr19	pMatch	protein_bind	47049574	47049582	0.911	+	.	label="Pbx-1"; bound_moiety="Pbx-1"; db_xref="Transfac:M00096"; inference="nucleotide motif:Transfac:M00096"; note="atcAGGAGa(site) 0.934(matrix match) minSUM(cut-off)";
chr19	pMatch	protein_bind	47049581	47049595	1.000	+	.	label="Barbie"; bound_moiety="Barbie"; db_xref="Transfac:M00238"; inference="nucleotide motif:Transfac:M00238"; note="gaccAAAGTcggctt(site) 0.970(matrix match) minSUM(cut-off)";
chr19	pMatch	protein_bind	47049582	47049605	0.929	+	.	label="COMP1"; bound_moiety="COMP1"; db_xref="Transfac:M00057"; inference="nucleotide motif:Transfac:M00057"; note="accaaaGTCGGcttcacacccttc(site) 0.831(matrix match) minSUM(cut-off)";
chr19	pMatch	protein_bind	47049582	47049590	0.973	+	.	label="HOXA3"; bound_moiety="HOXA3"; db_xref="Transfac:M00395"; inference="nucleotide motif:Transfac:M00395"; note="ACCAAagtc(site) 0.961(matrix match) minSUM(cut-off)";
chr19	pMatch	protein_bind	47049585	47049591	0.996	+	.	label="En-1"; bound_moiety="En-1"; db_xref="Transfac:M00396"; inference="nucleotide motif:Transfac:M00396"; note="AAAGTcg(site) 0.992(matrix match) minSUM(cut-off)";
chr19	pMatch	protein_bind	47049585	47049591	1.000	+	.	label="SRY"; bound_moiety="SRY"; db_xref="Transfac:M00148"; inference="nucleotide motif:Transfac:M00148"; note="AAAGTcg(site) 0.970(matrix match) minSUM(cut-off)";
chr19	pMatch	protein_bind	47049591	47049609	0.963	+	.	label="Pax-2"; bound_moiety="Pax-2"; db_xref="Transfac:M00098"; inference="nucleotide motif:Transfac:M00098"; note="ggctTCACAcccttcttcc(site) 0.932(matrix match) minSUM(cut-off)";
chr19	pMatch	protein_bind	47049595	47049611	1.000	+	.	label="YY1"; bound_moiety="YY1"; db_xref="Transfac:M00059"; inference="nucleotide motif:Transfac:M00059"; note="tcacACCCTtcttccct(site) 0.989(matrix match) minSUM(cut-off)";
chr19	pMatch	protein_bind	47049605	47049623	0.924	+	.	label="Pax-2"; bound_moiety="Pax-2"; db_xref="Transfac:M00098"; inference="nucleotide motif:Transfac:M00098"; note="cttcCCTCCccttagctat(site) 0.893(matrix match) minSUM(cut-off)";
chr19	pMatch	protein_bind	47049612	47049620	0.926	+	.	label="HOXA3"; bound_moiety="HOXA3"; db_xref="Transfac:M00395"; inference="nucleotide motif:Transfac:M00395"; note="CCCCTtagc(site) 0.942(matrix match) minSUM(cut-off)";
chr19	pMatch	protein_bind	47049614	47049622	0.987	+	.	label="HOXA3"; bound_moiety="HOXA3"; db_xref="Transfac:M00395"; inference="nucleotide motif:Transfac:M00395"; note="CCTTAgcta(site) 0.942(matrix match) minSUM(cut-off)";
chr19	pMatch	protein_bind	47049614	47049622	0.955	+	.	label="Msx-1"; bound_moiety="Msx-1"; db_xref="Transfac:M00394"; inference="nucleotide motif:Transfac:M00394"; note="cctTAGCTa(site) 0.933(matrix match) minSUM(cut-off)";
chr19	pMatch	protein_bind	47049615	47049623	0.957	+	.	label="HOXA3"; bound_moiety="HOXA3"; db_xref="Transfac:M00395"; inference="nucleotide motif:Transfac:M00395"; note="CTTAGctat(site) 0.943(matrix match) minSUM(cut-off)";
chr19	pMatch	protein_bind	47049618	47049632	0.898	+	.	label="Evi-1"; bound_moiety="Evi-1"; db_xref="Transfac:M00081"; inference="nucleotide motif:Transfac:M00081"; note="agctataacTTAGAt(site) 0.844(matrix match) minSUM(cut-off)";
chr19	pMatch	protein_bind	47049618	47049636	0.972	+	.	label="Pax-2"; bound_moiety="Pax-2"; db_xref="Transfac:M00098"; inference="nucleotide motif:Transfac:M00098"; note="agctATAACttagatatat(site) 0.897(matrix match) minSUM(cut-off)";
chr19	pMatch	protein_bind	47049619	47049631	0.996	+	.	label="Oct-1"; bound_moiety="Oct-1"; db_xref="Transfac:M00137"; inference="nucleotide motif:Transfac:M00137"; note="gctATAACttaga(site) 0.992(matrix match) minSUM(cut-off)";
chr19	pMatch	protein_bind	47049620	47049634	0.931	+	.	label="Evi-1"; bound_moiety="Evi-1"; db_xref="Transfac:M00081"; inference="nucleotide motif:Transfac:M00081"; note="ctataacttAGATAt(site) 0.828(matrix match) minSUM(cut-off)";
chr19	pMatch	protein_bind	47049622	47049630	1.000	+	.	label="HOXA3"; bound_moiety="HOXA3"; db_xref="Transfac:M00395"; inference="nucleotide motif:Transfac:M00395"; note="ATAACttag(site) 0.995(matrix match) minSUM(cut-off)";
chr19	pMatch	protein_bind	47049622	47049635	0.982	+	.	label="Oct-1"; bound_moiety="Oct-1"; db_xref="Transfac:M00162"; inference="nucleotide motif:Transfac:M00162"; note="ataacttaGATATa(site) 0.960(matrix match) minSUM(cut-off)";
chr19	pMatch	protein_bind	47049623	47049629	1.000	+	.	label="SRY"; bound_moiety="SRY"; db_xref="Transfac:M00148"; inference="nucleotide motif:Transfac:M00148"; note="TAACTta(site) 0.994(matrix match) minSUM(cut-off)";
chr19	pMatch	protein_bind	47049625	47049639	0.772	+	.	label="Evi-1"; bound_moiety="Evi-1"; db_xref="Transfac:M00081"; inference="nucleotide motif:Transfac:M00081"; note="acttagataTATGAt(site) 0.889(matrix match) minSUM(cut-off)";
chr19	pMatch	protein_bind	47049626	47049634	0.957	+	.	label="HOXA3"; bound_moiety="HOXA3"; db_xref="Transfac:M00395"; inference="nucleotide motif:Transfac:M00395"; note="CTTAGatat(site) 0.961(matrix match) minSUM(cut-off)";
chr19	pMatch	protein_bind	47049627	47049641	0.842	+	.	label="Evi-1"; bound_moiety="Evi-1"; db_xref="Transfac:M00081"; inference="nucleotide motif:Transfac:M00081"; note="ttagatataTGATTg(site) 0.825(matrix match) minSUM(cut-off)";
chr19	pMatch	protein_bind	47049629	47049637	0.917	+	.	label="Msx-1"; bound_moiety="Msx-1"; db_xref="Transfac:M00394"; inference="nucleotide motif:Transfac:M00394"; note="agaTATATg(site) 0.936(matrix match) minSUM(cut-off)";
chr19	pMatch	protein_bind	47049634	47049652	0.992	+	.	label="Pax-2"; bound_moiety="Pax-2"; db_xref="Transfac:M00098"; inference="nucleotide motif:Transfac:M00098"; note="tatgATTGCtccttaatag(site) 0.910(matrix match) minSUM(cut-off)";
chr19	pMatch	protein_bind	47049635	47049643	0.987	+	.	label="HOXA3"; bound_moiety="HOXA3"; db_xref="Transfac:M00395"; inference="nucleotide motif:Transfac:M00395"; note="ATGATtgct(site) 0.990(matrix match) minSUM(cut-off)";
chr19	pMatch	protein_bind	47049635	47049653	0.918	+	.	label="Pax-2"; bound_moiety="Pax-2"; db_xref="Transfac:M00098"; inference="nucleotide motif:Transfac:M00098"; note="atgaTTGCTccttaataga(site) 0.913(matrix match) minSUM(cut-off)";
chr19	pMatch	protein_bind	47049637	47049655	0.923	+	.	label="Pax-2"; bound_moiety="Pax-2"; db_xref="Transfac:M00098"; inference="nucleotide motif:Transfac:M00098"; note="gattGCTCCttaatagacc(site) 0.897(matrix match) minSUM(cut-off)";
chr19	pMatch	protein_bind	47049637	47049643	1.000	+	.	label="CdxA"; bound_moiety="CdxA"; db_xref="Transfac:M00100"; inference="nucleotide motif:Transfac:M00100"; note="GATTGct(site) 0.972(matrix match) minSUM(cut-off)";
chr19	pMatch	protein_bind	47049643	47049655	0.997	+	.	label="Oct-1"; bound_moiety="Oct-1"; db_xref="Transfac:M00137"; inference="nucleotide motif:Transfac:M00137"; note="tccTTAATagacc(site) 0.995(matrix match) minSUM(cut-off)";
chr19	pMatch	protein_bind	47049643	47049656	0.993	+	.	label="C/EBPalpha"; bound_moiety="C/EBPalpha"; db_xref="Transfac:M00116"; inference="nucleotide motif:Transfac:M00116"; note="tcCTTAAtagacct(site) 0.990(matrix match) minSUM(cut-off)";
chr19	pMatch	protein_bind	47049643	47049651	0.963	+	.	label="Msx-1"; bound_moiety="Msx-1"; db_xref="Transfac:M00394"; inference="nucleotide motif:Transfac:M00394"; note="tccTTAATa(site) 0.945(matrix match) minSUM(cut-off)";
chr19	pMatch	protein_bind	47049645	47049652	1.000	+	.	label="Nkx2-5"; bound_moiety="Nkx2-5"; db_xref="Transfac:M00241"; inference="nucleotide motif:Transfac:M00241"; note="ctTAATAg(site) 0.977(matrix match) minSUM(cut-off)";
chr19	pMatch	protein_bind	47049645	47049651	0.986	+	.	label="CdxA"; bound_moiety="CdxA"; db_xref="Transfac:M00100"; inference="nucleotide motif:Transfac:M00100"; note="CTTAAta(site) 0.973(matrix match) minSUM(cut-off)";
chr19	pMatch	protein_bind	47049645	47049653	0.984	+	.	label="HOXA3"; bound_moiety="HOXA3"; db_xref="Transfac:M00395"; inference="nucleotide motif:Transfac:M00395"; note="CTTAAtaga(site) 0.975(matrix match) minSUM(cut-off)";
chr19	pMatch	protein_bind	47049646	47049654	0.987	+	.	label="HOXA3"; bound_moiety="HOXA3"; db_xref="Transfac:M00395"; inference="nucleotide motif:Transfac:M00395"; note="TTAATagac(site) 0.940(matrix match) minSUM(cut-off)";
chr19	pMatch	protein_bind	47049646	47049655	0.984	+	.	label="c-Rel"; bound_moiety="c-Rel"; db_xref="Transfac:M00053"; inference="nucleotide motif:Transfac:M00053"; note="ttaatAGACC(site) 0.985(matrix match) minSUM(cut-off)";
chr19	pMatch	protein_bind	47049648	47049666	0.834	+	.	label="Pax-2"; bound_moiety="Pax-2"; db_xref="Transfac:M00098"; inference="nucleotide motif:Transfac:M00098"; note="aataGACCTgcctaagact(site) 0.901(matrix match) minSUM(cut-off)";
chr19	pMatch	protein_bind	47049649	47049657	0.955	+	.	label="Msx-1"; bound_moiety="Msx-1"; db_xref="Transfac:M00394"; inference="nucleotide motif:Transfac:M00394"; note="ataGACCTg(site) 0.954(matrix match) minSUM(cut-off)";
chr19	pMatch	protein_bind	47049657	47049665	0.949	+	.	label="Msx-1"; bound_moiety="Msx-1"; db_xref="Transfac:M00394"; inference="nucleotide motif:Transfac:M00394"; note="gccTAAGAc(site) 0.951(matrix match) minSUM(cut-off)";
chr19	pMatch	protein_bind	47049658	47049666	0.984	+	.	label="HOXA3"; bound_moiety="HOXA3"; db_xref="Transfac:M00395"; inference="nucleotide motif:Transfac:M00395"; note="CCTAAgact(site) 0.987(matrix match) minSUM(cut-off)";
chr19	pMatch	protein_bind	47049658	47049672	0.763	+	.	label="Evi-1"; bound_moiety="Evi-1"; db_xref="Transfac:M00081"; inference="nucleotide motif:Transfac:M00081"; note="cctaagactTGGTGt(site) 0.829(matrix match) minSUM(cut-off)";
chr19	pMatch	protein_bind	47049659	47049677	0.851	+	.	label="Pax-2"; bound_moiety="Pax-2"; db_xref="Transfac:M00098"; inference="nucleotide motif:Transfac:M00098"; note="ctaaGACTTggtgtgccat(site) 0.892(matrix match) minSUM(cut-off)";
chr19	pMatch	protein_bind	47049660	47049668	0.959	+	.	label="Msx-1"; bound_moiety="Msx-1"; db_xref="Transfac:M00394"; inference="nucleotide motif:Transfac:M00394"; note="taaGACTTg(site) 0.957(matrix match) minSUM(cut-off)";
chr19	pMatch	protein_bind	47049665	47049673	0.970	+	.	label="HOXA3"; bound_moiety="HOXA3"; db_xref="Transfac:M00395"; inference="nucleotide motif:Transfac:M00395"; note="CTTGGtgtg(site) 0.949(matrix match) minSUM(cut-off)";
chr19	pMatch	protein_bind	47049667	47049685	0.914	+	.	label="Pax-2"; bound_moiety="Pax-2"; db_xref="Transfac:M00098"; inference="nucleotide motif:Transfac:M00098"; note="tggtGTGCCatgctttcct(site) 0.913(matrix match) minSUM(cut-off)";
chr19	pMatch	protein_bind	47049669	47049687	0.940	+	.	label="Pax-2"; bound_moiety="Pax-2"; db_xref="Transfac:M00098"; inference="nucleotide motif:Transfac:M00098"; note="gtgtGCCATgctttcctag(site) 0.932(matrix match) minSUM(cut-off)";
chr19	pMatch	protein_bind	47049669	47049685	0.998	+	.	label="YY1"; bound_moiety="YY1"; db_xref="Transfac:M00059"; inference="nucleotide motif:Transfac:M00059"; note="gtgtGCCATgctttcct(site) 0.973(matrix match) minSUM(cut-off)";
chr19	pMatch	protein_bind	47049670	47049688	0.963	+	.	label="Pax-2"; bound_moiety="Pax-2"; db_xref="Transfac:M00098"; inference="nucleotide motif:Transfac:M00098"; note="tgtgCCATGctttcctagt(site) 0.924(matrix match) minSUM(cut-off)";
chr19	pMatch	protein_bind	47049675	47049683	0.987	+	.	label="HOXA3"; bound_moiety="HOXA3"; db_xref="Transfac:M00395"; inference="nucleotide motif:Transfac:M00395"; note="CATGCtttc(site) 0.943(matrix match) minSUM(cut-off)";
chr19	pMatch	protein_bind	47049676	47049694	0.958	+	.	label="Pax-2"; bound_moiety="Pax-2"; db_xref="Transfac:M00098"; inference="nucleotide motif:Transfac:M00098"; note="atgcTTTCCtagtgacaga(site) 0.923(matrix match) minSUM(cut-off)";
chr19	pMatch	protein_bind	47049678	47049691	0.987	+	.	label="C/EBPbeta"; bound_moiety="C/EBPbeta"; db_xref="Transfac:M00117"; inference="nucleotide motif:Transfac:M00117"; note="gctTTCCTagtgac(site) 0.982(matrix match) minSUM(cut-off)";
chr19	pMatch	protein_bind	47049683	47049701	0.879	+	.	label="Pax-2"; bound_moiety="Pax-2"; db_xref="Transfac:M00098"; inference="nucleotide motif:Transfac:M00098"; note="cctaGTGACagatgaccag(site) 0.916(matrix match) minSUM(cut-off)";
chr19	pMatch	protein_bind	47049688	47049696	0.925	+	.	label="Msx-1"; bound_moiety="Msx-1"; db_xref="Transfac:M00394"; inference="nucleotide motif:Transfac:M00394"; note="tgaCAGATg(site) 0.934(matrix match) minSUM(cut-off)";
chr19	pMatch	protein_bind	47049689	47049698	0.986	+	.	label="CDP"; bound_moiety="CDP"; db_xref="Transfac:M00104"; inference="nucleotide motif:Transfac:M00104"; note="gACAGAtgac(site) 0.976(matrix match) minSUM(cut-off)";
chr19	pMatch	protein_bind	47049693	47049711	0.828	+	.	label="Pax-2"; bound_moiety="Pax-2"; db_xref="Transfac:M00098"; inference="nucleotide motif:Transfac:M00098"; note="gatgACCAGggccacaaag(site) 0.897(matrix match) minSUM(cut-off)";
chr19	pMatch	protein_bind	47049705	47049719	0.805	+	.	label="Evi-1"; bound_moiety="Evi-1"; db_xref="Transfac:M00081"; inference="nucleotide motif:Transfac:M00081"; note="cacaaagtcACAGAg(site) 0.840(matrix match) minSUM(cut-off)";
chr19	pMatch	protein_bind	47049707	47049725	0.992	+	.	label="Pax-2"; bound_moiety="Pax-2"; db_xref="Transfac:M00098"; inference="nucleotide motif:Transfac:M00098"; note="caaaGTCACagagaaagga(site) 0.916(matrix match) minSUM(cut-off)";
chr19	pMatch	protein_bind	47049708	47049714	1.000	+	.	label="SRY"; bound_moiety="SRY"; db_xref="Transfac:M00148"; inference="nucleotide motif:Transfac:M00148"; note="AAAGTca(site) 0.978(matrix match) minSUM(cut-off)";
chr19	pMatch	protein_bind	47049717	47049732	1.000	+	.	label="Elk-1"; bound_moiety="Elk-1"; db_xref="Transfac:M00007"; inference="nucleotide motif:Transfac:M00007"; note="gagaaaGGAAGcactg(site) 0.952(matrix match) minSUM(cut-off)";
chr19	pMatch	protein_bind	47049717	47049740	0.964	+	.	label="COMP1"; bound_moiety="COMP1"; db_xref="Transfac:M00057"; inference="nucleotide motif:Transfac:M00057"; note="gagaaaGGAAGcactgcaacatgc(site) 0.871(matrix match) minSUM(cut-off)";
chr19	pMatch	protein_bind	47049726	47049734	0.967	+	.	label="HOXA3"; bound_moiety="HOXA3"; db_xref="Transfac:M00395"; inference="nucleotide motif:Transfac:M00395"; note="AGCACtgca(site) 0.949(matrix match) minSUM(cut-off)";
chr19	pMatch	protein_bind	47049730	47049748	0.899	+	.	label="Pax-2"; bound_moiety="Pax-2"; db_xref="Transfac:M00098"; inference="nucleotide motif:Transfac:M00098"; note="ctgcAACATgcaacatggc(site) 0.907(matrix match) minSUM(cut-off)";
chr19	pMatch	protein_bind	47049731	47049739	0.973	+	.	label="HOXA3"; bound_moiety="HOXA3"; db_xref="Transfac:M00395"; inference="nucleotide motif:Transfac:M00395"; note="TGCAAcatg(site) 0.955(matrix match) minSUM(cut-off)";
chr19	pMatch	protein_bind	47049731	47049739	0.962	+	.	label="Msx-1"; bound_moiety="Msx-1"; db_xref="Transfac:M00394"; inference="nucleotide motif:Transfac:M00394"; note="tgcAACATg(site) 0.974(matrix match) minSUM(cut-off)";
chr19	pMatch	protein_bind	47049737	47049755	0.899	+	.	label="Pax-2"; bound_moiety="Pax-2"; db_xref="Transfac:M00098"; inference="nucleotide motif:Transfac:M00098"; note="atgcAACATggctgagatt(site) 0.909(matrix match) minSUM(cut-off)";
chr19	pMatch	protein_bind	47049738	47049746	0.973	+	.	label="HOXA3"; bound_moiety="HOXA3"; db_xref="Transfac:M00395"; inference="nucleotide motif:Transfac:M00395"; note="TGCAAcatg(site) 0.955(matrix match) minSUM(cut-off)";
chr19	pMatch	protein_bind	47049738	47049746	0.962	+	.	label="Msx-1"; bound_moiety="Msx-1"; db_xref="Transfac:M00394"; inference="nucleotide motif:Transfac:M00394"; note="tgcAACATg(site) 0.974(matrix match) minSUM(cut-off)";
chr19	pMatch	protein_bind	47049740	47049748	0.923	+	.	label="HOXA3"; bound_moiety="HOXA3"; db_xref="Transfac:M00395"; inference="nucleotide motif:Transfac:M00395"; note="CAACAtggc(site) 0.940(matrix match) minSUM(cut-off)";
chr19	pMatch	protein_bind	47049741	47049749	0.970	+	.	label="HOXA3"; bound_moiety="HOXA3"; db_xref="Transfac:M00395"; inference="nucleotide motif:Transfac:M00395"; note="AACATggct(site) 0.940(matrix match) minSUM(cut-off)";
chr19	pMatch	protein_bind	47049745	47049763	0.929	+	.	label="Pax-2"; bound_moiety="Pax-2"; db_xref="Transfac:M00098"; inference="nucleotide motif:Transfac:M00098"; note="tggcTGAGAttctgctact(site) 0.908(matrix match) minSUM(cut-off)";
chr19	pMatch	protein_bind	47049752	47049758	0.982	+	.	label="CdxA"; bound_moiety="CdxA"; db_xref="Transfac:M00100"; inference="nucleotide motif:Transfac:M00100"; note="GATTCtg(site) 0.983(matrix match) minSUM(cut-off)";
chr19	pMatch	protein_bind	47049765	47049773	0.967	+	.	label="HOXA3"; bound_moiety="HOXA3"; db_xref="Transfac:M00395"; inference="nucleotide motif:Transfac:M00395"; note="AGCACtgac(site) 0.962(matrix match) minSUM(cut-off)";
chr19	pMatch	protein_bind	47049768	47049786	0.938	+	.	label="Pax-2"; bound_moiety="Pax-2"; db_xref="Transfac:M00098"; inference="nucleotide motif:Transfac:M00098"; note="actgACCAAgggtcctctg(site) 0.930(matrix match) minSUM(cut-off)";
chr19	pMatch	protein_bind	47049771	47049785	0.796	+	.	label="Evi-1"; bound_moiety="Evi-1"; db_xref="Transfac:M00081"; inference="nucleotide motif:Transfac:M00081"; note="gaccaagggTCCTCt(site) 0.823(matrix match) minSUM(cut-off)";
chr19	pMatch	protein_bind	47049772	47049780	0.973	+	.	label="HOXA3"; bound_moiety="HOXA3"; db_xref="Transfac:M00395"; inference="nucleotide motif:Transfac:M00395"; note="ACCAAgggt(site) 0.945(matrix match) minSUM(cut-off)";
chr19	pMatch	protein_bind	47049782	47049800	0.915	+	.	label="Pax-2"; bound_moiety="Pax-2"; db_xref="Transfac:M00098"; inference="nucleotide motif:Transfac:M00098"; note="ctctGTACAccaaggtcac(site) 0.903(matrix match) minSUM(cut-off)";
chr19	pMatch	protein_bind	47049786	47049792	0.992	+	.	label="En-1"; bound_moiety="En-1"; db_xref="Transfac:M00396"; inference="nucleotide motif:Transfac:M00396"; note="GTACAcc(site) 0.988(matrix match) minSUM(cut-off)";
chr19	pMatch	protein_bind	47049790	47049798	0.973	+	.	label="HOXA3"; bound_moiety="HOXA3"; db_xref="Transfac:M00395"; inference="nucleotide motif:Transfac:M00395"; note="ACCAAggtc(site) 0.961(matrix match) minSUM(cut-off)";
chr19	pMatch	protein_bind	47049790	47049804	0.805	+	.	label="Evi-1"; bound_moiety="Evi-1"; db_xref="Transfac:M00081"; inference="nucleotide motif:Transfac:M00081"; note="accaaggtcACAGAg(site) 0.833(matrix match) minSUM(cut-off)";
chr19	pMatch	protein_bind	47049792	47049810	1.000	+	.	label="Pax-2"; bound_moiety="Pax-2"; db_xref="Transfac:M00098"; inference="nucleotide motif:Transfac:M00098"; note="caagGTCACagagctgaga(site) 0.938(matrix match) minSUM(cut-off)";
chr19	pMatch	protein_bind	47049802	47049825	0.820	+	.	label="COMP1"; bound_moiety="COMP1"; db_xref="Transfac:M00057"; inference="nucleotide motif:Transfac:M00057"; note="gagctgAGAAGggtaaaagagaaa(site) 0.844(matrix match) minSUM(cut-off)";
chr19	pMatch	protein_bind	47049805	47049817	1.000	+	.	label="MZF1"; bound_moiety="MZF1"; db_xref="Transfac:M00084"; inference="nucleotide motif:Transfac:M00084"; note="ctgagAAGGGtaa(site) 0.974(matrix match) minSUM(cut-off)";
chr19	pMatch	protein_bind	47049808	47049816	1.000	+	.	label="HOXA3"; bound_moiety="HOXA3"; db_xref="Transfac:M00395"; inference="nucleotide motif:Transfac:M00395"; note="AGAAGggta(site) 0.969(matrix match) minSUM(cut-off)";
chr19	pMatch	protein_bind	47049811	47049823	1.000	+	.	label="Oct-1"; bound_moiety="Oct-1"; db_xref="Transfac:M00137"; inference="nucleotide motif:Transfac:M00137"; note="aggGTAAAagaga(site) 0.993(matrix match) minSUM(cut-off)";
chr19	pMatch	protein_bind	47049813	47049821	1.000	+	.	label="HOXA3"; bound_moiety="HOXA3"; db_xref="Transfac:M00395"; inference="nucleotide motif:Transfac:M00395"; note="GGTAAaaga(site) 0.946(matrix match) minSUM(cut-off)";
chr19	pMatch	protein_bind	47049817	47049823	1.000	+	.	label="SRY"; bound_moiety="SRY"; db_xref="Transfac:M00148"; inference="nucleotide motif:Transfac:M00148"; note="AAAGAga(site) 1.000(matrix match) minSUM(cut-off)";
chr19	pMatch	protein_bind	47049818	47049826	0.984	+	.	label="HOXA3"; bound_moiety="HOXA3"; db_xref="Transfac:M00395"; inference="nucleotide motif:Transfac:M00395"; note="AAGAGaaag(site) 0.951(matrix match) minSUM(cut-off)";
chr19	pMatch	protein_bind	47049820	47049834	0.772	+	.	label="Evi-1"; bound_moiety="Evi-1"; db_xref="Transfac:M00081"; inference="nucleotide motif:Transfac:M00081"; note="gagaaagtaTAATTt(site) 0.844(matrix match) minSUM(cut-off)";
chr19	pMatch	protein_bind	47049825	47049833	0.938	+	.	label="HOXA3"; bound_moiety="HOXA3"; db_xref="Transfac:M00395"; inference="nucleotide motif:Transfac:M00395"; note="AGTATaatt(site) 0.952(matrix match) minSUM(cut-off)";
chr19	pMatch	protein_bind	47049825	47049837	1.000	+	.	label="Oct-1"; bound_moiety="Oct-1"; db_xref="Transfac:M00137"; inference="nucleotide motif:Transfac:M00137"; note="agtATAATttggg(site) 0.995(matrix match) minSUM(cut-off)";
chr19	pMatch	protein_bind	47049825	47049833	1.000	+	.	label="Pbx-1"; bound_moiety="Pbx-1"; db_xref="Transfac:M00096"; inference="nucleotide motif:Transfac:M00096"; note="agtATAATt(site) 0.962(matrix match) minSUM(cut-off)";
chr19	pMatch	protein_bind	47049826	47049832	0.996	+	.	label="En-1"; bound_moiety="En-1"; db_xref="Transfac:M00396"; inference="nucleotide motif:Transfac:M00396"; note="GTATAat(site) 0.996(matrix match) minSUM(cut-off)";
chr19	pMatch	protein_bind	47049827	47049835	0.935	+	.	label="HOXA3"; bound_moiety="HOXA3"; db_xref="Transfac:M00395"; inference="nucleotide motif:Transfac:M00395"; note="TATAAtttg(site) 0.950(matrix match) minSUM(cut-off)";
chr19	pMatch	protein_bind	47049827	47049835	0.996	+	.	label="Msx-1"; bound_moiety="Msx-1"; db_xref="Transfac:M00394"; inference="nucleotide motif:Transfac:M00394"; note="tatAATTTg(site) 0.990(matrix match) minSUM(cut-off)";
chr19	pMatch	protein_bind	47049828	47049834	1.000	+	.	label="En-1"; bound_moiety="En-1"; db_xref="Transfac:M00396"; inference="nucleotide motif:Transfac:M00396"; note="ATAATtt(site) 0.992(matrix match) minSUM(cut-off)";
chr19	pMatch	protein_bind	47049831	47049844	1.000	+	.	label="p300"; bound_moiety="p300"; db_xref="Transfac:M00033"; inference="nucleotide motif:Transfac:M00033"; note="atttGGGGTtaaag(site) 0.981(matrix match) minSUM(cut-off)";
chr19	pMatch	protein_bind	47049831	47049837	0.986	+	.	label="CdxA"; bound_moiety="CdxA"; db_xref="Transfac:M00100"; inference="nucleotide motif:Transfac:M00100"; note="ATTTGgg(site) 0.979(matrix match) minSUM(cut-off)";
chr19	pMatch	protein_bind	47049832	47049844	1.000	+	.	label="C/EBP"; bound_moiety="C/EBP"; db_xref="Transfac:M00159"; inference="nucleotide motif:Transfac:M00159"; note="ttTGGGGttaaag(site) 0.980(matrix match) minSUM(cut-off)";
chr19	pMatch	protein_bind	47049839	47049847	0.973	+	.	label="HOXA3"; bound_moiety="HOXA3"; db_xref="Transfac:M00395"; inference="nucleotide motif:Transfac:M00395"; note="TTAAAggat(site) 0.943(matrix match) minSUM(cut-off)";
chr19	pMatch	protein_bind	47049840	47049848	0.984	+	.	label="HOXA3"; bound_moiety="HOXA3"; db_xref="Transfac:M00395"; inference="nucleotide motif:Transfac:M00395"; note="TAAAGgatg(site) 0.982(matrix match) minSUM(cut-off)";
chr19	pMatch	protein_bind	47049841	47049847	1.000	+	.	label="SRY"; bound_moiety="SRY"; db_xref="Transfac:M00148"; inference="nucleotide motif:Transfac:M00148"; note="AAAGGat(site) 0.996(matrix match) minSUM(cut-off)";
chr19	pMatch	protein_bind	47049844	47049860	0.982	+	.	label="YY1"; bound_moiety="YY1"; db_xref="Transfac:M00059"; inference="nucleotide motif:Transfac:M00059"; note="ggatGGCATgaaaaggg(site) 0.971(matrix match) minSUM(cut-off)";
chr19	pMatch	protein_bind	47049844	47049862	0.906	+	.	label="Pax-2"; bound_moiety="Pax-2"; db_xref="Transfac:M00098"; inference="nucleotide motif:Transfac:M00098"; note="ggatGGCATgaaaagggga(site) 0.924(matrix match) minSUM(cut-off)";
chr19	pMatch	protein_bind	47049849	47049867	0.932	+	.	label="Pax-2"; bound_moiety="Pax-2"; db_xref="Transfac:M00098"; inference="nucleotide motif:Transfac:M00098"; note="gcatGAAAAggggaggaaa(site) 0.892(matrix match) minSUM(cut-off)";
chr19	pMatch	protein_bind	47049850	47049859	0.984	+	.	label="v-Myb"; bound_moiety="v-Myb"; db_xref="Transfac:M00003"; inference="nucleotide motif:Transfac:M00003"; note="catGAAAAgg(site) 0.973(matrix match) minSUM(cut-off)";
chr19	pMatch	protein_bind	47049852	47049860	0.973	+	.	label="HOXA3"; bound_moiety="HOXA3"; db_xref="Transfac:M00395"; inference="nucleotide motif:Transfac:M00395"; note="TGAAAaggg(site) 0.945(matrix match) minSUM(cut-off)";
chr19	pMatch	protein_bind	47049853	47049876	0.929	+	.	label="COMP1"; bound_moiety="COMP1"; db_xref="Transfac:M00057"; inference="nucleotide motif:Transfac:M00057"; note="gaaaagGGGAGgaaaagaggaagt(site) 0.872(matrix match) minSUM(cut-off)";
chr19	pMatch	protein_bind	47049854	47049866	1.000	+	.	label="MZF1"; bound_moiety="MZF1"; db_xref="Transfac:M00084"; inference="nucleotide motif:Transfac:M00084"; note="aaaagGGGAGgaa(site) 0.993(matrix match) minSUM(cut-off)";
chr19	pMatch	protein_bind	47049856	47049869	0.980	+	.	label="p300"; bound_moiety="p300"; db_xref="Transfac:M00033"; inference="nucleotide motif:Transfac:M00033"; note="aaggGGAGGaaaag(site) 0.973(matrix match) minSUM(cut-off)";
chr19	pMatch	protein_bind	47049857	47049866	0.985	+	.	label="Sp1"; bound_moiety="Sp1"; db_xref="Transfac:M00008"; inference="nucleotide motif:Transfac:M00008"; note="agGGGAGgaa(site) 0.949(matrix match) minSUM(cut-off)";
chr19	pMatch	protein_bind	47049865	47049880	1.000	+	.	label="Elk-1"; bound_moiety="Elk-1"; db_xref="Transfac:M00007"; inference="nucleotide motif:Transfac:M00007"; note="aaaagaGGAAGtgatg(site) 0.922(matrix match) minSUM(cut-off)";
chr19	pMatch	protein_bind	47049865	47049888	0.964	+	.	label="COMP1"; bound_moiety="COMP1"; db_xref="Transfac:M00057"; inference="nucleotide motif:Transfac:M00057"; note="aaaagaGGAAGtgatggagattgg(site) 0.855(matrix match) minSUM(cut-off)";
chr19	pMatch	protein_bind	47049867	47049875	0.984	+	.	label="HOXA3"; bound_moiety="HOXA3"; db_xref="Transfac:M00395"; inference="nucleotide motif:Transfac:M00395"; note="AAGAGgaag(site) 0.951(matrix match) minSUM(cut-off)";
chr19	pMatch	protein_bind	47049868	47049881	1.000	+	.	label="p300"; bound_moiety="p300"; db_xref="Transfac:M00033"; inference="nucleotide motif:Transfac:M00033"; note="agagGAAGTgatgg(site) 0.990(matrix match) minSUM(cut-off)";
chr19	pMatch	protein_bind	47049871	47049889	0.907	+	.	label="Pax-2"; bound_moiety="Pax-2"; db_xref="Transfac:M00098"; inference="nucleotide motif:Transfac:M00098"; note="ggaaGTGATggagattggg(site) 0.916(matrix match) minSUM(cut-off)";
chr19	pMatch	protein_bind	47049873	47049885	0.987	+	.	label="MZF1"; bound_moiety="MZF1"; db_xref="Transfac:M00084"; inference="nucleotide motif:Transfac:M00084"; note="aagtgATGGAgat(site) 0.931(matrix match) minSUM(cut-off)";
chr19	pMatch	protein_bind	47049875	47049881	0.996	+	.	label="En-1"; bound_moiety="En-1"; db_xref="Transfac:M00396"; inference="nucleotide motif:Transfac:M00396"; note="GTGATgg(site) 0.992(matrix match) minSUM(cut-off)";
chr19	pMatch	protein_bind	47049876	47049889	1.000	+	.	label="p300"; bound_moiety="p300"; db_xref="Transfac:M00033"; inference="nucleotide motif:Transfac:M00033"; note="tgatGGAGAttggg(site) 0.973(matrix match) minSUM(cut-off)";
chr19	pMatch	protein_bind	47049879	47049887	1.000	+	.	label="HOXA3"; bound_moiety="HOXA3"; db_xref="Transfac:M00395"; inference="nucleotide motif:Transfac:M00395"; note="TGGAGattg(site) 1.000(matrix match) minSUM(cut-off)";
chr19	pMatch	protein_bind	47049881	47049887	0.987	+	.	label="En-1"; bound_moiety="En-1"; db_xref="Transfac:M00396"; inference="nucleotide motif:Transfac:M00396"; note="GAGATtg(site) 0.988(matrix match) minSUM(cut-off)";
chr19	pMatch	protein_bind	47049883	47049889	1.000	+	.	label="CdxA"; bound_moiety="CdxA"; db_xref="Transfac:M00100"; inference="nucleotide motif:Transfac:M00100"; note="GATTGgg(site) 0.986(matrix match) minSUM(cut-off)";
chr19	pMatch	protein_bind	47049884	47049907	0.964	+	.	label="COMP1"; bound_moiety="COMP1"; db_xref="Transfac:M00057"; inference="nucleotide motif:Transfac:M00057"; note="attgggGGAAGgagtagactagag(site) 0.835(matrix match) minSUM(cut-off)";
chr19	pMatch	protein_bind	47049890	47049903	1.000	+	.	label="p300"; bound_moiety="p300"; db_xref="Transfac:M00033"; inference="nucleotide motif:Transfac:M00033"; note="ggaaGGAGTagact(site) 0.975(matrix match) minSUM(cut-off)";
chr19	pMatch	protein_bind	47049893	47049911	0.915	+	.	label="Pax-2"; bound_moiety="Pax-2"; db_xref="Transfac:M00098"; inference="nucleotide motif:Transfac:M00098"; note="aggaGTAGActagaggtca(site) 0.916(matrix match) minSUM(cut-off)";
chr19	pMatch	protein_bind	47049895	47049909	0.773	+	.	label="Evi-1"; bound_moiety="Evi-1"; db_xref="Transfac:M00081"; inference="nucleotide motif:Transfac:M00081"; note="gagtagactAGAGGt(site) 0.866(matrix match) minSUM(cut-off)";
chr19	pMatch	protein_bind	47049896	47049914	0.840	+	.	label="Pax-2"; bound_moiety="Pax-2"; db_xref="Transfac:M00098"; inference="nucleotide motif:Transfac:M00098"; note="agtaGACTAgaggtcacct(site) 0.906(matrix match) minSUM(cut-off)";
chr19	pMatch	protein_bind	47049897	47049903	1.000	+	.	label="En-1"; bound_moiety="En-1"; db_xref="Transfac:M00396"; inference="nucleotide motif:Transfac:M00396"; note="GTAGAct(site) 0.996(matrix match) minSUM(cut-off)";
chr19	pMatch	protein_bind	47049900	47049914	0.796	+	.	label="Evi-1"; bound_moiety="Evi-1"; db_xref="Transfac:M00081"; inference="nucleotide motif:Transfac:M00081"; note="gactagaggTCACCt(site) 0.885(matrix match) minSUM(cut-off)";
chr19	pMatch	protein_bind	47049900	47049910	0.975	+	.	label="Evi-1"; bound_moiety="Evi-1"; db_xref="Transfac:M00082"; inference="nucleotide motif:Transfac:M00082"; note="gactAGAGGtc(site) 0.987(matrix match) minSUM(cut-off)";
chr19	pMatch	protein_bind	47049900	47049912	1.000	+	.	label="RORalpha1"; bound_moiety="RORalpha1"; db_xref="Transfac:M00156"; inference="nucleotide motif:Transfac:M00156"; note="gactagaGGTCAc(site) 0.994(matrix match) minSUM(cut-off)";
chr19	pMatch	protein_bind	47049904	47049922	0.992	+	.	label="Pax-2"; bound_moiety="Pax-2"; db_xref="Transfac:M00098"; inference="nucleotide motif:Transfac:M00098"; note="agagGTCACctctccttca(site) 0.914(matrix match) minSUM(cut-off)";
chr19	pMatch	protein_bind	47049913	47049931	0.906	+	.	label="Pax-2"; bound_moiety="Pax-2"; db_xref="Transfac:M00098"; inference="nucleotide motif:Transfac:M00098"; note="ctctCCTTCacctctcctc(site) 0.896(matrix match) minSUM(cut-off)";
chr19	pMatch	protein_bind	47049918	47049932	0.796	+	.	label="Evi-1"; bound_moiety="Evi-1"; db_xref="Transfac:M00081"; inference="nucleotide motif:Transfac:M00081"; note="cttcacctcTCCTCc(site) 0.843(matrix match) minSUM(cut-off)";
chr19	pMatch	protein_bind	47049927	47049945	1.000	+	.	label="Pax-2"; bound_moiety="Pax-2"; db_xref="Transfac:M00098"; inference="nucleotide motif:Transfac:M00098"; note="tcctCCAGTacccggcctt(site) 0.914(matrix match) minSUM(cut-off)";
chr19	pMatch	protein_bind	47049930	47049948	0.895	+	.	label="Pax-2"; bound_moiety="Pax-2"; db_xref="Transfac:M00098"; inference="nucleotide motif:Transfac:M00098"; note="tccaGTACCcggccttcag(site) 0.917(matrix match) minSUM(cut-off)";
chr19	pMatch	protein_bind	47049930	47049938	0.967	+	.	label="HOXA3"; bound_moiety="HOXA3"; db_xref="Transfac:M00395"; inference="nucleotide motif:Transfac:M00395"; note="TCCAGtacc(site) 0.962(matrix match) minSUM(cut-off)";
chr19	pMatch	protein_bind	47049934	47049952	0.972	+	.	label="Pax-2"; bound_moiety="Pax-2"; db_xref="Transfac:M00098"; inference="nucleotide motif:Transfac:M00098"; note="gtacCCGGCcttcagtacc(site) 0.890(matrix match) minSUM(cut-off)";
chr19	pMatch	protein_bind	47049942	47049950	0.987	+	.	label="HOXA3"; bound_moiety="HOXA3"; db_xref="Transfac:M00395"; inference="nucleotide motif:Transfac:M00395"; note="CCTTCagta(site) 0.959(matrix match) minSUM(cut-off)";
chr19	pMatch	protein_bind	47049944	47049962	0.895	+	.	label="Pax-2"; bound_moiety="Pax-2"; db_xref="Transfac:M00098"; inference="nucleotide motif:Transfac:M00098"; note="ttcaGTACCcagcctgggc(site) 0.907(matrix match) minSUM(cut-off)";
chr19	pMatch	protein_bind	47049944	47049952	1.000	+	.	label="HOXA3"; bound_moiety="HOXA3"; db_xref="Transfac:M00395"; inference="nucleotide motif:Transfac:M00395"; note="TTCAGtacc(site) 0.987(matrix match) minSUM(cut-off)";
chr19	pMatch	protein_bind	47049947	47049963	0.996	+	.	label="YY1"; bound_moiety="YY1"; db_xref="Transfac:M00059"; inference="nucleotide motif:Transfac:M00059"; note="agtaCCCAGcctgggca(site) 0.981(matrix match) minSUM(cut-off)";
chr19	pMatch	protein_bind	47049948	47049966	0.992	+	.	label="Pax-2"; bound_moiety="Pax-2"; db_xref="Transfac:M00098"; inference="nucleotide motif:Transfac:M00098"; note="gtacCCAGCctgggcaagg(site) 0.897(matrix match) minSUM(cut-off)";
chr19	pMatch	protein_bind	47049956	47049974	0.895	+	.	label="Pax-2"; bound_moiety="Pax-2"; db_xref="Transfac:M00098"; inference="nucleotide motif:Transfac:M00098"; note="cctgGGCAAggcttttcac(site) 0.935(matrix match) minSUM(cut-off)";
chr19	pMatch	protein_bind	47049958	47049976	0.929	+	.	label="Pax-2"; bound_moiety="Pax-2"; db_xref="Transfac:M00098"; inference="nucleotide motif:Transfac:M00098"; note="tgggCAAGGcttttcacac(site) 0.921(matrix match) minSUM(cut-off)";
chr19	pMatch	protein_bind	47049961	47049969	0.951	+	.	label="HOXA3"; bound_moiety="HOXA3"; db_xref="Transfac:M00395"; inference="nucleotide motif:Transfac:M00395"; note="GCAAGgctt(site) 0.940(matrix match) minSUM(cut-off)";
chr19	pMatch	protein_bind	47049966	47049979	1.000	+	.	label="C/EBPalpha"; bound_moiety="C/EBPalpha"; db_xref="Transfac:M00116"; inference="nucleotide motif:Transfac:M00116"; note="gcTTTTCacaccag(site) 0.996(matrix match) minSUM(cut-off)";
chr19	pMatch	protein_bind	47049966	47049984	0.992	+	.	label="Pax-2"; bound_moiety="Pax-2"; db_xref="Transfac:M00098"; inference="nucleotide motif:Transfac:M00098"; note="gcttTTCACaccagttggc(site) 0.897(matrix match) minSUM(cut-off)";
chr19	pMatch	protein_bind	47049967	47049973	0.973	+	.	label="CdxA"; bound_moiety="CdxA"; db_xref="Transfac:M00100"; inference="nucleotide motif:Transfac:M00100"; note="CTTTTca(site) 0.975(matrix match) minSUM(cut-off)";
chr19	pMatch	protein_bind	47049968	47049977	0.984	+	.	label="c-Rel"; bound_moiety="c-Rel"; db_xref="Transfac:M00053"; inference="nucleotide motif:Transfac:M00053"; note="ttttcACACC(site) 0.979(matrix match) minSUM(cut-off)";
chr19	pMatch	protein_bind	47049969	47049983	0.773	+	.	label="Evi-1"; bound_moiety="Evi-1"; db_xref="Transfac:M00081"; inference="nucleotide motif:Transfac:M00081"; note="tttcacaccAGTTGg(site) 0.834(matrix match) minSUM(cut-off)";
chr19	pMatch	protein_bind	47049969	47049987	0.932	+	.	label="Pax-2"; bound_moiety="Pax-2"; db_xref="Transfac:M00098"; inference="nucleotide motif:Transfac:M00098"; note="tttcACACCagttggccag(site) 0.928(matrix match) minSUM(cut-off)";
chr19	pMatch	protein_bind	47049975	47049993	0.974	+	.	label="Pax-2"; bound_moiety="Pax-2"; db_xref="Transfac:M00098"; inference="nucleotide motif:Transfac:M00098"; note="accaGTTGGccaggccaac(site) 0.916(matrix match) minSUM(cut-off)";
chr19	pMatch	protein_bind	47049976	47049984	0.987	+	.	label="HOXA3"; bound_moiety="HOXA3"; db_xref="Transfac:M00395"; inference="nucleotide motif:Transfac:M00395"; note="CCAGTtggc(site) 0.990(matrix match) minSUM(cut-off)";
chr19	pMatch	protein_bind	47049977	47049989	0.980	+	.	label="C/EBP"; bound_moiety="C/EBP"; db_xref="Transfac:M00159"; inference="nucleotide motif:Transfac:M00159"; note="caGTTGGccaggc(site) 0.979(matrix match) minSUM(cut-off)";
chr19	pMatch	protein_bind	47049979	47049997	0.921	+	.	label="Pax-2"; bound_moiety="Pax-2"; db_xref="Transfac:M00098"; inference="nucleotide motif:Transfac:M00098"; note="gttgGCCAGgccaactttg(site) 0.952(matrix match) minSUM(cut-off)";
chr19	pMatch	protein_bind	47049982	47050000	0.879	+	.	label="Pax-2"; bound_moiety="Pax-2"; db_xref="Transfac:M00098"; inference="nucleotide motif:Transfac:M00098"; note="ggccAGGCCaactttgtct(site) 0.894(matrix match) minSUM(cut-off)";
chr19	pMatch	protein_bind	47049988	47049997	1.000	+	.	label="v-Myb"; bound_moiety="v-Myb"; db_xref="Transfac:M00003"; inference="nucleotide motif:Transfac:M00003"; note="gccAACTTtg(site) 0.980(matrix match) minSUM(cut-off)";
chr19	pMatch	protein_bind	47049990	47050008	0.966	+	.	label="Pax-2"; bound_moiety="Pax-2"; db_xref="Transfac:M00098"; inference="nucleotide motif:Transfac:M00098"; note="caacTTTGTctttcaaatc(site) 0.934(matrix match) minSUM(cut-off)";
chr19	pMatch	protein_bind	47049995	47050003	0.943	+	.	label="Msx-1"; bound_moiety="Msx-1"; db_xref="Transfac:M00394"; inference="nucleotide motif:Transfac:M00394"; note="ttgTCTTTc(site) 0.962(matrix match) minSUM(cut-off)";
chr19	pMatch	protein_bind	47049997	47050010	0.997	+	.	label="C/EBPalpha"; bound_moiety="C/EBPalpha"; db_xref="Transfac:M00116"; inference="nucleotide motif:Transfac:M00116"; note="gtCTTTCaaatcgt(site) 0.991(matrix match) minSUM(cut-off)";
chr19	pMatch	protein_bind	47049999	47050005	0.986	+	.	label="CdxA"; bound_moiety="CdxA"; db_xref="Transfac:M00100"; inference="nucleotide motif:Transfac:M00100"; note="CTTTCaa(site) 0.983(matrix match) minSUM(cut-off)";
chr19	pMatch	protein_bind	47050005	47050023	0.864	+	.	label="Pax-2"; bound_moiety="Pax-2"; db_xref="Transfac:M00098"; inference="nucleotide motif:Transfac:M00098"; note="aatcGTTAGggccccccat(site) 0.898(matrix match) minSUM(cut-off)";
chr19	pMatch	protein_bind	47050007	47050019	0.987	+	.	label="MZF1"; bound_moiety="MZF1"; db_xref="Transfac:M00084"; inference="nucleotide motif:Transfac:M00084"; note="tcgttAGGGCccc(site) 0.957(matrix match) minSUM(cut-off)";
chr19	pMatch	protein_bind	47050007	47050015	0.989	+	.	label="Msx-1"; bound_moiety="Msx-1"; db_xref="Transfac:M00394"; inference="nucleotide motif:Transfac:M00394"; note="tcgTTAGGg(site) 0.932(matrix match) minSUM(cut-off)";
chr19	pMatch	protein_bind	47050008	47050016	0.987	+	.	label="HOXA3"; bound_moiety="HOXA3"; db_xref="Transfac:M00395"; inference="nucleotide motif:Transfac:M00395"; note="CGTTAgggc(site) 0.984(matrix match) minSUM(cut-off)";
chr19	pMatch	protein_bind	47050015	47050031	1.000	+	.	label="YY1"; bound_moiety="YY1"; db_xref="Transfac:M00059"; inference="nucleotide motif:Transfac:M00059"; note="gcccCCCATtagtgcct(site) 0.973(matrix match) minSUM(cut-off)";
chr19	pMatch	protein_bind	47050016	47050034	0.982	+	.	label="Pax-2"; bound_moiety="Pax-2"; db_xref="Transfac:M00098"; inference="nucleotide motif:Transfac:M00098"; note="ccccCCATTagtgcctgag(site) 0.897(matrix match) minSUM(cut-off)";
chr19	pMatch	protein_bind	47050021	47050029	0.970	+	.	label="HOXA3"; bound_moiety="HOXA3"; db_xref="Transfac:M00395"; inference="nucleotide motif:Transfac:M00395"; note="CATTAgtgc(site) 0.977(matrix match) minSUM(cut-off)";
chr19	pMatch	protein_bind	47050026	47050044	0.921	+	.	label="Pax-2"; bound_moiety="Pax-2"; db_xref="Transfac:M00098"; inference="nucleotide motif:Transfac:M00098"; note="gtgcCTGAGggaaagggcc(site) 0.906(matrix match) minSUM(cut-off)";
chr19	pMatch	protein_bind	47050029	47050041	1.000	+	.	label="C/EBP"; bound_moiety="C/EBP"; db_xref="Transfac:M00159"; inference="nucleotide motif:Transfac:M00159"; note="ccTGAGGgaaagg(site) 0.973(matrix match) minSUM(cut-off)";
chr19	pMatch	protein_bind	47050029	47050037	0.956	+	.	label="HOXA3"; bound_moiety="HOXA3"; db_xref="Transfac:M00395"; inference="nucleotide motif:Transfac:M00395"; note="CCTGAggga(site) 0.948(matrix match) minSUM(cut-off)";
chr19	pMatch	protein_bind	47050031	47050039	1.000	+	.	label="Lyf-1"; bound_moiety="Lyf-1"; db_xref="Transfac:M00141"; inference="nucleotide motif:Transfac:M00141"; note="tgAGGGAaa(site) 0.930(matrix match) minSUM(cut-off)";
chr19	pMatch	protein_bind	47050041	47050059	0.898	+	.	label="Pax-2"; bound_moiety="Pax-2"; db_xref="Transfac:M00098"; inference="nucleotide motif:Transfac:M00098"; note="ggccAGAGCttctgcagat(site) 0.905(matrix match) minSUM(cut-off)";
chr19	pMatch	protein_bind	47050041	47050055	0.819	+	.	label="Evi-1"; bound_moiety="Evi-1"; db_xref="Transfac:M00081"; inference="nucleotide motif:Transfac:M00081"; note="ggccagagcTTCTGc(site) 0.849(matrix match) minSUM(cut-off)";
chr19	pMatch	protein_bind	47050046	47050052	1.000	+	.	label="En-1"; bound_moiety="En-1"; db_xref="Transfac:M00396"; inference="nucleotide motif:Transfac:M00396"; note="GAGCTtc(site) 0.981(matrix match) minSUM(cut-off)";
chr19	pMatch	protein_bind	47050047	47050065	0.898	+	.	label="Pax-2"; bound_moiety="Pax-2"; db_xref="Transfac:M00098"; inference="nucleotide motif:Transfac:M00098"; note="agctTCTGCagatgtcagt(site) 0.898(matrix match) minSUM(cut-off)";
chr19	pMatch	protein_bind	47050050	47050058	0.960	+	.	label="Lyf-1"; bound_moiety="Lyf-1"; db_xref="Transfac:M00141"; inference="nucleotide motif:Transfac:M00141"; note="ttCTGCAga(site) 0.961(matrix match) minSUM(cut-off)";
chr19	pMatch	protein_bind	47050053	47050061	1.000	+	.	label="HOXA3"; bound_moiety="HOXA3"; db_xref="Transfac:M00395"; inference="nucleotide motif:Transfac:M00395"; note="TGCAGatgt(site) 0.972(matrix match) minSUM(cut-off)";
chr19	pMatch	protein_bind	47050055	47050073	0.955	+	.	label="Pax-2"; bound_moiety="Pax-2"; db_xref="Transfac:M00098"; inference="nucleotide motif:Transfac:M00098"; note="cagaTGTCAgtcttaggga(site) 0.893(matrix match) minSUM(cut-off)";
chr19	pMatch	protein_bind	47050056	47050074	0.980	+	.	label="Pax-2"; bound_moiety="Pax-2"; db_xref="Transfac:M00098"; inference="nucleotide motif:Transfac:M00098"; note="agatGTCAGtcttagggaa(site) 0.922(matrix match) minSUM(cut-off)";
chr19	pMatch	protein_bind	47050057	47050075	0.975	+	.	label="Pax-2"; bound_moiety="Pax-2"; db_xref="Transfac:M00098"; inference="nucleotide motif:Transfac:M00098"; note="gatgTCAGTcttagggaaa(site) 0.901(matrix match) minSUM(cut-off)";
chr19	pMatch	protein_bind	47050058	47050066	0.989	+	.	label="Msx-1"; bound_moiety="Msx-1"; db_xref="Transfac:M00394"; inference="nucleotide motif:Transfac:M00394"; note="atgTCAGTc(site) 0.992(matrix match) minSUM(cut-off)";
chr19	pMatch	protein_bind	47050060	47050066	0.973	+	.	label="CdxA"; bound_moiety="CdxA"; db_xref="Transfac:M00100"; inference="nucleotide motif:Transfac:M00100"; note="GTCAGtc(site) 0.975(matrix match) minSUM(cut-off)";
chr19	pMatch	protein_bind	47050060	47050078	0.989	+	.	label="Pax-2"; bound_moiety="Pax-2"; db_xref="Transfac:M00098"; inference="nucleotide motif:Transfac:M00098"; note="gtcaGTCTTagggaaaaga(site) 0.908(matrix match) minSUM(cut-off)";
chr19	pMatch	protein_bind	47050061	47050079	0.971	+	.	label="Pax-2"; bound_moiety="Pax-2"; db_xref="Transfac:M00098"; inference="nucleotide motif:Transfac:M00098"; note="tcagTCTTAgggaaaagag(site) 0.892(matrix match) minSUM(cut-off)";
chr19	pMatch	protein_bind	47050064	47050077	1.000	+	.	label="C/EBPbeta"; bound_moiety="C/EBPbeta"; db_xref="Transfac:M00117"; inference="nucleotide motif:Transfac:M00117"; note="gtcTTAGGgaaaag(site) 0.976(matrix match) minSUM(cut-off)";
chr19	pMatch	protein_bind	47050066	47050074	0.957	+	.	label="HOXA3"; bound_moiety="HOXA3"; db_xref="Transfac:M00395"; inference="nucleotide motif:Transfac:M00395"; note="CTTAGggaa(site) 0.941(matrix match) minSUM(cut-off)";
chr19	pMatch	protein_bind	47050071	47050085	0.826	+	.	label="Evi-1"; bound_moiety="Evi-1"; db_xref="Transfac:M00081"; inference="nucleotide motif:Transfac:M00081"; note="ggaaaagagCAGATt(site) 0.857(matrix match) minSUM(cut-off)";
chr19	pMatch	protein_bind	47050072	47050086	0.773	+	.	label="Evi-1"; bound_moiety="Evi-1"; db_xref="Transfac:M00081"; inference="nucleotide motif:Transfac:M00081"; note="gaaaagagcAGATTt(site) 0.833(matrix match) minSUM(cut-off)";
chr19	pMatch	protein_bind	47050074	47050090	1.000	+	.	label="YY1"; bound_moiety="YY1"; db_xref="Transfac:M00059"; inference="nucleotide motif:Transfac:M00059"; note="aaagAGCAGatttaaga(site) 0.980(matrix match) minSUM(cut-off)";
chr19	pMatch	protein_bind	47050074	47050080	1.000	+	.	label="SRY"; bound_moiety="SRY"; db_xref="Transfac:M00148"; inference="nucleotide motif:Transfac:M00148"; note="AAAGAgc(site) 0.984(matrix match) minSUM(cut-off)";
chr19	pMatch	protein_bind	47050077	47050091	0.851	+	.	label="Evi-1"; bound_moiety="Evi-1"; db_xref="Transfac:M00081"; inference="nucleotide motif:Transfac:M00081"; note="gagcagattTAAGAg(site) 0.912(matrix match) minSUM(cut-off)";
chr19	pMatch	protein_bind	47050078	47050086	1.000	+	.	label="HOXA3"; bound_moiety="HOXA3"; db_xref="Transfac:M00395"; inference="nucleotide motif:Transfac:M00395"; note="AGCAGattt(site) 1.000(matrix match) minSUM(cut-off)";
chr19	pMatch	protein_bind	47050078	47050086	0.947	+	.	label="Pbx-1"; bound_moiety="Pbx-1"; db_xref="Transfac:M00096"; inference="nucleotide motif:Transfac:M00096"; note="agcAGATTt(site) 0.942(matrix match) minSUM(cut-off)";
chr19	pMatch	protein_bind	47050079	47050097	0.907	+	.	label="Pax-2"; bound_moiety="Pax-2"; db_xref="Transfac:M00098"; inference="nucleotide motif:Transfac:M00098"; note="gcagATTTAagagttgctc(site) 0.902(matrix match) minSUM(cut-off)";
chr19	pMatch	protein_bind	47050082	47050088	0.979	+	.	label="CdxA"; bound_moiety="CdxA"; db_xref="Transfac:M00100"; inference="nucleotide motif:Transfac:M00100"; note="GATTTaa(site) 0.973(matrix match) minSUM(cut-off)";
chr19	pMatch	protein_bind	47050082	47050090	0.913	+	.	label="Msx-1"; bound_moiety="Msx-1"; db_xref="Transfac:M00394"; inference="nucleotide motif:Transfac:M00394"; note="gatTTAAGa(site) 0.933(matrix match) minSUM(cut-off)";
chr19	pMatch	protein_bind	47050083	47050089	1.000	+	.	label="CdxA"; bound_moiety="CdxA"; db_xref="Transfac:M00100"; inference="nucleotide motif:Transfac:M00100"; note="ATTTAag(site) 1.000(matrix match) minSUM(cut-off)";
chr19	pMatch	protein_bind	47050084	47050090	1.000	+	.	label="CdxA"; bound_moiety="CdxA"; db_xref="Transfac:M00100"; inference="nucleotide motif:Transfac:M00100"; note="TTTAAga(site) 0.976(matrix match) minSUM(cut-off)";
chr19	pMatch	protein_bind	47050084	47050097	1.000	+	.	label="p300"; bound_moiety="p300"; db_xref="Transfac:M00033"; inference="nucleotide motif:Transfac:M00033"; note="tttaAGAGTtgctc(site) 0.982(matrix match) minSUM(cut-off)";
chr19	pMatch	protein_bind	47050085	47050093	0.967	+	.	label="HOXA3"; bound_moiety="HOXA3"; db_xref="Transfac:M00395"; inference="nucleotide motif:Transfac:M00395"; note="TTAAGagtt(site) 0.969(matrix match) minSUM(cut-off)";
chr19	pMatch	protein_bind	47050086	47050094	0.921	+	.	label="Msx-1"; bound_moiety="Msx-1"; db_xref="Transfac:M00394"; inference="nucleotide motif:Transfac:M00394"; note="taaGAGTTg(site) 0.931(matrix match) minSUM(cut-off)";
chr19	pMatch	protein_bind	47050089	47050101	0.983	+	.	label="C/EBP"; bound_moiety="C/EBP"; db_xref="Transfac:M00159"; inference="nucleotide motif:Transfac:M00159"; note="gaGTTGCtcatgc(site) 0.972(matrix match) minSUM(cut-off)";
chr19	pMatch	protein_bind	47050101	47050119	0.924	+	.	label="Pax-2"; bound_moiety="Pax-2"; db_xref="Transfac:M00098"; inference="nucleotide motif:Transfac:M00098"; note="ctccTAAGTtgttgcctgt(site) 0.933(matrix match) minSUM(cut-off)";
chr19	pMatch	protein_bind	47050103	47050111	1.000	+	.	label="HOXA3"; bound_moiety="HOXA3"; db_xref="Transfac:M00395"; inference="nucleotide motif:Transfac:M00395"; note="CCTAAgttg(site) 0.966(matrix match) minSUM(cut-off)";
chr19	pMatch	protein_bind	47050104	47050110	0.982	+	.	label="CdxA"; bound_moiety="CdxA"; db_xref="Transfac:M00100"; inference="nucleotide motif:Transfac:M00100"; note="CTAAGtt(site) 0.974(matrix match) minSUM(cut-off)";
chr19	pMatch	protein_bind	47050104	47050122	0.971	+	.	label="Pax-2"; bound_moiety="Pax-2"; db_xref="Transfac:M00098"; inference="nucleotide motif:Transfac:M00098"; note="ctaaGTTGTtgcctgttca(site) 0.917(matrix match) minSUM(cut-off)";
chr19	pMatch	protein_bind	47050108	47050114	1.000	+	.	label="En-1"; bound_moiety="En-1"; db_xref="Transfac:M00396"; inference="nucleotide motif:Transfac:M00396"; note="GTTGTtg(site) 1.000(matrix match) minSUM(cut-off)";
chr19	pMatch	protein_bind	47050110	47050118	0.922	+	.	label="Msx-1"; bound_moiety="Msx-1"; db_xref="Transfac:M00394"; inference="nucleotide motif:Transfac:M00394"; note="tgtTGCCTg(site) 0.946(matrix match) minSUM(cut-off)";
chr19	pMatch	protein_bind	47050115	47050133	0.854	+	.	label="Pax-2"; bound_moiety="Pax-2"; db_xref="Transfac:M00098"; inference="nucleotide motif:Transfac:M00098"; note="cctgTTCAGgtgcagcact(site) 0.911(matrix match) minSUM(cut-off)";
chr19	pMatch	protein_bind	47050116	47050124	0.902	+	.	label="Msx-1"; bound_moiety="Msx-1"; db_xref="Transfac:M00394"; inference="nucleotide motif:Transfac:M00394"; note="ctgTTCAGg(site) 0.933(matrix match) minSUM(cut-off)";
chr19	pMatch	protein_bind	47050118	47050129	1.000	+	.	label="Lmo2"; bound_moiety="Lmo2"; db_xref="Transfac:M00277"; inference="nucleotide motif:Transfac:M00277"; note="gttcAGGTGcag(site) 0.998(matrix match) minSUM(cut-off)";
chr19	pMatch	protein_bind	47050123	47050141	0.918	+	.	label="Pax-2"; bound_moiety="Pax-2"; db_xref="Transfac:M00098"; inference="nucleotide motif:Transfac:M00098"; note="ggtgCAGCActcttcacct(site) 0.900(matrix match) minSUM(cut-off)";
chr19	pMatch	protein_bind	47050128	47050136	1.000	+	.	label="HOXA3"; bound_moiety="HOXA3"; db_xref="Transfac:M00395"; inference="nucleotide motif:Transfac:M00395"; note="AGCACtctt(site) 0.942(matrix match) minSUM(cut-off)";
chr19	pMatch	protein_bind	47050129	47050147	0.881	+	.	label="Pax-2"; bound_moiety="Pax-2"; db_xref="Transfac:M00098"; inference="nucleotide motif:Transfac:M00098"; note="gcacTCTTCacctgtggtt(site) 0.902(matrix match) minSUM(cut-off)";
chr19	pMatch	protein_bind	47050131	47050149	0.938	+	.	label="Pax-2"; bound_moiety="Pax-2"; db_xref="Transfac:M00098"; inference="nucleotide motif:Transfac:M00098"; note="actcTTCACctgtggttgt(site) 0.903(matrix match) minSUM(cut-off)";
chr19	pMatch	protein_bind	47050132	47050150	0.966	+	.	label="Pax-2"; bound_moiety="Pax-2"; db_xref="Transfac:M00098"; inference="nucleotide motif:Transfac:M00098"; note="ctctTCACCtgtggttgta(site) 0.905(matrix match) minSUM(cut-off)";
chr19	pMatch	protein_bind	47050139	47050147	0.970	+	.	label="HOXA3"; bound_moiety="HOXA3"; db_xref="Transfac:M00395"; inference="nucleotide motif:Transfac:M00395"; note="CCTGTggtt(site) 0.971(matrix match) minSUM(cut-off)";
chr19	pMatch	protein_bind	47050140	47050148	0.951	+	.	label="Msx-1"; bound_moiety="Msx-1"; db_xref="Transfac:M00394"; inference="nucleotide motif:Transfac:M00394"; note="ctgTGGTTg(site) 0.930(matrix match) minSUM(cut-off)";
chr19	pMatch	protein_bind	47050141	47050146	1.000	+	.	label="AML-1a"; bound_moiety="AML-1a"; db_xref="Transfac:M00271"; inference="nucleotide motif:Transfac:M00271"; note="tGTGGT(site) 1.000(matrix match) minSUM(cut-off)";
chr19	pMatch	protein_bind	47050141	47050159	0.971	+	.	label="Pax-2"; bound_moiety="Pax-2"; db_xref="Transfac:M00098"; inference="nucleotide motif:Transfac:M00098"; note="tgtgGTTGTagggagccag(site) 0.955(matrix match) minSUM(cut-off)";
chr19	pMatch	protein_bind	47050142	47050148	1.000	+	.	label="En-1"; bound_moiety="En-1"; db_xref="Transfac:M00396"; inference="nucleotide motif:Transfac:M00396"; note="GTGGTtg(site) 1.000(matrix match) minSUM(cut-off)";
chr19	pMatch	protein_bind	47050144	47050162	0.972	+	.	label="Pax-2"; bound_moiety="Pax-2"; db_xref="Transfac:M00098"; inference="nucleotide motif:Transfac:M00098"; note="ggttGTAGGgagccagtag(site) 0.891(matrix match) minSUM(cut-off)";
chr19	pMatch	protein_bind	47050145	47050157	1.000	+	.	label="MZF1"; bound_moiety="MZF1"; db_xref="Transfac:M00084"; inference="nucleotide motif:Transfac:M00084"; note="gttgtAGGGAgcc(site) 0.954(matrix match) minSUM(cut-off)";
chr19	pMatch	protein_bind	47050145	47050151	1.000	+	.	label="En-1"; bound_moiety="En-1"; db_xref="Transfac:M00396"; inference="nucleotide motif:Transfac:M00396"; note="GTTGTag(site) 0.988(matrix match) minSUM(cut-off)";
chr19	pMatch	protein_bind	47050151	47050167	0.998	+	.	label="YY1"; bound_moiety="YY1"; db_xref="Transfac:M00059"; inference="nucleotide motif:Transfac:M00059"; note="gggaGCCAGtaggctcc(site) 0.970(matrix match) minSUM(cut-off)";
chr19	pMatch	protein_bind	47050152	47050170	1.000	+	.	label="Pax-2"; bound_moiety="Pax-2"; db_xref="Transfac:M00098"; inference="nucleotide motif:Transfac:M00098"; note="ggagCCAGTaggctcctgg(site) 0.896(matrix match) minSUM(cut-off)";
chr19	pMatch	protein_bind	47050156	47050164	0.987	+	.	label="HOXA3"; bound_moiety="HOXA3"; db_xref="Transfac:M00395"; inference="nucleotide motif:Transfac:M00395"; note="CCAGTaggc(site) 0.953(matrix match) minSUM(cut-off)";
chr19	pMatch	protein_bind	47050160	47050178	0.949	+	.	label="Pax-2"; bound_moiety="Pax-2"; db_xref="Transfac:M00098"; inference="nucleotide motif:Transfac:M00098"; note="taggCTCCTggcctcttct(site) 0.911(matrix match) minSUM(cut-off)";
chr19	pMatch	protein_bind	47050164	47050182	0.913	+	.	label="Pax-2"; bound_moiety="Pax-2"; db_xref="Transfac:M00098"; inference="nucleotide motif:Transfac:M00098"; note="ctccTGGCCtcttcttggc(site) 0.896(matrix match) minSUM(cut-off)";
chr19	pMatch	protein_bind	47050167	47050185	0.932	+	.	label="Pax-2"; bound_moiety="Pax-2"; db_xref="Transfac:M00098"; inference="nucleotide motif:Transfac:M00098"; note="ctggCCTCTtcttggctct(site) 0.910(matrix match) minSUM(cut-off)";
chr19	pMatch	protein_bind	47050172	47050180	0.955	+	.	label="Msx-1"; bound_moiety="Msx-1"; db_xref="Transfac:M00394"; inference="nucleotide motif:Transfac:M00394"; note="ctcTTCTTg(site) 0.962(matrix match) minSUM(cut-off)";
chr19	pMatch	protein_bind	47050173	47050191	0.921	+	.	label="Pax-2"; bound_moiety="Pax-2"; db_xref="Transfac:M00098"; inference="nucleotide motif:Transfac:M00098"; note="tcttCTTGGctctgagaga(site) 0.910(matrix match) minSUM(cut-off)";
chr19	pMatch	protein_bind	47050180	47050198	0.941	+	.	label="Pax-2"; bound_moiety="Pax-2"; db_xref="Transfac:M00098"; inference="nucleotide motif:Transfac:M00098"; note="ggctCTGAGagattacaga(site) 0.911(matrix match) minSUM(cut-off)";
chr19	pMatch	protein_bind	47050183	47050197	0.898	+	.	label="Evi-1"; bound_moiety="Evi-1"; db_xref="Transfac:M00081"; inference="nucleotide motif:Transfac:M00081"; note="tctgagagaTTACAg(site) 0.878(matrix match) minSUM(cut-off)";
chr19	pMatch	protein_bind	47050186	47050204	0.989	+	.	label="Pax-2"; bound_moiety="Pax-2"; db_xref="Transfac:M00098"; inference="nucleotide motif:Transfac:M00098"; note="gagaGATTAcagataatag(site) 0.930(matrix match) minSUM(cut-off)";
chr19	pMatch	protein_bind	47050190	47050200	0.980	+	.	label="Evi-1"; bound_moiety="Evi-1"; db_xref="Transfac:M00082"; inference="nucleotide motif:Transfac:M00082"; note="gattACAGAta(site) 0.983(matrix match) minSUM(cut-off)";
chr19	pMatch	protein_bind	47050190	47050204	0.930	+	.	label="Evi-1"; bound_moiety="Evi-1"; db_xref="Transfac:M00081"; inference="nucleotide motif:Transfac:M00081"; note="gattacagaTAATAg(site) 0.924(matrix match) minSUM(cut-off)";
chr19	pMatch	protein_bind	47050191	47050197	1.000	+	.	label="CdxA"; bound_moiety="CdxA"; db_xref="Transfac:M00100"; inference="nucleotide motif:Transfac:M00100"; note="ATTACag(site) 0.982(matrix match) minSUM(cut-off)";
chr19	pMatch	protein_bind	47050192	47050206	0.828	+	.	label="Evi-1"; bound_moiety="Evi-1"; db_xref="Transfac:M00081"; inference="nucleotide motif:Transfac:M00081"; note="ttacagataATAGAc(site) 0.848(matrix match) minSUM(cut-off)";
chr19	pMatch	protein_bind	47050195	47050207	1.000	+	.	label="Oct-1"; bound_moiety="Oct-1"; db_xref="Transfac:M00137"; inference="nucleotide motif:Transfac:M00137"; note="cagATAATagact(site) 0.993(matrix match) minSUM(cut-off)";
chr19	pMatch	protein_bind	47050197	47050215	0.921	+	.	label="Pax-2"; bound_moiety="Pax-2"; db_xref="Transfac:M00098"; inference="nucleotide motif:Transfac:M00098"; note="gataATAGActgtgagcac(site) 0.894(matrix match) minSUM(cut-off)";
chr19	pMatch	protein_bind	47050198	47050204	0.996	+	.	label="En-1"; bound_moiety="En-1"; db_xref="Transfac:M00396"; inference="nucleotide motif:Transfac:M00396"; note="ATAATag(site) 0.984(matrix match) minSUM(cut-off)";
chr19	pMatch	protein_bind	47050198	47050206	0.987	+	.	label="HOXA3"; bound_moiety="HOXA3"; db_xref="Transfac:M00395"; inference="nucleotide motif:Transfac:M00395"; note="ATAATagac(site) 0.940(matrix match) minSUM(cut-off)";
chr19	pMatch	protein_bind	47050202	47050210	0.984	+	.	label="HOXA3"; bound_moiety="HOXA3"; db_xref="Transfac:M00395"; inference="nucleotide motif:Transfac:M00395"; note="TAGACtgtg(site) 0.945(matrix match) minSUM(cut-off)";
chr19	pMatch	protein_bind	47050211	47050219	1.000	+	.	label="HOXA3"; bound_moiety="HOXA3"; db_xref="Transfac:M00395"; inference="nucleotide motif:Transfac:M00395"; note="AGCACtgtt(site) 0.958(matrix match) minSUM(cut-off)";
chr19	pMatch	protein_bind	47050213	47050231	0.980	+	.	label="Pax-2"; bound_moiety="Pax-2"; db_xref="Transfac:M00098"; inference="nucleotide motif:Transfac:M00098"; note="cactGTTTCctatactgcc(site) 0.908(matrix match) minSUM(cut-off)";
chr19	pMatch	protein_bind	47050215	47050228	0.999	+	.	label="C/EBPalpha"; bound_moiety="C/EBPalpha"; db_xref="Transfac:M00116"; inference="nucleotide motif:Transfac:M00116"; note="ctGTTTCctatact(site) 0.993(matrix match) minSUM(cut-off)";
chr19	pMatch	protein_bind	47050220	47050228	0.940	+	.	label="Msx-1"; bound_moiety="Msx-1"; db_xref="Transfac:M00394"; inference="nucleotide motif:Transfac:M00394"; note="tccTATACt(site) 0.934(matrix match) minSUM(cut-off)";
chr19	pMatch	protein_bind	47050221	47050229	0.987	+	.	label="HOXA3"; bound_moiety="HOXA3"; db_xref="Transfac:M00395"; inference="nucleotide motif:Transfac:M00395"; note="CCTATactg(site) 0.945(matrix match) minSUM(cut-off)";
chr19	pMatch	protein_bind	47050221	47050229	0.917	+	.	label="Msx-1"; bound_moiety="Msx-1"; db_xref="Transfac:M00394"; inference="nucleotide motif:Transfac:M00394"; note="cctATACTg(site) 0.936(matrix match) minSUM(cut-off)";
chr19	pMatch	protein_bind	47050224	47050230	0.987	+	.	label="En-1"; bound_moiety="En-1"; db_xref="Transfac:M00396"; inference="nucleotide motif:Transfac:M00396"; note="ATACTgc(site) 0.984(matrix match) minSUM(cut-off)";
chr19	pMatch	protein_bind	47050232	47050245	0.997	+	.	label="C/EBPalpha"; bound_moiety="C/EBPalpha"; db_xref="Transfac:M00116"; inference="nucleotide motif:Transfac:M00116"; note="ccCTTTCccacttc(site) 0.993(matrix match) minSUM(cut-off)";
chr19	pMatch	protein_bind	47050234	47050240	0.980	+	.	label="CdxA"; bound_moiety="CdxA"; db_xref="Transfac:M00100"; inference="nucleotide motif:Transfac:M00100"; note="CTTTCcc(site) 0.977(matrix match) minSUM(cut-off)";
chr19	pMatch	protein_bind	47050240	47050253	0.989	+	.	label="C/EBPbeta"; bound_moiety="C/EBPbeta"; db_xref="Transfac:M00117"; inference="nucleotide motif:Transfac:M00117"; note="cacTTCCCagtgcc(site) 0.985(matrix match) minSUM(cut-off)";
chr19	pMatch	protein_bind	47050241	47050257	0.996	+	.	label="YY1"; bound_moiety="YY1"; db_xref="Transfac:M00059"; inference="nucleotide motif:Transfac:M00059"; note="acttCCCAGtgccaggt(site) 0.978(matrix match) minSUM(cut-off)";
chr19	pMatch	protein_bind	47050245	47050255	0.974	+	.	label="CP2"; bound_moiety="CP2"; db_xref="Transfac:M00072"; inference="nucleotide motif:Transfac:M00072"; note="cccagtGCCAG(site) 0.964(matrix match) minSUM(cut-off)";
chr19	pMatch	protein_bind	47050246	47050269	0.842	+	.	label="COMP1"; bound_moiety="COMP1"; db_xref="Transfac:M00057"; inference="nucleotide motif:Transfac:M00057"; note="ccagtgCCAGGtagggaaaggtat(site) 0.838(matrix match) minSUM(cut-off)";
chr19	pMatch	protein_bind	47050247	47050265	0.921	+	.	label="Pax-2"; bound_moiety="Pax-2"; db_xref="Transfac:M00098"; inference="nucleotide motif:Transfac:M00098"; note="cagtGCCAGgtagggaaag(site) 0.918(matrix match) minSUM(cut-off)";
chr19	pMatch	protein_bind	47050250	47050273	0.964	+	.	label="COMP1"; bound_moiety="COMP1"; db_xref="Transfac:M00057"; inference="nucleotide motif:Transfac:M00057"; note="tgccagGTAGGgaaaggtattgcc(site) 0.853(matrix match) minSUM(cut-off)";
chr19	pMatch	protein_bind	47050252	47050260	0.973	+	.	label="HOXA3"; bound_moiety="HOXA3"; db_xref="Transfac:M00395"; inference="nucleotide motif:Transfac:M00395"; note="CCAGGtagg(site) 0.966(matrix match) minSUM(cut-off)";
chr19	pMatch	protein_bind	47050253	47050262	1.000	+	.	label="Sp1"; bound_moiety="Sp1"; db_xref="Transfac:M00008"; inference="nucleotide motif:Transfac:M00008"; note="caGGTAGgga(site) 0.981(matrix match) minSUM(cut-off)";
chr19	pMatch	protein_bind	47050255	47050267	0.966	+	.	label="C/EBP"; bound_moiety="C/EBP"; db_xref="Transfac:M00159"; inference="nucleotide motif:Transfac:M00159"; note="ggTAGGGaaaggt(site) 0.973(matrix match) minSUM(cut-off)";
chr19	pMatch	protein_bind	47050257	47050275	0.924	+	.	label="Pax-2"; bound_moiety="Pax-2"; db_xref="Transfac:M00098"; inference="nucleotide motif:Transfac:M00098"; note="taggGAAAGgtattgccat(site) 0.927(matrix match) minSUM(cut-off)";
chr19	pMatch	protein_bind	47050266	47050272	1.000	+	.	label="En-1"; bound_moiety="En-1"; db_xref="Transfac:M00396"; inference="nucleotide motif:Transfac:M00396"; note="GTATTgc(site) 0.996(matrix match) minSUM(cut-off)";
chr19	pMatch	protein_bind	47050267	47050273	1.000	+	.	label="CdxA"; bound_moiety="CdxA"; db_xref="Transfac:M00100"; inference="nucleotide motif:Transfac:M00100"; note="TATTGcc(site) 0.982(matrix match) minSUM(cut-off)";
chr19	pMatch	protein_bind	47050267	47050283	0.998	+	.	label="YY1"; bound_moiety="YY1"; db_xref="Transfac:M00059"; inference="nucleotide motif:Transfac:M00059"; note="tattGCCATggtccaat(site) 0.983(matrix match) minSUM(cut-off)";
chr19	pMatch	protein_bind	47050267	47050285	0.940	+	.	label="Pax-2"; bound_moiety="Pax-2"; db_xref="Transfac:M00098"; inference="nucleotide motif:Transfac:M00098"; note="tattGCCATggtccaataa(site) 0.963(matrix match) minSUM(cut-off)";
chr19	pMatch	protein_bind	47050268	47050274	0.974	+	.	label="CdxA"; bound_moiety="CdxA"; db_xref="Transfac:M00100"; inference="nucleotide motif:Transfac:M00100"; note="ATTGCca(site) 0.976(matrix match) minSUM(cut-off)";
chr19	pMatch	protein_bind	47050273	47050291	0.866	+	.	label="Pax-2"; bound_moiety="Pax-2"; db_xref="Transfac:M00098"; inference="nucleotide motif:Transfac:M00098"; note="catgGTCCAataaagtact(site) 0.892(matrix match) minSUM(cut-off)";
chr19	pMatch	protein_bind	47050278	47050296	0.969	+	.	label="Pax-2"; bound_moiety="Pax-2"; db_xref="Transfac:M00098"; inference="nucleotide motif:Transfac:M00098"; note="tccaATAAAgtactgagta(site) 0.954(matrix match) minSUM(cut-off)";
chr19	pMatch	protein_bind	47050278	47050286	0.948	+	.	label="Pbx-1"; bound_moiety="Pbx-1"; db_xref="Transfac:M00096"; inference="nucleotide motif:Transfac:M00096"; note="tccAATAAa(site) 0.959(matrix match) minSUM(cut-off)";
chr19	pMatch	protein_bind	47050279	47050291	1.000	+	.	label="Oct-1"; bound_moiety="Oct-1"; db_xref="Transfac:M00137"; inference="nucleotide motif:Transfac:M00137"; note="ccaATAAAgtact(site) 0.995(matrix match) minSUM(cut-off)";
chr19	pMatch	protein_bind	47050283	47050291	0.984	+	.	label="HOXA3"; bound_moiety="HOXA3"; db_xref="Transfac:M00395"; inference="nucleotide motif:Transfac:M00395"; note="TAAAGtact(site) 0.987(matrix match) minSUM(cut-off)";
chr19	pMatch	protein_bind	47050284	47050296	0.993	+	.	label="Oct-1"; bound_moiety="Oct-1"; db_xref="Transfac:M00137"; inference="nucleotide motif:Transfac:M00137"; note="aaaGTACTgagta(site) 0.991(matrix match) minSUM(cut-off)";
chr19	pMatch	protein_bind	47050287	47050293	0.996	+	.	label="En-1"; bound_moiety="En-1"; db_xref="Transfac:M00396"; inference="nucleotide motif:Transfac:M00396"; note="GTACTga(site) 0.986(matrix match) minSUM(cut-off)";
chr19	pMatch	protein_bind	47050288	47050296	0.989	+	.	label="Msx-1"; bound_moiety="Msx-1"; db_xref="Transfac:M00394"; inference="nucleotide motif:Transfac:M00394"; note="tacTGAGTa(site) 0.963(matrix match) minSUM(cut-off)";
chr19	pMatch	protein_bind	47050289	47050301	0.996	+	.	label="C/EBP"; bound_moiety="C/EBP"; db_xref="Transfac:M00159"; inference="nucleotide motif:Transfac:M00159"; note="acTGAGTaaatca(site) 0.976(matrix match) minSUM(cut-off)";
chr19	pMatch	protein_bind	47050291	47050303	0.996	+	.	label="Oct-1"; bound_moiety="Oct-1"; db_xref="Transfac:M00137"; inference="nucleotide motif:Transfac:M00137"; note="tgaGTAAAtcatc(site) 0.994(matrix match) minSUM(cut-off)";
chr19	pMatch	protein_bind	47050294	47050300	0.996	+	.	label="En-1"; bound_moiety="En-1"; db_xref="Transfac:M00396"; inference="nucleotide motif:Transfac:M00396"; note="GTAAAtc(site) 0.984(matrix match) minSUM(cut-off)";
chr19	pMatch	protein_bind	47050294	47050302	1.000	+	.	label="Pbx-1"; bound_moiety="Pbx-1"; db_xref="Transfac:M00096"; inference="nucleotide motif:Transfac:M00096"; note="gtaAATCAt(site) 0.931(matrix match) minSUM(cut-off)";
chr19	pMatch	protein_bind	47050295	47050303	0.970	+	.	label="HOXA3"; bound_moiety="HOXA3"; db_xref="Transfac:M00395"; inference="nucleotide motif:Transfac:M00395"; note="TAAATcatc(site) 0.940(matrix match) minSUM(cut-off)";
chr19	pMatch	protein_bind	47050297	47050303	1.000	+	.	label="SRY"; bound_moiety="SRY"; db_xref="Transfac:M00148"; inference="nucleotide motif:Transfac:M00148"; note="AATCAtc(site) 0.994(matrix match) minSUM(cut-off)";
chr19	pMatch	protein_bind	47050300	47050316	1.000	+	.	label="YY1"; bound_moiety="YY1"; db_xref="Transfac:M00059"; inference="nucleotide motif:Transfac:M00059"; note="catcTCCCTtctaaacc(site) 0.985(matrix match) minSUM(cut-off)";
chr19	pMatch	protein_bind	47050307	47050316	1.000	+	.	label="c-Rel"; bound_moiety="c-Rel"; db_xref="Transfac:M00053"; inference="nucleotide motif:Transfac:M00053"; note="cttctAAACC(site) 0.989(matrix match) minSUM(cut-off)";
chr19	pMatch	protein_bind	47050307	47050327	0.912	+	.	label="Pax-6"; bound_moiety="Pax-6"; db_xref="Transfac:M00097"; inference="nucleotide motif:Transfac:M00097"; note="cttctAAACCttctttgtgta(site) 0.948(matrix match) minSUM(cut-off)";
chr19	pMatch	protein_bind	47050308	47050316	0.996	+	.	label="Msx-1"; bound_moiety="Msx-1"; db_xref="Transfac:M00394"; inference="nucleotide motif:Transfac:M00394"; note="ttcTAAACc(site) 0.973(matrix match) minSUM(cut-off)";
chr19	pMatch	protein_bind	47050310	47050319	0.972	+	.	label="v-Myb"; bound_moiety="v-Myb"; db_xref="Transfac:M00003"; inference="nucleotide motif:Transfac:M00003"; note="ctaAACCTtc(site) 0.963(matrix match) minSUM(cut-off)";
chr19	pMatch	protein_bind	47050311	47050319	0.984	+	.	label="HOXA3"; bound_moiety="HOXA3"; db_xref="Transfac:M00395"; inference="nucleotide motif:Transfac:M00395"; note="TAAACcttc(site) 0.956(matrix match) minSUM(cut-off)";
chr19	pMatch	protein_bind	47050314	47050332	0.982	+	.	label="Pax-2"; bound_moiety="Pax-2"; db_xref="Transfac:M00098"; inference="nucleotide motif:Transfac:M00098"; note="acctTCTTTgtgtaccctc(site) 0.892(matrix match) minSUM(cut-off)";
chr19	pMatch	protein_bind	47050315	47050323	0.987	+	.	label="HOXA3"; bound_moiety="HOXA3"; db_xref="Transfac:M00395"; inference="nucleotide motif:Transfac:M00395"; note="CCTTCtttg(site) 0.953(matrix match) minSUM(cut-off)";
chr19	pMatch	protein_bind	47050315	47050323	0.951	+	.	label="Msx-1"; bound_moiety="Msx-1"; db_xref="Transfac:M00394"; inference="nucleotide motif:Transfac:M00394"; note="cctTCTTTg(site) 0.966(matrix match) minSUM(cut-off)";
chr19	pMatch	protein_bind	47050317	47050325	0.992	+	.	label="Msx-1"; bound_moiety="Msx-1"; db_xref="Transfac:M00394"; inference="nucleotide motif:Transfac:M00394"; note="ttcTTTGTg(site) 0.987(matrix match) minSUM(cut-off)";
chr19	pMatch	protein_bind	47050319	47050325	1.000	+	.	label="CdxA"; bound_moiety="CdxA"; db_xref="Transfac:M00100"; inference="nucleotide motif:Transfac:M00100"; note="CTTTGtg(site) 0.975(matrix match) minSUM(cut-off)";
chr19	pMatch	protein_bind	47050326	47050344	0.966	+	.	label="Pax-2"; bound_moiety="Pax-2"; db_xref="Transfac:M00098"; inference="nucleotide motif:Transfac:M00098"; note="taccCTCTTggcactctgc(site) 0.949(matrix match) minSUM(cut-off)";
chr19	pMatch	protein_bind	47050330	47050348	0.910	+	.	label="Pax-2"; bound_moiety="Pax-2"; db_xref="Transfac:M00098"; inference="nucleotide motif:Transfac:M00098"; note="ctctTGGCActctgcagac(site) 0.929(matrix match) minSUM(cut-off)";
chr19	pMatch	protein_bind	47050342	47050350	1.000	+	.	label="HOXA3"; bound_moiety="HOXA3"; db_xref="Transfac:M00395"; inference="nucleotide motif:Transfac:M00395"; note="TGCAGactt(site) 0.978(matrix match) minSUM(cut-off)";
chr19	pMatch	protein_bind	47050345	47050363	0.919	+	.	label="Pax-2"; bound_moiety="Pax-2"; db_xref="Transfac:M00098"; inference="nucleotide motif:Transfac:M00098"; note="agacTTAACcaatgaggtc(site) 0.914(matrix match) minSUM(cut-off)";
chr19	pMatch	protein_bind	47050347	47050355	0.989	+	.	label="Msx-1"; bound_moiety="Msx-1"; db_xref="Transfac:M00394"; inference="nucleotide motif:Transfac:M00394"; note="actTAACCa(site) 0.975(matrix match) minSUM(cut-off)";
chr19	pMatch	protein_bind	47050349	47050357	1.000	+	.	label="HOXA3"; bound_moiety="HOXA3"; db_xref="Transfac:M00395"; inference="nucleotide motif:Transfac:M00395"; note="TTAACcaat(site) 0.945(matrix match) minSUM(cut-off)";
chr19	pMatch	protein_bind	47050352	47050360	0.941	+	.	label="HOXA3"; bound_moiety="HOXA3"; db_xref="Transfac:M00395"; inference="nucleotide motif:Transfac:M00395"; note="ACCAAtgag(site) 0.954(matrix match) minSUM(cut-off)";
chr19	pMatch	protein_bind	47050356	47050364	1.000	+	.	label="HOXA3"; bound_moiety="HOXA3"; db_xref="Transfac:M00395"; inference="nucleotide motif:Transfac:M00395"; note="ATGAGgtcc(site) 0.945(matrix match) minSUM(cut-off)";
chr19	pMatch	protein_bind	47050357	47050362	1.000	+	.	label="AML-1a"; bound_moiety="AML-1a"; db_xref="Transfac:M00271"; inference="nucleotide motif:Transfac:M00271"; note="tGAGGT(site) 1.000(matrix match) minSUM(cut-off)";
chr19	pMatch	protein_bind	47050362	47050376	0.763	+	.	label="Evi-1"; bound_moiety="Evi-1"; db_xref="Transfac:M00081"; inference="nucleotide motif:Transfac:M00081"; note="tcccaactaTGAAGc(site) 0.847(matrix match) minSUM(cut-off)";
chr19	pMatch	protein_bind	47050363	47050372	1.000	+	.	label="v-Myb"; bound_moiety="v-Myb"; db_xref="Transfac:M00003"; inference="nucleotide motif:Transfac:M00003"; note="cccAACTAtg(site) 0.980(matrix match) minSUM(cut-off)";
chr19	pMatch	protein_bind	47050366	47050384	0.989	+	.	label="Pax-2"; bound_moiety="Pax-2"; db_xref="Transfac:M00098"; inference="nucleotide motif:Transfac:M00098"; note="aactATGAAgcaccgtccc(site) 0.951(matrix match) minSUM(cut-off)";
chr19	pMatch	protein_bind	47050374	47050382	1.000	+	.	label="HOXA3"; bound_moiety="HOXA3"; db_xref="Transfac:M00395"; inference="nucleotide motif:Transfac:M00395"; note="AGCACcgtc(site) 0.964(matrix match) minSUM(cut-off)";
chr19	pMatch	protein_bind	47050378	47050386	1.000	+	.	label="Msx-1"; bound_moiety="Msx-1"; db_xref="Transfac:M00394"; inference="nucleotide motif:Transfac:M00394"; note="ccgTCCCTg(site) 0.963(matrix match) minSUM(cut-off)";
chr19	pMatch	protein_bind	47050382	47050400	0.963	+	.	label="Pax-2"; bound_moiety="Pax-2"; db_xref="Transfac:M00098"; inference="nucleotide motif:Transfac:M00098"; note="ccctGTTCCtctctctcct(site) 0.898(matrix match) minSUM(cut-off)";
chr19	pMatch	protein_bind	47050384	47050392	0.909	+	.	label="Msx-1"; bound_moiety="Msx-1"; db_xref="Transfac:M00394"; inference="nucleotide motif:Transfac:M00394"; note="ctgTTCCTc(site) 0.938(matrix match) minSUM(cut-off)";
chr19	pMatch	protein_bind	47050385	47050403	0.932	+	.	label="Pax-2"; bound_moiety="Pax-2"; db_xref="Transfac:M00098"; inference="nucleotide motif:Transfac:M00098"; note="tgttCCTCTctctcctcac(site) 0.896(matrix match) minSUM(cut-off)";
chr19	pMatch	protein_bind	47050395	47050413	0.966	+	.	label="Pax-2"; bound_moiety="Pax-2"; db_xref="Transfac:M00098"; inference="nucleotide motif:Transfac:M00098"; note="tctcCTCACaagactcctc(site) 0.923(matrix match) minSUM(cut-off)";
chr19	pMatch	protein_bind	47050402	47050410	1.000	+	.	label="HOXA3"; bound_moiety="HOXA3"; db_xref="Transfac:M00395"; inference="nucleotide motif:Transfac:M00395"; note="ACAAGactc(site) 0.965(matrix match) minSUM(cut-off)";
chr19	pMatch	protein_bind	47050404	47050412	0.984	+	.	label="HOXA3"; bound_moiety="HOXA3"; db_xref="Transfac:M00395"; inference="nucleotide motif:Transfac:M00395"; note="AAGACtcct(site) 0.971(matrix match) minSUM(cut-off)";
chr19	pMatch	protein_bind	47050416	47050434	1.000	+	.	label="Pax-2"; bound_moiety="Pax-2"; db_xref="Transfac:M00098"; inference="nucleotide motif:Transfac:M00098"; note="cacaGTCACccaggtttta(site) 0.937(matrix match) minSUM(cut-off)";
chr19	pMatch	protein_bind	47050421	47050439	0.980	+	.	label="Pax-2"; bound_moiety="Pax-2"; db_xref="Transfac:M00098"; inference="nucleotide motif:Transfac:M00098"; note="tcacCCAGGttttatttca(site) 0.941(matrix match) minSUM(cut-off)";
chr19	pMatch	protein_bind	47050423	47050437	0.819	+	.	label="Evi-1"; bound_moiety="Evi-1"; db_xref="Transfac:M00081"; inference="nucleotide motif:Transfac:M00081"; note="acccaggttTTATTt(site) 0.837(matrix match) minSUM(cut-off)";
chr19	pMatch	protein_bind	47050425	47050443	0.890	+	.	label="Pax-2"; bound_moiety="Pax-2"; db_xref="Transfac:M00098"; inference="nucleotide motif:Transfac:M00098"; note="ccagGTTTTatttcaggag(site) 0.894(matrix match) minSUM(cut-off)";
chr19	pMatch	protein_bind	47050429	47050435	1.000	+	.	label="En-1"; bound_moiety="En-1"; db_xref="Transfac:M00396"; inference="nucleotide motif:Transfac:M00396"; note="GTTTTat(site) 0.992(matrix match) minSUM(cut-off)";
chr19	pMatch	protein_bind	47050429	47050437	0.967	+	.	label="Msx-1"; bound_moiety="Msx-1"; db_xref="Transfac:M00394"; inference="nucleotide motif:Transfac:M00394"; note="gttTTATTt(site) 0.931(matrix match) minSUM(cut-off)";
chr19	pMatch	protein_bind	47050432	47050450	0.854	+	.	label="Pax-2"; bound_moiety="Pax-2"; db_xref="Transfac:M00098"; inference="nucleotide motif:Transfac:M00098"; note="ttatTTCAGgagcttattt(site) 0.912(matrix match) minSUM(cut-off)";
chr19	pMatch	protein_bind	47050433	47050439	0.979	+	.	label="CdxA"; bound_moiety="CdxA"; db_xref="Transfac:M00100"; inference="nucleotide motif:Transfac:M00100"; note="TATTTca(site) 0.977(matrix match) minSUM(cut-off)";
chr19	pMatch	protein_bind	47050434	47050440	1.000	+	.	label="CdxA"; bound_moiety="CdxA"; db_xref="Transfac:M00100"; inference="nucleotide motif:Transfac:M00100"; note="ATTTCag(site) 0.982(matrix match) minSUM(cut-off)";
chr19	pMatch	protein_bind	47050439	47050447	1.000	+	.	label="HOXA3"; bound_moiety="HOXA3"; db_xref="Transfac:M00395"; inference="nucleotide motif:Transfac:M00395"; note="AGGAGctta(site) 0.956(matrix match) minSUM(cut-off)";
chr19	pMatch	protein_bind	47050441	47050455	0.875	+	.	label="Evi-1"; bound_moiety="Evi-1"; db_xref="Transfac:M00081"; inference="nucleotide motif:Transfac:M00081"; note="gagcttattTCACAt(site) 0.821(matrix match) minSUM(cut-off)";
chr19	pMatch	protein_bind	47050442	47050450	0.967	+	.	label="Msx-1"; bound_moiety="Msx-1"; db_xref="Transfac:M00394"; inference="nucleotide motif:Transfac:M00394"; note="agcTTATTt(site) 0.948(matrix match) minSUM(cut-off)";
chr19	pMatch	protein_bind	47050446	47050464	0.963	+	.	label="Pax-2"; bound_moiety="Pax-2"; db_xref="Transfac:M00098"; inference="nucleotide motif:Transfac:M00098"; note="tattTCACAttctgccctt(site) 0.926(matrix match) minSUM(cut-off)";
chr19	pMatch	protein_bind	47050446	47050452	0.979	+	.	label="CdxA"; bound_moiety="CdxA"; db_xref="Transfac:M00100"; inference="nucleotide motif:Transfac:M00100"; note="TATTTca(site) 0.977(matrix match) minSUM(cut-off)";
chr19	pMatch	protein_bind	47050447	47050453	0.993	+	.	label="CdxA"; bound_moiety="CdxA"; db_xref="Transfac:M00100"; inference="nucleotide motif:Transfac:M00100"; note="ATTTCac(site) 0.994(matrix match) minSUM(cut-off)";
chr19	pMatch	protein_bind	47050449	47050457	0.967	+	.	label="HOXA3"; bound_moiety="HOXA3"; db_xref="Transfac:M00395"; inference="nucleotide motif:Transfac:M00395"; note="TTCACattc(site) 0.962(matrix match) minSUM(cut-off)";
chr19	pMatch	protein_bind	47050450	47050465	0.977	+	.	label="ARP-1"; bound_moiety="ARP-1"; db_xref="Transfac:M00155"; inference="nucleotide motif:Transfac:M00155"; note="tcacaTTCTGcccttt(site) 0.904(matrix match) minSUM(cut-off)";
chr19	pMatch	protein_bind	47050452	47050470	0.898	+	.	label="Pax-2"; bound_moiety="Pax-2"; db_xref="Transfac:M00098"; inference="nucleotide motif:Transfac:M00098"; note="acatTCTGCcctttgggaa(site) 0.903(matrix match) minSUM(cut-off)";
chr19	pMatch	protein_bind	47050453	47050459	1.000	+	.	label="CdxA"; bound_moiety="CdxA"; db_xref="Transfac:M00100"; inference="nucleotide motif:Transfac:M00100"; note="CATTCtg(site) 1.000(matrix match) minSUM(cut-off)";
chr19	pMatch	protein_bind	47050460	47050468	0.956	+	.	label="HOXA3"; bound_moiety="HOXA3"; db_xref="Transfac:M00395"; inference="nucleotide motif:Transfac:M00395"; note="CCCTTtggg(site) 0.953(matrix match) minSUM(cut-off)";
chr19	pMatch	protein_bind	47050461	47050469	1.000	+	.	label="HOXA3"; bound_moiety="HOXA3"; db_xref="Transfac:M00395"; inference="nucleotide motif:Transfac:M00395"; note="CCTTTggga(site) 0.982(matrix match) minSUM(cut-off)";
chr19	pMatch	protein_bind	47050462	47050468	1.000	+	.	label="CdxA"; bound_moiety="CdxA"; db_xref="Transfac:M00100"; inference="nucleotide motif:Transfac:M00100"; note="CTTTGgg(site) 0.992(matrix match) minSUM(cut-off)";
chr19	pMatch	protein_bind	47050467	47050483	1.000	+	.	label="YY1"; bound_moiety="YY1"; db_xref="Transfac:M00059"; inference="nucleotide motif:Transfac:M00059"; note="ggaaTCCATgctccttt(site) 0.972(matrix match) minSUM(cut-off)";
chr19	pMatch	protein_bind	47050468	47050486	0.963	+	.	label="Pax-2"; bound_moiety="Pax-2"; db_xref="Transfac:M00098"; inference="nucleotide motif:Transfac:M00098"; note="gaatCCATGctcctttcgc(site) 0.892(matrix match) minSUM(cut-off)";
chr19	pMatch	protein_bind	47050468	47050476	0.929	+	.	label="Msx-1"; bound_moiety="Msx-1"; db_xref="Transfac:M00394"; inference="nucleotide motif:Transfac:M00394"; note="gaaTCCATg(site) 0.934(matrix match) minSUM(cut-off)";
chr19	pMatch	protein_bind	47050471	47050479	0.987	+	.	label="HOXA3"; bound_moiety="HOXA3"; db_xref="Transfac:M00395"; inference="nucleotide motif:Transfac:M00395"; note="TCCATgctc(site) 0.955(matrix match) minSUM(cut-off)";
chr19	pMatch	protein_bind	47050475	47050493	0.915	+	.	label="Pax-2"; bound_moiety="Pax-2"; db_xref="Transfac:M00098"; inference="nucleotide motif:Transfac:M00098"; note="tgctCCTTTcgcttcagcc(site) 0.916(matrix match) minSUM(cut-off)";
chr19	pMatch	protein_bind	47050480	47050488	0.954	+	.	label="HOXA3"; bound_moiety="HOXA3"; db_xref="Transfac:M00395"; inference="nucleotide motif:Transfac:M00395"; note="CTTTCgctt(site) 0.942(matrix match) minSUM(cut-off)";
chr19	pMatch	protein_bind	47050480	47050486	0.980	+	.	label="CdxA"; bound_moiety="CdxA"; db_xref="Transfac:M00100"; inference="nucleotide motif:Transfac:M00100"; note="CTTTCgc(site) 0.973(matrix match) minSUM(cut-off)";
chr19	pMatch	protein_bind	47050488	47050508	0.972	+	.	label="Pax-6"; bound_moiety="Pax-6"; db_xref="Transfac:M00097"; inference="nucleotide motif:Transfac:M00097"; note="tcagcCCTACattaacttgct(site) 0.977(matrix match) minSUM(cut-off)";
chr19	pMatch	protein_bind	47050491	47050507	0.985	+	.	label="YY1"; bound_moiety="YY1"; db_xref="Transfac:M00059"; inference="nucleotide motif:Transfac:M00059"; note="gcccTACATtaacttgc(site) 0.970(matrix match) minSUM(cut-off)";
chr19	pMatch	protein_bind	47050491	47050514	1.000	+	.	label="COMP1"; bound_moiety="COMP1"; db_xref="Transfac:M00057"; inference="nucleotide motif:Transfac:M00057"; note="gccctaCATTAacttgctccactc(site) 0.860(matrix match) minSUM(cut-off)";
chr19	pMatch	protein_bind	47050492	47050500	1.000	+	.	label="Msx-1"; bound_moiety="Msx-1"; db_xref="Transfac:M00394"; inference="nucleotide motif:Transfac:M00394"; note="cccTACATt(site) 0.971(matrix match) minSUM(cut-off)";
chr19	pMatch	protein_bind	47050492	47050510	0.923	+	.	label="Pax-2"; bound_moiety="Pax-2"; db_xref="Transfac:M00098"; inference="nucleotide motif:Transfac:M00098"; note="ccctACATTaacttgctcc(site) 0.911(matrix match) minSUM(cut-off)";
chr19	pMatch	protein_bind	47050493	47050501	1.000	+	.	label="HOXA3"; bound_moiety="HOXA3"; db_xref="Transfac:M00395"; inference="nucleotide motif:Transfac:M00395"; note="CCTACatta(site) 0.958(matrix match) minSUM(cut-off)";
chr19	pMatch	protein_bind	47050495	47050503	0.970	+	.	label="HOXA3"; bound_moiety="HOXA3"; db_xref="Transfac:M00395"; inference="nucleotide motif:Transfac:M00395"; note="TACATtaac(site) 0.964(matrix match) minSUM(cut-off)";
chr19	pMatch	protein_bind	47050496	47050504	0.913	+	.	label="Msx-1"; bound_moiety="Msx-1"; db_xref="Transfac:M00394"; inference="nucleotide motif:Transfac:M00394"; note="acaTTAACt(site) 0.931(matrix match) minSUM(cut-off)";
chr19	pMatch	protein_bind	47050496	47050514	0.924	+	.	label="Pax-2"; bound_moiety="Pax-2"; db_xref="Transfac:M00098"; inference="nucleotide motif:Transfac:M00098"; note="acatTAACTtgctccactc(site) 0.893(matrix match) minSUM(cut-off)";
chr19	pMatch	protein_bind	47050497	47050506	1.000	+	.	label="v-Myb"; bound_moiety="v-Myb"; db_xref="Transfac:M00003"; inference="nucleotide motif:Transfac:M00003"; note="catTAACTtg(site) 0.987(matrix match) minSUM(cut-off)";
chr19	pMatch	protein_bind	47050497	47050505	0.970	+	.	label="HOXA3"; bound_moiety="HOXA3"; db_xref="Transfac:M00395"; inference="nucleotide motif:Transfac:M00395"; note="CATTAactt(site) 0.955(matrix match) minSUM(cut-off)";
chr19	pMatch	protein_bind	47050498	47050506	0.959	+	.	label="Msx-1"; bound_moiety="Msx-1"; db_xref="Transfac:M00394"; inference="nucleotide motif:Transfac:M00394"; note="attAACTTg(site) 0.964(matrix match) minSUM(cut-off)";
chr19	pMatch	protein_bind	47050499	47050505	0.993	+	.	label="CdxA"; bound_moiety="CdxA"; db_xref="Transfac:M00100"; inference="nucleotide motif:Transfac:M00100"; note="TTAACtt(site) 0.984(matrix match) minSUM(cut-off)";
chr19	pMatch	protein_bind	47050501	47050514	1.000	+	.	label="C/EBPalpha"; bound_moiety="C/EBPalpha"; db_xref="Transfac:M00116"; inference="nucleotide motif:Transfac:M00116"; note="aaCTTGCtccactc(site) 1.000(matrix match) minSUM(cut-off)";
chr19	pMatch	protein_bind	47050501	47050514	0.996	+	.	label="C/EBPbeta"; bound_moiety="C/EBPbeta"; db_xref="Transfac:M00117"; inference="nucleotide motif:Transfac:M00117"; note="aacTTGCTccactc(site) 0.995(matrix match) minSUM(cut-off)";
chr19	pMatch	protein_bind	47050505	47050523	1.000	+	.	label="Pax-2"; bound_moiety="Pax-2"; db_xref="Transfac:M00098"; inference="nucleotide motif:Transfac:M00098"; note="tgctCCACTcctgacctca(site) 0.900(matrix match) minSUM(cut-off)";
chr19	pMatch	protein_bind	47050507	47050521	0.842	+	.	label="Evi-1"; bound_moiety="Evi-1"; db_xref="Transfac:M00081"; inference="nucleotide motif:Transfac:M00081"; note="ctccactccTGACCt(site) 0.831(matrix match) minSUM(cut-off)";
chr19	pMatch	protein_bind	47050508	47050526	0.949	+	.	label="Pax-2"; bound_moiety="Pax-2"; db_xref="Transfac:M00098"; inference="nucleotide motif:Transfac:M00098"; note="tccaCTCCTgacctcaatt(site) 0.918(matrix match) minSUM(cut-off)";
chr19	pMatch	protein_bind	47050508	47050516	0.967	+	.	label="HOXA3"; bound_moiety="HOXA3"; db_xref="Transfac:M00395"; inference="nucleotide motif:Transfac:M00395"; note="TCCACtcct(site) 0.958(matrix match) minSUM(cut-off)";
chr19	pMatch	protein_bind	47050518	47050526	0.996	+	.	label="Msx-1"; bound_moiety="Msx-1"; db_xref="Transfac:M00394"; inference="nucleotide motif:Transfac:M00394"; note="accTCAATt(site) 0.968(matrix match) minSUM(cut-off)";
chr19	pMatch	protein_bind	47050520	47050538	1.000	+	.	label="Pax-2"; bound_moiety="Pax-2"; db_xref="Transfac:M00098"; inference="nucleotide motif:Transfac:M00098"; note="ctcaATTCTcgtccaacgt(site) 0.904(matrix match) minSUM(cut-off)";
chr19	pMatch	protein_bind	47050521	47050539	1.000	+	.	label="Pax-2"; bound_moiety="Pax-2"; db_xref="Transfac:M00098"; inference="nucleotide motif:Transfac:M00098"; note="tcaaTTCTCgtccaacgta(site) 0.905(matrix match) minSUM(cut-off)";
chr19	pMatch	protein_bind	47050526	47050544	0.982	+	.	label="Pax-2"; bound_moiety="Pax-2"; db_xref="Transfac:M00098"; inference="nucleotide motif:Transfac:M00098"; note="tctcGTCCAacgtagaact(site) 0.899(matrix match) minSUM(cut-off)";
chr19	pMatch	protein_bind	47050531	47050540	1.000	+	.	label="v-Myb"; bound_moiety="v-Myb"; db_xref="Transfac:M00003"; inference="nucleotide motif:Transfac:M00003"; note="tccAACGTag(site) 0.986(matrix match) minSUM(cut-off)";
chr19	pMatch	protein_bind	47050533	47050551	0.915	+	.	label="Pax-2"; bound_moiety="Pax-2"; db_xref="Transfac:M00098"; inference="nucleotide motif:Transfac:M00098"; note="caacGTAGAactgacatca(site) 0.891(matrix match) minSUM(cut-off)";
chr19	pMatch	protein_bind	47050535	47050549	0.921	+	.	label="Evi-1"; bound_moiety="Evi-1"; db_xref="Transfac:M00081"; inference="nucleotide motif:Transfac:M00081"; note="acgtagaacTGACAt(site) 0.874(matrix match) minSUM(cut-off)";
chr19	pMatch	protein_bind	47050536	47050544	0.957	+	.	label="HOXA3"; bound_moiety="HOXA3"; db_xref="Transfac:M00395"; inference="nucleotide motif:Transfac:M00395"; note="CGTAGaact(site) 0.966(matrix match) minSUM(cut-off)";
chr19	pMatch	protein_bind	47050537	47050545	0.936	+	.	label="Msx-1"; bound_moiety="Msx-1"; db_xref="Transfac:M00394"; inference="nucleotide motif:Transfac:M00394"; note="gtaGAACTg(site) 0.932(matrix match) minSUM(cut-off)";
chr19	pMatch	protein_bind	47050537	47050543	1.000	+	.	label="En-1"; bound_moiety="En-1"; db_xref="Transfac:M00396"; inference="nucleotide motif:Transfac:M00396"; note="GTAGAac(site) 1.000(matrix match) minSUM(cut-off)";
chr19	pMatch	protein_bind	47050538	47050547	1.000	+	.	label="v-Myb"; bound_moiety="v-Myb"; db_xref="Transfac:M00003"; inference="nucleotide motif:Transfac:M00003"; note="tagAACTGac(site) 0.974(matrix match) minSUM(cut-off)";
chr19	pMatch	protein_bind	47050539	47050547	0.967	+	.	label="HOXA3"; bound_moiety="HOXA3"; db_xref="Transfac:M00395"; inference="nucleotide motif:Transfac:M00395"; note="AGAACtgac(site) 0.962(matrix match) minSUM(cut-off)";
chr19	pMatch	protein_bind	47050541	47050559	0.992	+	.	label="Pax-2"; bound_moiety="Pax-2"; db_xref="Transfac:M00098"; inference="nucleotide motif:Transfac:M00098"; note="aactGACATcatacactta(site) 0.899(matrix match) minSUM(cut-off)";
chr19	pMatch	protein_bind	47050542	47050556	0.828	+	.	label="Evi-1"; bound_moiety="Evi-1"; db_xref="Transfac:M00081"; inference="nucleotide motif:Transfac:M00081"; note="actgacatcATACAc(site) 0.888(matrix match) minSUM(cut-off)";
chr19	pMatch	protein_bind	47050544	47050562	0.966	+	.	label="Pax-2"; bound_moiety="Pax-2"; db_xref="Transfac:M00098"; inference="nucleotide motif:Transfac:M00098"; note="tgacATCATacacttatcc(site) 0.924(matrix match) minSUM(cut-off)";
chr19	pMatch	protein_bind	47050544	47050552	1.000	+	.	label="Pbx-1"; bound_moiety="Pbx-1"; db_xref="Transfac:M00096"; inference="nucleotide motif:Transfac:M00096"; note="tgaCATCAt(site) 0.983(matrix match) minSUM(cut-off)";
chr19	pMatch	protein_bind	47050544	47050560	1.000	+	.	label="YY1"; bound_moiety="YY1"; db_xref="Transfac:M00059"; inference="nucleotide motif:Transfac:M00059"; note="tgacATCATacacttat(site) 0.976(matrix match) minSUM(cut-off)";
chr19	pMatch	protein_bind	47050547	47050556	0.974	+	.	label="v-Myb"; bound_moiety="v-Myb"; db_xref="Transfac:M00003"; inference="nucleotide motif:Transfac:M00003"; note="catCATACac(site) 0.962(matrix match) minSUM(cut-off)";
chr19	pMatch	protein_bind	47050552	47050560	0.984	+	.	label="HOXA3"; bound_moiety="HOXA3"; db_xref="Transfac:M00395"; inference="nucleotide motif:Transfac:M00395"; note="TACACttat(site) 0.982(matrix match) minSUM(cut-off)";
chr19	pMatch	protein_bind	47050555	47050563	0.932	+	.	label="Msx-1"; bound_moiety="Msx-1"; db_xref="Transfac:M00394"; inference="nucleotide motif:Transfac:M00394"; note="actTATCCc(site) 0.937(matrix match) minSUM(cut-off)";
chr19	pMatch	protein_bind	47050557	47050573	1.000	+	.	label="YY1"; bound_moiety="YY1"; db_xref="Transfac:M00059"; inference="nucleotide motif:Transfac:M00059"; note="ttatCCCATccagccta(site) 0.975(matrix match) minSUM(cut-off)";
chr19	pMatch	protein_bind	47050560	47050574	0.770	+	.	label="Evi-1"; bound_moiety="Evi-1"; db_xref="Transfac:M00081"; inference="nucleotide motif:Transfac:M00081"; note="tcccatccaGCCTAt(site) 0.821(matrix match) minSUM(cut-off)";
chr19	pMatch	protein_bind	47050561	47050577	1.000	+	.	label="YY1"; bound_moiety="YY1"; db_xref="Transfac:M00059"; inference="nucleotide motif:Transfac:M00059"; note="cccaTCCAGcctatacg(site) 0.983(matrix match) minSUM(cut-off)";
chr19	pMatch	protein_bind	47050562	47050580	0.992	+	.	label="Pax-2"; bound_moiety="Pax-2"; db_xref="Transfac:M00098"; inference="nucleotide motif:Transfac:M00098"; note="ccatCCAGCctatacgcag(site) 0.926(matrix match) minSUM(cut-off)";
chr19	pMatch	protein_bind	47050563	47050572	0.982	+	.	label="CDP"; bound_moiety="CDP"; db_xref="Transfac:M00104"; inference="nucleotide motif:Transfac:M00104"; note="cATCCAgcct(site) 0.978(matrix match) minSUM(cut-off)";
chr19	pMatch	protein_bind	47050570	47050578	0.987	+	.	label="HOXA3"; bound_moiety="HOXA3"; db_xref="Transfac:M00395"; inference="nucleotide motif:Transfac:M00395"; note="CCTATacgc(site) 0.960(matrix match) minSUM(cut-off)";
chr19	pMatch	protein_bind	47050577	47050593	1.000	+	.	label="YY1"; bound_moiety="YY1"; db_xref="Transfac:M00059"; inference="nucleotide motif:Transfac:M00059"; note="gcagACCCTcattgctt(site) 0.988(matrix match) minSUM(cut-off)";
chr19	pMatch	protein_bind	47050586	47050594	0.984	+	.	label="HOXA3"; bound_moiety="HOXA3"; db_xref="Transfac:M00395"; inference="nucleotide motif:Transfac:M00395"; note="CATTGcttc(site) 0.946(matrix match) minSUM(cut-off)";
chr19	pMatch	protein_bind	47050596	47050604	1.000	+	.	label="HOXA3"; bound_moiety="HOXA3"; db_xref="Transfac:M00395"; inference="nucleotide motif:Transfac:M00395"; note="TCCACatag(site) 0.944(matrix match) minSUM(cut-off)";
chr19	pMatch	protein_bind	47050596	47050614	0.966	+	.	label="Pax-2"; bound_moiety="Pax-2"; db_xref="Transfac:M00098"; inference="nucleotide motif:Transfac:M00098"; note="tccaCATAGgcctcattct(site) 0.902(matrix match) minSUM(cut-off)";
chr19	pMatch	protein_bind	47050597	47050605	0.939	+	.	label="HOXA3"; bound_moiety="HOXA3"; db_xref="Transfac:M00395"; inference="nucleotide motif:Transfac:M00395"; note="CCACAtagg(site) 0.940(matrix match) minSUM(cut-off)";
chr19	pMatch	protein_bind	47050600	47050608	0.973	+	.	label="HOXA3"; bound_moiety="HOXA3"; db_xref="Transfac:M00395"; inference="nucleotide motif:Transfac:M00395"; note="CATAGgcct(site) 0.963(matrix match) minSUM(cut-off)";
chr19	pMatch	protein_bind	47050602	47050620	0.921	+	.	label="Pax-2"; bound_moiety="Pax-2"; db_xref="Transfac:M00098"; inference="nucleotide motif:Transfac:M00098"; note="taggCCTCAttctgcaccc(site) 0.904(matrix match) minSUM(cut-off)";
chr19	pMatch	protein_bind	47050605	47050613	1.000	+	.	label="Msx-1"; bound_moiety="Msx-1"; db_xref="Transfac:M00394"; inference="nucleotide motif:Transfac:M00394"; note="gccTCATTc(site) 0.961(matrix match) minSUM(cut-off)";
chr19	pMatch	protein_bind	47050609	47050615	1.000	+	.	label="CdxA"; bound_moiety="CdxA"; db_xref="Transfac:M00100"; inference="nucleotide motif:Transfac:M00100"; note="CATTCtg(site) 1.000(matrix match) minSUM(cut-off)";
chr19	pMatch	protein_bind	47050618	47050636	0.847	+	.	label="Pax-2"; bound_moiety="Pax-2"; db_xref="Transfac:M00098"; inference="nucleotide motif:Transfac:M00098"; note="ccccTGTTCcattgtgtag(site) 0.904(matrix match) minSUM(cut-off)";
chr19	pMatch	protein_bind	47050619	47050637	0.963	+	.	label="Pax-2"; bound_moiety="Pax-2"; db_xref="Transfac:M00098"; inference="nucleotide motif:Transfac:M00098"; note="ccctGTTCCattgtgtagc(site) 0.934(matrix match) minSUM(cut-off)";
chr19	pMatch	protein_bind	47050621	47050637	0.996	+	.	label="YY1"; bound_moiety="YY1"; db_xref="Transfac:M00059"; inference="nucleotide motif:Transfac:M00059"; note="ctgtTCCATtgtgtagc(site) 0.972(matrix match) minSUM(cut-off)";
chr19	pMatch	protein_bind	47050625	47050633	0.909	+	.	label="Msx-1"; bound_moiety="Msx-1"; db_xref="Transfac:M00394"; inference="nucleotide motif:Transfac:M00394"; note="tccATTGTg(site) 0.938(matrix match) minSUM(cut-off)";
chr19	pMatch	protein_bind	47050625	47050633	0.987	+	.	label="HOXA3"; bound_moiety="HOXA3"; db_xref="Transfac:M00395"; inference="nucleotide motif:Transfac:M00395"; note="TCCATtgtg(site) 0.948(matrix match) minSUM(cut-off)";
chr19	pMatch	protein_bind	47050626	47050644	0.873	+	.	label="Pax-2"; bound_moiety="Pax-2"; db_xref="Transfac:M00098"; inference="nucleotide motif:Transfac:M00098"; note="ccatTGTGTagctggcttt(site) 0.899(matrix match) minSUM(cut-off)";
chr19	pMatch	protein_bind	47050626	47050638	0.979	+	.	label="C/EBP"; bound_moiety="C/EBP"; db_xref="Transfac:M00159"; inference="nucleotide motif:Transfac:M00159"; note="ccATTGTgtagct(site) 0.974(matrix match) minSUM(cut-off)";
chr19	pMatch	protein_bind	47050627	47050633	0.993	+	.	label="CdxA"; bound_moiety="CdxA"; db_xref="Transfac:M00100"; inference="nucleotide motif:Transfac:M00100"; note="CATTGtg(site) 0.994(matrix match) minSUM(cut-off)";
chr19	pMatch	protein_bind	47050641	47050647	1.000	+	.	label="CdxA"; bound_moiety="CdxA"; db_xref="Transfac:M00100"; inference="nucleotide motif:Transfac:M00100"; note="CTTTGca(site) 0.982(matrix match) minSUM(cut-off)";
chr19	pMatch	protein_bind	47050641	47050649	0.967	+	.	label="HOXA3"; bound_moiety="HOXA3"; db_xref="Transfac:M00395"; inference="nucleotide motif:Transfac:M00395"; note="CTTTGcagc(site) 0.957(matrix match) minSUM(cut-off)";
chr19	pMatch	protein_bind	47050643	47050657	0.921	+	.	label="Evi-1"; bound_moiety="Evi-1"; db_xref="Transfac:M00081"; inference="nucleotide motif:Transfac:M00081"; note="ttgcagcccTGACAc(site) 0.869(matrix match) minSUM(cut-off)";
chr19	pMatch	protein_bind	47050648	47050666	0.929	+	.	label="Pax-2"; bound_moiety="Pax-2"; db_xref="Transfac:M00098"; inference="nucleotide motif:Transfac:M00098"; note="gcccTGACAcgtttgcata(site) 0.927(matrix match) minSUM(cut-off)";
chr19	pMatch	protein_bind	47050649	47050667	1.000	+	.	label="Pax-2"; bound_moiety="Pax-2"; db_xref="Transfac:M00098"; inference="nucleotide motif:Transfac:M00098"; note="ccctGACACgtttgcataa(site) 0.980(matrix match) minSUM(cut-off)";
chr19	pMatch	protein_bind	47050653	47050671	0.923	+	.	label="Pax-2"; bound_moiety="Pax-2"; db_xref="Transfac:M00098"; inference="nucleotide motif:Transfac:M00098"; note="gacaCGTTTgcataaatac(site) 0.933(matrix match) minSUM(cut-off)";
chr19	pMatch	protein_bind	47050653	47050661	0.935	+	.	label="HOXA3"; bound_moiety="HOXA3"; db_xref="Transfac:M00395"; inference="nucleotide motif:Transfac:M00395"; note="GACACgttt(site) 0.950(matrix match) minSUM(cut-off)";
chr19	pMatch	protein_bind	47050654	47050672	0.974	+	.	label="Pax-2"; bound_moiety="Pax-2"; db_xref="Transfac:M00098"; inference="nucleotide motif:Transfac:M00098"; note="acacGTTTGcataaataca(site) 0.896(matrix match) minSUM(cut-off)";
chr19	pMatch	protein_bind	47050655	47050663	0.970	+	.	label="HOXA3"; bound_moiety="HOXA3"; db_xref="Transfac:M00395"; inference="nucleotide motif:Transfac:M00395"; note="CACGTttgc(site) 0.971(matrix match) minSUM(cut-off)";
chr19	pMatch	protein_bind	47050657	47050673	0.985	+	.	label="YY1"; bound_moiety="YY1"; db_xref="Transfac:M00059"; inference="nucleotide motif:Transfac:M00059"; note="cgttTGCATaaatacag(site) 0.975(matrix match) minSUM(cut-off)";
chr19	pMatch	protein_bind	47050657	47050669	1.000	+	.	label="C/EBP"; bound_moiety="C/EBP"; db_xref="Transfac:M00159"; inference="nucleotide motif:Transfac:M00159"; note="cgTTTGCataaat(site) 0.973(matrix match) minSUM(cut-off)";
chr19	pMatch	protein_bind	47050657	47050670	1.000	+	.	label="C/EBPalpha"; bound_moiety="C/EBPalpha"; db_xref="Transfac:M00116"; inference="nucleotide motif:Transfac:M00116"; note="cgTTTGCataaata(site) 0.997(matrix match) minSUM(cut-off)";
chr19	pMatch	protein_bind	47050657	47050670	0.996	+	.	label="C/EBPbeta"; bound_moiety="C/EBPbeta"; db_xref="Transfac:M00117"; inference="nucleotide motif:Transfac:M00117"; note="cgtTTGCAtaaata(site) 0.990(matrix match) minSUM(cut-off)";
chr19	pMatch	protein_bind	47050661	47050673	1.000	+	.	label="Oct-1"; bound_moiety="Oct-1"; db_xref="Transfac:M00137"; inference="nucleotide motif:Transfac:M00137"; note="tgcATAAAtacag(site) 0.997(matrix match) minSUM(cut-off)";
chr19	pMatch	protein_bind	47050663	47050671	1.000	+	.	label="HOXA3"; bound_moiety="HOXA3"; db_xref="Transfac:M00395"; inference="nucleotide motif:Transfac:M00395"; note="CATAAatac(site) 0.982(matrix match) minSUM(cut-off)";
chr19	pMatch	protein_bind	47050664	47050672	0.973	+	.	label="HOXA3"; bound_moiety="HOXA3"; db_xref="Transfac:M00395"; inference="nucleotide motif:Transfac:M00395"; note="ATAAAtaca(site) 0.954(matrix match) minSUM(cut-off)";
chr19	pMatch	protein_bind	47050669	47050677	0.984	+	.	label="HOXA3"; bound_moiety="HOXA3"; db_xref="Transfac:M00395"; inference="nucleotide motif:Transfac:M00395"; note="TACAGtcct(site) 0.971(matrix match) minSUM(cut-off)";
chr19	pMatch	protein_bind	47050674	47050688	0.770	+	.	label="Evi-1"; bound_moiety="Evi-1"; db_xref="Transfac:M00081"; inference="nucleotide motif:Transfac:M00081"; note="tcctataacCCCTAc(site) 0.821(matrix match) minSUM(cut-off)";
chr19	pMatch	protein_bind	47050675	47050683	0.970	+	.	label="HOXA3"; bound_moiety="HOXA3"; db_xref="Transfac:M00395"; inference="nucleotide motif:Transfac:M00395"; note="CCTATaacc(site) 0.964(matrix match) minSUM(cut-off)";
chr19	pMatch	protein_bind	47050683	47050699	1.000	+	.	label="YY1"; bound_moiety="YY1"; db_xref="Transfac:M00059"; inference="nucleotide motif:Transfac:M00059"; note="ccctACCCTgcatgggc(site) 0.974(matrix match) minSUM(cut-off)";
chr19	pMatch	protein_bind	47050688	47050696	0.992	+	.	label="Msx-1"; bound_moiety="Msx-1"; db_xref="Transfac:M00394"; inference="nucleotide motif:Transfac:M00394"; note="cccTGCATg(site) 0.987(matrix match) minSUM(cut-off)";
chr19	pMatch	protein_bind	47050689	47050697	0.970	+	.	label="HOXA3"; bound_moiety="HOXA3"; db_xref="Transfac:M00395"; inference="nucleotide motif:Transfac:M00395"; note="CCTGCatgg(site) 0.958(matrix match) minSUM(cut-off)";
chr19	pMatch	protein_bind	47050690	47050708	0.932	+	.	label="Pax-2"; bound_moiety="Pax-2"; db_xref="Transfac:M00098"; inference="nucleotide motif:Transfac:M00098"; note="ctgcATGGGccttcacaag(site) 0.918(matrix match) minSUM(cut-off)";
chr19	pMatch	protein_bind	47050691	47050699	0.987	+	.	label="HOXA3"; bound_moiety="HOXA3"; db_xref="Transfac:M00395"; inference="nucleotide motif:Transfac:M00395"; note="TGCATgggc(site) 0.943(matrix match) minSUM(cut-off)";
chr19	pMatch	protein_bind	47050697	47050715	0.992	+	.	label="Pax-2"; bound_moiety="Pax-2"; db_xref="Transfac:M00098"; inference="nucleotide motif:Transfac:M00098"; note="ggccTTCACaagatcctga(site) 0.920(matrix match) minSUM(cut-off)";
chr19	pMatch	protein_bind	47050698	47050716	0.963	+	.	label="Pax-2"; bound_moiety="Pax-2"; db_xref="Transfac:M00098"; inference="nucleotide motif:Transfac:M00098"; note="gcctTCACAagatcctgaa(site) 0.901(matrix match) minSUM(cut-off)";
chr19	pMatch	protein_bind	47050699	47050717	0.828	+	.	label="Pax-2"; bound_moiety="Pax-2"; db_xref="Transfac:M00098"; inference="nucleotide motif:Transfac:M00098"; note="ccttCACAAgatcctgaac(site) 0.897(matrix match) minSUM(cut-off)";
chr19	pMatch	protein_bind	47050705	47050723	0.940	+	.	label="Pax-2"; bound_moiety="Pax-2"; db_xref="Transfac:M00098"; inference="nucleotide motif:Transfac:M00098"; note="caagATCCTgaactcttca(site) 0.895(matrix match) minSUM(cut-off)";
chr19	pMatch	protein_bind	47050712	47050721	1.000	+	.	label="v-Myb"; bound_moiety="v-Myb"; db_xref="Transfac:M00003"; inference="nucleotide motif:Transfac:M00003"; note="ctgAACTCtt(site) 0.985(matrix match) minSUM(cut-off)";
chr19	pMatch	protein_bind	47050713	47050721	1.000	+	.	label="HOXA3"; bound_moiety="HOXA3"; db_xref="Transfac:M00395"; inference="nucleotide motif:Transfac:M00395"; note="TGAACtctt(site) 0.942(matrix match) minSUM(cut-off)";
chr19	pMatch	protein_bind	47050716	47050734	0.992	+	.	label="Pax-2"; bound_moiety="Pax-2"; db_xref="Transfac:M00098"; inference="nucleotide motif:Transfac:M00098"; note="actcTTCACaaaaccaaag(site) 0.940(matrix match) minSUM(cut-off)";
chr19	pMatch	protein_bind	47050721	47050727	0.984	+	.	label="SRY"; bound_moiety="SRY"; db_xref="Transfac:M00148"; inference="nucleotide motif:Transfac:M00148"; note="TCACAaa(site) 0.986(matrix match) minSUM(cut-off)";
chr19	pMatch	protein_bind	47050721	47050730	1.000	+	.	label="c-Rel"; bound_moiety="c-Rel"; db_xref="Transfac:M00053"; inference="nucleotide motif:Transfac:M00053"; note="tcacaAAACC(site) 0.977(matrix match) minSUM(cut-off)";
chr19	pMatch	protein_bind	47050724	47050735	0.991	+	.	label="SRY"; bound_moiety="SRY"; db_xref="Transfac:M00160"; inference="nucleotide motif:Transfac:M00160"; note="caaaACCAAagt(site) 0.985(matrix match) minSUM(cut-off)";
chr19	pMatch	protein_bind	47050727	47050741	0.875	+	.	label="Evi-1"; bound_moiety="Evi-1"; db_xref="Transfac:M00081"; inference="nucleotide motif:Transfac:M00081"; note="aaccaaagtTCATCc(site) 0.909(matrix match) minSUM(cut-off)";
chr19	pMatch	protein_bind	47050728	47050736	0.973	+	.	label="HOXA3"; bound_moiety="HOXA3"; db_xref="Transfac:M00395"; inference="nucleotide motif:Transfac:M00395"; note="ACCAAagtt(site) 0.974(matrix match) minSUM(cut-off)";
chr19	pMatch	protein_bind	47050731	47050737	1.000	+	.	label="SRY"; bound_moiety="SRY"; db_xref="Transfac:M00148"; inference="nucleotide motif:Transfac:M00148"; note="AAAGTtc(site) 1.000(matrix match) minSUM(cut-off)";
chr19	pMatch	protein_bind	47050732	47050750	0.949	+	.	label="Pax-2"; bound_moiety="Pax-2"; db_xref="Transfac:M00098"; inference="nucleotide motif:Transfac:M00098"; note="aagtTCATCcttttcatcc(site) 0.933(matrix match) minSUM(cut-off)";
chr19	pMatch	protein_bind	47050734	47050748	0.819	+	.	label="Evi-1"; bound_moiety="Evi-1"; db_xref="Transfac:M00081"; inference="nucleotide motif:Transfac:M00081"; note="gttcatcctTTTCAt(site) 0.832(matrix match) minSUM(cut-off)";
chr19	pMatch	protein_bind	47050738	47050751	0.982	+	.	label="Oct-1"; bound_moiety="Oct-1"; db_xref="Transfac:M00162"; inference="nucleotide motif:Transfac:M00162"; note="atccttttCATCCa(site) 0.960(matrix match) minSUM(cut-off)";
chr19	pMatch	protein_bind	47050740	47050758	1.000	+	.	label="Pax-2"; bound_moiety="Pax-2"; db_xref="Transfac:M00098"; inference="nucleotide motif:Transfac:M00098"; note="ccttTTCATccaactcaaa(site) 0.960(matrix match) minSUM(cut-off)";
chr19	pMatch	protein_bind	47050740	47050756	1.000	+	.	label="YY1"; bound_moiety="YY1"; db_xref="Transfac:M00059"; inference="nucleotide motif:Transfac:M00059"; note="ccttTTCATccaactca(site) 0.980(matrix match) minSUM(cut-off)";
chr19	pMatch	protein_bind	47050741	47050747	0.973	+	.	label="CdxA"; bound_moiety="CdxA"; db_xref="Transfac:M00100"; inference="nucleotide motif:Transfac:M00100"; note="CTTTTca(site) 0.975(matrix match) minSUM(cut-off)";
chr19	pMatch	protein_bind	47050748	47050757	1.000	+	.	label="v-Myb"; bound_moiety="v-Myb"; db_xref="Transfac:M00003"; inference="nucleotide motif:Transfac:M00003"; note="tccAACTCaa(site) 0.963(matrix match) minSUM(cut-off)";
chr19	pMatch	protein_bind	47050750	47050761	1.000	+	.	label="SRY"; bound_moiety="SRY"; db_xref="Transfac:M00160"; inference="nucleotide motif:Transfac:M00160"; note="caacTCAAAata(site) 0.981(matrix match) minSUM(cut-off)";
chr19	pMatch	protein_bind	47050753	47050767	0.828	+	.	label="Evi-1"; bound_moiety="Evi-1"; db_xref="Transfac:M00081"; inference="nucleotide motif:Transfac:M00081"; note="ctcaaaataATATGt(site) 0.888(matrix match) minSUM(cut-off)";
chr19	pMatch	protein_bind	47050755	47050773	0.961	+	.	label="Pax-2"; bound_moiety="Pax-2"; db_xref="Transfac:M00098"; inference="nucleotide motif:Transfac:M00098"; note="caaaATAATatgttaagcc(site) 0.916(matrix match) minSUM(cut-off)";
chr19	pMatch	protein_bind	47050755	47050763	1.000	+	.	label="Pbx-1"; bound_moiety="Pbx-1"; db_xref="Transfac:M00096"; inference="nucleotide motif:Transfac:M00096"; note="caaAATAAt(site) 0.947(matrix match) minSUM(cut-off)";
chr19	pMatch	protein_bind	47050756	47050769	0.871	+	.	label="FOXJ2"; bound_moiety="FOXJ2"; db_xref="Transfac:M00423"; inference="nucleotide motif:Transfac:M00423"; note="aaaaTAATAtgtta(site) 0.896(matrix match) minSUM(cut-off)";
chr19	pMatch	protein_bind	47050756	47050764	0.983	+	.	label="Pbx-1"; bound_moiety="Pbx-1"; db_xref="Transfac:M00096"; inference="nucleotide motif:Transfac:M00096"; note="aaaATAATa(site) 0.944(matrix match) minSUM(cut-off)";
chr19	pMatch	protein_bind	47050756	47050764	0.970	+	.	label="HOXA3"; bound_moiety="HOXA3"; db_xref="Transfac:M00395"; inference="nucleotide motif:Transfac:M00395"; note="AAAATaata(site) 0.946(matrix match) minSUM(cut-off)";
chr19	pMatch	protein_bind	47050756	47050768	1.000	+	.	label="Oct-1"; bound_moiety="Oct-1"; db_xref="Transfac:M00137"; inference="nucleotide motif:Transfac:M00137"; note="aaaATAATatgtt(site) 0.996(matrix match) minSUM(cut-off)";
chr19	pMatch	protein_bind	47050757	47050765	0.960	+	.	label="Msx-1"; bound_moiety="Msx-1"; db_xref="Transfac:M00394"; inference="nucleotide motif:Transfac:M00394"; note="aaaTAATAt(site) 0.963(matrix match) minSUM(cut-off)";
chr19	pMatch	protein_bind	47050758	47050766	0.935	+	.	label="HOXA3"; bound_moiety="HOXA3"; db_xref="Transfac:M00395"; inference="nucleotide motif:Transfac:M00395"; note="AATAAtatg(site) 0.944(matrix match) minSUM(cut-off)";
chr19	pMatch	protein_bind	47050758	47050766	1.000	+	.	label="Msx-1"; bound_moiety="Msx-1"; db_xref="Transfac:M00394"; inference="nucleotide motif:Transfac:M00394"; note="aatAATATg(site) 0.992(matrix match) minSUM(cut-off)";
chr19	pMatch	protein_bind	47050759	47050767	0.983	+	.	label="Pbx-1"; bound_moiety="Pbx-1"; db_xref="Transfac:M00096"; inference="nucleotide motif:Transfac:M00096"; note="ataATATGt(site) 0.957(matrix match) minSUM(cut-off)";
chr19	pMatch	protein_bind	47050759	47050765	1.000	+	.	label="En-1"; bound_moiety="En-1"; db_xref="Transfac:M00396"; inference="nucleotide motif:Transfac:M00396"; note="ATAATat(site) 0.996(matrix match) minSUM(cut-off)";
chr19	pMatch	protein_bind	47050761	47050773	1.000	+	.	label="C/EBP"; bound_moiety="C/EBP"; db_xref="Transfac:M00159"; inference="nucleotide motif:Transfac:M00159"; note="aaTATGTtaagcc(site) 0.993(matrix match) minSUM(cut-off)";
chr19	pMatch	protein_bind	47050761	47050769	0.964	+	.	label="Pbx-1"; bound_moiety="Pbx-1"; db_xref="Transfac:M00096"; inference="nucleotide motif:Transfac:M00096"; note="aatATGTTa(site) 0.941(matrix match) minSUM(cut-off)";
chr19	pMatch	protein_bind	47050762	47050780	0.872	+	.	label="Pax-2"; bound_moiety="Pax-2"; db_xref="Transfac:M00098"; inference="nucleotide motif:Transfac:M00098"; note="atatGTTAAgcctctcagg(site) 0.923(matrix match) minSUM(cut-off)";
chr19	pMatch	protein_bind	47050765	47050773	0.989	+	.	label="Msx-1"; bound_moiety="Msx-1"; db_xref="Transfac:M00394"; inference="nucleotide motif:Transfac:M00394"; note="tgtTAAGCc(site) 0.975(matrix match) minSUM(cut-off)";
chr19	pMatch	protein_bind	47050766	47050772	1.000	+	.	label="CdxA"; bound_moiety="CdxA"; db_xref="Transfac:M00100"; inference="nucleotide motif:Transfac:M00100"; note="GTTAAgc(site) 0.991(matrix match) minSUM(cut-off)";
chr19	pMatch	protein_bind	47050767	47050773	1.000	+	.	label="CdxA"; bound_moiety="CdxA"; db_xref="Transfac:M00100"; inference="nucleotide motif:Transfac:M00100"; note="TTAAGcc(site) 0.971(matrix match) minSUM(cut-off)";
chr19	pMatch	protein_bind	47050771	47050789	0.828	+	.	label="Pax-2"; bound_moiety="Pax-2"; db_xref="Transfac:M00098"; inference="nucleotide motif:Transfac:M00098"; note="gcctCTCAGgcagagttcc(site) 0.894(matrix match) minSUM(cut-off)";
chr19	pMatch	protein_bind	47050777	47050786	0.991	+	.	label="Sp1"; bound_moiety="Sp1"; db_xref="Transfac:M00008"; inference="nucleotide motif:Transfac:M00008"; note="caGGCAGagt(site) 0.947(matrix match) minSUM(cut-off)";
chr19	pMatch	protein_bind	47050778	47050791	1.000	+	.	label="p300"; bound_moiety="p300"; db_xref="Transfac:M00033"; inference="nucleotide motif:Transfac:M00033"; note="aggcAGAGTtccct(site) 0.973(matrix match) minSUM(cut-off)";
chr19	pMatch	protein_bind	47050779	47050787	0.951	+	.	label="HOXA3"; bound_moiety="HOXA3"; db_xref="Transfac:M00395"; inference="nucleotide motif:Transfac:M00395"; note="GGCAGagtt(site) 0.957(matrix match) minSUM(cut-off)";
chr19	pMatch	protein_bind	47050782	47050800	0.982	+	.	label="Pax-2"; bound_moiety="Pax-2"; db_xref="Transfac:M00098"; inference="nucleotide motif:Transfac:M00098"; note="agagTTCCCtatgttccca(site) 0.911(matrix match) minSUM(cut-off)";
chr19	pMatch	protein_bind	47050783	47050796	0.999	+	.	label="C/EBPalpha"; bound_moiety="C/EBPalpha"; db_xref="Transfac:M00116"; inference="nucleotide motif:Transfac:M00116"; note="gaGTTCCctatgtt(site) 0.995(matrix match) minSUM(cut-off)";
chr19	pMatch	protein_bind	47050788	47050796	0.955	+	.	label="Msx-1"; bound_moiety="Msx-1"; db_xref="Transfac:M00394"; inference="nucleotide motif:Transfac:M00394"; note="cccTATGTt(site) 0.940(matrix match) minSUM(cut-off)";
chr19	pMatch	protein_bind	47050789	47050797	0.987	+	.	label="HOXA3"; bound_moiety="HOXA3"; db_xref="Transfac:M00395"; inference="nucleotide motif:Transfac:M00395"; note="CCTATgttc(site) 0.943(matrix match) minSUM(cut-off)";
chr19	pMatch	protein_bind	47050790	47050808	0.963	+	.	label="Pax-2"; bound_moiety="Pax-2"; db_xref="Transfac:M00098"; inference="nucleotide motif:Transfac:M00098"; note="ctatGTTCCcaaggggcca(site) 0.928(matrix match) minSUM(cut-off)";
chr19	pMatch	protein_bind	47050810	47050818	0.932	+	.	label="Msx-1"; bound_moiety="Msx-1"; db_xref="Transfac:M00394"; inference="nucleotide motif:Transfac:M00394"; note="tggTCTCTa(site) 0.954(matrix match) minSUM(cut-off)";
chr19	pMatch	protein_bind	47050814	47050822	0.996	+	.	label="Msx-1"; bound_moiety="Msx-1"; db_xref="Transfac:M00394"; inference="nucleotide motif:Transfac:M00394"; note="ctcTACTTc(site) 0.968(matrix match) minSUM(cut-off)";
chr19	pMatch	protein_bind	47050816	47050834	1.000	+	.	label="Pax-2"; bound_moiety="Pax-2"; db_xref="Transfac:M00098"; inference="nucleotide motif:Transfac:M00098"; note="ctacTTCATagtcctgatc(site) 0.893(matrix match) minSUM(cut-off)";
chr19	pMatch	protein_bind	47050820	47050828	0.954	+	.	label="HOXA3"; bound_moiety="HOXA3"; db_xref="Transfac:M00395"; inference="nucleotide motif:Transfac:M00395"; note="TTCATagtc(site) 0.946(matrix match) minSUM(cut-off)";
chr19	pMatch	protein_bind	47050823	47050829	0.996	+	.	label="En-1"; bound_moiety="En-1"; db_xref="Transfac:M00396"; inference="nucleotide motif:Transfac:M00396"; note="ATAGTcc(site) 0.996(matrix match) minSUM(cut-off)";
chr19	pMatch	protein_bind	47050828	47050846	0.958	+	.	label="Pax-2"; bound_moiety="Pax-2"; db_xref="Transfac:M00098"; inference="nucleotide motif:Transfac:M00098"; note="cctgATCACcctgagctgt(site) 0.899(matrix match) minSUM(cut-off)";
chr19	pMatch	protein_bind	47050837	47050845	0.956	+	.	label="HOXA3"; bound_moiety="HOXA3"; db_xref="Transfac:M00395"; inference="nucleotide motif:Transfac:M00395"; note="CCTGAgctg(site) 0.944(matrix match) minSUM(cut-off)";
chr19	pMatch	protein_bind	47050841	47050859	0.980	+	.	label="Pax-2"; bound_moiety="Pax-2"; db_xref="Transfac:M00098"; inference="nucleotide motif:Transfac:M00098"; note="agctGTGCCtatctatgtc(site) 0.910(matrix match) minSUM(cut-off)";
chr19	pMatch	protein_bind	47050842	47050855	0.994	+	.	label="C/EBPbeta"; bound_moiety="C/EBPbeta"; db_xref="Transfac:M00117"; inference="nucleotide motif:Transfac:M00117"; note="gctGTGCCtatcta(site) 0.984(matrix match) minSUM(cut-off)";
chr19	pMatch	protein_bind	47050848	47050856	0.970	+	.	label="HOXA3"; bound_moiety="HOXA3"; db_xref="Transfac:M00395"; inference="nucleotide motif:Transfac:M00395"; note="CCTATctat(site) 0.953(matrix match) minSUM(cut-off)";
chr19	pMatch	protein_bind	47050849	47050857	0.955	+	.	label="Msx-1"; bound_moiety="Msx-1"; db_xref="Transfac:M00394"; inference="nucleotide motif:Transfac:M00394"; note="ctaTCTATg(site) 0.962(matrix match) minSUM(cut-off)";
chr19	pMatch	protein_bind	47050854	47050870	0.998	+	.	label="YY1"; bound_moiety="YY1"; db_xref="Transfac:M00059"; inference="nucleotide motif:Transfac:M00059"; note="tatgTCCATctatgtct(site) 0.988(matrix match) minSUM(cut-off)";
chr19	pMatch	protein_bind	47050855	47050863	0.902	+	.	label="Msx-1"; bound_moiety="Msx-1"; db_xref="Transfac:M00394"; inference="nucleotide motif:Transfac:M00394"; note="atgTCCATc(site) 0.933(matrix match) minSUM(cut-off)";
chr19	pMatch	protein_bind	47050859	47050867	0.955	+	.	label="Msx-1"; bound_moiety="Msx-1"; db_xref="Transfac:M00394"; inference="nucleotide motif:Transfac:M00394"; note="ccaTCTATg(site) 0.962(matrix match) minSUM(cut-off)";
chr19	pMatch	protein_bind	47050872	47050890	0.921	+	.	label="Pax-2"; bound_moiety="Pax-2"; db_xref="Transfac:M00098"; inference="nucleotide motif:Transfac:M00098"; note="ccccTCAGAgaataagcac(site) 0.914(matrix match) minSUM(cut-off)";
chr19	pMatch	protein_bind	47050880	47050888	0.987	+	.	label="HOXA3"; bound_moiety="HOXA3"; db_xref="Transfac:M00395"; inference="nucleotide motif:Transfac:M00395"; note="AGAATaagc(site) 0.943(matrix match) minSUM(cut-off)";
chr19	pMatch	protein_bind	47050880	47050892	1.000	+	.	label="Oct-1"; bound_moiety="Oct-1"; db_xref="Transfac:M00137"; inference="nucleotide motif:Transfac:M00137"; note="agaATAAGcactc(site) 0.996(matrix match) minSUM(cut-off)";
chr19	pMatch	protein_bind	47050881	47050889	0.989	+	.	label="Msx-1"; bound_moiety="Msx-1"; db_xref="Transfac:M00394"; inference="nucleotide motif:Transfac:M00394"; note="gaaTAAGCa(site) 0.992(matrix match) minSUM(cut-off)";
chr19	pMatch	protein_bind	47050882	47050896	0.796	+	.	label="Evi-1"; bound_moiety="Evi-1"; db_xref="Transfac:M00081"; inference="nucleotide motif:Transfac:M00081"; note="aataagcacTCTCAg(site) 0.829(matrix match) minSUM(cut-off)";
chr19	pMatch	protein_bind	47050883	47050891	1.000	+	.	label="HOXA3"; bound_moiety="HOXA3"; db_xref="Transfac:M00395"; inference="nucleotide motif:Transfac:M00395"; note="ATAAGcact(site) 0.945(matrix match) minSUM(cut-off)";
chr19	pMatch	protein_bind	47050896	47050914	0.921	+	.	label="Pax-2"; bound_moiety="Pax-2"; db_xref="Transfac:M00098"; inference="nucleotide motif:Transfac:M00098"; note="gagcACAGGacttgcctgc(site) 0.918(matrix match) minSUM(cut-off)";
chr19	pMatch	protein_bind	47050897	47050905	0.947	+	.	label="Pbx-1"; bound_moiety="Pbx-1"; db_xref="Transfac:M00096"; inference="nucleotide motif:Transfac:M00096"; note="agcACAGGa(site) 0.942(matrix match) minSUM(cut-off)";
chr19	pMatch	protein_bind	47050897	47050905	1.000	+	.	label="HOXA3"; bound_moiety="HOXA3"; db_xref="Transfac:M00395"; inference="nucleotide motif:Transfac:M00395"; note="AGCACagga(site) 0.941(matrix match) minSUM(cut-off)";
chr19	pMatch	protein_bind	47050900	47050918	0.851	+	.	label="Pax-2"; bound_moiety="Pax-2"; db_xref="Transfac:M00098"; inference="nucleotide motif:Transfac:M00098"; note="acagGACTTgcctgcagct(site) 0.893(matrix match) minSUM(cut-off)";
chr19	pMatch	protein_bind	47050901	47050909	0.902	+	.	label="Msx-1"; bound_moiety="Msx-1"; db_xref="Transfac:M00394"; inference="nucleotide motif:Transfac:M00394"; note="cagGACTTg(site) 0.933(matrix match) minSUM(cut-off)";
chr19	pMatch	protein_bind	47050904	47050917	0.996	+	.	label="C/EBPalpha"; bound_moiety="C/EBPalpha"; db_xref="Transfac:M00116"; inference="nucleotide motif:Transfac:M00116"; note="gaCTTGCctgcagc(site) 0.993(matrix match) minSUM(cut-off)";
chr19	pMatch	protein_bind	47050905	47050913	0.922	+	.	label="Msx-1"; bound_moiety="Msx-1"; db_xref="Transfac:M00394"; inference="nucleotide motif:Transfac:M00394"; note="actTGCCTg(site) 0.947(matrix match) minSUM(cut-off)";
chr19	pMatch	protein_bind	47050906	47050924	0.924	+	.	label="Pax-2"; bound_moiety="Pax-2"; db_xref="Transfac:M00098"; inference="nucleotide motif:Transfac:M00098"; note="cttgCCTGCagctcctcct(site) 0.892(matrix match) minSUM(cut-off)";
chr19	pMatch	protein_bind	47050918	47050926	0.925	+	.	label="Msx-1"; bound_moiety="Msx-1"; db_xref="Transfac:M00394"; inference="nucleotide motif:Transfac:M00394"; note="tccTCCTTg(site) 0.942(matrix match) minSUM(cut-off)";
chr19	pMatch	protein_bind	47050920	47050943	0.929	+	.	label="COMP1"; bound_moiety="COMP1"; db_xref="Transfac:M00057"; inference="nucleotide motif:Transfac:M00057"; note="ctccttGGGAGctcagaataaatg(site) 0.876(matrix match) minSUM(cut-off)";
chr19	pMatch	protein_bind	47050923	47050931	1.000	+	.	label="Lyf-1"; bound_moiety="Lyf-1"; db_xref="Transfac:M00141"; inference="nucleotide motif:Transfac:M00141"; note="ctTGGGAgc(site) 0.936(matrix match) minSUM(cut-off)";
chr19	pMatch	protein_bind	47050933	47050941	0.948	+	.	label="Pbx-1"; bound_moiety="Pbx-1"; db_xref="Transfac:M00096"; inference="nucleotide motif:Transfac:M00096"; note="cagAATAAa(site) 0.951(matrix match) minSUM(cut-off)";
chr19	pMatch	protein_bind	47050934	47050946	1.000	+	.	label="Oct-1"; bound_moiety="Oct-1"; db_xref="Transfac:M00137"; inference="nucleotide motif:Transfac:M00137"; note="agaATAAAtgact(site) 0.996(matrix match) minSUM(cut-off)";
chr19	pMatch	protein_bind	47050935	47050944	0.994	+	.	label="v-Myb"; bound_moiety="v-Myb"; db_xref="Transfac:M00003"; inference="nucleotide motif:Transfac:M00003"; note="gaaTAAATga(site) 0.962(matrix match) minSUM(cut-off)";
chr19	pMatch	protein_bind	47050935	47050943	0.996	+	.	label="Msx-1"; bound_moiety="Msx-1"; db_xref="Transfac:M00394"; inference="nucleotide motif:Transfac:M00394"; note="gaaTAAATg(site) 0.944(matrix match) minSUM(cut-off)";
chr19	pMatch	protein_bind	47050937	47050945	0.973	+	.	label="HOXA3"; bound_moiety="HOXA3"; db_xref="Transfac:M00395"; inference="nucleotide motif:Transfac:M00395"; note="ATAAAtgac(site) 0.966(matrix match) minSUM(cut-off)";
chr19	pMatch	protein_bind	47050938	47050946	0.970	+	.	label="HOXA3"; bound_moiety="HOXA3"; db_xref="Transfac:M00395"; inference="nucleotide motif:Transfac:M00395"; note="TAAATgact(site) 0.940(matrix match) minSUM(cut-off)";
chr19	pMatch	protein_bind	47050941	47050949	1.000	+	.	label="HOXA3"; bound_moiety="HOXA3"; db_xref="Transfac:M00395"; inference="nucleotide motif:Transfac:M00395"; note="ATGACtgag(site) 1.000(matrix match) minSUM(cut-off)";
chr19	pMatch	protein_bind	47050943	47050951	0.989	+	.	label="Msx-1"; bound_moiety="Msx-1"; db_xref="Transfac:M00394"; inference="nucleotide motif:Transfac:M00394"; note="gacTGAGTa(site) 0.953(matrix match) minSUM(cut-off)";
chr19	pMatch	protein_bind	47050944	47050956	0.996	+	.	label="C/EBP"; bound_moiety="C/EBP"; db_xref="Transfac:M00159"; inference="nucleotide motif:Transfac:M00159"; note="acTGAGTaaaata(site) 0.975(matrix match) minSUM(cut-off)";
chr19	pMatch	protein_bind	47050946	47050958	1.000	+	.	label="Oct-1"; bound_moiety="Oct-1"; db_xref="Transfac:M00137"; inference="nucleotide motif:Transfac:M00137"; note="tgaGTAAAatacg(site) 0.997(matrix match) minSUM(cut-off)";
chr19	pMatch	protein_bind	47050949	47050955	0.996	+	.	label="En-1"; bound_moiety="En-1"; db_xref="Transfac:M00396"; inference="nucleotide motif:Transfac:M00396"; note="GTAAAat(site) 0.996(matrix match) minSUM(cut-off)";
chr19	pMatch	protein_bind	47050950	47050964	0.819	+	.	label="Evi-1"; bound_moiety="Evi-1"; db_xref="Transfac:M00081"; inference="nucleotide motif:Transfac:M00081"; note="taaaatacgTTCTGt(site) 0.827(matrix match) minSUM(cut-off)";
chr19	pMatch	protein_bind	47050950	47050958	0.957	+	.	label="HOXA3"; bound_moiety="HOXA3"; db_xref="Transfac:M00395"; inference="nucleotide motif:Transfac:M00395"; note="TAAAAtacg(site) 0.966(matrix match) minSUM(cut-off)";
chr19	pMatch	protein_bind	47050954	47050972	0.974	+	.	label="Pax-2"; bound_moiety="Pax-2"; db_xref="Transfac:M00098"; inference="nucleotide motif:Transfac:M00098"; note="atacGTTCTgtctgattcc(site) 0.970(matrix match) minSUM(cut-off)";
chr19	pMatch	protein_bind	47050955	47050973	0.972	+	.	label="Pax-2"; bound_moiety="Pax-2"; db_xref="Transfac:M00098"; inference="nucleotide motif:Transfac:M00098"; note="tacgTTCTGtctgattcct(site) 0.896(matrix match) minSUM(cut-off)";
chr19	pMatch	protein_bind	47050955	47050963	0.909	+	.	label="Msx-1"; bound_moiety="Msx-1"; db_xref="Transfac:M00394"; inference="nucleotide motif:Transfac:M00394"; note="tacGTTCTg(site) 0.938(matrix match) minSUM(cut-off)";
chr19	pMatch	protein_bind	47050958	47050964	0.996	+	.	label="En-1"; bound_moiety="En-1"; db_xref="Transfac:M00396"; inference="nucleotide motif:Transfac:M00396"; note="GTTCTgt(site) 0.996(matrix match) minSUM(cut-off)";
chr19	pMatch	protein_bind	47050959	47050967	0.959	+	.	label="Msx-1"; bound_moiety="Msx-1"; db_xref="Transfac:M00394"; inference="nucleotide motif:Transfac:M00394"; note="ttcTGTCTg(site) 0.965(matrix match) minSUM(cut-off)";
chr19	pMatch	protein_bind	47050962	47050980	0.923	+	.	label="Pax-2"; bound_moiety="Pax-2"; db_xref="Transfac:M00098"; inference="nucleotide motif:Transfac:M00098"; note="tgtcTGATTccttaggaat(site) 0.894(matrix match) minSUM(cut-off)";
chr19	pMatch	protein_bind	47050963	47050971	1.000	+	.	label="Msx-1"; bound_moiety="Msx-1"; db_xref="Transfac:M00394"; inference="nucleotide motif:Transfac:M00394"; note="gtcTGATTc(site) 0.961(matrix match) minSUM(cut-off)";
chr19	pMatch	protein_bind	47050964	47050982	0.887	+	.	label="Pax-2"; bound_moiety="Pax-2"; db_xref="Transfac:M00098"; inference="nucleotide motif:Transfac:M00098"; note="tctgATTCCttaggaattg(site) 0.897(matrix match) minSUM(cut-off)";
chr19	pMatch	protein_bind	47050972	47050980	0.957	+	.	label="HOXA3"; bound_moiety="HOXA3"; db_xref="Transfac:M00395"; inference="nucleotide motif:Transfac:M00395"; note="CTTAGgaat(site) 0.966(matrix match) minSUM(cut-off)";
chr19	pMatch	protein_bind	47050972	47050978	0.980	+	.	label="CdxA"; bound_moiety="CdxA"; db_xref="Transfac:M00100"; inference="nucleotide motif:Transfac:M00100"; note="CTTAGga(site) 0.977(matrix match) minSUM(cut-off)";
chr19	pMatch	protein_bind	47050974	47050982	0.996	+	.	label="Msx-1"; bound_moiety="Msx-1"; db_xref="Transfac:M00394"; inference="nucleotide motif:Transfac:M00394"; note="tagGAATTg(site) 0.937(matrix match) minSUM(cut-off)";
chr19	pMatch	protein_bind	47050975	47050993	1.000	+	.	label="Pax-2"; bound_moiety="Pax-2"; db_xref="Transfac:M00098"; inference="nucleotide motif:Transfac:M00098"; note="aggaATTGTtttttcctac(site) 0.908(matrix match) minSUM(cut-off)";
chr19	pMatch	protein_bind	47050978	47050989	0.996	+	.	label="FOXD3"; bound_moiety="FOXD3"; db_xref="Transfac:M00130"; inference="nucleotide motif:Transfac:M00130"; note="aaTTGTTttttc(site) 0.988(matrix match) minSUM(cut-off)";
chr19	pMatch	protein_bind	47050978	47050996	0.971	+	.	label="Pax-2"; bound_moiety="Pax-2"; db_xref="Transfac:M00098"; inference="nucleotide motif:Transfac:M00098"; note="aattGTTTTttcctactga(site) 0.938(matrix match) minSUM(cut-off)";
chr19	pMatch	protein_bind	47050980	47050988	0.910	+	.	label="Msx-1"; bound_moiety="Msx-1"; db_xref="Transfac:M00394"; inference="nucleotide motif:Transfac:M00394"; note="ttgTTTTTt(site) 0.939(matrix match) minSUM(cut-off)";
chr19	pMatch	protein_bind	47050982	47051000	0.958	+	.	label="Pax-2"; bound_moiety="Pax-2"; db_xref="Transfac:M00098"; inference="nucleotide motif:Transfac:M00098"; note="gtttTTTCCtactgagtta(site) 0.913(matrix match) minSUM(cut-off)";
chr19	pMatch	protein_bind	47050982	47050988	1.000	+	.	label="En-1"; bound_moiety="En-1"; db_xref="Transfac:M00396"; inference="nucleotide motif:Transfac:M00396"; note="GTTTTtt(site) 0.996(matrix match) minSUM(cut-off)";
chr19	pMatch	protein_bind	47050983	47050996	1.000	+	.	label="C/EBPalpha"; bound_moiety="C/EBPalpha"; db_xref="Transfac:M00116"; inference="nucleotide motif:Transfac:M00116"; note="ttTTTTCctactga(site) 0.995(matrix match) minSUM(cut-off)";
chr19	pMatch	protein_bind	47050983	47050995	1.000	+	.	label="CHOP:C/EBPalpha"; bound_moiety="CHOP:C/EBPalpha"; db_xref="Transfac:M00249"; inference="nucleotide motif:Transfac:M00249"; note="tttTTTCCtactg(site) 0.970(matrix match) minSUM(cut-off)";
chr19	pMatch	protein_bind	47050991	47050999	0.989	+	.	label="Msx-1"; bound_moiety="Msx-1"; db_xref="Transfac:M00394"; inference="nucleotide motif:Transfac:M00394"; note="tacTGAGTt(site) 0.963(matrix match) minSUM(cut-off)";
chr19	pMatch	protein_bind	47050992	47051006	0.805	+	.	label="Evi-1"; bound_moiety="Evi-1"; db_xref="Transfac:M00081"; inference="nucleotide motif:Transfac:M00081"; note="actgagttaACACAc(site) 0.861(matrix match) minSUM(cut-off)";
chr19	pMatch	protein_bind	47050992	47051004	0.996	+	.	label="C/EBP"; bound_moiety="C/EBP"; db_xref="Transfac:M00159"; inference="nucleotide motif:Transfac:M00159"; note="acTGAGTtaacac(site) 0.987(matrix match) minSUM(cut-off)";
chr19	pMatch	protein_bind	47050996	47051005	1.000	+	.	label="v-Myb"; bound_moiety="v-Myb"; db_xref="Transfac:M00003"; inference="nucleotide motif:Transfac:M00003"; note="agtTAACAca(site) 0.967(matrix match) minSUM(cut-off)";
chr19	pMatch	protein_bind	47050996	47051004	0.949	+	.	label="Msx-1"; bound_moiety="Msx-1"; db_xref="Transfac:M00394"; inference="nucleotide motif:Transfac:M00394"; note="agtTAACAc(site) 0.948(matrix match) minSUM(cut-off)";
chr19	pMatch	protein_bind	47050997	47051003	1.000	+	.	label="CdxA"; bound_moiety="CdxA"; db_xref="Transfac:M00100"; inference="nucleotide motif:Transfac:M00100"; note="GTTAAca(site) 0.972(matrix match) minSUM(cut-off)";
chr19	pMatch	protein_bind	47050999	47051005	1.000	+	.	label="SRY"; bound_moiety="SRY"; db_xref="Transfac:M00148"; inference="nucleotide motif:Transfac:M00148"; note="TAACAca(site) 0.976(matrix match) minSUM(cut-off)";
chr19	pMatch	protein_bind	47051000	47051008	0.984	+	.	label="HOXA3"; bound_moiety="HOXA3"; db_xref="Transfac:M00395"; inference="nucleotide motif:Transfac:M00395"; note="AACACactc(site) 0.953(matrix match) minSUM(cut-off)";
chr19	pMatch	protein_bind	47051007	47051015	0.941	+	.	label="HOXA3"; bound_moiety="HOXA3"; db_xref="Transfac:M00395"; inference="nucleotide motif:Transfac:M00395"; note="TCCAAtgct(site) 0.954(matrix match) minSUM(cut-off)";
chr19	pMatch	protein_bind	47051010	47051016	0.973	+	.	label="CdxA"; bound_moiety="CdxA"; db_xref="Transfac:M00100"; inference="nucleotide motif:Transfac:M00100"; note="AATGCtg(site) 0.975(matrix match) minSUM(cut-off)";
chr19	pMatch	protein_bind	47051017	47051035	0.992	+	.	label="Pax-2"; bound_moiety="Pax-2"; db_xref="Transfac:M00098"; inference="nucleotide motif:Transfac:M00098"; note="ccccTCTCCtcatcaaaat(site) 0.894(matrix match) minSUM(cut-off)";
chr19	pMatch	protein_bind	47051021	47051037	0.996	+	.	label="YY1"; bound_moiety="YY1"; db_xref="Transfac:M00059"; inference="nucleotide motif:Transfac:M00059"; note="tctcCTCATcaaaatgt(site) 0.979(matrix match) minSUM(cut-off)";
chr19	pMatch	protein_bind	47051021	47051039	0.975	+	.	label="Pax-2"; bound_moiety="Pax-2"; db_xref="Transfac:M00098"; inference="nucleotide motif:Transfac:M00098"; note="tctcCTCATcaaaatgtga(site) 0.943(matrix match) minSUM(cut-off)";
chr19	pMatch	protein_bind	47051024	47051032	1.000	+	.	label="Pbx-1"; bound_moiety="Pbx-1"; db_xref="Transfac:M00096"; inference="nucleotide motif:Transfac:M00096"; note="cctCATCAa(site) 0.941(matrix match) minSUM(cut-off)";
chr19	pMatch	protein_bind	47051027	47051036	0.984	+	.	label="v-Myb"; bound_moiety="v-Myb"; db_xref="Transfac:M00003"; inference="nucleotide motif:Transfac:M00003"; note="catCAAAAtg(site) 0.973(matrix match) minSUM(cut-off)";
chr19	pMatch	protein_bind	47051028	47051036	0.941	+	.	label="HOXA3"; bound_moiety="HOXA3"; db_xref="Transfac:M00395"; inference="nucleotide motif:Transfac:M00395"; note="ATCAAaatg(site) 0.948(matrix match) minSUM(cut-off)";
chr19	pMatch	protein_bind	47051028	47051036	0.943	+	.	label="Msx-1"; bound_moiety="Msx-1"; db_xref="Transfac:M00394"; inference="nucleotide motif:Transfac:M00394"; note="atcAAAATg(site) 0.961(matrix match) minSUM(cut-off)";
chr19	pMatch	protein_bind	47051028	47051042	0.763	+	.	label="Evi-1"; bound_moiety="Evi-1"; db_xref="Transfac:M00081"; inference="nucleotide motif:Transfac:M00081"; note="atcaaaatgTGAACt(site) 0.868(matrix match) minSUM(cut-off)";
chr19	pMatch	protein_bind	47051029	47051037	0.973	+	.	label="HOXA3"; bound_moiety="HOXA3"; db_xref="Transfac:M00395"; inference="nucleotide motif:Transfac:M00395"; note="TCAAAatgt(site) 0.951(matrix match) minSUM(cut-off)";
chr19	pMatch	protein_bind	47051029	47051044	0.927	+	.	label="ARP-1"; bound_moiety="ARP-1"; db_xref="Transfac:M00155"; inference="nucleotide motif:Transfac:M00155"; note="tcaaaATGTGaacttt(site) 0.937(matrix match) minSUM(cut-off)";
chr19	pMatch	protein_bind	47051030	47051038	0.943	+	.	label="Msx-1"; bound_moiety="Msx-1"; db_xref="Transfac:M00394"; inference="nucleotide motif:Transfac:M00394"; note="caaAATGTg(site) 0.947(matrix match) minSUM(cut-off)";
chr19	pMatch	protein_bind	47051031	47051037	1.000	+	.	label="En-1"; bound_moiety="En-1"; db_xref="Transfac:M00396"; inference="nucleotide motif:Transfac:M00396"; note="AAAATgt(site) 0.981(matrix match) minSUM(cut-off)";
chr19	pMatch	protein_bind	47051031	47051039	0.964	+	.	label="Pbx-1"; bound_moiety="Pbx-1"; db_xref="Transfac:M00096"; inference="nucleotide motif:Transfac:M00096"; note="aaaATGTGa(site) 0.930(matrix match) minSUM(cut-off)";
chr19	pMatch	protein_bind	47051035	47051044	0.990	+	.	label="v-Myb"; bound_moiety="v-Myb"; db_xref="Transfac:M00003"; inference="nucleotide motif:Transfac:M00003"; note="tgtGAACTtt(site) 0.961(matrix match) minSUM(cut-off)";
chr19	pMatch	protein_bind	47051036	47051045	1.000	+	.	label="v-Myb"; bound_moiety="v-Myb"; db_xref="Transfac:M00003"; inference="nucleotide motif:Transfac:M00003"; note="gtgAACTTtc(site) 0.985(matrix match) minSUM(cut-off)";
chr19	pMatch	protein_bind	47051037	47051045	1.000	+	.	label="HOXA3"; bound_moiety="HOXA3"; db_xref="Transfac:M00395"; inference="nucleotide motif:Transfac:M00395"; note="TGAACtttc(site) 0.951(matrix match) minSUM(cut-off)";
chr19	pMatch	protein_bind	47051039	47051047	0.992	+	.	label="Msx-1"; bound_moiety="Msx-1"; db_xref="Transfac:M00394"; inference="nucleotide motif:Transfac:M00394"; note="aacTTTCTg(site) 0.987(matrix match) minSUM(cut-off)";
chr19	pMatch	protein_bind	47051049	47051067	0.881	+	.	label="Pax-2"; bound_moiety="Pax-2"; db_xref="Transfac:M00098"; inference="nucleotide motif:Transfac:M00098"; note="cctcAAACCattttttcta(site) 0.895(matrix match) minSUM(cut-off)";
chr19	pMatch	protein_bind	47051049	47051058	0.984	+	.	label="v-Myb"; bound_moiety="v-Myb"; db_xref="Transfac:M00003"; inference="nucleotide motif:Transfac:M00003"; note="cctCAAACca(site) 0.962(matrix match) minSUM(cut-off)";
chr19	pMatch	protein_bind	47051051	47051060	0.972	+	.	label="v-Myb"; bound_moiety="v-Myb"; db_xref="Transfac:M00003"; inference="nucleotide motif:Transfac:M00003"; note="tcaAACCAtt(site) 0.967(matrix match) minSUM(cut-off)";
chr19	pMatch	protein_bind	47051051	47051067	1.000	+	.	label="YY1"; bound_moiety="YY1"; db_xref="Transfac:M00059"; inference="nucleotide motif:Transfac:M00059"; note="tcaaACCATtttttcta(site) 0.987(matrix match) minSUM(cut-off)";
chr19	pMatch	protein_bind	47051052	47051070	0.982	+	.	label="Pax-2"; bound_moiety="Pax-2"; db_xref="Transfac:M00098"; inference="nucleotide motif:Transfac:M00098"; note="caaaCCATTttttctaaga(site) 0.946(matrix match) minSUM(cut-off)";
chr19	pMatch	protein_bind	47051054	47051072	0.982	+	.	label="Pax-2"; bound_moiety="Pax-2"; db_xref="Transfac:M00098"; inference="nucleotide motif:Transfac:M00098"; note="aaccATTTTttctaagaca(site) 0.923(matrix match) minSUM(cut-off)";
chr19	pMatch	protein_bind	47051054	47051068	0.898	+	.	label="Evi-1"; bound_moiety="Evi-1"; db_xref="Transfac:M00081"; inference="nucleotide motif:Transfac:M00081"; note="aaccattttTTCTAa(site) 0.861(matrix match) minSUM(cut-off)";
chr19	pMatch	protein_bind	47051055	47051063	0.987	+	.	label="HOXA3"; bound_moiety="HOXA3"; db_xref="Transfac:M00395"; inference="nucleotide motif:Transfac:M00395"; note="ACCATtttt(site) 0.953(matrix match) minSUM(cut-off)";
chr19	pMatch	protein_bind	47051059	47051072	1.000	+	.	label="C/EBPalpha"; bound_moiety="C/EBPalpha"; db_xref="Transfac:M00116"; inference="nucleotide motif:Transfac:M00116"; note="ttTTTTCtaagaca(site) 0.993(matrix match) minSUM(cut-off)";
chr19	pMatch	protein_bind	47051063	47051071	0.949	+	.	label="Msx-1"; bound_moiety="Msx-1"; db_xref="Transfac:M00394"; inference="nucleotide motif:Transfac:M00394"; note="ttcTAAGAc(site) 0.940(matrix match) minSUM(cut-off)";
chr19	pMatch	protein_bind	47051066	47051084	0.932	+	.	label="Pax-2"; bound_moiety="Pax-2"; db_xref="Transfac:M00098"; inference="nucleotide motif:Transfac:M00098"; note="taagACAGCctctgtcacc(site) 0.940(matrix match) minSUM(cut-off)";
chr19	pMatch	protein_bind	47051075	47051093	1.000	+	.	label="Pax-2"; bound_moiety="Pax-2"; db_xref="Transfac:M00098"; inference="nucleotide motif:Transfac:M00098"; note="ctctGTCACccaagctgga(site) 0.941(matrix match) minSUM(cut-off)";
chr19	pMatch	protein_bind	47051085	47051093	0.957	+	.	label="HOXA3"; bound_moiety="HOXA3"; db_xref="Transfac:M00395"; inference="nucleotide motif:Transfac:M00395"; note="CAAGCtgga(site) 0.954(matrix match) minSUM(cut-off)";
chr19	pMatch	protein_bind	47051087	47051100	1.000	+	.	label="p300"; bound_moiety="p300"; db_xref="Transfac:M00033"; inference="nucleotide motif:Transfac:M00033"; note="agctGGAGTacagt(site) 0.974(matrix match) minSUM(cut-off)";
chr19	pMatch	protein_bind	47051090	47051098	0.967	+	.	label="HOXA3"; bound_moiety="HOXA3"; db_xref="Transfac:M00395"; inference="nucleotide motif:Transfac:M00395"; note="TGGAGtaca(site) 0.949(matrix match) minSUM(cut-off)";
chr19	pMatch	protein_bind	47051093	47051101	0.925	+	.	label="HOXA3"; bound_moiety="HOXA3"; db_xref="Transfac:M00395"; inference="nucleotide motif:Transfac:M00395"; note="AGTACagtg(site) 0.941(matrix match) minSUM(cut-off)";
chr19	pMatch	protein_bind	47051094	47051100	0.992	+	.	label="En-1"; bound_moiety="En-1"; db_xref="Transfac:M00396"; inference="nucleotide motif:Transfac:M00396"; note="GTACAgt(site) 0.984(matrix match) minSUM(cut-off)";
chr19	pMatch	protein_bind	47051095	47051113	0.914	+	.	label="Pax-2"; bound_moiety="Pax-2"; db_xref="Transfac:M00098"; inference="nucleotide motif:Transfac:M00098"; note="tacaGTGGCacagtcatgg(site) 0.892(matrix match) minSUM(cut-off)";
chr19	pMatch	protein_bind	47051101	47051109	0.951	+	.	label="HOXA3"; bound_moiety="HOXA3"; db_xref="Transfac:M00395"; inference="nucleotide motif:Transfac:M00395"; note="GGCACagtc(site) 0.944(matrix match) minSUM(cut-off)";
chr19	pMatch	protein_bind	47051103	47051121	1.000	+	.	label="Pax-2"; bound_moiety="Pax-2"; db_xref="Transfac:M00098"; inference="nucleotide motif:Transfac:M00098"; note="cacaGTCATggctcacggc(site) 0.995(matrix match) minSUM(cut-off)";
chr19	pMatch	protein_bind	47051105	47051113	0.967	+	.	label="Msx-1"; bound_moiety="Msx-1"; db_xref="Transfac:M00394"; inference="nucleotide motif:Transfac:M00394"; note="cagTCATGg(site) 0.977(matrix match) minSUM(cut-off)";
chr19	pMatch	protein_bind	47051110	47051128	0.840	+	.	label="Pax-2"; bound_moiety="Pax-2"; db_xref="Transfac:M00098"; inference="nucleotide motif:Transfac:M00098"; note="atggCTCACggcagcctca(site) 0.892(matrix match) minSUM(cut-off)";
chr19	pMatch	protein_bind	47051120	47051138	0.921	+	.	label="Pax-2"; bound_moiety="Pax-2"; db_xref="Transfac:M00098"; inference="nucleotide motif:Transfac:M00098"; note="gcagCCTCAacctcccagg(site) 0.892(matrix match) minSUM(cut-off)";
chr19	pMatch	protein_bind	47051129	47051145	0.996	+	.	label="YY1"; bound_moiety="YY1"; db_xref="Transfac:M00059"; inference="nucleotide motif:Transfac:M00059"; note="acctCCCAGgctcaagt(site) 0.979(matrix match) minSUM(cut-off)";
chr19	pMatch	protein_bind	47051135	47051153	0.837	+	.	label="Pax-2"; bound_moiety="Pax-2"; db_xref="Transfac:M00098"; inference="nucleotide motif:Transfac:M00098"; note="caggCTCAAgtgaccctcc(site) 0.891(matrix match) minSUM(cut-off)";
chr19	pMatch	protein_bind	47051138	47051146	0.936	+	.	label="Msx-1"; bound_moiety="Msx-1"; db_xref="Transfac:M00394"; inference="nucleotide motif:Transfac:M00394"; note="gctCAAGTg(site) 0.939(matrix match) minSUM(cut-off)";
chr19	pMatch	protein_bind	47051140	47051146	1.000	+	.	label="Nkx2-5"; bound_moiety="Nkx2-5"; db_xref="Transfac:M00240"; inference="nucleotide motif:Transfac:M00240"; note="tcAAGTG(site) 1.000(matrix match) minSUM(cut-off)";
chr19	pMatch	protein_bind	47051140	47051148	0.967	+	.	label="HOXA3"; bound_moiety="HOXA3"; db_xref="Transfac:M00395"; inference="nucleotide motif:Transfac:M00395"; note="TCAAGtgac(site) 0.962(matrix match) minSUM(cut-off)";
chr19	pMatch	protein_bind	47051143	47051159	1.000	+	.	label="YY1"; bound_moiety="YY1"; db_xref="Transfac:M00059"; inference="nucleotide motif:Transfac:M00059"; note="agtgACCCTccagcctc(site) 0.983(matrix match) minSUM(cut-off)";
chr19	pMatch	protein_bind	47051147	47051163	1.000	+	.	label="YY1"; bound_moiety="YY1"; db_xref="Transfac:M00059"; inference="nucleotide motif:Transfac:M00059"; note="acccTCCAGcctcagcc(site) 0.981(matrix match) minSUM(cut-off)";
chr19	pMatch	protein_bind	47051148	47051166	0.992	+	.	label="Pax-2"; bound_moiety="Pax-2"; db_xref="Transfac:M00098"; inference="nucleotide motif:Transfac:M00098"; note="ccctCCAGCctcagcctcc(site) 0.922(matrix match) minSUM(cut-off)";
chr19	pMatch	protein_bind	47051151	47051159	1.000	+	.	label="HOXA3"; bound_moiety="HOXA3"; db_xref="Transfac:M00395"; inference="nucleotide motif:Transfac:M00395"; note="TCCAGcctc(site) 0.947(matrix match) minSUM(cut-off)";
chr19	pMatch	protein_bind	47051154	47051172	0.966	+	.	label="Pax-2"; bound_moiety="Pax-2"; db_xref="Transfac:M00098"; inference="nucleotide motif:Transfac:M00098"; note="agccTCAGCctcctgagta(site) 0.892(matrix match) minSUM(cut-off)";
chr19	pMatch	protein_bind	47051163	47051181	0.941	+	.	label="Pax-2"; bound_moiety="Pax-2"; db_xref="Transfac:M00098"; inference="nucleotide motif:Transfac:M00098"; note="ctccTGAGTagctgggact(site) 0.944(matrix match) minSUM(cut-off)";
chr19	pMatch	protein_bind	47051164	47051172	0.989	+	.	label="Msx-1"; bound_moiety="Msx-1"; db_xref="Transfac:M00394"; inference="nucleotide motif:Transfac:M00394"; note="tccTGAGTa(site) 0.963(matrix match) minSUM(cut-off)";
chr19	pMatch	protein_bind	47051166	47051184	0.895	+	.	label="Pax-2"; bound_moiety="Pax-2"; db_xref="Transfac:M00098"; inference="nucleotide motif:Transfac:M00098"; note="ctgaGTAGCtgggactaca(site) 0.895(matrix match) minSUM(cut-off)";
chr19	pMatch	protein_bind	47051175	47051184	1.000	+	.	label="c-Rel"; bound_moiety="c-Rel"; db_xref="Transfac:M00053"; inference="nucleotide motif:Transfac:M00053"; note="tgggaCTACA(site) 0.978(matrix match) minSUM(cut-off)";
chr19	pMatch	protein_bind	47051177	47051195	0.947	+	.	label="Pax-2"; bound_moiety="Pax-2"; db_xref="Transfac:M00098"; inference="nucleotide motif:Transfac:M00098"; note="ggacTACAGgcatacacct(site) 0.904(matrix match) minSUM(cut-off)";
chr19	pMatch	protein_bind	47051183	47051192	0.972	+	.	label="Sp1"; bound_moiety="Sp1"; db_xref="Transfac:M00008"; inference="nucleotide motif:Transfac:M00008"; note="caGGCATaca(site) 0.953(matrix match) minSUM(cut-off)";
chr19	pMatch	protein_bind	47051186	47051194	0.902	+	.	label="Msx-1"; bound_moiety="Msx-1"; db_xref="Transfac:M00394"; inference="nucleotide motif:Transfac:M00394"; note="gcaTACACc(site) 0.933(matrix match) minSUM(cut-off)";
chr19	pMatch	protein_bind	47051187	47051195	0.973	+	.	label="HOXA3"; bound_moiety="HOXA3"; db_xref="Transfac:M00395"; inference="nucleotide motif:Transfac:M00395"; note="CATACacct(site) 0.963(matrix match) minSUM(cut-off)";
chr19	pMatch	protein_bind	47051191	47051207	0.996	+	.	label="YY1"; bound_moiety="YY1"; db_xref="Transfac:M00059"; inference="nucleotide motif:Transfac:M00059"; note="caccTCCATgtgagact(site) 0.985(matrix match) minSUM(cut-off)";
chr19	pMatch	protein_bind	47051192	47051200	0.929	+	.	label="Msx-1"; bound_moiety="Msx-1"; db_xref="Transfac:M00394"; inference="nucleotide motif:Transfac:M00394"; note="accTCCATg(site) 0.945(matrix match) minSUM(cut-off)";
chr19	pMatch	protein_bind	47051194	47051202	0.943	+	.	label="Msx-1"; bound_moiety="Msx-1"; db_xref="Transfac:M00394"; inference="nucleotide motif:Transfac:M00394"; note="ctcCATGTg(site) 0.962(matrix match) minSUM(cut-off)";
chr19	pMatch	protein_bind	47051195	47051213	0.955	+	.	label="Pax-2"; bound_moiety="Pax-2"; db_xref="Transfac:M00098"; inference="nucleotide motif:Transfac:M00098"; note="tccaTGTGAgactaatttt(site) 0.893(matrix match) minSUM(cut-off)";
chr19	pMatch	protein_bind	47051197	47051205	0.953	+	.	label="HOXA3"; bound_moiety="HOXA3"; db_xref="Transfac:M00395"; inference="nucleotide motif:Transfac:M00395"; note="CATGTgaga(site) 0.946(matrix match) minSUM(cut-off)";
chr19	pMatch	protein_bind	47051199	47051217	0.907	+	.	label="Pax-2"; bound_moiety="Pax-2"; db_xref="Transfac:M00098"; inference="nucleotide motif:Transfac:M00098"; note="tgtgAGACTaatttttatt(site) 0.902(matrix match) minSUM(cut-off)";
chr19	pMatch	protein_bind	47051202	47051210	0.935	+	.	label="HOXA3"; bound_moiety="HOXA3"; db_xref="Transfac:M00395"; inference="nucleotide motif:Transfac:M00395"; note="GAGACtaat(site) 0.950(matrix match) minSUM(cut-off)";
chr19	pMatch	protein_bind	47051203	47051215	1.000	+	.	label="Oct-1"; bound_moiety="Oct-1"; db_xref="Transfac:M00137"; inference="nucleotide motif:Transfac:M00137"; note="agaCTAATtttta(site) 0.999(matrix match) minSUM(cut-off)";
chr19	pMatch	protein_bind	47051204	47051218	0.819	+	.	label="Evi-1"; bound_moiety="Evi-1"; db_xref="Transfac:M00081"; inference="nucleotide motif:Transfac:M00081"; note="gactaatttTTATTt(site) 0.889(matrix match) minSUM(cut-off)";
chr19	pMatch	protein_bind	47051205	47051213	0.951	+	.	label="HOXA3"; bound_moiety="HOXA3"; db_xref="Transfac:M00395"; inference="nucleotide motif:Transfac:M00395"; note="ACTAAtttt(site) 0.962(matrix match) minSUM(cut-off)";
chr19	pMatch	protein_bind	47051206	47051219	0.964	+	.	label="Oct-1"; bound_moiety="Oct-1"; db_xref="Transfac:M00162"; inference="nucleotide motif:Transfac:M00162"; note="ctaattttTATTTt(site) 0.970(matrix match) minSUM(cut-off)";
chr19	pMatch	protein_bind	47051207	47051218	0.957	+	.	label="FOXD3"; bound_moiety="FOXD3"; db_xref="Transfac:M00130"; inference="nucleotide motif:Transfac:M00130"; note="taATTTTtattt(site) 0.965(matrix match) minSUM(cut-off)";
chr19	pMatch	protein_bind	47051208	47051219	0.953	+	.	label="FOXD3"; bound_moiety="FOXD3"; db_xref="Transfac:M00130"; inference="nucleotide motif:Transfac:M00130"; note="aaTTTTTatttt(site) 0.958(matrix match) minSUM(cut-off)";
chr19	pMatch	protein_bind	47051210	47051218	0.967	+	.	label="Msx-1"; bound_moiety="Msx-1"; db_xref="Transfac:M00394"; inference="nucleotide motif:Transfac:M00394"; note="tttTTATTt(site) 0.941(matrix match) minSUM(cut-off)";
chr19	pMatch	protein_bind	47051211	47051225	0.819	+	.	label="Evi-1"; bound_moiety="Evi-1"; db_xref="Transfac:M00081"; inference="nucleotide motif:Transfac:M00081"; note="ttttattttTTGTAg(site) 0.844(matrix match) minSUM(cut-off)";
chr19	pMatch	protein_bind	47051214	47051222	0.996	+	.	label="Msx-1"; bound_moiety="Msx-1"; db_xref="Transfac:M00394"; inference="nucleotide motif:Transfac:M00394"; note="tatTTTTTg(site) 0.997(matrix match) minSUM(cut-off)";
chr19	pMatch	protein_bind	47051217	47051229	0.992	+	.	label="C/EBP"; bound_moiety="C/EBP"; db_xref="Transfac:M00159"; inference="nucleotide motif:Transfac:M00159"; note="ttTTTGTagagac(site) 0.975(matrix match) minSUM(cut-off)";
chr19	pMatch	protein_bind	47051222	47051228	1.000	+	.	label="En-1"; bound_moiety="En-1"; db_xref="Transfac:M00396"; inference="nucleotide motif:Transfac:M00396"; note="GTAGAga(site) 0.986(matrix match) minSUM(cut-off)";
chr19	pMatch	protein_bind	47051225	47051233	0.935	+	.	label="HOXA3"; bound_moiety="HOXA3"; db_xref="Transfac:M00395"; inference="nucleotide motif:Transfac:M00395"; note="GAGACagtg(site) 0.944(matrix match) minSUM(cut-off)";
chr19	pMatch	protein_bind	47051227	47051245	0.963	+	.	label="Pax-2"; bound_moiety="Pax-2"; db_xref="Transfac:M00098"; inference="nucleotide motif:Transfac:M00098"; note="gacaGTGTCtcactatgtt(site) 0.919(matrix match) minSUM(cut-off)";
chr19	pMatch	protein_bind	47051232	47051250	0.975	+	.	label="Pax-2"; bound_moiety="Pax-2"; db_xref="Transfac:M00098"; inference="nucleotide motif:Transfac:M00098"; note="tgtcTCACTatgttgccca(site) 0.913(matrix match) minSUM(cut-off)";
chr19	pMatch	protein_bind	47051233	47051241	0.989	+	.	label="Msx-1"; bound_moiety="Msx-1"; db_xref="Transfac:M00394"; inference="nucleotide motif:Transfac:M00394"; note="gtcTCACTa(site) 0.953(matrix match) minSUM(cut-off)";
chr19	pMatch	protein_bind	47051237	47051245	0.955	+	.	label="Msx-1"; bound_moiety="Msx-1"; db_xref="Transfac:M00394"; inference="nucleotide motif:Transfac:M00394"; note="cacTATGTt(site) 0.940(matrix match) minSUM(cut-off)";
chr19	pMatch	protein_bind	47051238	47051246	0.938	+	.	label="HOXA3"; bound_moiety="HOXA3"; db_xref="Transfac:M00395"; inference="nucleotide motif:Transfac:M00395"; note="ACTATgttg(site) 0.946(matrix match) minSUM(cut-off)";
chr19	pMatch	protein_bind	47051239	47051257	0.963	+	.	label="Pax-2"; bound_moiety="Pax-2"; db_xref="Transfac:M00098"; inference="nucleotide motif:Transfac:M00098"; note="ctatGTTGCccaggctggt(site) 0.916(matrix match) minSUM(cut-off)";
chr19	pMatch	protein_bind	47051240	47051246	0.982	+	.	label="CdxA"; bound_moiety="CdxA"; db_xref="Transfac:M00100"; inference="nucleotide motif:Transfac:M00100"; note="TATGTtg(site) 0.983(matrix match) minSUM(cut-off)";
chr19	pMatch	protein_bind	47051241	47051253	0.988	+	.	label="C/EBP"; bound_moiety="C/EBP"; db_xref="Transfac:M00159"; inference="nucleotide motif:Transfac:M00159"; note="atGTTGCccaggc(site) 0.978(matrix match) minSUM(cut-off)";
chr19	pMatch	protein_bind	47051241	47051254	0.999	+	.	label="C/EBPalpha"; bound_moiety="C/EBPalpha"; db_xref="Transfac:M00116"; inference="nucleotide motif:Transfac:M00116"; note="atGTTGCccaggct(site) 0.996(matrix match) minSUM(cut-off)";
chr19	pMatch	protein_bind	47051243	47051259	0.996	+	.	label="YY1"; bound_moiety="YY1"; db_xref="Transfac:M00059"; inference="nucleotide motif:Transfac:M00059"; note="gttgCCCAGgctggtct(site) 0.973(matrix match) minSUM(cut-off)";
chr19	pMatch	protein_bind	47051249	47051258	1.000	+	.	label="Sp1"; bound_moiety="Sp1"; db_xref="Transfac:M00008"; inference="nucleotide motif:Transfac:M00008"; note="caGGCTGgtc(site) 0.956(matrix match) minSUM(cut-off)";
chr19	pMatch	protein_bind	47051249	47051257	0.957	+	.	label="HOXA3"; bound_moiety="HOXA3"; db_xref="Transfac:M00395"; inference="nucleotide motif:Transfac:M00395"; note="CAGGCtggt(site) 0.954(matrix match) minSUM(cut-off)";
chr19	pMatch	protein_bind	47051252	47051270	0.974	+	.	label="Pax-2"; bound_moiety="Pax-2"; db_xref="Transfac:M00098"; inference="nucleotide motif:Transfac:M00098"; note="gctgGTCTTgaatgtctga(site) 0.940(matrix match) minSUM(cut-off)";
chr19	pMatch	protein_bind	47051257	47051265	0.910	+	.	label="Msx-1"; bound_moiety="Msx-1"; db_xref="Transfac:M00394"; inference="nucleotide motif:Transfac:M00394"; note="tctTGAATg(site) 0.939(matrix match) minSUM(cut-off)";
chr19	pMatch	protein_bind	47051259	47051273	0.842	+	.	label="Evi-1"; bound_moiety="Evi-1"; db_xref="Transfac:M00081"; inference="nucleotide motif:Transfac:M00081"; note="ttgaatgtcTGAGCt(site) 0.835(matrix match) minSUM(cut-off)";
chr19	pMatch	protein_bind	47051261	47051279	0.992	+	.	label="Pax-2"; bound_moiety="Pax-2"; db_xref="Transfac:M00098"; inference="nucleotide motif:Transfac:M00098"; note="gaatGTCTGagctcaaccg(site) 0.924(matrix match) minSUM(cut-off)";
chr19	pMatch	protein_bind	47051261	47051269	0.959	+	.	label="Msx-1"; bound_moiety="Msx-1"; db_xref="Transfac:M00394"; inference="nucleotide motif:Transfac:M00394"; note="gaaTGTCTg(site) 0.955(matrix match) minSUM(cut-off)";
chr19	pMatch	protein_bind	47051266	47051278	0.988	+	.	label="C/EBP"; bound_moiety="C/EBP"; db_xref="Transfac:M00159"; inference="nucleotide motif:Transfac:M00159"; note="tcTGAGCtcaacc(site) 0.974(matrix match) minSUM(cut-off)";
chr19	pMatch	protein_bind	47051268	47051286	0.963	+	.	label="Pax-2"; bound_moiety="Pax-2"; db_xref="Transfac:M00098"; inference="nucleotide motif:Transfac:M00098"; note="tgagCTCAAccgatcctcc(site) 0.918(matrix match) minSUM(cut-off)";
chr19	pMatch	protein_bind	47051271	47051280	0.990	+	.	label="v-Myb"; bound_moiety="v-Myb"; db_xref="Transfac:M00003"; inference="nucleotide motif:Transfac:M00003"; note="gctCAACCga(site) 0.968(matrix match) minSUM(cut-off)";
chr19	pMatch	protein_bind	47051272	47051281	0.972	+	.	label="v-Myb"; bound_moiety="v-Myb"; db_xref="Transfac:M00003"; inference="nucleotide motif:Transfac:M00003"; note="ctcAACCGat(site) 0.970(matrix match) minSUM(cut-off)";
chr19	pMatch	protein_bind	47051297	47051311	1.000	+	.	label="Barbie"; bound_moiety="Barbie"; db_xref="Transfac:M00238"; inference="nucleotide motif:Transfac:M00238"; note="tcccAAAGTgctggg(site) 0.964(matrix match) minSUM(cut-off)";
chr19	pMatch	protein_bind	47051298	47051306	1.000	+	.	label="Msx-1"; bound_moiety="Msx-1"; db_xref="Transfac:M00394"; inference="nucleotide motif:Transfac:M00394"; note="cccAAAGTg(site) 1.000(matrix match) minSUM(cut-off)";
chr19	pMatch	protein_bind	47051301	47051307	1.000	+	.	label="SRY"; bound_moiety="SRY"; db_xref="Transfac:M00148"; inference="nucleotide motif:Transfac:M00148"; note="AAAGTgc(site) 0.997(matrix match) minSUM(cut-off)";
chr19	pMatch	protein_bind	47051304	47051310	0.992	+	.	label="En-1"; bound_moiety="En-1"; db_xref="Transfac:M00396"; inference="nucleotide motif:Transfac:M00396"; note="GTGCTgg(site) 0.988(matrix match) minSUM(cut-off)";
chr19	pMatch	protein_bind	47051306	47051318	1.000	+	.	label="C/EBP"; bound_moiety="C/EBP"; db_xref="Transfac:M00159"; inference="nucleotide motif:Transfac:M00159"; note="gcTGGGAttagag(site) 0.999(matrix match) minSUM(cut-off)";
chr19	pMatch	protein_bind	47051307	47051325	0.860	+	.	label="Pax-2"; bound_moiety="Pax-2"; db_xref="Transfac:M00098"; inference="nucleotide motif:Transfac:M00098"; note="ctggGATTAgagttgtttt(site) 0.894(matrix match) minSUM(cut-off)";
chr19	pMatch	protein_bind	47051307	47051321	0.956	+	.	label="Tst-1"; bound_moiety="Tst-1"; db_xref="Transfac:M00133"; inference="nucleotide motif:Transfac:M00133"; note="ctggGATTAgagttg(site) 0.945(matrix match) minSUM(cut-off)";
chr19	pMatch	protein_bind	47051311	47051325	0.763	+	.	label="Evi-1"; bound_moiety="Evi-1"; db_xref="Transfac:M00081"; inference="nucleotide motif:Transfac:M00081"; note="gattagagtTGTTTt(site) 0.874(matrix match) minSUM(cut-off)";
chr19	pMatch	protein_bind	47051311	47051324	1.000	+	.	label="p300"; bound_moiety="p300"; db_xref="Transfac:M00033"; inference="nucleotide motif:Transfac:M00033"; note="gattAGAGTtgttt(site) 0.975(matrix match) minSUM(cut-off)";
chr19	pMatch	protein_bind	47051311	47051329	0.907	+	.	label="Pax-2"; bound_moiety="Pax-2"; db_xref="Transfac:M00098"; inference="nucleotide motif:Transfac:M00098"; note="gattAGAGTtgttttgttt(site) 0.897(matrix match) minSUM(cut-off)";
chr19	pMatch	protein_bind	47051312	47051318	0.993	+	.	label="CdxA"; bound_moiety="CdxA"; db_xref="Transfac:M00100"; inference="nucleotide motif:Transfac:M00100"; note="ATTAGag(site) 0.975(matrix match) minSUM(cut-off)";
chr19	pMatch	protein_bind	47051313	47051321	0.921	+	.	label="Msx-1"; bound_moiety="Msx-1"; db_xref="Transfac:M00394"; inference="nucleotide motif:Transfac:M00394"; note="ttaGAGTTg(site) 0.931(matrix match) minSUM(cut-off)";
chr19	pMatch	protein_bind	47051314	47051332	0.971	+	.	label="Pax-2"; bound_moiety="Pax-2"; db_xref="Transfac:M00098"; inference="nucleotide motif:Transfac:M00098"; note="tagaGTTGTtttgtttgta(site) 0.907(matrix match) minSUM(cut-off)";
chr19	pMatch	protein_bind	47051317	47051335	0.992	+	.	label="Pax-2"; bound_moiety="Pax-2"; db_xref="Transfac:M00098"; inference="nucleotide motif:Transfac:M00098"; note="agttGTTTTgtttgtatgt(site) 0.907(matrix match) minSUM(cut-off)";
chr19	pMatch	protein_bind	47051318	47051324	0.996	+	.	label="En-1"; bound_moiety="En-1"; db_xref="Transfac:M00396"; inference="nucleotide motif:Transfac:M00396"; note="GTTGTtt(site) 0.992(matrix match) minSUM(cut-off)";
chr19	pMatch	protein_bind	47051321	47051327	1.000	+	.	label="En-1"; bound_moiety="En-1"; db_xref="Transfac:M00396"; inference="nucleotide motif:Transfac:M00396"; note="GTTTTgt(site) 1.000(matrix match) minSUM(cut-off)";
chr19	pMatch	protein_bind	47051322	47051330	0.963	+	.	label="Msx-1"; bound_moiety="Msx-1"; db_xref="Transfac:M00394"; inference="nucleotide motif:Transfac:M00394"; note="tttTGTTTg(site) 0.975(matrix match) minSUM(cut-off)";
chr19	pMatch	protein_bind	47051322	47051340	0.992	+	.	label="Pax-2"; bound_moiety="Pax-2"; db_xref="Transfac:M00098"; inference="nucleotide motif:Transfac:M00098"; note="ttttGTTTGtatgtgtgta(site) 0.912(matrix match) minSUM(cut-off)";
chr19	pMatch	protein_bind	47051324	47051332	0.899	+	.	label="Msx-1"; bound_moiety="Msx-1"; db_xref="Transfac:M00394"; inference="nucleotide motif:Transfac:M00394"; note="ttgTTTGTa(site) 0.931(matrix match) minSUM(cut-off)";
chr19	pMatch	protein_bind	47051326	47051344	0.906	+	.	label="Pax-2"; bound_moiety="Pax-2"; db_xref="Transfac:M00098"; inference="nucleotide motif:Transfac:M00098"; note="gtttGTATGtgtgtatttt(site) 0.910(matrix match) minSUM(cut-off)";
chr19	pMatch	protein_bind	47051326	47051334	0.967	+	.	label="Msx-1"; bound_moiety="Msx-1"; db_xref="Transfac:M00394"; inference="nucleotide motif:Transfac:M00394"; note="gttTGTATg(site) 0.967(matrix match) minSUM(cut-off)";
chr19	pMatch	protein_bind	47051328	47051336	0.932	+	.	label="Msx-1"; bound_moiety="Msx-1"; db_xref="Transfac:M00394"; inference="nucleotide motif:Transfac:M00394"; note="ttgTATGTg(site) 0.954(matrix match) minSUM(cut-off)";
chr19	pMatch	protein_bind	47051330	47051338	0.959	+	.	label="Msx-1"; bound_moiety="Msx-1"; db_xref="Transfac:M00394"; inference="nucleotide motif:Transfac:M00394"; note="gtaTGTGTg(site) 0.955(matrix match) minSUM(cut-off)";
chr19	pMatch	protein_bind	47051331	47051349	0.873	+	.	label="Pax-2"; bound_moiety="Pax-2"; db_xref="Transfac:M00098"; inference="nucleotide motif:Transfac:M00098"; note="tatgTGTGTatttttgttt(site) 0.892(matrix match) minSUM(cut-off)";
chr19	pMatch	protein_bind	47051332	47051340	0.932	+	.	label="Msx-1"; bound_moiety="Msx-1"; db_xref="Transfac:M00394"; inference="nucleotide motif:Transfac:M00394"; note="atgTGTGTa(site) 0.954(matrix match) minSUM(cut-off)";
chr19	pMatch	protein_bind	47051333	47051345	0.980	+	.	label="C/EBP"; bound_moiety="C/EBP"; db_xref="Transfac:M00159"; inference="nucleotide motif:Transfac:M00159"; note="tgTGTGTattttt(site) 0.971(matrix match) minSUM(cut-off)";
chr19	pMatch	protein_bind	47051334	47051342	0.940	+	.	label="Msx-1"; bound_moiety="Msx-1"; db_xref="Transfac:M00394"; inference="nucleotide motif:Transfac:M00394"; note="gtgTGTATt(site) 0.949(matrix match) minSUM(cut-off)";
chr19	pMatch	protein_bind	47051336	47051350	0.763	+	.	label="Evi-1"; bound_moiety="Evi-1"; db_xref="Transfac:M00081"; inference="nucleotide motif:Transfac:M00081"; note="gtgtattttTGTTTc(site) 0.829(matrix match) minSUM(cut-off)";
chr19	pMatch	protein_bind	47051336	47051354	0.982	+	.	label="Pax-2"; bound_moiety="Pax-2"; db_xref="Transfac:M00098"; inference="nucleotide motif:Transfac:M00098"; note="gtgtATTTTtgtttcttct(site) 0.900(matrix match) minSUM(cut-off)";
chr19	pMatch	protein_bind	47051337	47051345	0.938	+	.	label="HOXA3"; bound_moiety="HOXA3"; db_xref="Transfac:M00395"; inference="nucleotide motif:Transfac:M00395"; note="TGTATtttt(site) 0.952(matrix match) minSUM(cut-off)";
chr19	pMatch	protein_bind	47051338	47051346	0.996	+	.	label="Msx-1"; bound_moiety="Msx-1"; db_xref="Transfac:M00394"; inference="nucleotide motif:Transfac:M00394"; note="gtaTTTTTg(site) 0.980(matrix match) minSUM(cut-off)";
chr19	pMatch	protein_bind	47051338	47051344	1.000	+	.	label="En-1"; bound_moiety="En-1"; db_xref="Transfac:M00396"; inference="nucleotide motif:Transfac:M00396"; note="GTATTtt(site) 0.992(matrix match) minSUM(cut-off)";
chr19	pMatch	protein_bind	47051339	47051350	0.953	+	.	label="FOXD3"; bound_moiety="FOXD3"; db_xref="Transfac:M00130"; inference="nucleotide motif:Transfac:M00130"; note="taTTTTTgtttc(site) 0.967(matrix match) minSUM(cut-off)";
chr19	pMatch	protein_bind	47051342	47051353	0.996	+	.	label="FOXD3"; bound_moiety="FOXD3"; db_xref="Transfac:M00130"; inference="nucleotide motif:Transfac:M00130"; note="ttTTGTTtcttc(site) 0.978(matrix match) minSUM(cut-off)";
chr19	pMatch	protein_bind	47051344	47051352	0.899	+	.	label="Msx-1"; bound_moiety="Msx-1"; db_xref="Transfac:M00394"; inference="nucleotide motif:Transfac:M00394"; note="ttgTTTCTt(site) 0.931(matrix match) minSUM(cut-off)";
chr19	pMatch	protein_bind	47051351	47051359	0.967	+	.	label="Msx-1"; bound_moiety="Msx-1"; db_xref="Transfac:M00394"; inference="nucleotide motif:Transfac:M00394"; note="ttcTTATTa(site) 0.948(matrix match) minSUM(cut-off)";
chr19	pMatch	protein_bind	47051352	47051360	0.917	+	.	label="Pbx-1"; bound_moiety="Pbx-1"; db_xref="Transfac:M00096"; inference="nucleotide motif:Transfac:M00096"; note="tctTATTAt(site) 0.936(matrix match) minSUM(cut-off)";
chr19	pMatch	protein_bind	47051354	47051362	0.967	+	.	label="Msx-1"; bound_moiety="Msx-1"; db_xref="Transfac:M00394"; inference="nucleotide motif:Transfac:M00394"; note="ttaTTATTt(site) 0.934(matrix match) minSUM(cut-off)";
chr19	pMatch	protein_bind	47051356	47051364	0.913	+	.	label="Msx-1"; bound_moiety="Msx-1"; db_xref="Transfac:M00394"; inference="nucleotide motif:Transfac:M00394"; note="attATTTTg(site) 0.933(matrix match) minSUM(cut-off)";
chr19	pMatch	protein_bind	47051358	47051364	0.968	+	.	label="CdxA"; bound_moiety="CdxA"; db_xref="Transfac:M00100"; inference="nucleotide motif:Transfac:M00100"; note="TATTTtg(site) 0.971(matrix match) minSUM(cut-off)";
chr19	pMatch	protein_bind	47051360	47051366	0.982	+	.	label="CdxA"; bound_moiety="CdxA"; db_xref="Transfac:M00100"; inference="nucleotide motif:Transfac:M00100"; note="TTTTGgg(site) 0.975(matrix match) minSUM(cut-off)";
chr19	pMatch	protein_bind	47051361	47051373	1.000	+	.	label="C/EBP"; bound_moiety="C/EBP"; db_xref="Transfac:M00159"; inference="nucleotide motif:Transfac:M00159"; note="ttTGGGAttagag(site) 0.987(matrix match) minSUM(cut-off)";
chr19	pMatch	protein_bind	47051362	47051376	0.956	+	.	label="Tst-1"; bound_moiety="Tst-1"; db_xref="Transfac:M00133"; inference="nucleotide motif:Transfac:M00133"; note="ttggGATTAgagttg(site) 0.945(matrix match) minSUM(cut-off)";
chr19	pMatch	protein_bind	47051362	47051380	0.860	+	.	label="Pax-2"; bound_moiety="Pax-2"; db_xref="Transfac:M00098"; inference="nucleotide motif:Transfac:M00098"; note="ttggGATTAgagttgtgag(site) 0.896(matrix match) minSUM(cut-off)";
chr19	pMatch	protein_bind	47051366	47051380	0.842	+	.	label="Evi-1"; bound_moiety="Evi-1"; db_xref="Transfac:M00081"; inference="nucleotide motif:Transfac:M00081"; note="gattagagtTGTGAg(site) 0.891(matrix match) minSUM(cut-off)";
chr19	pMatch	protein_bind	47051366	47051379	1.000	+	.	label="p300"; bound_moiety="p300"; db_xref="Transfac:M00033"; inference="nucleotide motif:Transfac:M00033"; note="gattAGAGTtgtga(site) 0.977(matrix match) minSUM(cut-off)";
chr19	pMatch	protein_bind	47051367	47051373	0.993	+	.	label="CdxA"; bound_moiety="CdxA"; db_xref="Transfac:M00100"; inference="nucleotide motif:Transfac:M00100"; note="ATTAGag(site) 0.975(matrix match) minSUM(cut-off)";
chr19	pMatch	protein_bind	47051368	47051376	0.921	+	.	label="Msx-1"; bound_moiety="Msx-1"; db_xref="Transfac:M00394"; inference="nucleotide motif:Transfac:M00394"; note="ttaGAGTTg(site) 0.931(matrix match) minSUM(cut-off)";
chr19	pMatch	protein_bind	47051373	47051379	0.996	+	.	label="En-1"; bound_moiety="En-1"; db_xref="Transfac:M00396"; inference="nucleotide motif:Transfac:M00396"; note="GTTGTga(site) 0.996(matrix match) minSUM(cut-off)";
chr19	pMatch	protein_bind	47051382	47051400	0.961	+	.	label="Pax-2"; bound_moiety="Pax-2"; db_xref="Transfac:M00098"; inference="nucleotide motif:Transfac:M00098"; note="caccGTACCcagcaaaaaa(site) 0.927(matrix match) minSUM(cut-off)";
chr19	pMatch	protein_bind	47051383	47051406	0.842	+	.	label="COMP1"; bound_moiety="COMP1"; db_xref="Transfac:M00057"; inference="nucleotide motif:Transfac:M00057"; note="accgtaCCCAGcaaaaaaaccttc(site) 0.836(matrix match) minSUM(cut-off)";
chr19	pMatch	protein_bind	47051394	47051403	1.000	+	.	label="c-Rel"; bound_moiety="c-Rel"; db_xref="Transfac:M00053"; inference="nucleotide motif:Transfac:M00053"; note="caaaaAAACC(site) 0.989(matrix match) minSUM(cut-off)";
chr19	pMatch	protein_bind	47051398	47051406	0.984	+	.	label="HOXA3"; bound_moiety="HOXA3"; db_xref="Transfac:M00395"; inference="nucleotide motif:Transfac:M00395"; note="AAAACcttc(site) 0.956(matrix match) minSUM(cut-off)";
chr19	pMatch	protein_bind	47051400	47051418	0.947	+	.	label="Pax-2"; bound_moiety="Pax-2"; db_xref="Transfac:M00098"; inference="nucleotide motif:Transfac:M00098"; note="aaccTTCAGgggccagata(site) 0.909(matrix match) minSUM(cut-off)";
chr19	pMatch	protein_bind	47051402	47051410	1.000	+	.	label="HOXA3"; bound_moiety="HOXA3"; db_xref="Transfac:M00395"; inference="nucleotide motif:Transfac:M00395"; note="CCTTCaggg(site) 0.976(matrix match) minSUM(cut-off)";
chr19	pMatch	protein_bind	47051402	47051410	0.955	+	.	label="Msx-1"; bound_moiety="Msx-1"; db_xref="Transfac:M00394"; inference="nucleotide motif:Transfac:M00394"; note="cctTCAGGg(site) 0.933(matrix match) minSUM(cut-off)";
chr19	pMatch	protein_bind	47051408	47051426	0.989	+	.	label="Pax-2"; bound_moiety="Pax-2"; db_xref="Transfac:M00098"; inference="nucleotide motif:Transfac:M00098"; note="ggggCCAGAtacagtggct(site) 0.890(matrix match) minSUM(cut-off)";
chr19	pMatch	protein_bind	47051415	47051423	0.957	+	.	label="HOXA3"; bound_moiety="HOXA3"; db_xref="Transfac:M00395"; inference="nucleotide motif:Transfac:M00395"; note="GATACagtg(site) 0.966(matrix match) minSUM(cut-off)";
chr19	pMatch	protein_bind	47051417	47051435	0.914	+	.	label="Pax-2"; bound_moiety="Pax-2"; db_xref="Transfac:M00098"; inference="nucleotide motif:Transfac:M00098"; note="tacaGTGGCtcacacctct(site) 0.893(matrix match) minSUM(cut-off)";
chr19	pMatch	protein_bind	47051424	47051438	0.796	+	.	label="Evi-1"; bound_moiety="Evi-1"; db_xref="Transfac:M00081"; inference="nucleotide motif:Transfac:M00081"; note="gctcacaccTCTGAt(site) 0.858(matrix match) minSUM(cut-off)";
chr19	pMatch	protein_bind	47051426	47051440	0.921	+	.	label="Evi-1"; bound_moiety="Evi-1"; db_xref="Transfac:M00081"; inference="nucleotide motif:Transfac:M00081"; note="tcacacctcTGATCt(site) 0.842(matrix match) minSUM(cut-off)";
chr19	pMatch	protein_bind	47051433	47051451	0.966	+	.	label="Pax-2"; bound_moiety="Pax-2"; db_xref="Transfac:M00098"; inference="nucleotide motif:Transfac:M00098"; note="tctgATCTCggaactttgg(site) 0.908(matrix match) minSUM(cut-off)";
chr19	pMatch	protein_bind	47051436	47051454	0.944	+	.	label="Pax-2"; bound_moiety="Pax-2"; db_xref="Transfac:M00098"; inference="nucleotide motif:Transfac:M00098"; note="gatcTCGGAactttgggag(site) 0.913(matrix match) minSUM(cut-off)";
chr19	pMatch	protein_bind	47051436	47051442	1.000	+	.	label="En-1"; bound_moiety="En-1"; db_xref="Transfac:M00396"; inference="nucleotide motif:Transfac:M00396"; note="GATCTcg(site) 0.992(matrix match) minSUM(cut-off)";
chr19	pMatch	protein_bind	47051439	47051457	0.915	+	.	label="Pax-2"; bound_moiety="Pax-2"; db_xref="Transfac:M00098"; inference="nucleotide motif:Transfac:M00098"; note="ctcgGAACTttgggaggcc(site) 0.891(matrix match) minSUM(cut-off)";
chr19	pMatch	protein_bind	47051441	47051450	1.000	+	.	label="v-Myb"; bound_moiety="v-Myb"; db_xref="Transfac:M00003"; inference="nucleotide motif:Transfac:M00003"; note="cggAACTTtg(site) 0.996(matrix match) minSUM(cut-off)";
chr19	pMatch	protein_bind	47051446	47051452	1.000	+	.	label="CdxA"; bound_moiety="CdxA"; db_xref="Transfac:M00100"; inference="nucleotide motif:Transfac:M00100"; note="CTTTGgg(site) 0.992(matrix match) minSUM(cut-off)";
chr19	pMatch	protein_bind	47051447	47051455	1.000	+	.	label="Lyf-1"; bound_moiety="Lyf-1"; db_xref="Transfac:M00141"; inference="nucleotide motif:Transfac:M00141"; note="ttTGGGAgg(site) 0.989(matrix match) minSUM(cut-off)";
chr19	pMatch	protein_bind	47051451	47051469	0.929	+	.	label="Pax-2"; bound_moiety="Pax-2"; db_xref="Transfac:M00098"; inference="nucleotide motif:Transfac:M00098"; note="ggagGCCAAggtgggagga(site) 0.937(matrix match) minSUM(cut-off)";
chr19	pMatch	protein_bind	47051455	47051463	0.917	+	.	label="Msx-1"; bound_moiety="Msx-1"; db_xref="Transfac:M00394"; inference="nucleotide motif:Transfac:M00394"; note="gccAAGGTg(site) 0.934(matrix match) minSUM(cut-off)";
chr19	pMatch	protein_bind	47051455	47051478	0.929	+	.	label="COMP1"; bound_moiety="COMP1"; db_xref="Transfac:M00057"; inference="nucleotide motif:Transfac:M00057"; note="gccaagGTGGGaggattgcttgag(site) 0.835(matrix match) minSUM(cut-off)";
chr19	pMatch	protein_bind	47051457	47051465	0.957	+	.	label="HOXA3"; bound_moiety="HOXA3"; db_xref="Transfac:M00395"; inference="nucleotide motif:Transfac:M00395"; note="CAAGGtggg(site) 0.954(matrix match) minSUM(cut-off)";
chr19	pMatch	protein_bind	47051457	47051475	0.926	+	.	label="Pax-2"; bound_moiety="Pax-2"; db_xref="Transfac:M00098"; inference="nucleotide motif:Transfac:M00098"; note="caagGTGGGaggattgctt(site) 0.934(matrix match) minSUM(cut-off)";
chr19	pMatch	protein_bind	47051460	47051468	1.000	+	.	label="Lyf-1"; bound_moiety="Lyf-1"; db_xref="Transfac:M00141"; inference="nucleotide motif:Transfac:M00141"; note="ggTGGGAgg(site) 0.942(matrix match) minSUM(cut-off)";
chr19	pMatch	protein_bind	47051463	47051471	0.951	+	.	label="HOXA3"; bound_moiety="HOXA3"; db_xref="Transfac:M00395"; inference="nucleotide motif:Transfac:M00395"; note="GGGAGgatt(site) 0.957(matrix match) minSUM(cut-off)";
chr19	pMatch	protein_bind	47051463	47051476	1.000	+	.	label="p300"; bound_moiety="p300"; db_xref="Transfac:M00033"; inference="nucleotide motif:Transfac:M00033"; note="gggaGGATTgcttg(site) 0.997(matrix match) minSUM(cut-off)";
chr19	pMatch	protein_bind	47051466	47051474	0.954	+	.	label="HOXA3"; bound_moiety="HOXA3"; db_xref="Transfac:M00395"; inference="nucleotide motif:Transfac:M00395"; note="AGGATtgct(site) 0.964(matrix match) minSUM(cut-off)";
chr19	pMatch	protein_bind	47051468	47051474	1.000	+	.	label="CdxA"; bound_moiety="CdxA"; db_xref="Transfac:M00100"; inference="nucleotide motif:Transfac:M00100"; note="GATTGct(site) 0.972(matrix match) minSUM(cut-off)";
chr19	pMatch	protein_bind	47051468	47051476	0.925	+	.	label="Msx-1"; bound_moiety="Msx-1"; db_xref="Transfac:M00394"; inference="nucleotide motif:Transfac:M00394"; note="gatTGCTTg(site) 0.939(matrix match) minSUM(cut-off)";
chr19	pMatch	protein_bind	47051473	47051485	0.988	+	.	label="C/EBP"; bound_moiety="C/EBP"; db_xref="Transfac:M00159"; inference="nucleotide motif:Transfac:M00159"; note="ctTGAGCtcagga(site) 0.976(matrix match) minSUM(cut-off)";
chr19	pMatch	protein_bind	47051475	47051493	0.828	+	.	label="Pax-2"; bound_moiety="Pax-2"; db_xref="Transfac:M00098"; inference="nucleotide motif:Transfac:M00098"; note="tgagCTCAGgagttcggga(site) 0.896(matrix match) minSUM(cut-off)";
chr19	pMatch	protein_bind	47051476	47051494	0.955	+	.	label="Pax-2"; bound_moiety="Pax-2"; db_xref="Transfac:M00098"; inference="nucleotide motif:Transfac:M00098"; note="gagcTCAGGagttcgggac(site) 0.920(matrix match) minSUM(cut-off)";
chr19	pMatch	protein_bind	47051479	47051492	1.000	+	.	label="p300"; bound_moiety="p300"; db_xref="Transfac:M00033"; inference="nucleotide motif:Transfac:M00033"; note="ctcaGGAGTtcggg(site) 0.971(matrix match) minSUM(cut-off)";
chr19	pMatch	protein_bind	47051482	47051490	0.967	+	.	label="HOXA3"; bound_moiety="HOXA3"; db_xref="Transfac:M00395"; inference="nucleotide motif:Transfac:M00395"; note="AGGAGttcg(site) 0.969(matrix match) minSUM(cut-off)";
chr19	pMatch	protein_bind	47051483	47051501	0.954	+	.	label="Pax-2"; bound_moiety="Pax-2"; db_xref="Transfac:M00098"; inference="nucleotide motif:Transfac:M00098"; note="ggagTTCGGgaccagcctg(site) 0.939(matrix match) minSUM(cut-off)";
chr19	pMatch	protein_bind	47051484	47051490	0.996	+	.	label="En-1"; bound_moiety="En-1"; db_xref="Transfac:M00396"; inference="nucleotide motif:Transfac:M00396"; note="GAGTTcg(site) 0.988(matrix match) minSUM(cut-off)";
chr19	pMatch	protein_bind	47051489	47051505	1.000	+	.	label="YY1"; bound_moiety="YY1"; db_xref="Transfac:M00059"; inference="nucleotide motif:Transfac:M00059"; note="cgggACCAGcctgggca(site) 0.981(matrix match) minSUM(cut-off)";
chr19	pMatch	protein_bind	47051493	47051501	1.000	+	.	label="HOXA3"; bound_moiety="HOXA3"; db_xref="Transfac:M00395"; inference="nucleotide motif:Transfac:M00395"; note="ACCAGcctg(site) 0.960(matrix match) minSUM(cut-off)";
chr19	pMatch	protein_bind	47051494	47051512	0.955	+	.	label="Pax-2"; bound_moiety="Pax-2"; db_xref="Transfac:M00098"; inference="nucleotide motif:Transfac:M00098"; note="ccagCCTGGgcaacatggc(site) 0.905(matrix match) minSUM(cut-off)";
chr19	pMatch	protein_bind	47051501	47051519	0.899	+	.	label="Pax-2"; bound_moiety="Pax-2"; db_xref="Transfac:M00098"; inference="nucleotide motif:Transfac:M00098"; note="gggcAACATggcaaaaccc(site) 0.908(matrix match) minSUM(cut-off)";
chr19	pMatch	protein_bind	47051502	47051510	0.962	+	.	label="Msx-1"; bound_moiety="Msx-1"; db_xref="Transfac:M00394"; inference="nucleotide motif:Transfac:M00394"; note="ggcAACATg(site) 0.964(matrix match) minSUM(cut-off)";
chr19	pMatch	protein_bind	47051504	47051512	0.923	+	.	label="HOXA3"; bound_moiety="HOXA3"; db_xref="Transfac:M00395"; inference="nucleotide motif:Transfac:M00395"; note="CAACAtggc(site) 0.940(matrix match) minSUM(cut-off)";
chr19	pMatch	protein_bind	47051505	47051513	0.930	+	.	label="Pbx-1"; bound_moiety="Pbx-1"; db_xref="Transfac:M00096"; inference="nucleotide motif:Transfac:M00096"; note="aacATGGCa(site) 0.935(matrix match) minSUM(cut-off)";
chr19	pMatch	protein_bind	47051519	47051527	1.000	+	.	label="Msx-1"; bound_moiety="Msx-1"; db_xref="Transfac:M00394"; inference="nucleotide motif:Transfac:M00394"; note="cccTTTCTg(site) 0.971(matrix match) minSUM(cut-off)";
chr19	pMatch	protein_bind	47051520	47051528	1.000	+	.	label="HOXA3"; bound_moiety="HOXA3"; db_xref="Transfac:M00395"; inference="nucleotide motif:Transfac:M00395"; note="CCTTTctgc(site) 0.982(matrix match) minSUM(cut-off)";
chr19	pMatch	protein_bind	47051530	47051538	0.957	+	.	label="HOXA3"; bound_moiety="HOXA3"; db_xref="Transfac:M00395"; inference="nucleotide motif:Transfac:M00395"; note="AAAAAtaca(site) 0.941(matrix match) minSUM(cut-off)";
chr19	pMatch	protein_bind	47051531	47051546	1.000	+	.	label="Brn-2"; bound_moiety="Brn-2"; db_xref="Transfac:M00145"; inference="nucleotide motif:Transfac:M00145"; note="aaaatacAAAATttag(site) 0.981(matrix match) minSUM(cut-off)";
chr19	pMatch	protein_bind	47051533	47051546	0.968	+	.	label="FOXJ2"; bound_moiety="FOXJ2"; db_xref="Transfac:M00423"; inference="nucleotide motif:Transfac:M00423"; note="aataCAAAAtttag(site) 0.896(matrix match) minSUM(cut-off)";
chr19	pMatch	protein_bind	47051535	47051543	0.957	+	.	label="HOXA3"; bound_moiety="HOXA3"; db_xref="Transfac:M00395"; inference="nucleotide motif:Transfac:M00395"; note="TACAAaatt(site) 0.961(matrix match) minSUM(cut-off)";
chr19	pMatch	protein_bind	47051536	47051544	0.973	+	.	label="HOXA3"; bound_moiety="HOXA3"; db_xref="Transfac:M00395"; inference="nucleotide motif:Transfac:M00395"; note="ACAAAattt(site) 0.979(matrix match) minSUM(cut-off)";
chr19	pMatch	protein_bind	47051538	47051546	0.970	+	.	label="HOXA3"; bound_moiety="HOXA3"; db_xref="Transfac:M00395"; inference="nucleotide motif:Transfac:M00395"; note="AAAATttag(site) 0.971(matrix match) minSUM(cut-off)";
chr19	pMatch	protein_bind	47051541	47051547	0.986	+	.	label="CdxA"; bound_moiety="CdxA"; db_xref="Transfac:M00100"; inference="nucleotide motif:Transfac:M00100"; note="ATTTAgc(site) 0.983(matrix match) minSUM(cut-off)";
chr19	pMatch	protein_bind	47051542	47051560	0.921	+	.	label="Pax-2"; bound_moiety="Pax-2"; db_xref="Transfac:M00098"; inference="nucleotide motif:Transfac:M00098"; note="tttaGCCAGgcatggtggc(site) 0.954(matrix match) minSUM(cut-off)";
chr19	pMatch	protein_bind	47051542	47051558	0.998	+	.	label="YY1"; bound_moiety="YY1"; db_xref="Transfac:M00059"; inference="nucleotide motif:Transfac:M00059"; note="tttaGCCAGgcatggtg(site) 0.979(matrix match) minSUM(cut-off)";
chr19	pMatch	protein_bind	47051543	47051561	0.980	+	.	label="Pax-2"; bound_moiety="Pax-2"; db_xref="Transfac:M00098"; inference="nucleotide motif:Transfac:M00098"; note="ttagCCAGGcatggtggcg(site) 0.919(matrix match) minSUM(cut-off)";
chr19	pMatch	protein_bind	47051546	47051564	0.906	+	.	label="Pax-2"; bound_moiety="Pax-2"; db_xref="Transfac:M00098"; inference="nucleotide motif:Transfac:M00098"; note="gccaGGCATggtggcgtgc(site) 0.927(matrix match) minSUM(cut-off)";
chr19	pMatch	protein_bind	47051550	47051558	0.938	+	.	label="HOXA3"; bound_moiety="HOXA3"; db_xref="Transfac:M00395"; inference="nucleotide motif:Transfac:M00395"; note="GGCATggtg(site) 0.946(matrix match) minSUM(cut-off)";
chr19	pMatch	protein_bind	47051551	47051566	1.000	+	.	label="AhR:Arnt"; bound_moiety="AhR:Arnt"; db_xref="Transfac:M00235"; inference="nucleotide motif:Transfac:M00235"; note="gcatggtgGCGTGcac(site) 0.990(matrix match) minSUM(cut-off)";
chr19	pMatch	protein_bind	47051552	47051558	0.979	+	.	label="CdxA"; bound_moiety="CdxA"; db_xref="Transfac:M00100"; inference="nucleotide motif:Transfac:M00100"; note="CATGGtg(site) 0.981(matrix match) minSUM(cut-off)";
chr19	pMatch	protein_bind	47051552	47051560	0.987	+	.	label="HOXA3"; bound_moiety="HOXA3"; db_xref="Transfac:M00395"; inference="nucleotide motif:Transfac:M00395"; note="CATGGtggc(site) 0.977(matrix match) minSUM(cut-off)";
chr19	pMatch	protein_bind	47051554	47051567	1.000	+	.	label="p300"; bound_moiety="p300"; db_xref="Transfac:M00033"; inference="nucleotide motif:Transfac:M00033"; note="tggtGGCGTgcacc(site) 0.976(matrix match) minSUM(cut-off)";
chr19	pMatch	protein_bind	47051556	47051574	0.890	+	.	label="Pax-2"; bound_moiety="Pax-2"; db_xref="Transfac:M00098"; inference="nucleotide motif:Transfac:M00098"; note="gtggCGTGCacctgtagtc(site) 0.894(matrix match) minSUM(cut-off)";
chr19	pMatch	protein_bind	47051556	47051565	0.949	+	.	label="Sp1"; bound_moiety="Sp1"; db_xref="Transfac:M00008"; inference="nucleotide motif:Transfac:M00008"; note="gtGGCGTgca(site) 0.944(matrix match) minSUM(cut-off)";
chr19	pMatch	protein_bind	47051561	47051572	1.000	+	.	label="AREB6"; bound_moiety="AREB6"; db_xref="Transfac:M00414"; inference="nucleotide motif:Transfac:M00414"; note="gtgCACCTgtag(site) 0.993(matrix match) minSUM(cut-off)";
chr19	pMatch	protein_bind	47051562	47051570	1.000	+	.	label="HOXA3"; bound_moiety="HOXA3"; db_xref="Transfac:M00395"; inference="nucleotide motif:Transfac:M00395"; note="TGCACctgt(site) 0.953(matrix match) minSUM(cut-off)";
chr19	pMatch	protein_bind	47051565	47051578	0.994	+	.	label="p300"; bound_moiety="p300"; db_xref="Transfac:M00033"; inference="nucleotide motif:Transfac:M00033"; note="acctGTAGTcccag(site) 0.984(matrix match) minSUM(cut-off)";
chr19	pMatch	protein_bind	47051566	47051574	0.970	+	.	label="HOXA3"; bound_moiety="HOXA3"; db_xref="Transfac:M00395"; inference="nucleotide motif:Transfac:M00395"; note="CCTGTagtc(site) 0.958(matrix match) minSUM(cut-off)";
chr19	pMatch	protein_bind	47051569	47051575	0.996	+	.	label="En-1"; bound_moiety="En-1"; db_xref="Transfac:M00396"; inference="nucleotide motif:Transfac:M00396"; note="GTAGTcc(site) 0.996(matrix match) minSUM(cut-off)";
chr19	pMatch	protein_bind	47051585	47051593	1.000	+	.	label="HOXA3"; bound_moiety="HOXA3"; db_xref="Transfac:M00395"; inference="nucleotide motif:Transfac:M00395"; note="AGGAGgctg(site) 0.978(matrix match) minSUM(cut-off)";
chr19	pMatch	protein_bind	47051590	47051613	0.929	+	.	label="COMP1"; bound_moiety="COMP1"; db_xref="Transfac:M00057"; inference="nucleotide motif:Transfac:M00057"; note="gctgagGTGGGagaatagcttgag(site) 0.870(matrix match) minSUM(cut-off)";
chr19	pMatch	protein_bind	47051592	47051610	0.992	+	.	label="Pax-2"; bound_moiety="Pax-2"; db_xref="Transfac:M00098"; inference="nucleotide motif:Transfac:M00098"; note="tgagGTGGGagaatagctt(site) 0.930(matrix match) minSUM(cut-off)";
chr19	pMatch	protein_bind	47051592	47051597	1.000	+	.	label="AML-1a"; bound_moiety="AML-1a"; db_xref="Transfac:M00271"; inference="nucleotide motif:Transfac:M00271"; note="tGAGGT(site) 1.000(matrix match) minSUM(cut-off)";
chr19	pMatch	protein_bind	47051593	47051599	0.992	+	.	label="En-1"; bound_moiety="En-1"; db_xref="Transfac:M00396"; inference="nucleotide motif:Transfac:M00396"; note="GAGGTgg(site) 0.988(matrix match) minSUM(cut-off)";
chr19	pMatch	protein_bind	47051595	47051603	1.000	+	.	label="Lyf-1"; bound_moiety="Lyf-1"; db_xref="Transfac:M00141"; inference="nucleotide motif:Transfac:M00141"; note="ggTGGGAga(site) 0.953(matrix match) minSUM(cut-off)";
chr19	pMatch	protein_bind	47051595	47051608	1.000	+	.	label="p300"; bound_moiety="p300"; db_xref="Transfac:M00033"; inference="nucleotide motif:Transfac:M00033"; note="ggtgGGAGAatagc(site) 0.981(matrix match) minSUM(cut-off)";
chr19	pMatch	protein_bind	47051614	47051626	1.000	+	.	label="RORalpha1"; bound_moiety="RORalpha1"; db_xref="Transfac:M00156"; inference="nucleotide motif:Transfac:M00156"; note="cccaggaGGTCAa(site) 0.991(matrix match) minSUM(cut-off)";
chr19	pMatch	protein_bind	47051618	47051636	0.989	+	.	label="Pax-2"; bound_moiety="Pax-2"; db_xref="Transfac:M00098"; inference="nucleotide motif:Transfac:M00098"; note="ggagGTCAAggctgcagtg(site) 0.987(matrix match) minSUM(cut-off)";
chr19	pMatch	protein_bind	47051623	47051631	1.000	+	.	label="HOXA3"; bound_moiety="HOXA3"; db_xref="Transfac:M00395"; inference="nucleotide motif:Transfac:M00395"; note="TCAAGgctg(site) 0.978(matrix match) minSUM(cut-off)";
chr19	pMatch	protein_bind	47051627	47051639	0.995	+	.	label="CHOP:C/EBPalpha"; bound_moiety="CHOP:C/EBPalpha"; db_xref="Transfac:M00249"; inference="nucleotide motif:Transfac:M00249"; note="ggcTGCAGtgagc(site) 0.994(matrix match) minSUM(cut-off)";
chr19	pMatch	protein_bind	47051630	47051648	0.907	+	.	label="Pax-2"; bound_moiety="Pax-2"; db_xref="Transfac:M00098"; inference="nucleotide motif:Transfac:M00098"; note="tgcaGTGAGccatgattac(site) 0.925(matrix match) minSUM(cut-off)";
chr19	pMatch	protein_bind	47051630	47051638	0.967	+	.	label="HOXA3"; bound_moiety="HOXA3"; db_xref="Transfac:M00395"; inference="nucleotide motif:Transfac:M00395"; note="TGCAGtgag(site) 0.975(matrix match) minSUM(cut-off)";
chr19	pMatch	protein_bind	47051634	47051652	0.940	+	.	label="Pax-2"; bound_moiety="Pax-2"; db_xref="Transfac:M00098"; inference="nucleotide motif:Transfac:M00098"; note="gtgaGCCATgattacacca(site) 0.932(matrix match) minSUM(cut-off)";
chr19	pMatch	protein_bind	47051638	47051646	0.938	+	.	label="HOXA3"; bound_moiety="HOXA3"; db_xref="Transfac:M00395"; inference="nucleotide motif:Transfac:M00395"; note="GCCATgatt(site) 0.946(matrix match) minSUM(cut-off)";
chr19	pMatch	protein_bind	47051641	47051649	0.987	+	.	label="HOXA3"; bound_moiety="HOXA3"; db_xref="Transfac:M00395"; inference="nucleotide motif:Transfac:M00395"; note="ATGATtaca(site) 0.964(matrix match) minSUM(cut-off)";
chr19	pMatch	protein_bind	47051642	47051655	1.000	+	.	label="C/EBPalpha"; bound_moiety="C/EBPalpha"; db_xref="Transfac:M00116"; inference="nucleotide motif:Transfac:M00116"; note="tgATTACaccactg(site) 0.994(matrix match) minSUM(cut-off)";
chr19	pMatch	protein_bind	47051642	47051655	1.000	+	.	label="C/EBPbeta"; bound_moiety="C/EBPbeta"; db_xref="Transfac:M00117"; inference="nucleotide motif:Transfac:M00117"; note="tgaTTACAccactg(site) 0.989(matrix match) minSUM(cut-off)";
chr19	pMatch	protein_bind	47051644	47051650	1.000	+	.	label="CdxA"; bound_moiety="CdxA"; db_xref="Transfac:M00100"; inference="nucleotide motif:Transfac:M00100"; note="ATTACac(site) 0.982(matrix match) minSUM(cut-off)";
chr19	pMatch	protein_bind	47051644	47051653	1.000	+	.	label="HLF"; bound_moiety="HLF"; db_xref="Transfac:M00260"; inference="nucleotide motif:Transfac:M00260"; note="ATTACaccac(site) 0.956(matrix match) minSUM(cut-off)";
chr19	pMatch	protein_bind	47051649	47051657	0.967	+	.	label="HOXA3"; bound_moiety="HOXA3"; db_xref="Transfac:M00395"; inference="nucleotide motif:Transfac:M00395"; note="ACCACtgca(site) 0.949(matrix match) minSUM(cut-off)";
chr19	pMatch	protein_bind	47051655	47051671	1.000	+	.	label="YY1"; bound_moiety="YY1"; db_xref="Transfac:M00059"; inference="nucleotide motif:Transfac:M00059"; note="gcacTCCAGcctgggtg(site) 0.975(matrix match) minSUM(cut-off)";
chr19	pMatch	protein_bind	47051656	47051674	0.992	+	.	label="Pax-2"; bound_moiety="Pax-2"; db_xref="Transfac:M00098"; inference="nucleotide motif:Transfac:M00098"; note="cactCCAGCctgggtgaca(site) 0.911(matrix match) minSUM(cut-off)";
chr19	pMatch	protein_bind	47051659	47051667	1.000	+	.	label="HOXA3"; bound_moiety="HOXA3"; db_xref="Transfac:M00395"; inference="nucleotide motif:Transfac:M00395"; note="TCCAGcctg(site) 0.960(matrix match) minSUM(cut-off)";
chr19	pMatch	protein_bind	47051664	47051672	0.956	+	.	label="HOXA3"; bound_moiety="HOXA3"; db_xref="Transfac:M00395"; inference="nucleotide motif:Transfac:M00395"; note="CCTGGgtga(site) 0.953(matrix match) minSUM(cut-off)";
chr19	pMatch	protein_bind	47051671	47051681	1.000	+	.	label="CP2"; bound_moiety="CP2"; db_xref="Transfac:M00072"; inference="nucleotide motif:Transfac:M00072"; note="gacagaGCAAG(site) 0.980(matrix match) minSUM(cut-off)";
chr19	pMatch	protein_bind	47051674	47051692	0.938	+	.	label="Pax-2"; bound_moiety="Pax-2"; db_xref="Transfac:M00098"; inference="nucleotide motif:Transfac:M00098"; note="agagCAAGActgtctcata(site) 0.904(matrix match) minSUM(cut-off)";
chr19	pMatch	protein_bind	47051677	47051685	0.951	+	.	label="HOXA3"; bound_moiety="HOXA3"; db_xref="Transfac:M00395"; inference="nucleotide motif:Transfac:M00395"; note="GCAAGactg(site) 0.940(matrix match) minSUM(cut-off)";
chr19	pMatch	protein_bind	47051683	47051701	0.921	+	.	label="Pax-2"; bound_moiety="Pax-2"; db_xref="Transfac:M00098"; inference="nucleotide motif:Transfac:M00098"; note="ctgtCTCATatatatgtgt(site) 0.891(matrix match) minSUM(cut-off)";
chr19	pMatch	protein_bind	47051689	47051707	0.989	+	.	label="Pax-2"; bound_moiety="Pax-2"; db_xref="Transfac:M00098"; inference="nucleotide motif:Transfac:M00098"; note="cataTATATgtgtgtgtgt(site) 0.903(matrix match) minSUM(cut-off)";
chr19	pMatch	protein_bind	47051689	47051697	0.987	+	.	label="HOXA3"; bound_moiety="HOXA3"; db_xref="Transfac:M00395"; inference="nucleotide motif:Transfac:M00395"; note="CATATatat(site) 0.984(matrix match) minSUM(cut-off)";
chr19	pMatch	protein_bind	47051690	47051698	0.917	+	.	label="Msx-1"; bound_moiety="Msx-1"; db_xref="Transfac:M00394"; inference="nucleotide motif:Transfac:M00394"; note="ataTATATg(site) 0.936(matrix match) minSUM(cut-off)";
chr19	pMatch	protein_bind	47051692	47051700	0.909	+	.	label="Msx-1"; bound_moiety="Msx-1"; db_xref="Transfac:M00394"; inference="nucleotide motif:Transfac:M00394"; note="ataTATGTg(site) 0.931(matrix match) minSUM(cut-off)";
chr19	pMatch	protein_bind	47051694	47051702	0.959	+	.	label="Msx-1"; bound_moiety="Msx-1"; db_xref="Transfac:M00394"; inference="nucleotide motif:Transfac:M00394"; note="ataTGTGTg(site) 0.965(matrix match) minSUM(cut-off)";
chr19	pMatch	protein_bind	47051694	47051712	0.974	+	.	label="Pax-2"; bound_moiety="Pax-2"; db_xref="Transfac:M00098"; inference="nucleotide motif:Transfac:M00098"; note="atatGTGTGtgtgtatata(site) 0.902(matrix match) minSUM(cut-off)";
chr19	pMatch	protein_bind	47051696	47051714	0.974	+	.	label="Pax-2"; bound_moiety="Pax-2"; db_xref="Transfac:M00098"; inference="nucleotide motif:Transfac:M00098"; note="atgtGTGTGtgtatataca(site) 0.894(matrix match) minSUM(cut-off)";
chr19	pMatch	protein_bind	47051696	47051704	0.959	+	.	label="Msx-1"; bound_moiety="Msx-1"; db_xref="Transfac:M00394"; inference="nucleotide motif:Transfac:M00394"; note="atgTGTGTg(site) 0.936(matrix match) minSUM(cut-off)";
chr19	pMatch	protein_bind	47051698	47051716	0.974	+	.	label="Pax-2"; bound_moiety="Pax-2"; db_xref="Transfac:M00098"; inference="nucleotide motif:Transfac:M00098"; note="gtgtGTGTGtatatacatg(site) 0.898(matrix match) minSUM(cut-off)";
chr19	pMatch	protein_bind	47051700	47051718	0.982	+	.	label="Pax-2"; bound_moiety="Pax-2"; db_xref="Transfac:M00098"; inference="nucleotide motif:Transfac:M00098"; note="gtgtGTGTAtatacatgca(site) 0.898(matrix match) minSUM(cut-off)";
chr19	pMatch	protein_bind	47051700	47051708	0.932	+	.	label="Msx-1"; bound_moiety="Msx-1"; db_xref="Transfac:M00394"; inference="nucleotide motif:Transfac:M00394"; note="gtgTGTGTa(site) 0.944(matrix match) minSUM(cut-off)";
chr19	pMatch	protein_bind	47051702	47051710	0.940	+	.	label="Msx-1"; bound_moiety="Msx-1"; db_xref="Transfac:M00394"; inference="nucleotide motif:Transfac:M00394"; note="gtgTGTATa(site) 0.949(matrix match) minSUM(cut-off)";
chr19	pMatch	protein_bind	47051706	47051714	0.940	+	.	label="Msx-1"; bound_moiety="Msx-1"; db_xref="Transfac:M00394"; inference="nucleotide motif:Transfac:M00394"; note="gtaTATACa(site) 0.959(matrix match) minSUM(cut-off)";
chr19	pMatch	protein_bind	47051707	47051725	0.865	+	.	label="Pax-2"; bound_moiety="Pax-2"; db_xref="Transfac:M00098"; inference="nucleotide motif:Transfac:M00098"; note="tataTACATgcaacacaca(site) 0.920(matrix match) minSUM(cut-off)";
chr19	pMatch	protein_bind	47051714	47051728	0.884	+	.	label="Evi-1"; bound_moiety="Evi-1"; db_xref="Transfac:M00081"; inference="nucleotide motif:Transfac:M00081"; note="atgcaacacACATAt(site) 0.827(matrix match) minSUM(cut-off)";
chr19	pMatch	protein_bind	47051718	47051734	0.980	+	.	label="YY1"; bound_moiety="YY1"; db_xref="Transfac:M00059"; inference="nucleotide motif:Transfac:M00059"; note="aacaCACATatatacac(site) 0.973(matrix match) minSUM(cut-off)";
chr19	pMatch	protein_bind	47051724	47051732	0.987	+	.	label="HOXA3"; bound_moiety="HOXA3"; db_xref="Transfac:M00395"; inference="nucleotide motif:Transfac:M00395"; note="CATATatac(site) 0.971(matrix match) minSUM(cut-off)";
chr19	pMatch	protein_bind	47051725	47051733	0.940	+	.	label="Msx-1"; bound_moiety="Msx-1"; db_xref="Transfac:M00394"; inference="nucleotide motif:Transfac:M00394"; note="ataTATACa(site) 0.949(matrix match) minSUM(cut-off)";
chr19	pMatch	protein_bind	47051735	47051743	0.940	+	.	label="Msx-1"; bound_moiety="Msx-1"; db_xref="Transfac:M00394"; inference="nucleotide motif:Transfac:M00394"; note="acaTATACa(site) 0.949(matrix match) minSUM(cut-off)";
chr19	pMatch	protein_bind	47051736	47051752	0.985	+	.	label="YY1"; bound_moiety="YY1"; db_xref="Transfac:M00059"; inference="nucleotide motif:Transfac:M00059"; note="cataTACATatacatat(site) 0.975(matrix match) minSUM(cut-off)";
chr19	pMatch	protein_bind	47051736	47051744	0.987	+	.	label="HOXA3"; bound_moiety="HOXA3"; db_xref="Transfac:M00395"; inference="nucleotide motif:Transfac:M00395"; note="CATATacat(site) 0.973(matrix match) minSUM(cut-off)";
chr19	pMatch	protein_bind	47051741	47051749	0.940	+	.	label="Msx-1"; bound_moiety="Msx-1"; db_xref="Transfac:M00394"; inference="nucleotide motif:Transfac:M00394"; note="acaTATACa(site) 0.949(matrix match) minSUM(cut-off)";
chr19	pMatch	protein_bind	47051742	47051760	0.966	+	.	label="Pax-2"; bound_moiety="Pax-2"; db_xref="Transfac:M00098"; inference="nucleotide motif:Transfac:M00098"; note="cataTACATatgtgtatat(site) 0.896(matrix match) minSUM(cut-off)";
chr19	pMatch	protein_bind	47051742	47051750	0.987	+	.	label="HOXA3"; bound_moiety="HOXA3"; db_xref="Transfac:M00395"; inference="nucleotide motif:Transfac:M00395"; note="CATATacat(site) 0.973(matrix match) minSUM(cut-off)";
chr19	pMatch	protein_bind	47051744	47051762	0.963	+	.	label="Pax-2"; bound_moiety="Pax-2"; db_xref="Transfac:M00098"; inference="nucleotide motif:Transfac:M00098"; note="tataCATATgtgtatatat(site) 0.893(matrix match) minSUM(cut-off)";
chr19	pMatch	protein_bind	47051745	47051753	1.000	+	.	label="Msx-1"; bound_moiety="Msx-1"; db_xref="Transfac:M00394"; inference="nucleotide motif:Transfac:M00394"; note="ataCATATg(site) 0.985(matrix match) minSUM(cut-off)";
chr19	pMatch	protein_bind	47051746	47051754	0.970	+	.	label="HOXA3"; bound_moiety="HOXA3"; db_xref="Transfac:M00395"; inference="nucleotide motif:Transfac:M00395"; note="TACATatgt(site) 0.949(matrix match) minSUM(cut-off)";
chr19	pMatch	protein_bind	47051747	47051755	0.909	+	.	label="Msx-1"; bound_moiety="Msx-1"; db_xref="Transfac:M00394"; inference="nucleotide motif:Transfac:M00394"; note="acaTATGTg(site) 0.931(matrix match) minSUM(cut-off)";
chr19	pMatch	protein_bind	47051748	47051756	0.970	+	.	label="HOXA3"; bound_moiety="HOXA3"; db_xref="Transfac:M00395"; inference="nucleotide motif:Transfac:M00395"; note="CATATgtgt(site) 0.971(matrix match) minSUM(cut-off)";
chr19	pMatch	protein_bind	47051749	47051767	0.982	+	.	label="Pax-2"; bound_moiety="Pax-2"; db_xref="Transfac:M00098"; inference="nucleotide motif:Transfac:M00098"; note="atatGTGTAtatatatata(site) 0.917(matrix match) minSUM(cut-off)";
chr19	pMatch	protein_bind	47051751	47051769	0.963	+	.	label="Pax-2"; bound_moiety="Pax-2"; db_xref="Transfac:M00098"; inference="nucleotide motif:Transfac:M00098"; note="atgtGTATAtatatatata(site) 0.893(matrix match) minSUM(cut-off)";
chr19	pMatch	protein_bind	47051751	47051759	0.940	+	.	label="Msx-1"; bound_moiety="Msx-1"; db_xref="Transfac:M00394"; inference="nucleotide motif:Transfac:M00394"; note="atgTGTATa(site) 0.959(matrix match) minSUM(cut-off)";
chr19	pMatch	protein_bind	47051761	47051775	0.851	+	.	label="Evi-1"; bound_moiety="Evi-1"; db_xref="Transfac:M00081"; inference="nucleotide motif:Transfac:M00081"; note="atatatataTATTAt(site) 0.856(matrix match) minSUM(cut-off)";
chr19	pMatch	protein_bind	47051763	47051777	0.977	+	.	label="Evi-1"; bound_moiety="Evi-1"; db_xref="Transfac:M00081"; inference="nucleotide motif:Transfac:M00081"; note="atatatataTTATAt(site) 0.901(matrix match) minSUM(cut-off)";
chr19	pMatch	protein_bind	47051765	47051779	0.907	+	.	label="Evi-1"; bound_moiety="Evi-1"; db_xref="Transfac:M00081"; inference="nucleotide motif:Transfac:M00081"; note="atatatattATATAt(site) 0.864(matrix match) minSUM(cut-off)";
chr19	pMatch	protein_bind	47051767	47051785	0.864	+	.	label="Pax-2"; bound_moiety="Pax-2"; db_xref="Transfac:M00098"; inference="nucleotide motif:Transfac:M00098"; note="atatATTATatatgttcat(site) 0.897(matrix match) minSUM(cut-off)";
chr19	pMatch	protein_bind	47051769	47051775	0.992	+	.	label="En-1"; bound_moiety="En-1"; db_xref="Transfac:M00396"; inference="nucleotide motif:Transfac:M00396"; note="ATATTat(site) 0.988(matrix match) minSUM(cut-off)";
chr19	pMatch	protein_bind	47051770	47051784	0.842	+	.	label="Evi-1"; bound_moiety="Evi-1"; db_xref="Transfac:M00081"; inference="nucleotide motif:Transfac:M00081"; note="tattatataTGTTCa(site) 0.876(matrix match) minSUM(cut-off)";
chr19	pMatch	protein_bind	47051770	47051779	0.984	+	.	label="v-Myb"; bound_moiety="v-Myb"; db_xref="Transfac:M00003"; inference="nucleotide motif:Transfac:M00003"; note="tatTATATat(site) 0.970(matrix match) minSUM(cut-off)";
chr19	pMatch	protein_bind	47051772	47051780	0.917	+	.	label="Msx-1"; bound_moiety="Msx-1"; db_xref="Transfac:M00394"; inference="nucleotide motif:Transfac:M00394"; note="ttaTATATg(site) 0.936(matrix match) minSUM(cut-off)";
chr19	pMatch	protein_bind	47051775	47051787	1.000	+	.	label="C/EBP"; bound_moiety="C/EBP"; db_xref="Transfac:M00159"; inference="nucleotide motif:Transfac:M00159"; note="taTATGTtcatag(site) 0.972(matrix match) minSUM(cut-off)";
chr19	pMatch	protein_bind	47051776	47051794	1.000	+	.	label="Pax-2"; bound_moiety="Pax-2"; db_xref="Transfac:M00098"; inference="nucleotide motif:Transfac:M00098"; note="atatGTTCAtagcaaaatt(site) 0.944(matrix match) minSUM(cut-off)";
chr19	pMatch	protein_bind	47051786	47051794	0.973	+	.	label="HOXA3"; bound_moiety="HOXA3"; db_xref="Transfac:M00395"; inference="nucleotide motif:Transfac:M00395"; note="AGCAAaatt(site) 0.974(matrix match) minSUM(cut-off)";
chr19	pMatch	protein_bind	47051787	47051795	0.925	+	.	label="HOXA3"; bound_moiety="HOXA3"; db_xref="Transfac:M00395"; inference="nucleotide motif:Transfac:M00395"; note="GCAAAattt(site) 0.941(matrix match) minSUM(cut-off)";
chr19	pMatch	protein_bind	47051789	47051797	0.970	+	.	label="HOXA3"; bound_moiety="HOXA3"; db_xref="Transfac:M00395"; inference="nucleotide motif:Transfac:M00395"; note="AAAATttag(site) 0.971(matrix match) minSUM(cut-off)";
chr19	pMatch	protein_bind	47051791	47051799	0.936	+	.	label="Msx-1"; bound_moiety="Msx-1"; db_xref="Transfac:M00394"; inference="nucleotide motif:Transfac:M00394"; note="aatTTAGTg(site) 0.956(matrix match) minSUM(cut-off)";
chr19	pMatch	protein_bind	47051792	47051798	0.986	+	.	label="CdxA"; bound_moiety="CdxA"; db_xref="Transfac:M00100"; inference="nucleotide motif:Transfac:M00100"; note="ATTTAgt(site) 0.974(matrix match) minSUM(cut-off)";
chr19	pMatch	protein_bind	47051798	47051806	0.973	+	.	label="HOXA3"; bound_moiety="HOXA3"; db_xref="Transfac:M00395"; inference="nucleotide motif:Transfac:M00395"; note="TGGAAagta(site) 0.948(matrix match) minSUM(cut-off)";
chr19	pMatch	protein_bind	47051805	47051823	0.932	+	.	label="Pax-2"; bound_moiety="Pax-2"; db_xref="Transfac:M00098"; inference="nucleotide motif:Transfac:M00098"; note="tacaGAATTcccatagtcc(site) 0.893(matrix match) minSUM(cut-off)";
chr19	pMatch	protein_bind	47051805	47051813	0.984	+	.	label="HOXA3"; bound_moiety="HOXA3"; db_xref="Transfac:M00395"; inference="nucleotide motif:Transfac:M00395"; note="TACAGaatt(site) 0.982(matrix match) minSUM(cut-off)";
chr19	pMatch	protein_bind	47051806	47051820	0.926	+	.	label="Tst-1"; bound_moiety="Tst-1"; db_xref="Transfac:M00133"; inference="nucleotide motif:Transfac:M00133"; note="acagAATTCccatag(site) 0.925(matrix match) minSUM(cut-off)";
chr19	pMatch	protein_bind	47051808	47051821	0.956	+	.	label="Oct-1"; bound_moiety="Oct-1"; db_xref="Transfac:M00161"; inference="nucleotide motif:Transfac:M00161"; note="agaattCCCATagt(site) 0.955(matrix match) minSUM(cut-off)";
chr19	pMatch	protein_bind	47051810	47051826	1.000	+	.	label="YY1"; bound_moiety="YY1"; db_xref="Transfac:M00059"; inference="nucleotide motif:Transfac:M00059"; note="aattCCCATagtcccct(site) 0.977(matrix match) minSUM(cut-off)";
chr19	pMatch	protein_bind	47051817	47051823	0.996	+	.	label="En-1"; bound_moiety="En-1"; db_xref="Transfac:M00396"; inference="nucleotide motif:Transfac:M00396"; note="ATAGTcc(site) 0.996(matrix match) minSUM(cut-off)";
chr19	pMatch	protein_bind	47051823	47051836	0.997	+	.	label="C/EBPalpha"; bound_moiety="C/EBPalpha"; db_xref="Transfac:M00116"; inference="nucleotide motif:Transfac:M00116"; note="ccCTTGCcaacaca(site) 0.996(matrix match) minSUM(cut-off)";
chr19	pMatch	protein_bind	47051831	47051849	0.921	+	.	label="Pax-2"; bound_moiety="Pax-2"; db_xref="Transfac:M00098"; inference="nucleotide motif:Transfac:M00098"; note="aacaCACAGggatggcctc(site) 0.906(matrix match) minSUM(cut-off)";
chr19	pMatch	protein_bind	47051838	47051847	0.975	+	.	label="Sp1"; bound_moiety="Sp1"; db_xref="Transfac:M00008"; inference="nucleotide motif:Transfac:M00008"; note="agGGATGgcc(site) 0.942(matrix match) minSUM(cut-off)";
chr19	pMatch	protein_bind	47051842	47051860	0.924	+	.	label="Pax-2"; bound_moiety="Pax-2"; db_xref="Transfac:M00098"; inference="nucleotide motif:Transfac:M00098"; note="atggCCTCCcttttgtatc(site) 0.911(matrix match) minSUM(cut-off)";
chr19	pMatch	protein_bind	47051848	47051856	0.913	+	.	label="Msx-1"; bound_moiety="Msx-1"; db_xref="Transfac:M00394"; inference="nucleotide motif:Transfac:M00394"; note="tccCTTTTg(site) 0.941(matrix match) minSUM(cut-off)";
chr19	pMatch	protein_bind	47051849	47051857	0.956	+	.	label="HOXA3"; bound_moiety="HOXA3"; db_xref="Transfac:M00395"; inference="nucleotide motif:Transfac:M00395"; note="CCCTTttgt(site) 0.948(matrix match) minSUM(cut-off)";
chr19	pMatch	protein_bind	47051854	47051862	0.986	+	.	label="Pbx-1"; bound_moiety="Pbx-1"; db_xref="Transfac:M00096"; inference="nucleotide motif:Transfac:M00096"; note="ttgTATCAa(site) 0.930(matrix match) minSUM(cut-off)";
chr19	pMatch	protein_bind	47051857	47051866	1.000	+	.	label="CDP"; bound_moiety="CDP"; db_xref="Transfac:M00104"; inference="nucleotide motif:Transfac:M00104"; note="tATCAAcatt(site) 0.974(matrix match) minSUM(cut-off)";
chr19	pMatch	protein_bind	47051857	47051866	0.990	+	.	label="v-Myb"; bound_moiety="v-Myb"; db_xref="Transfac:M00003"; inference="nucleotide motif:Transfac:M00003"; note="tatCAACAtt(site) 0.980(matrix match) minSUM(cut-off)";
chr19	pMatch	protein_bind	47051858	47051872	0.770	+	.	label="Evi-1"; bound_moiety="Evi-1"; db_xref="Transfac:M00081"; inference="nucleotide motif:Transfac:M00081"; note="atcaacattCCACAc(site) 0.866(matrix match) minSUM(cut-off)";
chr19	pMatch	protein_bind	47051859	47051867	1.000	+	.	label="HOXA3"; bound_moiety="HOXA3"; db_xref="Transfac:M00395"; inference="nucleotide motif:Transfac:M00395"; note="TCAACattc(site) 0.987(matrix match) minSUM(cut-off)";
chr19	pMatch	protein_bind	47051863	47051869	0.975	+	.	label="CdxA"; bound_moiety="CdxA"; db_xref="Transfac:M00100"; inference="nucleotide motif:Transfac:M00100"; note="CATTCca(site) 0.973(matrix match) minSUM(cut-off)";
chr19	pMatch	protein_bind	47051871	47051879	1.000	+	.	label="HOXA3"; bound_moiety="HOXA3"; db_xref="Transfac:M00395"; inference="nucleotide motif:Transfac:M00395"; note="ACCAGagtg(site) 0.995(matrix match) minSUM(cut-off)";
chr19	pMatch	protein_bind	47051872	47051880	1.000	+	.	label="HOXA3"; bound_moiety="HOXA3"; db_xref="Transfac:M00395"; inference="nucleotide motif:Transfac:M00395"; note="CCAGAgtgg(site) 0.945(matrix match) minSUM(cut-off)";
chr19	pMatch	protein_bind	47051874	47051892	0.892	+	.	label="Pax-2"; bound_moiety="Pax-2"; db_xref="Transfac:M00098"; inference="nucleotide motif:Transfac:M00098"; note="agagTGGTAcctttgctac(site) 0.898(matrix match) minSUM(cut-off)";
chr19	pMatch	protein_bind	47051876	47051881	1.000	+	.	label="AML-1a"; bound_moiety="AML-1a"; db_xref="Transfac:M00271"; inference="nucleotide motif:Transfac:M00271"; note="aGTGGT(site) 1.000(matrix match) minSUM(cut-off)";
chr19	pMatch	protein_bind	47051877	47051883	0.996	+	.	label="En-1"; bound_moiety="En-1"; db_xref="Transfac:M00396"; inference="nucleotide motif:Transfac:M00396"; note="GTGGTac(site) 0.988(matrix match) minSUM(cut-off)";
chr19	pMatch	protein_bind	47051878	47051892	0.921	+	.	label="Evi-1"; bound_moiety="Evi-1"; db_xref="Transfac:M00081"; inference="nucleotide motif:Transfac:M00081"; note="tggtaccttTGCTAc(site) 0.847(matrix match) minSUM(cut-off)";
chr19	pMatch	protein_bind	47051878	47051886	0.992	+	.	label="Msx-1"; bound_moiety="Msx-1"; db_xref="Transfac:M00394"; inference="nucleotide motif:Transfac:M00394"; note="tggTACCTt(site) 0.935(matrix match) minSUM(cut-off)";
chr19	pMatch	protein_bind	47051879	47051894	1.000	+	.	label="ARP-1"; bound_moiety="ARP-1"; db_xref="Transfac:M00155"; inference="nucleotide motif:Transfac:M00155"; note="ggtacCTTTGctacaa(site) 0.892(matrix match) minSUM(cut-off)";
chr19	pMatch	protein_bind	47051879	47051887	0.973	+	.	label="HOXA3"; bound_moiety="HOXA3"; db_xref="Transfac:M00395"; inference="nucleotide motif:Transfac:M00395"; note="GGTACcttt(site) 0.955(matrix match) minSUM(cut-off)";
chr19	pMatch	protein_bind	47051883	47051896	0.999	+	.	label="C/EBPalpha"; bound_moiety="C/EBPalpha"; db_xref="Transfac:M00116"; inference="nucleotide motif:Transfac:M00116"; note="ccTTTGCtacaatc(site) 0.994(matrix match) minSUM(cut-off)";
chr19	pMatch	protein_bind	47051883	47051891	1.000	+	.	label="HOXA3"; bound_moiety="HOXA3"; db_xref="Transfac:M00395"; inference="nucleotide motif:Transfac:M00395"; note="CCTTTgcta(site) 0.953(matrix match) minSUM(cut-off)";
chr19	pMatch	protein_bind	47051883	47051896	1.000	+	.	label="C/EBPbeta"; bound_moiety="C/EBPbeta"; db_xref="Transfac:M00117"; inference="nucleotide motif:Transfac:M00117"; note="cctTTGCTacaatc(site) 0.973(matrix match) minSUM(cut-off)";
chr19	pMatch	protein_bind	47051884	47051890	0.986	+	.	label="CdxA"; bound_moiety="CdxA"; db_xref="Transfac:M00100"; inference="nucleotide motif:Transfac:M00100"; note="CTTTGct(site) 0.974(matrix match) minSUM(cut-off)";
chr19	pMatch	protein_bind	47051888	47051900	1.000	+	.	label="Oct-1"; bound_moiety="Oct-1"; db_xref="Transfac:M00137"; inference="nucleotide motif:Transfac:M00137"; note="gctACAATcaagg(site) 0.999(matrix match) minSUM(cut-off)";
chr19	pMatch	protein_bind	47051888	47051896	0.973	+	.	label="HOXA3"; bound_moiety="HOXA3"; db_xref="Transfac:M00395"; inference="nucleotide motif:Transfac:M00395"; note="GCTACaatc(site) 0.966(matrix match) minSUM(cut-off)";
chr19	pMatch	protein_bind	47051890	47051898	1.000	+	.	label="Pbx-1"; bound_moiety="Pbx-1"; db_xref="Transfac:M00096"; inference="nucleotide motif:Transfac:M00096"; note="tacAATCAa(site) 1.000(matrix match) minSUM(cut-off)";
chr19	pMatch	protein_bind	47051890	47051908	0.896	+	.	label="Pax-2"; bound_moiety="Pax-2"; db_xref="Transfac:M00098"; inference="nucleotide motif:Transfac:M00098"; note="tacaATCAAggaacaccgt(site) 0.932(matrix match) minSUM(cut-off)";
chr19	pMatch	protein_bind	47051892	47051900	0.963	+	.	label="Msx-1"; bound_moiety="Msx-1"; db_xref="Transfac:M00394"; inference="nucleotide motif:Transfac:M00394"; note="caaTCAAGg(site) 0.931(matrix match) minSUM(cut-off)";
chr19	pMatch	protein_bind	47051893	47051902	1.000	+	.	label="CDP"; bound_moiety="CDP"; db_xref="Transfac:M00104"; inference="nucleotide motif:Transfac:M00104"; note="aATCAAggaa(site) 0.976(matrix match) minSUM(cut-off)";
chr19	pMatch	protein_bind	47051898	47051916	0.890	+	.	label="Pax-2"; bound_moiety="Pax-2"; db_xref="Transfac:M00098"; inference="nucleotide motif:Transfac:M00098"; note="aggaACACCgtattatcac(site) 0.908(matrix match) minSUM(cut-off)";
chr19	pMatch	protein_bind	47051903	47051921	0.921	+	.	label="Pax-2"; bound_moiety="Pax-2"; db_xref="Transfac:M00098"; inference="nucleotide motif:Transfac:M00098"; note="caccGTATTatcacccaaa(site) 0.897(matrix match) minSUM(cut-off)";
chr19	pMatch	protein_bind	47051906	47051914	0.987	+	.	label="HOXA3"; bound_moiety="HOXA3"; db_xref="Transfac:M00395"; inference="nucleotide motif:Transfac:M00395"; note="CGTATtatc(site) 0.977(matrix match) minSUM(cut-off)";
chr19	pMatch	protein_bind	47051907	47051913	1.000	+	.	label="En-1"; bound_moiety="En-1"; db_xref="Transfac:M00396"; inference="nucleotide motif:Transfac:M00396"; note="GTATTat(site) 0.996(matrix match) minSUM(cut-off)";
chr19	pMatch	protein_bind	47051907	47051915	0.917	+	.	label="Msx-1"; bound_moiety="Msx-1"; db_xref="Transfac:M00394"; inference="nucleotide motif:Transfac:M00394"; note="gtaTTATCa(site) 0.943(matrix match) minSUM(cut-off)";
chr19	pMatch	protein_bind	47051908	47051926	0.958	+	.	label="Pax-2"; bound_moiety="Pax-2"; db_xref="Transfac:M00098"; inference="nucleotide motif:Transfac:M00098"; note="tattATCACccaaagtctg(site) 0.938(matrix match) minSUM(cut-off)";
chr19	pMatch	protein_bind	47051908	47051916	0.986	+	.	label="Pbx-1"; bound_moiety="Pbx-1"; db_xref="Transfac:M00096"; inference="nucleotide motif:Transfac:M00096"; note="tatTATCAc(site) 0.932(matrix match) minSUM(cut-off)";
chr19	pMatch	protein_bind	47051908	47051917	0.990	+	.	label="v-Myb"; bound_moiety="v-Myb"; db_xref="Transfac:M00003"; inference="nucleotide motif:Transfac:M00003"; note="tatTATCAcc(site) 0.979(matrix match) minSUM(cut-off)";
chr19	pMatch	protein_bind	47051909	47051915	0.986	+	.	label="CdxA"; bound_moiety="CdxA"; db_xref="Transfac:M00100"; inference="nucleotide motif:Transfac:M00100"; note="ATTATca(site) 0.987(matrix match) minSUM(cut-off)";
chr19	pMatch	protein_bind	47051918	47051936	0.992	+	.	label="Pax-2"; bound_moiety="Pax-2"; db_xref="Transfac:M00098"; inference="nucleotide motif:Transfac:M00098"; note="caaaGTCTGcagtttacat(site) 0.891(matrix match) minSUM(cut-off)";
chr19	pMatch	protein_bind	47051921	47051937	1.000	+	.	label="YY1"; bound_moiety="YY1"; db_xref="Transfac:M00059"; inference="nucleotide motif:Transfac:M00059"; note="agtcTGCAGtttacatc(site) 0.981(matrix match) minSUM(cut-off)";
chr19	pMatch	protein_bind	47051922	47051934	0.995	+	.	label="CHOP:C/EBPalpha"; bound_moiety="CHOP:C/EBPalpha"; db_xref="Transfac:M00249"; inference="nucleotide motif:Transfac:M00249"; note="gtcTGCAGtttac(site) 0.980(matrix match) minSUM(cut-off)";
chr19	pMatch	protein_bind	47051925	47051943	1.000	+	.	label="Pax-2"; bound_moiety="Pax-2"; db_xref="Transfac:M00098"; inference="nucleotide motif:Transfac:M00098"; note="tgcaGTTTAcatcagtgtt(site) 0.957(matrix match) minSUM(cut-off)";
chr19	pMatch	protein_bind	47051928	47051941	1.000	+	.	label="C/EBPbeta"; bound_moiety="C/EBPbeta"; db_xref="Transfac:M00117"; inference="nucleotide motif:Transfac:M00117"; note="agtTTACAtcagtg(site) 0.988(matrix match) minSUM(cut-off)";
chr19	pMatch	protein_bind	47051935	47051943	1.000	+	.	label="HOXA3"; bound_moiety="HOXA3"; db_xref="Transfac:M00395"; inference="nucleotide motif:Transfac:M00395"; note="ATCAGtgtt(site) 0.944(matrix match) minSUM(cut-off)";
chr19	pMatch	protein_bind	47051939	47051945	1.000	+	.	label="En-1"; bound_moiety="En-1"; db_xref="Transfac:M00396"; inference="nucleotide motif:Transfac:M00396"; note="GTGTTca(site) 0.990(matrix match) minSUM(cut-off)";
chr19	pMatch	protein_bind	47051939	47051957	0.975	+	.	label="Pax-2"; bound_moiety="Pax-2"; db_xref="Transfac:M00098"; inference="nucleotide motif:Transfac:M00098"; note="gtgtTCACTcttgttgtat(site) 0.895(matrix match) minSUM(cut-off)";
chr19	pMatch	protein_bind	47051940	47051948	0.989	+	.	label="Msx-1"; bound_moiety="Msx-1"; db_xref="Transfac:M00394"; inference="nucleotide motif:Transfac:M00394"; note="tgtTCACTc(site) 0.956(matrix match) minSUM(cut-off)";
chr19	pMatch	protein_bind	47051941	47051955	0.842	+	.	label="Evi-1"; bound_moiety="Evi-1"; db_xref="Transfac:M00081"; inference="nucleotide motif:Transfac:M00081"; note="gttcactctTGTTGt(site) 0.835(matrix match) minSUM(cut-off)";
chr19	pMatch	protein_bind	47051942	47051960	0.966	+	.	label="Pax-2"; bound_moiety="Pax-2"; db_xref="Transfac:M00098"; inference="nucleotide motif:Transfac:M00098"; note="ttcaCTCTTgttgtatgtt(site) 0.893(matrix match) minSUM(cut-off)";
chr19	pMatch	protein_bind	47051946	47051954	0.918	+	.	label="Msx-1"; bound_moiety="Msx-1"; db_xref="Transfac:M00394"; inference="nucleotide motif:Transfac:M00394"; note="ctcTTGTTg(site) 0.937(matrix match) minSUM(cut-off)";
chr19	pMatch	protein_bind	47051950	47051958	0.967	+	.	label="Msx-1"; bound_moiety="Msx-1"; db_xref="Transfac:M00394"; inference="nucleotide motif:Transfac:M00394"; note="tgtTGTATg(site) 0.977(matrix match) minSUM(cut-off)";
chr19	pMatch	protein_bind	47051951	47051957	0.996	+	.	label="En-1"; bound_moiety="En-1"; db_xref="Transfac:M00396"; inference="nucleotide motif:Transfac:M00396"; note="GTTGTat(site) 0.988(matrix match) minSUM(cut-off)";
chr19	pMatch	protein_bind	47051955	47051963	0.909	+	.	label="Msx-1"; bound_moiety="Msx-1"; db_xref="Transfac:M00394"; inference="nucleotide motif:Transfac:M00394"; note="tatGTTCTg(site) 0.931(matrix match) minSUM(cut-off)";
chr19	pMatch	protein_bind	47051958	47051964	0.996	+	.	label="En-1"; bound_moiety="En-1"; db_xref="Transfac:M00396"; inference="nucleotide motif:Transfac:M00396"; note="GTTCTgc(site) 0.996(matrix match) minSUM(cut-off)";
chr19	pMatch	protein_bind	47051959	47051967	0.960	+	.	label="Lyf-1"; bound_moiety="Lyf-1"; db_xref="Transfac:M00141"; inference="nucleotide motif:Transfac:M00141"; note="ttCTGCAag(site) 0.939(matrix match) minSUM(cut-off)";
chr19	pMatch	protein_bind	47051962	47051970	0.973	+	.	label="HOXA3"; bound_moiety="HOXA3"; db_xref="Transfac:M00395"; inference="nucleotide motif:Transfac:M00395"; note="TGCAAgttt(site) 0.979(matrix match) minSUM(cut-off)";
chr19	pMatch	protein_bind	47051963	47051981	0.992	+	.	label="Pax-2"; bound_moiety="Pax-2"; db_xref="Transfac:M00098"; inference="nucleotide motif:Transfac:M00098"; note="gcaaGTTTTggcaaatgtg(site) 0.900(matrix match) minSUM(cut-off)";
chr19	pMatch	protein_bind	47051966	47051979	1.000	+	.	label="C/EBPbeta"; bound_moiety="C/EBPbeta"; db_xref="Transfac:M00109"; inference="nucleotide motif:Transfac:M00109"; note="agttttgGCAAAtg(site) 0.988(matrix match) minSUM(cut-off)";
chr19	pMatch	protein_bind	47051967	47051980	1.000	+	.	label="C/EBPalpha"; bound_moiety="C/EBPalpha"; db_xref="Transfac:M00116"; inference="nucleotide motif:Transfac:M00116"; note="gtTTTGGcaaatgt(site) 0.995(matrix match) minSUM(cut-off)";
chr19	pMatch	protein_bind	47051967	47051980	0.994	+	.	label="C/EBPbeta"; bound_moiety="C/EBPbeta"; db_xref="Transfac:M00117"; inference="nucleotide motif:Transfac:M00117"; note="gttTTGGCaaatgt(site) 0.987(matrix match) minSUM(cut-off)";
chr19	pMatch	protein_bind	47051967	47051973	0.996	+	.	label="En-1"; bound_moiety="En-1"; db_xref="Transfac:M00396"; inference="nucleotide motif:Transfac:M00396"; note="GTTTTgg(site) 0.992(matrix match) minSUM(cut-off)";
chr19	pMatch	protein_bind	47051971	47051979	1.000	+	.	label="Msx-1"; bound_moiety="Msx-1"; db_xref="Transfac:M00394"; inference="nucleotide motif:Transfac:M00394"; note="tggCAAATg(site) 0.940(matrix match) minSUM(cut-off)";
chr19	pMatch	protein_bind	47051971	47051985	0.763	+	.	label="Evi-1"; bound_moiety="Evi-1"; db_xref="Transfac:M00081"; inference="nucleotide motif:Transfac:M00081"; note="tggcaaatgTGTAAt(site) 0.823(matrix match) minSUM(cut-off)";
chr19	pMatch	protein_bind	47051973	47051981	0.992	+	.	label="Msx-1"; bound_moiety="Msx-1"; db_xref="Transfac:M00394"; inference="nucleotide motif:Transfac:M00394"; note="gcaAATGTg(site) 0.970(matrix match) minSUM(cut-off)";
chr19	pMatch	protein_bind	47051975	47051993	0.982	+	.	label="Pax-2"; bound_moiety="Pax-2"; db_xref="Transfac:M00098"; inference="nucleotide motif:Transfac:M00098"; note="aaatGTGTAatgacacgta(site) 0.919(matrix match) minSUM(cut-off)";
chr19	pMatch	protein_bind	47051976	47051988	0.980	+	.	label="C/EBP"; bound_moiety="C/EBP"; db_xref="Transfac:M00159"; inference="nucleotide motif:Transfac:M00159"; note="aaTGTGTaatgac(site) 0.976(matrix match) minSUM(cut-off)";
chr19	pMatch	protein_bind	47051978	47051990	1.000	+	.	label="Oct-1"; bound_moiety="Oct-1"; db_xref="Transfac:M00137"; inference="nucleotide motif:Transfac:M00137"; note="tgtGTAATgacac(site) 1.000(matrix match) minSUM(cut-off)";
chr19	pMatch	protein_bind	47051979	47051987	1.000	+	.	label="Msx-1"; bound_moiety="Msx-1"; db_xref="Transfac:M00394"; inference="nucleotide motif:Transfac:M00394"; note="gtgTAATGa(site) 0.956(matrix match) minSUM(cut-off)";
chr19	pMatch	protein_bind	47051981	47051987	0.992	+	.	label="En-1"; bound_moiety="En-1"; db_xref="Transfac:M00396"; inference="nucleotide motif:Transfac:M00396"; note="GTAATga(site) 0.982(matrix match) minSUM(cut-off)";
chr19	pMatch	protein_bind	47051982	47052000	1.000	+	.	label="Pax-2"; bound_moiety="Pax-2"; db_xref="Transfac:M00098"; inference="nucleotide motif:Transfac:M00098"; note="taatGACACgtatccacca(site) 0.979(matrix match) minSUM(cut-off)";
chr19	pMatch	protein_bind	47051992	47052001	0.982	+	.	label="CDP"; bound_moiety="CDP"; db_xref="Transfac:M00104"; inference="nucleotide motif:Transfac:M00104"; note="tATCCAccat(site) 0.984(matrix match) minSUM(cut-off)";
chr19	pMatch	protein_bind	47051994	47052002	1.000	+	.	label="HOXA3"; bound_moiety="HOXA3"; db_xref="Transfac:M00395"; inference="nucleotide motif:Transfac:M00395"; note="TCCACcatt(site) 0.976(matrix match) minSUM(cut-off)";
chr19	pMatch	protein_bind	47051998	47052014	1.000	+	.	label="YY1"; bound_moiety="YY1"; db_xref="Transfac:M00059"; inference="nucleotide motif:Transfac:M00059"; note="ccatTACAGtttcatag(site) 0.992(matrix match) minSUM(cut-off)";
chr19	pMatch	protein_bind	47051999	47052007	0.957	+	.	label="HOXA3"; bound_moiety="HOXA3"; db_xref="Transfac:M00395"; inference="nucleotide motif:Transfac:M00395"; note="CATTAcagt(site) 0.961(matrix match) minSUM(cut-off)";
chr19	pMatch	protein_bind	47052000	47052006	1.000	+	.	label="CdxA"; bound_moiety="CdxA"; db_xref="Transfac:M00100"; inference="nucleotide motif:Transfac:M00100"; note="ATTACag(site) 0.982(matrix match) minSUM(cut-off)";
chr19	pMatch	protein_bind	47052002	47052020	0.980	+	.	label="Pax-2"; bound_moiety="Pax-2"; db_xref="Transfac:M00098"; inference="nucleotide motif:Transfac:M00098"; note="tacaGTTTCatagagaata(site) 0.962(matrix match) minSUM(cut-off)";
chr19	pMatch	protein_bind	47052004	47052017	0.999	+	.	label="C/EBPalpha"; bound_moiety="C/EBPalpha"; db_xref="Transfac:M00116"; inference="nucleotide motif:Transfac:M00116"; note="caGTTTCatagaga(site) 0.990(matrix match) minSUM(cut-off)";
chr19	pMatch	protein_bind	47052004	47052020	1.000	+	.	label="YY1"; bound_moiety="YY1"; db_xref="Transfac:M00059"; inference="nucleotide motif:Transfac:M00059"; note="cagtTTCATagagaata(site) 0.984(matrix match) minSUM(cut-off)";
chr19	pMatch	protein_bind	47052007	47052021	0.826	+	.	label="Evi-1"; bound_moiety="Evi-1"; db_xref="Transfac:M00081"; inference="nucleotide motif:Transfac:M00081"; note="tttcatagaGAATAg(site) 0.858(matrix match) minSUM(cut-off)";
chr19	pMatch	protein_bind	47052008	47052016	0.987	+	.	label="HOXA3"; bound_moiety="HOXA3"; db_xref="Transfac:M00395"; inference="nucleotide motif:Transfac:M00395"; note="TTCATagag(site) 0.953(matrix match) minSUM(cut-off)";
chr19	pMatch	protein_bind	47052010	47052018	0.973	+	.	label="HOXA3"; bound_moiety="HOXA3"; db_xref="Transfac:M00395"; inference="nucleotide motif:Transfac:M00395"; note="CATAGagaa(site) 0.954(matrix match) minSUM(cut-off)";
chr19	pMatch	protein_bind	47052012	47052020	0.984	+	.	label="HOXA3"; bound_moiety="HOXA3"; db_xref="Transfac:M00395"; inference="nucleotide motif:Transfac:M00395"; note="TAGAGaata(site) 0.957(matrix match) minSUM(cut-off)";
chr19	pMatch	protein_bind	47052015	47052023	0.987	+	.	label="HOXA3"; bound_moiety="HOXA3"; db_xref="Transfac:M00395"; inference="nucleotide motif:Transfac:M00395"; note="AGAATagtt(site) 0.984(matrix match) minSUM(cut-off)";
chr19	pMatch	protein_bind	47052017	47052035	0.980	+	.	label="Pax-2"; bound_moiety="Pax-2"; db_xref="Transfac:M00098"; inference="nucleotide motif:Transfac:M00098"; note="aataGTTTCattgccctaa(site) 0.920(matrix match) minSUM(cut-off)";
chr19	pMatch	protein_bind	47052018	47052024	0.996	+	.	label="En-1"; bound_moiety="En-1"; db_xref="Transfac:M00396"; inference="nucleotide motif:Transfac:M00396"; note="ATAGTtt(site) 0.988(matrix match) minSUM(cut-off)";
chr19	pMatch	protein_bind	47052019	47052042	0.914	+	.	label="COMP1"; bound_moiety="COMP1"; db_xref="Transfac:M00057"; inference="nucleotide motif:Transfac:M00057"; note="tagtttCATTGccctaaacaacac(site) 0.869(matrix match) minSUM(cut-off)";
chr19	pMatch	protein_bind	47052023	47052031	0.987	+	.	label="HOXA3"; bound_moiety="HOXA3"; db_xref="Transfac:M00395"; inference="nucleotide motif:Transfac:M00395"; note="TTCATtgcc(site) 0.977(matrix match) minSUM(cut-off)";
chr19	pMatch	protein_bind	47052029	47052041	1.000	+	.	label="Oct-1"; bound_moiety="Oct-1"; db_xref="Transfac:M00137"; inference="nucleotide motif:Transfac:M00137"; note="gccCTAAAcaaca(site) 0.994(matrix match) minSUM(cut-off)";
chr19	pMatch	protein_bind	47052031	47052039	0.984	+	.	label="HOXA3"; bound_moiety="HOXA3"; db_xref="Transfac:M00395"; inference="nucleotide motif:Transfac:M00395"; note="CCTAAacaa(site) 0.946(matrix match) minSUM(cut-off)";
chr19	pMatch	protein_bind	47052034	47052040	1.000	+	.	label="SRY"; bound_moiety="SRY"; db_xref="Transfac:M00148"; inference="nucleotide motif:Transfac:M00148"; note="AAACAac(site) 1.000(matrix match) minSUM(cut-off)";
chr19	pMatch	protein_bind	47052038	47052054	1.000	+	.	label="YY1"; bound_moiety="YY1"; db_xref="Transfac:M00059"; inference="nucleotide motif:Transfac:M00059"; note="aacaCCCATtcatccct(site) 0.987(matrix match) minSUM(cut-off)";
chr19	pMatch	protein_bind	47052039	47052057	0.982	+	.	label="Pax-2"; bound_moiety="Pax-2"; db_xref="Transfac:M00098"; inference="nucleotide motif:Transfac:M00098"; note="acacCCATTcatccctcca(site) 0.894(matrix match) minSUM(cut-off)";
chr19	pMatch	protein_bind	47052050	47052066	1.000	+	.	label="YY1"; bound_moiety="YY1"; db_xref="Transfac:M00059"; inference="nucleotide motif:Transfac:M00059"; note="tcccTCCATccctccaa(site) 0.978(matrix match) minSUM(cut-off)";
chr19	pMatch	protein_bind	47052054	47052070	1.000	+	.	label="YY1"; bound_moiety="YY1"; db_xref="Transfac:M00059"; inference="nucleotide motif:Transfac:M00059"; note="tccaTCCCTccaagccg(site) 0.972(matrix match) minSUM(cut-off)";
chr19	pMatch	protein_bind	47052066	47052084	0.980	+	.	label="Pax-2"; bound_moiety="Pax-2"; db_xref="Transfac:M00098"; inference="nucleotide motif:Transfac:M00098"; note="agccGACAAccaattatca(site) 0.893(matrix match) minSUM(cut-off)";
chr19	pMatch	protein_bind	47052068	47052086	0.940	+	.	label="Pax-2"; bound_moiety="Pax-2"; db_xref="Transfac:M00098"; inference="nucleotide motif:Transfac:M00098"; note="ccgaCAACCaattatcatt(site) 0.917(matrix match) minSUM(cut-off)";
chr19	pMatch	protein_bind	47052073	47052087	0.796	+	.	label="Evi-1"; bound_moiety="Evi-1"; db_xref="Transfac:M00081"; inference="nucleotide motif:Transfac:M00081"; note="aaccaattaTCATTt(site) 0.892(matrix match) minSUM(cut-off)";
chr19	pMatch	protein_bind	47052074	47052082	0.941	+	.	label="HOXA3"; bound_moiety="HOXA3"; db_xref="Transfac:M00395"; inference="nucleotide motif:Transfac:M00395"; note="ACCAAttat(site) 0.948(matrix match) minSUM(cut-off)";
chr19	pMatch	protein_bind	47052074	47052082	1.000	+	.	label="Pbx-1"; bound_moiety="Pbx-1"; db_xref="Transfac:M00096"; inference="nucleotide motif:Transfac:M00096"; note="accAATTAt(site) 0.989(matrix match) minSUM(cut-off)";
chr19	pMatch	protein_bind	47052075	47052093	0.872	+	.	label="Pax-2"; bound_moiety="Pax-2"; db_xref="Transfac:M00098"; inference="nucleotide motif:Transfac:M00098"; note="ccaaTTATCattttatcat(site) 0.892(matrix match) minSUM(cut-off)";
chr19	pMatch	protein_bind	47052077	47052093	1.000	+	.	label="YY1"; bound_moiety="YY1"; db_xref="Transfac:M00059"; inference="nucleotide motif:Transfac:M00059"; note="aattATCATtttatcat(site) 0.992(matrix match) minSUM(cut-off)";
chr19	pMatch	protein_bind	47052077	47052095	0.966	+	.	label="Pax-2"; bound_moiety="Pax-2"; db_xref="Transfac:M00098"; inference="nucleotide motif:Transfac:M00098"; note="aattATCATtttatcattt(site) 0.908(matrix match) minSUM(cut-off)";
chr19	pMatch	protein_bind	47052077	47052085	1.000	+	.	label="Pbx-1"; bound_moiety="Pbx-1"; db_xref="Transfac:M00096"; inference="nucleotide motif:Transfac:M00096"; note="aatTATCAt(site) 0.948(matrix match) minSUM(cut-off)";
chr19	pMatch	protein_bind	47052077	47052083	1.000	+	.	label="CdxA"; bound_moiety="CdxA"; db_xref="Transfac:M00100"; inference="nucleotide motif:Transfac:M00100"; note="AATTAtc(site) 0.972(matrix match) minSUM(cut-off)";
chr19	pMatch	protein_bind	47052077	47052086	0.990	+	.	label="v-Myb"; bound_moiety="v-Myb"; db_xref="Transfac:M00003"; inference="nucleotide motif:Transfac:M00003"; note="aatTATCAtt(site) 0.968(matrix match) minSUM(cut-off)";
chr19	pMatch	protein_bind	47052078	47052084	0.986	+	.	label="CdxA"; bound_moiety="CdxA"; db_xref="Transfac:M00100"; inference="nucleotide motif:Transfac:M00100"; note="ATTATca(site) 0.987(matrix match) minSUM(cut-off)";
chr19	pMatch	protein_bind	47052078	47052086	0.964	+	.	label="Pbx-1"; bound_moiety="Pbx-1"; db_xref="Transfac:M00096"; inference="nucleotide motif:Transfac:M00096"; note="attATCATt(site) 0.955(matrix match) minSUM(cut-off)";
chr19	pMatch	protein_bind	47052079	47052087	1.000	+	.	label="Msx-1"; bound_moiety="Msx-1"; db_xref="Transfac:M00394"; inference="nucleotide motif:Transfac:M00394"; note="ttaTCATTt(site) 0.956(matrix match) minSUM(cut-off)";
chr19	pMatch	protein_bind	47052080	47052086	1.000	+	.	label="SRY"; bound_moiety="SRY"; db_xref="Transfac:M00148"; inference="nucleotide motif:Transfac:M00148"; note="TATCAtt(site) 0.997(matrix match) minSUM(cut-off)";
chr19	pMatch	protein_bind	47052080	47052091	0.996	+	.	label="FOXD3"; bound_moiety="FOXD3"; db_xref="Transfac:M00130"; inference="nucleotide motif:Transfac:M00130"; note="taTCATTttatc(site) 0.955(matrix match) minSUM(cut-off)";
chr19	pMatch	protein_bind	47052083	47052089	0.986	+	.	label="CdxA"; bound_moiety="CdxA"; db_xref="Transfac:M00100"; inference="nucleotide motif:Transfac:M00100"; note="CATTTta(site) 0.973(matrix match) minSUM(cut-off)";
chr19	pMatch	protein_bind	47052083	47052094	1.000	+	.	label="FOXD3"; bound_moiety="FOXD3"; db_xref="Transfac:M00130"; inference="nucleotide motif:Transfac:M00130"; note="caTTTTAtcatt(site) 0.987(matrix match) minSUM(cut-off)";
chr19	pMatch	protein_bind	47052084	47052090	0.979	+	.	label="CdxA"; bound_moiety="CdxA"; db_xref="Transfac:M00100"; inference="nucleotide motif:Transfac:M00100"; note="ATTTTat(site) 0.972(matrix match) minSUM(cut-off)";
chr19	pMatch	protein_bind	47052085	47052101	1.000	+	.	label="YY1"; bound_moiety="YY1"; db_xref="Transfac:M00059"; inference="nucleotide motif:Transfac:M00059"; note="ttttATCATtttattgt(site) 0.971(matrix match) minSUM(cut-off)";
chr19	pMatch	protein_bind	47052085	47052093	0.986	+	.	label="Pbx-1"; bound_moiety="Pbx-1"; db_xref="Transfac:M00096"; inference="nucleotide motif:Transfac:M00096"; note="tttTATCAt(site) 0.976(matrix match) minSUM(cut-off)";
chr19	pMatch	protein_bind	47052085	47052103	0.966	+	.	label="Pax-2"; bound_moiety="Pax-2"; db_xref="Transfac:M00098"; inference="nucleotide motif:Transfac:M00098"; note="ttttATCATtttattgtca(site) 0.909(matrix match) minSUM(cut-off)";
chr19	pMatch	protein_bind	47052085	47052091	1.000	+	.	label="CdxA"; bound_moiety="CdxA"; db_xref="Transfac:M00100"; inference="nucleotide motif:Transfac:M00100"; note="TTTTAtc(site) 0.972(matrix match) minSUM(cut-off)";
chr19	pMatch	protein_bind	47052087	47052105	0.864	+	.	label="Pax-2"; bound_moiety="Pax-2"; db_xref="Transfac:M00098"; inference="nucleotide motif:Transfac:M00098"; note="ttatCATTTtattgtcatc(site) 0.892(matrix match) minSUM(cut-off)";
chr19	pMatch	protein_bind	47052087	47052095	1.000	+	.	label="Msx-1"; bound_moiety="Msx-1"; db_xref="Transfac:M00394"; inference="nucleotide motif:Transfac:M00394"; note="ttaTCATTt(site) 0.956(matrix match) minSUM(cut-off)";
chr19	pMatch	protein_bind	47052088	47052094	1.000	+	.	label="SRY"; bound_moiety="SRY"; db_xref="Transfac:M00148"; inference="nucleotide motif:Transfac:M00148"; note="TATCAtt(site) 0.997(matrix match) minSUM(cut-off)";
chr19	pMatch	protein_bind	47052088	47052099	0.996	+	.	label="FOXD3"; bound_moiety="FOXD3"; db_xref="Transfac:M00130"; inference="nucleotide motif:Transfac:M00130"; note="taTCATTttatt(site) 0.989(matrix match) minSUM(cut-off)";
chr19	pMatch	protein_bind	47052090	47052113	0.856	+	.	label="COMP1"; bound_moiety="COMP1"; db_xref="Transfac:M00057"; inference="nucleotide motif:Transfac:M00057"; note="tcatttTATTGtcatcacaatttt(site) 0.834(matrix match) minSUM(cut-off)";
chr19	pMatch	protein_bind	47052091	47052097	0.986	+	.	label="CdxA"; bound_moiety="CdxA"; db_xref="Transfac:M00100"; inference="nucleotide motif:Transfac:M00100"; note="CATTTta(site) 0.973(matrix match) minSUM(cut-off)";
chr19	pMatch	protein_bind	47052091	47052099	0.970	+	.	label="HOXA3"; bound_moiety="HOXA3"; db_xref="Transfac:M00395"; inference="nucleotide motif:Transfac:M00395"; note="CATTTtatt(site) 0.948(matrix match) minSUM(cut-off)";
chr19	pMatch	protein_bind	47052091	47052102	1.000	+	.	label="FOXD3"; bound_moiety="FOXD3"; db_xref="Transfac:M00130"; inference="nucleotide motif:Transfac:M00130"; note="caTTTTAttgtc(site) 0.955(matrix match) minSUM(cut-off)";
chr19	pMatch	protein_bind	47052092	47052100	0.940	+	.	label="Msx-1"; bound_moiety="Msx-1"; db_xref="Transfac:M00394"; inference="nucleotide motif:Transfac:M00394"; note="attTTATTg(site) 0.959(matrix match) minSUM(cut-off)";
chr19	pMatch	protein_bind	47052092	47052098	0.979	+	.	label="CdxA"; bound_moiety="CdxA"; db_xref="Transfac:M00100"; inference="nucleotide motif:Transfac:M00100"; note="ATTTTat(site) 0.972(matrix match) minSUM(cut-off)";
chr19	pMatch	protein_bind	47052093	47052101	0.943	+	.	label="Msx-1"; bound_moiety="Msx-1"; db_xref="Transfac:M00394"; inference="nucleotide motif:Transfac:M00394"; note="tttTATTGt(site) 0.944(matrix match) minSUM(cut-off)";
chr19	pMatch	protein_bind	47052095	47052108	0.997	+	.	label="C/EBPalpha"; bound_moiety="C/EBPalpha"; db_xref="Transfac:M00116"; inference="nucleotide motif:Transfac:M00116"; note="ttATTGTcatcaca(site) 0.992(matrix match) minSUM(cut-off)";
chr19	pMatch	protein_bind	47052096	47052114	0.992	+	.	label="Pax-2"; bound_moiety="Pax-2"; db_xref="Transfac:M00098"; inference="nucleotide motif:Transfac:M00098"; note="tattGTCATcacaattttg(site) 0.902(matrix match) minSUM(cut-off)";
chr19	pMatch	protein_bind	47052096	47052112	0.998	+	.	label="YY1"; bound_moiety="YY1"; db_xref="Transfac:M00059"; inference="nucleotide motif:Transfac:M00059"; note="tattGTCATcacaattt(site) 0.975(matrix match) minSUM(cut-off)";
chr19	pMatch	protein_bind	47052099	47052108	0.980	+	.	label="v-Myb"; bound_moiety="v-Myb"; db_xref="Transfac:M00003"; inference="nucleotide motif:Transfac:M00003"; note="tgtCATCAca(site) 0.961(matrix match) minSUM(cut-off)";
chr19	pMatch	protein_bind	47052099	47052107	1.000	+	.	label="Pbx-1"; bound_moiety="Pbx-1"; db_xref="Transfac:M00096"; inference="nucleotide motif:Transfac:M00096"; note="tgtCATCAc(site) 0.937(matrix match) minSUM(cut-off)";
chr19	pMatch	protein_bind	47052100	47052118	0.963	+	.	label="Pax-2"; bound_moiety="Pax-2"; db_xref="Transfac:M00098"; inference="nucleotide motif:Transfac:M00098"; note="gtcaTCACAattttgcctt(site) 0.948(matrix match) minSUM(cut-off)";
chr19	pMatch	protein_bind	47052103	47052111	0.967	+	.	label="HOXA3"; bound_moiety="HOXA3"; db_xref="Transfac:M00395"; inference="nucleotide motif:Transfac:M00395"; note="ATCACaatt(site) 0.969(matrix match) minSUM(cut-off)";
chr19	pMatch	protein_bind	47052103	47052111	0.964	+	.	label="Pbx-1"; bound_moiety="Pbx-1"; db_xref="Transfac:M00096"; inference="nucleotide motif:Transfac:M00096"; note="atcACAATt(site) 0.973(matrix match) minSUM(cut-off)";
chr19	pMatch	protein_bind	47052103	47052115	1.000	+	.	label="Oct-1"; bound_moiety="Oct-1"; db_xref="Transfac:M00137"; inference="nucleotide motif:Transfac:M00137"; note="atcACAATtttgc(site) 0.997(matrix match) minSUM(cut-off)";
chr19	pMatch	protein_bind	47052106	47052114	0.987	+	.	label="HOXA3"; bound_moiety="HOXA3"; db_xref="Transfac:M00395"; inference="nucleotide motif:Transfac:M00395"; note="ACAATtttg(site) 0.953(matrix match) minSUM(cut-off)";
chr19	pMatch	protein_bind	47052107	47052115	0.940	+	.	label="HOXA3"; bound_moiety="HOXA3"; db_xref="Transfac:M00395"; inference="nucleotide motif:Transfac:M00395"; note="CAATTttgc(site) 0.948(matrix match) minSUM(cut-off)";
chr19	pMatch	protein_bind	47052108	47052114	0.973	+	.	label="CdxA"; bound_moiety="CdxA"; db_xref="Transfac:M00100"; inference="nucleotide motif:Transfac:M00100"; note="AATTTtg(site) 0.975(matrix match) minSUM(cut-off)";
chr19	pMatch	protein_bind	47052109	47052115	0.979	+	.	label="CdxA"; bound_moiety="CdxA"; db_xref="Transfac:M00100"; inference="nucleotide motif:Transfac:M00100"; note="ATTTTgc(site) 0.973(matrix match) minSUM(cut-off)";
chr19	pMatch	protein_bind	47052118	47052124	0.968	+	.	label="CdxA"; bound_moiety="CdxA"; db_xref="Transfac:M00100"; inference="nucleotide motif:Transfac:M00100"; note="TTTTCca(site) 0.971(matrix match) minSUM(cut-off)";
chr19	pMatch	protein_bind	47052121	47052129	1.000	+	.	label="HOXA3"; bound_moiety="HOXA3"; db_xref="Transfac:M00395"; inference="nucleotide motif:Transfac:M00395"; note="TCCAGaatg(site) 0.995(matrix match) minSUM(cut-off)";
chr19	pMatch	protein_bind	47052122	47052130	1.000	+	.	label="HOXA3"; bound_moiety="HOXA3"; db_xref="Transfac:M00395"; inference="nucleotide motif:Transfac:M00395"; note="CCAGAatgt(site) 0.945(matrix match) minSUM(cut-off)";
chr19	pMatch	protein_bind	47052123	47052136	0.964	+	.	label="Oct-1"; bound_moiety="Oct-1"; db_xref="Transfac:M00162"; inference="nucleotide motif:Transfac:M00162"; note="cagaatgtCATATa(site) 0.971(matrix match) minSUM(cut-off)";
chr19	pMatch	protein_bind	47052123	47052137	0.907	+	.	label="Evi-1"; bound_moiety="Evi-1"; db_xref="Transfac:M00081"; inference="nucleotide motif:Transfac:M00081"; note="cagaatgtcATATAg(site) 0.866(matrix match) minSUM(cut-off)";
chr19	pMatch	protein_bind	47052125	47052143	0.992	+	.	label="Pax-2"; bound_moiety="Pax-2"; db_xref="Transfac:M00098"; inference="nucleotide motif:Transfac:M00098"; note="gaatGTCATatagttggaa(site) 0.950(matrix match) minSUM(cut-off)";
chr19	pMatch	protein_bind	47052130	47052138	0.940	+	.	label="Msx-1"; bound_moiety="Msx-1"; db_xref="Transfac:M00394"; inference="nucleotide motif:Transfac:M00394"; note="tcaTATAGt(site) 0.949(matrix match) minSUM(cut-off)";
chr19	pMatch	protein_bind	47052131	47052139	0.970	+	.	label="HOXA3"; bound_moiety="HOXA3"; db_xref="Transfac:M00395"; inference="nucleotide motif:Transfac:M00395"; note="CATATagtt(site) 0.949(matrix match) minSUM(cut-off)";
chr19	pMatch	protein_bind	47052132	47052150	0.895	+	.	label="Pax-2"; bound_moiety="Pax-2"; db_xref="Transfac:M00098"; inference="nucleotide motif:Transfac:M00098"; note="atatAGTTGgaatcataca(site) 0.898(matrix match) minSUM(cut-off)";
chr19	pMatch	protein_bind	47052133	47052151	0.974	+	.	label="Pax-2"; bound_moiety="Pax-2"; db_xref="Transfac:M00098"; inference="nucleotide motif:Transfac:M00098"; note="tataGTTGGaatcatacat(site) 0.911(matrix match) minSUM(cut-off)";
chr19	pMatch	protein_bind	47052134	47052140	1.000	+	.	label="En-1"; bound_moiety="En-1"; db_xref="Transfac:M00396"; inference="nucleotide motif:Transfac:M00396"; note="ATAGTtg(site) 1.000(matrix match) minSUM(cut-off)";
chr19	pMatch	protein_bind	47052139	47052155	1.000	+	.	label="YY1"; bound_moiety="YY1"; db_xref="Transfac:M00059"; inference="nucleotide motif:Transfac:M00059"; note="tggaATCATacatttgg(site) 0.980(matrix match) minSUM(cut-off)";
chr19	pMatch	protein_bind	47052139	47052157	0.980	+	.	label="Pax-2"; bound_moiety="Pax-2"; db_xref="Transfac:M00098"; inference="nucleotide motif:Transfac:M00098"; note="tggaATCATacatttggat(site) 0.921(matrix match) minSUM(cut-off)";
chr19	pMatch	protein_bind	47052139	47052147	0.948	+	.	label="Pbx-1"; bound_moiety="Pbx-1"; db_xref="Transfac:M00096"; inference="nucleotide motif:Transfac:M00096"; note="tggAATCAt(site) 0.935(matrix match) minSUM(cut-off)";
chr19	pMatch	protein_bind	47052140	47052158	0.946	+	.	label="Pax-2"; bound_moiety="Pax-2"; db_xref="Transfac:M00098"; inference="nucleotide motif:Transfac:M00098"; note="ggaaTCATAcatttggatt(site) 0.933(matrix match) minSUM(cut-off)";
chr19	pMatch	protein_bind	47052142	47052148	1.000	+	.	label="SRY"; bound_moiety="SRY"; db_xref="Transfac:M00148"; inference="nucleotide motif:Transfac:M00148"; note="AATCAta(site) 0.978(matrix match) minSUM(cut-off)";
chr19	pMatch	protein_bind	47052146	47052154	0.996	+	.	label="Msx-1"; bound_moiety="Msx-1"; db_xref="Transfac:M00394"; inference="nucleotide motif:Transfac:M00394"; note="ataCATTTg(site) 0.983(matrix match) minSUM(cut-off)";
chr19	pMatch	protein_bind	47052149	47052172	1.000	+	.	label="COMP1"; bound_moiety="COMP1"; db_xref="Transfac:M00057"; inference="nucleotide motif:Transfac:M00057"; note="catttgGATTGgcttctttcagtt(site) 0.905(matrix match) minSUM(cut-off)";
chr19	pMatch	protein_bind	47052150	47052163	1.000	+	.	label="p300"; bound_moiety="p300"; db_xref="Transfac:M00033"; inference="nucleotide motif:Transfac:M00033"; note="atttGGATTggctt(site) 0.971(matrix match) minSUM(cut-off)";
chr19	pMatch	protein_bind	47052150	47052156	0.993	+	.	label="CdxA"; bound_moiety="CdxA"; db_xref="Transfac:M00100"; inference="nucleotide motif:Transfac:M00100"; note="ATTTGga(site) 0.990(matrix match) minSUM(cut-off)";
chr19	pMatch	protein_bind	47052154	47052172	0.921	+	.	label="Pax-2"; bound_moiety="Pax-2"; db_xref="Transfac:M00098"; inference="nucleotide motif:Transfac:M00098"; note="ggatTGGCTtctttcagtt(site) 0.905(matrix match) minSUM(cut-off)";
chr19	pMatch	protein_bind	47052154	47052166	0.986	+	.	label="CHOP:C/EBPalpha"; bound_moiety="CHOP:C/EBPalpha"; db_xref="Transfac:M00249"; inference="nucleotide motif:Transfac:M00249"; note="ggaTTGGCttctt(site) 0.986(matrix match) minSUM(cut-off)";
chr19	pMatch	protein_bind	47052155	47052161	1.000	+	.	label="CdxA"; bound_moiety="CdxA"; db_xref="Transfac:M00100"; inference="nucleotide motif:Transfac:M00100"; note="GATTGgc(site) 0.986(matrix match) minSUM(cut-off)";
chr19	pMatch	protein_bind	47052155	47052175	0.987	+	.	label="Pax-6"; bound_moiety="Pax-6"; db_xref="Transfac:M00097"; inference="nucleotide motif:Transfac:M00097"; note="gattgGCTTCtttcagttagt(site) 0.965(matrix match) minSUM(cut-off)";
chr19	pMatch	protein_bind	47052164	47052172	0.954	+	.	label="HOXA3"; bound_moiety="HOXA3"; db_xref="Transfac:M00395"; inference="nucleotide motif:Transfac:M00395"; note="CTTTCagtt(site) 0.959(matrix match) minSUM(cut-off)";
chr19	pMatch	protein_bind	47052164	47052170	0.993	+	.	label="CdxA"; bound_moiety="CdxA"; db_xref="Transfac:M00100"; inference="nucleotide motif:Transfac:M00100"; note="CTTTCag(site) 0.994(matrix match) minSUM(cut-off)";
chr19	pMatch	protein_bind	47052166	47052174	1.000	+	.	label="HOXA3"; bound_moiety="HOXA3"; db_xref="Transfac:M00395"; inference="nucleotide motif:Transfac:M00395"; note="TTCAGttag(site) 0.995(matrix match) minSUM(cut-off)";
chr19	pMatch	protein_bind	47052171	47052183	1.000	+	.	label="Oct-1"; bound_moiety="Oct-1"; db_xref="Transfac:M00137"; inference="nucleotide motif:Transfac:M00137"; note="ttaGTAAGgcatt(site) 0.997(matrix match) minSUM(cut-off)";
chr19	pMatch	protein_bind	47052172	47052180	0.989	+	.	label="Msx-1"; bound_moiety="Msx-1"; db_xref="Transfac:M00394"; inference="nucleotide motif:Transfac:M00394"; note="tagTAAGGc(site) 0.938(matrix match) minSUM(cut-off)";
chr19	pMatch	protein_bind	47052174	47052190	1.000	+	.	label="YY1"; bound_moiety="YY1"; db_xref="Transfac:M00059"; inference="nucleotide motif:Transfac:M00059"; note="gtaaGGCATttaaggtt(site) 0.973(matrix match) minSUM(cut-off)";
chr19	pMatch	protein_bind	47052176	47052185	0.972	+	.	label="Sp1"; bound_moiety="Sp1"; db_xref="Transfac:M00008"; inference="nucleotide motif:Transfac:M00008"; note="aaGGCATtta(site) 0.952(matrix match) minSUM(cut-off)";
chr19	pMatch	protein_bind	47052177	47052191	1.000	+	.	label="Tst-1"; bound_moiety="Tst-1"; db_xref="Transfac:M00133"; inference="nucleotide motif:Transfac:M00133"; note="aggcATTTAaggttc(site) 0.928(matrix match) minSUM(cut-off)";
chr19	pMatch	protein_bind	47052180	47052188	0.984	+	.	label="HOXA3"; bound_moiety="HOXA3"; db_xref="Transfac:M00395"; inference="nucleotide motif:Transfac:M00395"; note="CATTTaagg(site) 0.969(matrix match) minSUM(cut-off)";
chr19	pMatch	protein_bind	47052180	47052188	0.996	+	.	label="Msx-1"; bound_moiety="Msx-1"; db_xref="Transfac:M00394"; inference="nucleotide motif:Transfac:M00394"; note="catTTAAGg(site) 0.961(matrix match) minSUM(cut-off)";
chr19	pMatch	protein_bind	47052181	47052187	1.000	+	.	label="CdxA"; bound_moiety="CdxA"; db_xref="Transfac:M00100"; inference="nucleotide motif:Transfac:M00100"; note="ATTTAag(site) 1.000(matrix match) minSUM(cut-off)";
chr19	pMatch	protein_bind	47052181	47052189	0.989	+	.	label="Msx-1"; bound_moiety="Msx-1"; db_xref="Transfac:M00394"; inference="nucleotide motif:Transfac:M00394"; note="attTAAGGt(site) 0.975(matrix match) minSUM(cut-off)";
chr19	pMatch	protein_bind	47052183	47052191	0.967	+	.	label="HOXA3"; bound_moiety="HOXA3"; db_xref="Transfac:M00395"; inference="nucleotide motif:Transfac:M00395"; note="TTAAGgttc(site) 0.962(matrix match) minSUM(cut-off)";
chr19	pMatch	protein_bind	47052184	47052202	0.980	+	.	label="Pax-2"; bound_moiety="Pax-2"; db_xref="Transfac:M00098"; inference="nucleotide motif:Transfac:M00098"; note="taagGTTCCaccgtatctt(site) 0.897(matrix match) minSUM(cut-off)";
chr19	pMatch	protein_bind	47052190	47052208	0.952	+	.	label="Pax-2"; bound_moiety="Pax-2"; db_xref="Transfac:M00098"; inference="nucleotide motif:Transfac:M00098"; note="tccaCCGTAtctttctttt(site) 0.923(matrix match) minSUM(cut-off)";
chr19	pMatch	protein_bind	47052190	47052198	1.000	+	.	label="HOXA3"; bound_moiety="HOXA3"; db_xref="Transfac:M00395"; inference="nucleotide motif:Transfac:M00395"; note="TCCACcgta(site) 0.951(matrix match) minSUM(cut-off)";
chr19	pMatch	protein_bind	47052194	47052202	0.955	+	.	label="Msx-1"; bound_moiety="Msx-1"; db_xref="Transfac:M00394"; inference="nucleotide motif:Transfac:M00394"; note="ccgTATCTt(site) 0.969(matrix match) minSUM(cut-off)";
chr19	pMatch	protein_bind	47052194	47052206	0.984	+	.	label="CHOP:C/EBPalpha"; bound_moiety="CHOP:C/EBPalpha"; db_xref="Transfac:M00249"; inference="nucleotide motif:Transfac:M00249"; note="ccgTATCTttctt(site) 0.980(matrix match) minSUM(cut-off)";
chr19	pMatch	protein_bind	47052195	47052213	0.889	+	.	label="Pax-2"; bound_moiety="Pax-2"; db_xref="Transfac:M00098"; inference="nucleotide motif:Transfac:M00098"; note="cgtaTCTTTcttttggcgg(site) 0.896(matrix match) minSUM(cut-off)";
chr19	pMatch	protein_bind	47052198	47052211	0.999	+	.	label="C/EBPbeta"; bound_moiety="C/EBPbeta"; db_xref="Transfac:M00117"; inference="nucleotide motif:Transfac:M00117"; note="atcTTTCTtttggc(site) 0.979(matrix match) minSUM(cut-off)";
chr19	pMatch	protein_bind	47052201	47052209	0.913	+	.	label="Msx-1"; bound_moiety="Msx-1"; db_xref="Transfac:M00394"; inference="nucleotide motif:Transfac:M00394"; note="tttCTTTTg(site) 0.933(matrix match) minSUM(cut-off)";
chr19	pMatch	protein_bind	47052204	47052210	0.979	+	.	label="CdxA"; bound_moiety="CdxA"; db_xref="Transfac:M00100"; inference="nucleotide motif:Transfac:M00100"; note="CTTTTgg(site) 0.973(matrix match) minSUM(cut-off)";
chr19	pMatch	protein_bind	47052206	47052213	1.000	+	.	label="E2F"; bound_moiety="E2F"; db_xref="Transfac:M00050"; inference="nucleotide motif:Transfac:M00050"; note="TTTGGcgg(site) 1.000(matrix match) minSUM(cut-off)";
chr19	pMatch	protein_bind	47052210	47052219	1.000	+	.	label="Sp1"; bound_moiety="Sp1"; db_xref="Transfac:M00008"; inference="nucleotide motif:Transfac:M00008"; note="gcGGGGTgga(site) 0.969(matrix match) minSUM(cut-off)";
chr19	pMatch	protein_bind	47052211	47052219	0.973	+	.	label="HOXA3"; bound_moiety="HOXA3"; db_xref="Transfac:M00395"; inference="nucleotide motif:Transfac:M00395"; note="CGGGGtgga(site) 0.966(matrix match) minSUM(cut-off)";
chr19	pMatch	protein_bind	47052214	47052226	1.000	+	.	label="MZF1"; bound_moiety="MZF1"; db_xref="Transfac:M00084"; inference="nucleotide motif:Transfac:M00084"; note="ggtggAGGGGagg(site) 0.946(matrix match) minSUM(cut-off)";
chr19	pMatch	protein_bind	47052216	47052224	1.000	+	.	label="HOXA3"; bound_moiety="HOXA3"; db_xref="Transfac:M00395"; inference="nucleotide motif:Transfac:M00395"; note="TGGAGggga(site) 0.941(matrix match) minSUM(cut-off)";
chr19	pMatch	protein_bind	47052217	47052224	1.000	+	.	label="MZF1"; bound_moiety="MZF1"; db_xref="Transfac:M00083"; inference="nucleotide motif:Transfac:M00083"; note="ggaGGGGA(site) 1.000(matrix match) minSUM(cut-off)";
chr19	pMatch	protein_bind	47052219	47052231	1.000	+	.	label="MZF1"; bound_moiety="MZF1"; db_xref="Transfac:M00084"; inference="nucleotide motif:Transfac:M00084"; note="aggggAGGGGgag(site) 0.954(matrix match) minSUM(cut-off)";
chr19	pMatch	protein_bind	47052219	47052228	0.985	+	.	label="Sp1"; bound_moiety="Sp1"; db_xref="Transfac:M00008"; inference="nucleotide motif:Transfac:M00008"; note="agGGGAGggg(site) 0.967(matrix match) minSUM(cut-off)";
chr19	pMatch	protein_bind	47052222	47052245	0.929	+	.	label="COMP1"; bound_moiety="COMP1"; db_xref="Transfac:M00057"; inference="nucleotide motif:Transfac:M00057"; note="ggagggGGAGGcagacagggtcct(site) 0.856(matrix match) minSUM(cut-off)";
chr19	pMatch	protein_bind	47052225	47052234	0.985	+	.	label="Sp1"; bound_moiety="Sp1"; db_xref="Transfac:M00008"; inference="nucleotide motif:Transfac:M00008"; note="ggGGGAGgca(site) 0.940(matrix match) minSUM(cut-off)";
chr19	pMatch	protein_bind	47052231	47052249	0.972	+	.	label="Pax-2"; bound_moiety="Pax-2"; db_xref="Transfac:M00098"; inference="nucleotide motif:Transfac:M00098"; note="ggcaGACAGggtcctgctg(site) 0.964(matrix match) minSUM(cut-off)";
chr19	pMatch	protein_bind	47052237	47052255	0.842	+	.	label="Pax-2"; bound_moiety="Pax-2"; db_xref="Transfac:M00098"; inference="nucleotide motif:Transfac:M00098"; note="caggGTCCTgctgcggagt(site) 0.894(matrix match) minSUM(cut-off)";
chr19	pMatch	protein_bind	47052247	47052260	1.000	+	.	label="p300"; bound_moiety="p300"; db_xref="Transfac:M00033"; inference="nucleotide motif:Transfac:M00033"; note="ctgcGGAGTgcagt(site) 0.990(matrix match) minSUM(cut-off)";
chr19	pMatch	protein_bind	47052252	47052264	1.000	+	.	label="CHOP:C/EBPalpha"; bound_moiety="CHOP:C/EBPalpha"; db_xref="Transfac:M00249"; inference="nucleotide motif:Transfac:M00249"; note="gagTGCAGtggtg(site) 0.994(matrix match) minSUM(cut-off)";
chr19	pMatch	protein_bind	47052252	47052265	0.988	+	.	label="p300"; bound_moiety="p300"; db_xref="Transfac:M00033"; inference="nucleotide motif:Transfac:M00033"; note="gagtGCAGTggtgc(site) 0.976(matrix match) minSUM(cut-off)";
chr19	pMatch	protein_bind	47052254	47052268	0.842	+	.	label="Evi-1"; bound_moiety="Evi-1"; db_xref="Transfac:M00081"; inference="nucleotide motif:Transfac:M00081"; note="gtgcagtggTGCTGg(site) 0.823(matrix match) minSUM(cut-off)";
chr19	pMatch	protein_bind	47052258	47052263	1.000	+	.	label="AML-1a"; bound_moiety="AML-1a"; db_xref="Transfac:M00271"; inference="nucleotide motif:Transfac:M00271"; note="aGTGGT(site) 1.000(matrix match) minSUM(cut-off)";
chr19	pMatch	protein_bind	47052259	47052265	0.996	+	.	label="En-1"; bound_moiety="En-1"; db_xref="Transfac:M00396"; inference="nucleotide motif:Transfac:M00396"; note="GTGGTgc(site) 0.996(matrix match) minSUM(cut-off)";
chr19	pMatch	protein_bind	47052262	47052268	0.992	+	.	label="En-1"; bound_moiety="En-1"; db_xref="Transfac:M00396"; inference="nucleotide motif:Transfac:M00396"; note="GTGCTgg(site) 0.988(matrix match) minSUM(cut-off)";
chr19	pMatch	protein_bind	47052266	47052275	1.000	+	.	label="v-Myb"; bound_moiety="v-Myb"; db_xref="Transfac:M00003"; inference="nucleotide motif:Transfac:M00003"; note="tggAACGCag(site) 0.973(matrix match) minSUM(cut-off)";
chr19	pMatch	protein_bind	47052268	47052281	0.988	+	.	label="p300"; bound_moiety="p300"; db_xref="Transfac:M00033"; inference="nucleotide motif:Transfac:M00033"; note="gaacGCAGTgcact(site) 0.981(matrix match) minSUM(cut-off)";
chr19	pMatch	protein_bind	47052269	47052287	0.892	+	.	label="Pax-2"; bound_moiety="Pax-2"; db_xref="Transfac:M00098"; inference="nucleotide motif:Transfac:M00098"; note="aacgCAGTGcacttggctc(site) 0.894(matrix match) minSUM(cut-off)";
chr19	pMatch	protein_bind	47052271	47052289	0.934	+	.	label="Pax-2"; bound_moiety="Pax-2"; db_xref="Transfac:M00098"; inference="nucleotide motif:Transfac:M00098"; note="cgcaGTGCActtggctcac(site) 0.892(matrix match) minSUM(cut-off)";
chr19	pMatch	protein_bind	47052273	47052285	1.000	+	.	label="CHOP:C/EBPalpha"; bound_moiety="CHOP:C/EBPalpha"; db_xref="Transfac:M00249"; inference="nucleotide motif:Transfac:M00249"; note="cagTGCACttggc(site) 0.978(matrix match) minSUM(cut-off)";
chr19	pMatch	protein_bind	47052275	47052283	0.959	+	.	label="Msx-1"; bound_moiety="Msx-1"; db_xref="Transfac:M00394"; inference="nucleotide motif:Transfac:M00394"; note="gtgCACTTg(site) 0.932(matrix match) minSUM(cut-off)";
chr19	pMatch	protein_bind	47052276	47052289	0.981	+	.	label="COUP-TF"; bound_moiety="COUP-TF"; db_xref="Transfac:M00158"; inference="nucleotide motif:Transfac:M00158"; note="TGCACttggctcac(site) 0.951(matrix match) minSUM(cut-off)";
chr19	pMatch	protein_bind	47052278	47052296	0.921	+	.	label="Pax-2"; bound_moiety="Pax-2"; db_xref="Transfac:M00098"; inference="nucleotide motif:Transfac:M00098"; note="cactTGGCTcactgcaacc(site) 0.930(matrix match) minSUM(cut-off)";
chr19	pMatch	protein_bind	47052280	47052298	0.920	+	.	label="Pax-2"; bound_moiety="Pax-2"; db_xref="Transfac:M00098"; inference="nucleotide motif:Transfac:M00098"; note="cttgGCTCActgcaacctc(site) 0.920(matrix match) minSUM(cut-off)";
chr19	pMatch	protein_bind	47052287	47052299	1.000	+	.	label="CHOP:C/EBPalpha"; bound_moiety="CHOP:C/EBPalpha"; db_xref="Transfac:M00249"; inference="nucleotide motif:Transfac:M00249"; note="cacTGCAAcctcc(site) 0.977(matrix match) minSUM(cut-off)";
chr19	pMatch	protein_bind	47052305	47052323	0.982	+	.	label="Pax-2"; bound_moiety="Pax-2"; db_xref="Transfac:M00098"; inference="nucleotide motif:Transfac:M00098"; note="ccagGTTCAagcgattctc(site) 0.937(matrix match) minSUM(cut-off)";
chr19	pMatch	protein_bind	47052306	47052324	0.862	+	.	label="Pax-2"; bound_moiety="Pax-2"; db_xref="Transfac:M00098"; inference="nucleotide motif:Transfac:M00098"; note="caggTTCAAgcgattctca(site) 0.905(matrix match) minSUM(cut-off)";
chr19	pMatch	protein_bind	47052320	47052334	0.875	+	.	label="Evi-1"; bound_moiety="Evi-1"; db_xref="Transfac:M00081"; inference="nucleotide motif:Transfac:M00081"; note="tctcatgccTCATCt(site) 0.830(matrix match) minSUM(cut-off)";
chr19	pMatch	protein_bind	47052331	47052339	0.955	+	.	label="Msx-1"; bound_moiety="Msx-1"; db_xref="Transfac:M00394"; inference="nucleotide motif:Transfac:M00394"; note="atcTTCCTg(site) 0.962(matrix match) minSUM(cut-off)";
chr19	pMatch	protein_bind	47052334	47052352	0.941	+	.	label="Pax-2"; bound_moiety="Pax-2"; db_xref="Transfac:M00098"; inference="nucleotide motif:Transfac:M00098"; note="ttccTGAGTagctgggatt(site) 0.941(matrix match) minSUM(cut-off)";
chr19	pMatch	protein_bind	47052335	47052343	0.989	+	.	label="Msx-1"; bound_moiety="Msx-1"; db_xref="Transfac:M00394"; inference="nucleotide motif:Transfac:M00394"; note="tccTGAGTa(site) 0.963(matrix match) minSUM(cut-off)";
chr19	pMatch	protein_bind	47052337	47052355	0.895	+	.	label="Pax-2"; bound_moiety="Pax-2"; db_xref="Transfac:M00098"; inference="nucleotide motif:Transfac:M00098"; note="ctgaGTAGCtgggattaca(site) 0.899(matrix match) minSUM(cut-off)";
chr19	pMatch	protein_bind	47052344	47052356	1.000	+	.	label="C/EBP"; bound_moiety="C/EBP"; db_xref="Transfac:M00159"; inference="nucleotide motif:Transfac:M00159"; note="gcTGGGAttacag(site) 1.000(matrix match) minSUM(cut-off)";
chr19	pMatch	protein_bind	47052348	47052366	0.947	+	.	label="Pax-2"; bound_moiety="Pax-2"; db_xref="Transfac:M00098"; inference="nucleotide motif:Transfac:M00098"; note="ggatTACAGgcgtgcacca(site) 0.939(matrix match) minSUM(cut-off)";
chr19	pMatch	protein_bind	47052350	47052356	1.000	+	.	label="CdxA"; bound_moiety="CdxA"; db_xref="Transfac:M00100"; inference="nucleotide motif:Transfac:M00100"; note="ATTACag(site) 0.982(matrix match) minSUM(cut-off)";
chr19	pMatch	protein_bind	47052352	47052365	1.000	+	.	label="p300"; bound_moiety="p300"; db_xref="Transfac:M00033"; inference="nucleotide motif:Transfac:M00033"; note="tacaGGCGTgcacc(site) 0.981(matrix match) minSUM(cut-off)";
chr19	pMatch	protein_bind	47052355	47052373	1.000	+	.	label="Pax-2"; bound_moiety="Pax-2"; db_xref="Transfac:M00098"; inference="nucleotide motif:Transfac:M00098"; note="aggcGTGCAccaccacacc(site) 0.937(matrix match) minSUM(cut-off)";
chr19	pMatch	protein_bind	47052363	47052381	0.989	+	.	label="Pax-2"; bound_moiety="Pax-2"; db_xref="Transfac:M00098"; inference="nucleotide motif:Transfac:M00098"; note="accaCCACAcctagctaat(site) 0.919(matrix match) minSUM(cut-off)";
chr19	pMatch	protein_bind	47052366	47052386	0.981	+	.	label="Pax-6"; bound_moiety="Pax-6"; db_xref="Transfac:M00097"; inference="nucleotide motif:Transfac:M00097"; note="accacACCTAgctaatttttg(site) 0.948(matrix match) minSUM(cut-off)";
chr19	pMatch	protein_bind	47052370	47052388	0.904	+	.	label="Pax-2"; bound_moiety="Pax-2"; db_xref="Transfac:M00098"; inference="nucleotide motif:Transfac:M00098"; note="caccTAGCTaatttttgta(site) 0.919(matrix match) minSUM(cut-off)";
chr19	pMatch	protein_bind	47052374	47052386	1.000	+	.	label="Oct-1"; bound_moiety="Oct-1"; db_xref="Transfac:M00137"; inference="nucleotide motif:Transfac:M00137"; note="tagCTAATttttg(site) 0.999(matrix match) minSUM(cut-off)";
[truncated: 1,836 more rows]
