# Supplementary material for: Targeted Resequencing and Analysis of the Diamond-Blackfan Anemia Disease Locus RPS19
Source: PLoS One. 2009 Jul 9;4(7):e6172. doi: 10.1371/journal.pone.0006172 (PMC2703794; doi:10.1371/journal.pone.0006172)
Supplement: Text S2 — Compressed archive with files used in the study for visualization in the UCSC Genome Browser (in *.gff format) (0.16 MB ZIP) [file pone.0006172.s006.zip › chr19.47040M-47068M.EPO_conservation.EnsEMBL.Annotation.gff]

track name=EPO_EnsEMBL description="EnsEMBL (release 52): EPO 29 constrained elements for 29 eutherian mammals"
chr19	EPO	misc_feature	47055515	47055522	17.3	+	.	db_xref="alignment (29 species):EPO";
chr19	EPO	misc_feature	47055598	47055634	63.8	+	.	db_xref="alignment (29 species):EPO";
chr19	EPO	misc_feature	47055721	47055750	48.4	+	.	db_xref="alignment (29 species):EPO";
chr19	EPO	misc_feature	47056097	47056105	18.1	+	.	db_xref="alignment (29 species):EPO";
chr19	EPO	misc_feature	47056301	47056353	82.9	+	.	db_xref="alignment (29 species):EPO";
chr19	EPO	misc_feature	47056683	47056761	125.3	+	.	db_xref="alignment (29 species):EPO";
chr19	EPO	misc_feature	47057019	47057122	175.8	+	.	db_xref="alignment (29 species):EPO";
chr19	EPO	misc_feature	47064938	47065129	344.1	+	.	db_xref="alignment (29 species):EPO";
chr19	EPO	misc_feature	47065280	47065422	225.5	+	.	db_xref="alignment (29 species):EPO";
