# Supplementary material for: Targeted Resequencing and Analysis of the Diamond-Blackfan Anemia Disease Locus RPS19
Source: PLoS One. 2009 Jul 9;4(7):e6172. doi: 10.1371/journal.pone.0006172 (PMC2703794; doi:10.1371/journal.pone.0006172)
Supplement: Text S2 — Compressed archive with files used in the study for visualization in the UCSC Genome Browser (in *.gff format) (0.16 MB ZIP) [file pone.0006172.s006.zip › chr19.47040M-47068M.FuncGen.EnsEMBL.Annotation.gff]

track name=FuncGen description="EnsEMBL (release 52): FuncGen"
chr19	FuncGen	misc_bind	47049919	47050041	.	+	.	standard_name="DNase1"; db_xref="EnsEMBL:ENSR00000142257"; note="Unclassified - Cell type specific"; gene="RPS19"; 
chr19	FuncGen	misc_bind	47055133	47056897	.	+	.	standard_name="CTCF(2), H3K79me3(1), H3K36ac(1), H4K20me1(1), H3K27ac(1), H3K4me2(2), PolII(1), H3K9me1(2), H3K36me3(2), H2BK5me1(1), H3K4me3(4), H2BK120ac(1), H2BK5ac(2), H3K18ac(2), H3K4me1(1), H4K91ac(3), H2AZ(1), H3K9ac(2), H2BK20ac(1), DNase1(3), H2AK9ac(1)"; db_xref="EnsEMBL:ENSR00000044486"; note="Promoter Associated"; gene="RPS19"; 
chr19	FuncGen	misc_bind	47058007	47058102	.	+	.	standard_name="H2BK5ac(1), H3K79me3(1), H4K20me1(1), H3K4me1(1), H3K4me2(1), H4K91ac(1), H3K9ac(1), H3K9me1(3), H3K36me3(4), H2BK20ac(1), H2BK5me1(2), H3K4me3(1), DNase1(1), H2AK9ac(1)"; db_xref="EnsEMBL:ENSR00000138736"; note="Unclassified - Cell type specific"; gene="RPS19"; 
chr19	FuncGen	misc_bind	47067460	47068116	.	+	.	standard_name="H2BK5ac(2), H4K20me1(1), H3K4me1(1), PolII(1), H2AZ(1), H3K36me3(1), H2BK20ac(1), H3K4me3(1), DNase1(2)"; db_xref="EnsEMBL:ENSR00000142258"; note="Unclassified"; gene="RPS19"; 


#
track name=CisRED description="cisRED (version 9): cis-regulatory element database"
# Currently, this page only shows the annotations for a motif if it:
# + has a discovery p-value < 0.1
#
chr19	CisRed_Human9	misc_feature	47053036	47053041	5.19E-04	+	.	id "craHsap150568"; site "(+)CCACCC : (-)GGGTGG"; annotation "";
chr19	CisRed_Human9	misc_feature	47053976	47053987	1.14E-02	+	.	id "craHsap150585"; site "(+)AyTATTAATAAk : (-)mTTATTAATArT"; annotation "M00145-V$POU3F2 [5.75E-05], M00744-V$POU1F1 [5.70E-04]";
chr19	CisRed_Human9	misc_feature	47055457	47055466	1.45E-02	+	.	id "craHsap150597"; site "(+)AGGGCkGArC : (-)GyTCmGCCCT"; annotation "";
chr19	CisRed_Human9	misc_feature	47055515	47055522	3.36E-03	+	.	id "craHsap150637"; site "(+)GTCCCGCC : (-)GGCGGGAC"; annotation "M01028-V$NRSF [2.96E-04],M00966-V$CAR [3.19E-04],M00143-V$PAX-5 [3.91E-04],M00008-V$SP1 [4.60E-04], M00144-V$PAX-5 [5.00E-04]";
chr19	CisRed_Human9	misc_feature	47055517	47055524	3.36E-03	+	.	id "craHsap150618"; site "(+)CCCGCCTC : (-)GAGGCGGG"; annotation "M01028-V$NRSF [2.96E-04],M00966-V$CAR [3.19E-04],M00143-V$PAX-5 [3.91E-04],M00008-V$SP1 [4.60E-04], M00144-V$PAX-5 [5.00E-04]";
chr19	CisRed_Human9	misc_feature	47055534	47055541	3.36E-03	+	.	id "craHsap150654"; site "(+)GTCCCGCC : (-)GGCGGGAC"; annotation "M00024-V$E2F [2.16E-04],M00143-V$PAX-5 [3.91E-04],M00237-V$AhR [6.23E-04]";
chr19	CisRed_Human9	misc_feature	47055603	47055616	7.16E-03	+	.	id "craHsap150668"; site "(+)GnACTTCCGCCCTy : (-)rAGGGCGGAAGTnC"; annotation "M00025-V$ELK-1 [7.63E-04],M00655-V$PEA3 [7.78E-04],MA0028-ELK-1 [8.05E-04]";
chr19	CisRed_Human9	misc_feature	47055621	47055626	5.19E-04	+	.	id "craHsap150684"; site "(+)GGGTGG : (-)CCACCC"; annotation "M00721-V$CACCC-binding_factor [1.16E-04],M00720-V$CAC-binding_protein [2.64E-04],M00717-V$PAX-8 [2.93E-04],M00328-V$PAX-8 [6.37E-04]";
chr19	CisRed_Human9	misc_feature	47055716	47055737	3.36E-03	+	.	id "craHsap150760"; site "(+)GTCACAGTTCCGCCCTT... : (-)GTAGTAAGGGCGGAACT..."; annotation "M00144-V$PAX-5 [2.09E-04],M00932-V$SP1 [7.01E-04]";
chr19	CisRed_Human9	misc_feature	47055721	47055730	3.36E-03	+	.	id "craHsap150703"; site "(+)AGTTCCGCCC : (-)GGGCGGAACT"; annotation "M00144-V$PAX-5 [2.09E-04],M01036-V$COUP [4.89E-04],M00932-V$SP1 [7.01E-04]";
chr19	CisRed_Human9	misc_feature	47055721	47055732	3.36E-03	+	.	id "craHsap150715"; site "(+)AGTTCCGCCCTT : (-)AAGGGCGGAACT"; annotation "M00144-V$PAX-5 [2.09E-04],M01036-V$COUP [4.89E-04],M00932-V$SP1 [7.01E-04]";
chr19	CisRed_Human9	misc_feature	47055722	47055731	3.36E-03	+	.	id "craHsap150730"; site "(+)GTTCCGCCCT : (-)AGGGCGGAAC"; annotation "M00144-V$PAX-5 [2.09E-04],M01036-V$COUP [4.89E-04],M00932-V$SP1 [7.01E-04]";
chr19	CisRed_Human9	misc_feature	47055724	47055733	1.02E-04	+	.	id "craHsap150742"; site "(+)TCCGCCCTTA : (-)TAAGGGCGGA"; annotation "M00144-V$PAX-5 [2.09E-04],M01036-V$COUP [4.89E-04],M00932-V$SP1 [7.01E-04]";
chr19	CisRed_Human9	misc_feature	47055763	47055772	1.02E-04	+	.	id "craHsap150775"; site "(+)AsTTCCGCCC : (-)GGGCGGAAwT"; annotation "";
chr19	CisRed_Human9	misc_feature	47055812	47055817	5.19E-04	+	.	id "craHsap150804"; site "(+)CCACCC : (-)GGGTGG"; annotation "M01037-V$GLI1 [5.96E-04],M00449-V$ZIC2 [7.88E-04],M00932-V$SP1 [8.99E-04]";
chr19	CisRed_Human9	misc_feature	47056014	47056019	5.19E-04	+	.	id "craHsap150827"; site "(+)CCACCC : (-)GGGTGG"; annotation "M00084-V$MZF-1 [5.14E-04],M00721-V$CACCC-binding_factor [6.85E-04],M00008-V$SP1 [9.03E-04]";


#
track name=miRanda description="miRanda: microRNA target prediction"
# See http://mirnamap.mbc.nctu.edu.tw/php/mirna_entry.php?acc=MI0000781
# http://microrna.sanger.ac.uk/cgi-bin/sequences/mirna_entry.pl?acc=MI0000781
# http://microrna.sanger.ac.uk/cgi-bin/targets/v5/detail_view.pl?transcript_id=ENST00000221975
# http://www.microrna.org/
#
chr19	miRanda	misc_feature	47067329	47067350	16.602	+	.	standard_name="hsa-miR-373*"; label="microRNA target prediction"; target="GGTCTGGGTCTCTTTTTTGAGT"; miRNA="CCUUUCGCGGGGGUAAAACUCA"; annotation="Energy [-19.94],Base P [3.464080e-02],Poisson P [3.404770e-02],Org P [2.955940e-03]"; db_xref="http://microrna.sanger.ac.uk/cgi-bin/targets/v5/detail_view.pl?transcript_id=ENST00000221975"; gene="RPS19"; 
chr19	miRanda	misc_feature	47067331	47067351	15.3734	+	.	standard_name="hsa-miR-888"; label="microRNA target prediction"; target="tctggGTCTCTTTTTTGAGTc"; miRNA="acugaCUGUCGAAAAACUCAu"; annotation="Energy [-13.98],Base P [8.059010e-02],Poisson P [7.742820e-02],Org P [3.948760e-02]"; db_xref="http://microrna.sanger.ac.uk/cgi-bin/targets/v5/detail_view.pl?transcript_id=ENST00000221975"; gene="RPS19";
chr19	miRanda	misc_feature	47067362	47067383	16.502	+	.	standard_name="hsa-miR-367"; label="microRNA target prediction"; target="TCGCCCAGGCTGGAGTGCAGTg"; miRNA="AGUGGUAACGAUUUCACGUUAa"; annotation="Energy [-26.23],Base P [5.038260e-02],Poisson P [4.913440e-02],Org P [2.535520e-02]"; db_xref="http://microrna.sanger.ac.uk/cgi-bin/targets/v5/detail_view.pl?transcript_id=ENST00000221975"; gene="RPS19"; 
chr19	miRanda	misc_feature	47067371	47067391	16.0767	+	.	standard_name="hsa-miR-652"; label="microRNA target prediction"; target="ctggagtgcAGTGGCGCCATc"; miRNA="guguugggaUCACCGCGGUAa"; annotation="Energy [-23.2],Base P [2.038270e-02],Poisson P [2.017640e-02],Org P [1.963260e-02]"; db_xref="http://microrna.sanger.ac.uk/cgi-bin/targets/v5/detail_view.pl?transcript_id=ENST00000221975"; gene="RPS19"; 
chr19	miRanda	misc_feature	47067452	47067475	15.5328	+	.	standard_name="hsa-miR-342-3p"; label="microRNA target prediction"; target="agtGCTGGGATTACAAGTGTGAGc"; miRNA="ugcCCACGCUAAAG-ACACACUCu"; annotation="Energy [-17.07],Base P [5.795860e-02],Poisson P [5.631100e-02],Org P [2.709320e-02]"; db_xref="http://microrna.sanger.ac.uk/cgi-bin/targets/v5/detail_view.pl?transcript_id=ENST00000221975"; gene="RPS19"; 
chr19	miRanda	misc_feature	47067509	47067509	16.3292	+	.	standard_name="mmu-miR-469"; label="microRNA target prediction"; target="agtGCTGGGATTACAAGTGTGAGc"; miRNA="ugcCCACGCUAAAG-ACACACUCu"; annotation="Energy [-24.86],Base P [7.889050e-02],Poisson P [7.585890e-02],Org P [3.802460e-03]"; db_xref="http://microrna.sanger.ac.uk/cgi-bin/targets/v5/detail_view.pl?transcript_id=ENST00000221975"; gene="RPS19";
chr19	miRanda	misc_feature	47067517	47067538	15.3018	+	.	standard_name="hsa-miR-519e"; label="microRNA target prediction"; target="GGGGCATGAGGAAGAGGCGCTT"; miRNA="UUGUGAGAUUUUCCUCCGUGAA"; annotation="Energy [-19.94],Base P [9.796210e-02],Poisson P [9.331670e-02],Org P [1.158950e-04]"; db_xref="http://microrna.sanger.ac.uk/cgi-bin/targets/v5/detail_view.pl?transcript_id=ENST00000221975"; gene="RPS19";
chr19	miRanda	misc_feature	47067518	47067539	14.5695	+	.	standard_name="hsa-miR-518e"; label="microRNA target prediction"; target="gggcaTGAGGAAGAGGCGCTTc"; miRNA="gugagACUUC-CCUUCGCGAAa"; annotation="Energy [-19.25],Base P [9.356970e-02],Poisson P [8.932550e-02],Org P [1.006140e-02]"; db_xref="http://microrna.sanger.ac.uk/cgi-bin/targets/v5/detail_view.pl?transcript_id=ENST00000221975"; gene="RPS19";
chr19	miRanda	misc_feature	47067550	47067570	16.055	+	.	standard_name="hsa-miR-326"; label="microRNA target prediction"; target="TTGGGTGAGGGGGCCCAGGGt"; miRNA="GACCUCCU-UCCCGGGUCUCc"; annotation="Energy [-31.41],Base P [8.621600e-02],Poisson P [3.509730e-03],Org P [2.955940e-03]"; db_xref="http://microrna.sanger.ac.uk/cgi-bin/targets/v5/detail_view.pl?transcript_id=ENST00000221975"; gene="RPS19";
chr19	miRanda	misc_feature	47067567	47067589	16.0019	+	.	standard_name="hsa-miR-30b"; label="microRNA target prediction"; target="TTGGGTGAGGGGGCCCAGGGt"; miRNA="GACCUCCU-UCCCGGGUCUCc"; annotation="Energy [-15.4],Base P [5.107320e-02],Poisson P [5.107320e-02],Org P [5.536850e-03]"; db_xref="http://microrna.sanger.ac.uk/cgi-bin/targets/v5/detail_view.pl?transcript_id=ENST00000221975"; gene="RPS19";
chr19	miRanda	misc_feature	47067568	47067589	15.732	+	.	standard_name="hsa-miR-30c"; label="microRNA target prediction"; target="GGTGATTGGGT-GGCTGTTTACc"; miRNA="CGACUCUCACAUCCUACAAAUGu"; annotation="Energy [-13.28],Base P [6.309710e-02],Poisson P [6.114770e-02],Org P [5.536850e-03]"; db_xref="http://microrna.sanger.ac.uk/cgi-bin/targets/v5/detail_view.pl?transcript_id=ENST00000221975"; gene="RPS19";
chr19	miRanda	misc_feature	47067580	47067601	15.8019	+	.	standard_name="hsa-miR-892b"; label="microRNA target prediction"; target="GGTGATTGGGT-GGCTGTTTACc"; miRNA="CGACUCUCACAUCCUACAAAUGu"; annotation="Energy [-23.15],Base P [7.493520e-02],Poisson P [7.219640e-02],Org P [4.975590e-03]"; db_xref="http://microrna.sanger.ac.uk/cgi-bin/targets/v5/detail_view.pl?transcript_id=ENST00000221975"; gene="RPS19";
chr19	miRanda	misc_feature	47067588	47067610	15.9019	+	.	standard_name="hsa-miR-493"; label="microRNA target prediction"; target="CCCGGCAGCCAGTCGGGCCTTCc"; miRNA="GGACCGUGUGUCA-UCUGGAAGu"; annotation="Energy [-26.13],Base P [6.000140e-02],Poisson P [5.823680e-02],Org P [2.725870e-02]"; db_xref="http://microrna.sanger.ac.uk/cgi-bin/targets/v5/detail_view.pl?transcript_id=ENST00000221975"; gene="RPS19";
chr19	miRanda	misc_feature	47067636	47067656	17.5839	+	.	standard_name="hsa-miR-331-3p"; label="microRNA target prediction"; target="CCCGGCAGCCAGTCGGGCCTTCc"; miRNA="GGACCGUGUGUCA-UCUGGAAGu"; annotation="Energy [-32.39],Base P [2.308460e-02],Poisson P [2.282020e-02],Org P [1.053910e-03]"; db_xref="http://microrna.sanger.ac.uk/cgi-bin/targets/v5/detail_view.pl?transcript_id=ENST00000221975"; gene="RPS19";
chr19	miRanda	misc_feature	47067636	47067655	18.3774	+	.	standard_name="hsa-miR-326"; label="microRNA target prediction"; target="TTGGAGGAAGGACCCAGGGG"; miRNA="GACCUCCUUCCCGGGUCUCC"; annotation="Energy [-40.01],Base P [1.289700e-02],Poisson P [3.509730e-03],Org P [2.955940e-03]"; db_xref="http://microrna.sanger.ac.uk/cgi-bin/targets/v5/detail_view.pl?transcript_id=ENST00000221975"; gene="RPS19";
chr19	miRanda	misc_feature	47067659	47067680	16.2019	+	.	standard_name="hsa-miR-299-3p"; label="microRNA target prediction"; target="ttGTGGCTCACTCCCCCACATc"; miRNA="uuCGCCAAAUGGUAGGGUGUAu"; annotation="Energy [-18.38],Base P [3.704090e-02],Poisson P [3.636330e-02],Org P [2.473950e-02]"; db_xref="http://microrna.sanger.ac.uk/cgi-bin/targets/v5/detail_view.pl?transcript_id=ENST00000221975"; gene="RPS19";
chr19	miRanda	misc_feature	47067754	47067776	16.0019	+	.	standard_name="hsa-miR-766"; label="microRNA target prediction"; target="GCAGAGGTGGCTTCCGCTGGAGT"; miRNA="CGACUCCGAC-ACCCCGACCUCA"; annotation="Energy [-22.04],Base P [9.195010e-02],Poisson P [8.784930e-02],Org P [5.140350e-03]"; db_xref="http://microrna.sanger.ac.uk/cgi-bin/targets/v5/detail_view.pl?transcript_id=ENST00000221975"; gene="RPS19";
chr19	miRanda	misc_feature	47067755	47067777	17.8229	+	.	standard_name="hsa-miR-508-5p"; label="microRNA target prediction"; target="CAGAGGTGGCTTCCGCTGGAGTA"; miRNA="GUACUCACUGCGGGAGACCUCAU"; annotation="Energy [-28.44],Base P [1.398790e-02],Poisson P [1.389050e-02],Org P [4.946960e-03]"; db_xref="http://microrna.sanger.ac.uk/cgi-bin/targets/v5/detail_view.pl?transcript_id=ENST00000221975"; gene="RPS19";
chr19	miRanda	misc_feature	47067944	47067965	16.3294	+	.	standard_name="hsa-miR-668"; label="microRNA target prediction"; target="GTCTTGGGCC-CGCTGAGTGGCA"; miRNA="CAUCACCCGGCUCGGCUCACUGU"; annotation="Energy [-31.36],Base P [3.142470e-02],Poisson P [3.093610e-02],Org P [8.918310e-03]"; db_xref="http://microrna.sanger.ac.uk/cgi-bin/targets/v5/detail_view.pl?transcript_id=ENST00000221975"; gene="RPS19";
chr19	miRanda	misc_feature	47068010	47068028	15.7325	+	.	standard_name="hsa-miR-644"; label="microRNA target prediction"; target="ttaCCAGGGCGGCCACACa"; miRNA="cgaGAUUCUUUCGGUGUGa"; annotation="Energy [-16.93],Base P [7.500000e-02],Poisson P [7.225650e-02],Org P [4.038580e-02]"; db_xref="http://microrna.sanger.ac.uk/cgi-bin/targets/v5/detail_view.pl?transcript_id=ENST00000221975"; gene="RPS19";
chr19	miRanda	misc_feature	47068039	47068059	15.3018	+	.	standard_name="hsa-miR-517b"; label="microRNA target prediction"; target="AAC-CTTTGCAGTCGTGCACGG"; miRNA="UUGUGAGAUUUCCCUACGUGCU"; annotation="Energy [-19.97],Base P [4.645760e-02],Poisson P [4.645760e-02],Org P [5.301810e-03]"; db_xref="http://microrna.sanger.ac.uk/cgi-bin/targets/v5/detail_view.pl?transcript_id=ENST00000221975"; gene="RPS19";
chr19	miRanda	misc_feature	47068039	47068060	15.0018	+	.	standard_name="hsa-miR-517a"; label="microRNA target prediction"; target="aacCTTTGCAGTCGTGCACGGc"; miRNA="uguGAGAUUUCCCUACGUGCUa"; annotation="Energy [-19.25],Base P [4.665060e-02],Poisson P [4.665060e-02],Org P [5.301810e-03]"; db_xref="http://microrna.sanger.ac.uk/cgi-bin/targets/v5/detail_view.pl?transcript_id=ENST00000221975"; gene="RPS19";
chr19	miRanda	misc_feature	47068039	47068060	14.7018	+	.	standard_name="hsa-miR-517c"; label="microRNA target prediction"; target="aacCTTTGCAGTCGTGCACGGc"; miRNA="uguGAGAUUUUCCUACGUGCUa"; annotation="Energy [-17.75],Base P [7.301310e-02],Poisson P [7.041130e-02],Org P [5.301810e-03]"; db_xref="http://microrna.sanger.ac.uk/cgi-bin/targets/v5/detail_view.pl?transcript_id=ENST00000221975"; gene="RPS19";
chr19	miRanda	misc_feature	47068113	47068134	14.9354	+	.	standard_name="mml-miR-189"; label="microRNA target prediction"; target="ccaaATAGCA-CCCAGTGGGCAg"; miRNA="ugacUAUAGUCGAGUCAUCCGUg"; annotation="Energy [-18.6],Base P [8.888850e-02],Poisson P [8.505240e-02],Org P [9.612090e-03]"; db_xref="http://microrna.sanger.ac.uk/cgi-bin/targets/v5/detail_view.pl?transcript_id=ENST00000221975"; gene="RPS19";
chr19	miRanda	misc_feature	47068123	47068146	15.3337	+	.	standard_name="hsa-miR-886-5p"; label="microRNA target prediction"; target="CCCAGTGGGCAGCTGTCCGACCCc"; miRNA="GGCGAACUCGAUUG-AGGCUGGGc"; annotation="Energy [-26.96],Base P [6.878550e-02],Poisson P [6.647310e-02],Org P [7.888690e-03]"; db_xref="http://microrna.sanger.ac.uk/cgi-bin/targets/v5/detail_view.pl?transcript_id=ENST00000221975"; gene="RPS19";
chr19	miRanda	misc_feature	47068158	47068179	16.702	+	.	standard_name="hsa-miR-18b*"; label="microRNA target prediction"; target="GCCAGGAAAGAAACTTAGGGCc"; miRNA="CGGUCUUCCCCGUAAAUCCCGu"; annotation="Energy [-20.32],Base P [1.611050e-02],Poisson P [1.598140e-02],Org P [1.598140e-02]"; db_xref="http://microrna.sanger.ac.uk/cgi-bin/targets/v5/detail_view.pl?transcript_id=ENST00000221975"; gene="RPS19";
chr19	miRanda	misc_feature	47068187	47068208	15.8019	+	.	standard_name="mmu-miR-763"; label="microRNA target prediction"; target="aCCAGATGTCCCTCCCAGTTGG"; miRNA="cGGUGACCAAGAAGGGUCGACC"; annotation="Energy [-25.18],Base P [8.899460e-02],Poisson P [8.514950e-02],Org P [7.636040e-03]"; db_xref="http://microrna.sanger.ac.uk/cgi-bin/targets/v5/detail_view.pl?transcript_id=ENST00000221975"; gene="RPS19";
