# Supplementary material for: Targeted Resequencing and Analysis of the Diamond-Blackfan Anemia Disease Locus RPS19
Source: PLoS One. 2009 Jul 9;4(7):e6172. doi: 10.1371/journal.pone.0006172 (PMC2703794; doi:10.1371/journal.pone.0006172)
Supplement: Text S2 — Compressed archive with files used in the study for visualization in the UCSC Genome Browser (in *.gff format) (0.16 MB ZIP) [file pone.0006172.s006.zip › chr19.47040M-47068M.Infocon_conservation.Annotation.gff]

track name=Infocon_BHIC description="Infocon (Stojanovic N. et al. Nucleic Acids Res. 1999; 27(19): 3899-910.) analysis: conserved elements for 7-way eutherian mammals in RPS19 loci"
chr19	Infocon	misc_feature	47048260	47048304	.	+	.	inference="ab inition predictionInfocon"; note="ATTGCCCGCTCTGTGCCAGGCATAGACAGTTTCCAGCTGTCTAGA(consensus)";
chr19	Infocon	misc_feature	47048311	47048329	.	+	.	inference="ab inition predictionInfocon"; note="ACAAATCGAAATGCCTACA(consensus)";
chr19	Infocon	misc_feature	47048330	47048347	.	+	.	inference="ab inition predictionInfocon"; note="GGGCTGAGCAGATCAAAT(consensus)";
chr19	Infocon	misc_feature	47048238	47048238	misc_feature	111	145	.	+	.	inference="ab inition predictionInfocon"; note="AATGAGTAAAGAAGGCCAGATGGACCCTGGCAAAC(consensus)";
chr19	Infocon	misc_feature	47048238	47048238	misc_feature	148	167	.	+	.	inference="ab inition predictionInfocon"; note="AGAATGGATGCCTTGCCTAA(consensus)";
chr19	Infocon	misc_feature	47048238	47048238	misc_feature	169	177	.	+	.	inference="ab inition predictionInfocon"; note="GAGCAGCCT(consensus)";
chr19	Infocon	misc_feature	47048423	47048438	.	+	.	inference="ab inition predictionInfocon"; note="GCCCTAGCAGATTACT(consensus)";
chr19	Infocon	misc_feature	47048459	47048485	.	+	.	inference="ab inition predictionInfocon"; note="CAGTGTTGCTCCATCTTCTGATTTTTT(consensus)";
chr19	Infocon	misc_feature	47048486	47048524	.	+	.	inference="ab inition predictionInfocon"; note="AAGAGAAACTGGAAAACTAGATTTCCATGTAAAACATCT(consensus)";
chr19	Infocon	misc_feature	47048525	47048546	.	+	.	inference="ab inition predictionInfocon"; note="TAATTTTCAAATGTTGGCTCAG(consensus)";
chr19	Infocon	misc_feature	47048550	47048555	.	+	.	inference="ab inition predictionInfocon"; note="inference="ab inition predictionInfocon"; note="TCTTCT(consensus)";(consensus)";
chr19	Infocon	misc_feature	47048556	47048575	.	+	.	inference="ab inition predictionInfocon"; note="TTAAATTCTATACGTGCCAA(consensus)";
chr19	Infocon	misc_feature	47048578	47048623	.	+	.	inference="ab inition predictionInfocon"; note="AAAACATATTTTCAGGCTAGCTTTGGCCAGTGGAATACCAATTTGA(consensus)";
chr19	Infocon	misc_feature	47048625	47048691	.	+	.	inference="ab inition predictionInfocon"; note="ACATTTTCCAGATGGGGAAATTGAGGCTAACCAGAATAGAAAGAATCGAGTTAGTCTTTATCACAAG(consensus)";
chr19	Infocon	misc_feature	47048692	47048699	.	+	.	inference="ab inition predictionInfocon"; note="TTTTTCCT(consensus)";
chr19	Infocon	misc_feature	47048701	47048709	.	+	.	inference="ab inition predictionInfocon"; note="AACTAGGGA(consensus)";
chr19	Infocon	misc_feature	47048727	47048746	.	+	.	inference="ab inition predictionInfocon"; note="TTCGAAGGATCCATAAAAGG(consensus)";
chr19	Infocon	misc_feature	47048751	47048756	.	+	.	inference="ab inition predictionInfocon"; note="GAAACA(consensus)";
chr19	Infocon	misc_feature	47048760	47048765	.	+	.	inference="ab inition predictionInfocon"; note="ATTACC(consensus)";
chr19	Infocon	misc_feature	47048771	47048779	.	+	.	inference="ab inition predictionInfocon"; note="TTGAGTGCC(consensus)";
chr19	Infocon	misc_feature	47048786	47048794	.	+	.	inference="ab inition predictionInfocon"; note="ATTTGATTC(consensus)";
chr19	Infocon	misc_feature	47048795	47048807	.	+	.	inference="ab inition predictionInfocon"; note="ACATATCTTCACA(consensus)";
chr19	Infocon	misc_feature	47048808	47048819	.	+	.	inference="ab inition predictionInfocon"; note="GCAACCCTGGAA(consensus)";
chr19	Infocon	misc_feature	47048820	47048831	.	+	.	inference="ab inition predictionInfocon"; note="GTTATGCAGGAT(consensus)";
chr19	Infocon	misc_feature	47048834	47048843	.	+	.	inference="ab inition predictionInfocon"; note="TTCCCATTTT(consensus)";
chr19	Infocon	misc_feature	47048860	47048890	.	+	.	inference="ab inition predictionInfocon"; note="GCTTAAAGAGGTAAAGTAACTTGCCCAAGTG(consensus)";
chr19	Infocon	misc_feature	47049888	47049908	.	+	.	inference="ab inition predictionInfocon"; note="GGGGAAGGAGTAGACTAGAGG(consensus)";
chr19	Infocon	misc_feature	47049921	47049928	.	+	.	inference="ab inition predictionInfocon"; note="CACCTCTC(consensus)";
chr19	Infocon	misc_feature	47050434	47050466	.	+	.	inference="ab inition predictionInfocon"; note="ATTTCAGGAGCTTATTTCACATTCTGCCCTTTG(consensus)";
chr19	Infocon	misc_feature	47050467	47050495	.	+	.	inference="ab inition predictionInfocon"; note="GGAATCCATGCTCCTTTCGCTTCAGCCCT(consensus)";
chr19	Infocon	misc_feature	47050498	47050534	.	+	.	inference="ab inition predictionInfocon"; note="ATTAACTTGCTCCACTCCTGACCTCAATTCTCGTCCA(consensus)";
chr19	Infocon	misc_feature	47050535	47050543	.	+	.	inference="ab inition predictionInfocon"; note="ACGTAGAAC(consensus)";
chr19	Infocon	misc_feature	47050547	47050553	.	+	.	inference="ab inition predictionInfocon"; note="CATCATA(consensus)";
chr19	Infocon	misc_feature	47050554	47050559	.	+	.	inference="ab inition predictionInfocon"; note="CACTTA(consensus)";
chr19	Infocon	misc_feature	47050561	47050569	.	+	.	inference="ab inition predictionInfocon"; note="CCCATCCAG(consensus)";
chr19	Infocon	misc_feature	47050571	47050580	.	+	.	inference="ab inition predictionInfocon"; note="CTATACGCAG(consensus)";
chr19	Infocon	misc_feature	47050584	47050601	.	+	.	inference="ab inition predictionInfocon"; note="CTCATTGCTTCGTCCACA(consensus)";
chr19	Infocon	misc_feature	47050607	47050614	.	+	.	inference="ab inition predictionInfocon"; note="CTCATTCT(consensus)";
chr19	Infocon	misc_feature	47050618	47050648	.	+	.	inference="ab inition predictionInfocon"; note="CCCCTGTTCCATTGTGTAGCTGGCTTTGCAG(consensus)";
chr19	Infocon	misc_feature	47050656	47050663	.	+	.	inference="ab inition predictionInfocon"; note="ACGTTTGC(consensus)";
chr19	Infocon	misc_feature	47050673	47050680	.	+	.	inference="ab inition predictionInfocon"; note="GTCCTATA(consensus)";
chr19	Infocon	misc_feature	47050681	47050688	.	+	.	inference="ab inition predictionInfocon"; note="ACCCCTAC(consensus)";
chr19	Infocon	misc_feature	47050738	47050745	.	+	.	inference="ab inition predictionInfocon"; note="ATCCTTTT(consensus)";
chr19	Infocon	misc_feature	47050747	47050757	.	+	.	inference="ab inition predictionInfocon"; note="ATCCAACTCAA(consensus)";
chr19	Infocon	misc_feature	47050769	47050780	.	+	.	inference="ab inition predictionInfocon"; note="AAGCCTCTCAGG(consensus)";
chr19	Infocon	misc_feature	47050788	47050799	.	+	.	inference="ab inition predictionInfocon"; note="CCCTATGTTCCC(consensus)";
chr19	Infocon	misc_feature	47050822	47050836	.	+	.	inference="ab inition predictionInfocon"; note="CATAGTCCTGATCAC(consensus)";
chr19	Infocon	misc_feature	47050838	47050843	.	+	.	inference="ab inition predictionInfocon"; note="CTGAGC(consensus)";
chr19	Infocon	misc_feature	47050856	47050863	.	+	.	inference="ab inition predictionInfocon"; note="TGTCCATC(consensus)";
chr19	Infocon	misc_feature	47050867	47050880	.	+	.	inference="ab inition predictionInfocon"; note="GTCTCCCCCTCAGA(consensus)";
chr19	Infocon	misc_feature	47050901	47050930	.	+	.	inference="ab inition predictionInfocon"; note="CAGGACTTGCCTGCAGCTCCTCCTTGGGAG(consensus)";
chr19	Infocon	misc_feature	47050936	47050944	.	+	.	inference="ab inition predictionInfocon"; note="AATAAATGA(consensus)";
chr19	Infocon	misc_feature	47050952	47050964	.	+	.	inference="ab inition predictionInfocon"; note="AAATACGTTCTGT(consensus)";
chr19	Infocon	misc_feature	47050966	47050981	.	+	.	inference="ab inition predictionInfocon"; note="TGATTCCTTAGGAATT(consensus)";
chr19	Infocon	misc_feature	47050985	47050994	.	+	.	inference="ab inition predictionInfocon"; note="TTTTCCTACT(consensus)";
chr19	Infocon	misc_feature	47051004	47051018	.	+	.	inference="ab inition predictionInfocon"; note="CACTCCAATGCTGCC(consensus)";
chr19	Infocon	misc_feature	47051028	47051038	.	+	.	inference="ab inition predictionInfocon"; note="ATCAAAATGTG(consensus)";
chr19	Infocon	misc_feature	47051039	47051047	.	+	.	inference="ab inition predictionInfocon"; note="AACTTTCTG(consensus)";
chr19	Infocon	misc_feature	47051049	47051064	.	+	.	inference="ab inition predictionInfocon"; note="CCTCAAACCATTTTTT(consensus)";
chr19	Infocon	misc_feature	47055409	47055427	.	+	.	inference="ab inition predictionInfocon"; note="TAAAGCTACACAGGTCAGC(consensus)";
chr19	Infocon	misc_feature	47055431	47055439	.	+	.	inference="ab inition predictionInfocon"; note="GCAGGTAAA(consensus)";
chr19	Infocon	misc_feature	47055440	47055455	.	+	.	inference="ab inition predictionInfocon"; note="TCTAAATTGGCAAAGT(consensus)";
chr19	Infocon	misc_feature	47055459	47055470	.	+	.	inference="ab inition predictionInfocon"; note="GGCTGAGCGAAC(consensus)";
chr19	Infocon	misc_feature	47055471	47055501	.	+	.	inference="ab inition predictionInfocon"; note="AGACTCCGACACTAGAAGGCAGAGCTGAACT(consensus)";
chr19	Infocon	misc_feature	47055510	47055538	.	+	.	inference="ab inition predictionInfocon"; note="CTAAGGTCCCGCCTCTGCCGCTTTGTCCC(consensus)";
chr19	Infocon	misc_feature	47055539	47055626	.	+	.	inference="ab inition predictionInfocon"; note="GCCCTTATCTTCTCCCCTCCTCCAGCGCCTCATTCCCTTTTCGCTCGCCCCGGCCGTGCTGAAGCAACTTCCGCCCTGAGAAGGGTGG(consensus)";
chr19	Infocon	misc_feature	47055635	47055661	.	+	.	inference="ab inition predictionInfocon"; note="TCTCCCGCTCTCGCGACTCCTGGCGGT(consensus)";
chr19	Infocon	misc_feature	47055682	47055694	.	+	.	inference="ab inition predictionInfocon"; note="CACATTTCTTCCT(consensus)";
chr19	Infocon	misc_feature	47055696	47055732	.	+	.	inference="ab inition predictionInfocon"; note="GCCCTTCCCCTAGGTTCCCTGTCACAGTTCCGCCCTT(consensus)";
chr19	Infocon	misc_feature	47055733	47055753	.	+	.	inference="ab inition predictionInfocon"; note="ACTACTCCCACTTCCGGCCAG(consensus)";
chr19	Infocon	misc_feature	47055756	47055774	.	+	.	inference="ab inition predictionInfocon"; note="AACAGCCACTTCCACCCGG(consensus)";
chr19	Infocon	misc_feature	47055786	47055793	.	+	.	inference="ab inition predictionInfocon"; note="TTCCGCCG(consensus)";
chr19	Infocon	misc_feature	47055814	47055821	.	+	.	inference="ab inition predictionInfocon"; note="ACCCATCC(consensus)";
chr19	Infocon	misc_feature	47055822	47055830	.	+	.	inference="ab inition predictionInfocon"; note="TGCCCCGTA(consensus)";
chr19	Infocon	misc_feature	47055831	47055844	.	+	.	inference="ab inition predictionInfocon"; note="CTTTCGCCATCATA(consensus)";
chr19	Infocon	misc_feature	47055845	47055868	.	+	.	inference="ab inition predictionInfocon"; note="GTATTCTCCACCACTGTTCCTTCC(consensus)";
chr19	Infocon	misc_feature	47055870	47055898	.	+	.	inference="ab inition predictionInfocon"; note="GCCACGAACGACGCAAACGAAGCCAAGTT(consensus)";
chr19	Infocon	misc_feature	47055902	47055908	.	+	.	inference="ab inition predictionInfocon"; note="CCAGCTC(consensus)";
chr19	Infocon	misc_feature	47055936	47055956	.	+	.	inference="ab inition predictionInfocon"; note="ATTACACTCCGGGAGAAGGAA(consensus)";
chr19	Infocon	misc_feature	47055962	47055970	.	+	.	inference="ab inition predictionInfocon"; note="GGAGGAAAC(consensus)";
chr19	Infocon	misc_feature	47055973	47055981	.	+	.	inference="ab inition predictionInfocon"; note="AGGCCTCCA(consensus)";
chr19	Infocon	misc_feature	47056018	47056024	.	+	.	inference="ab inition predictionInfocon"; note="CCCTCAC(consensus)";
chr19	Infocon	misc_feature	47056026	47056038	.	+	.	inference="ab inition predictionInfocon"; note="AGACACCCTCCCC(consensus)";
chr19	Infocon	misc_feature	47056039	47056054	.	+	.	inference="ab inition predictionInfocon"; note="TCTAGGCGGGGACGAA(consensus)";
chr19	Infocon	misc_feature	47056055	47056078	.	+	.	inference="ab inition predictionInfocon"; note="CTTTCGCCCTGAGAGAGGCGGAGC(consensus)";
chr19	Infocon	misc_feature	47056093	47056203	.	+	.	inference="ab inition predictionInfocon"; note="TCGCTCTCGCGAGCTTTCGGAACTCTCGCGAGACCCTACGCCCGACTTGTGCGCCCGGGAAACCCCGTCGTTCCCTTTCCCCTGGCTGGCAGCGCGGAGGCCGCACGGTAA(consensus)";
chr19	Infocon	misc_feature	47056204	47056220	.	+	.	inference="ab inition predictionInfocon"; note="GCGGGGGCTCCGAGCTG(consensus)";
chr19	Infocon	misc_feature	47056223	47056257	.	+	.	inference="ab inition predictionInfocon"; note="CCGGGCGCGAGGTGGCAGGGCCGGACGCCGAAGCC(consensus)";
chr19	Infocon	misc_feature	47056260	47056271	.	+	.	inference="ab inition predictionInfocon"; note="AGAGCGCGTGCC(consensus)";
chr19	Infocon	misc_feature	47056274	47056291	.	+	.	inference="ab inition predictionInfocon"; note="AGGGCCCCGAGGCGCCCG(consensus)";
chr19	Infocon	misc_feature	47056293	47056378	.	+	.	inference="ab inition predictionInfocon"; note="CGCGGGCCCGTCCCGCCCCCTAGAGCCGCGGCCACGTGCGAGCGGCAGGCCCGGACATGCCCGGTCAGCGCCGTCCGGGAACCGAG(consensus)";
chr19	Infocon	misc_feature	47056389	47056396	.	+	.	inference="ab inition predictionInfocon"; note="GGGGGGCA(consensus)";
chr19	Infocon	misc_feature	47056403	47056419	.	+	.	inference="ab inition predictionInfocon"; note="GGGTGCGTGGGGCGTCC(consensus)";
chr19	Infocon	misc_feature	47056429	47056436	.	+	.	inference="ab inition predictionInfocon"; note="GGGCTGGG(consensus)";
chr19	Infocon	misc_feature	47056450	47056459	.	+	.	inference="ab inition predictionInfocon"; note="CAGGATCCTC(consensus)";
chr19	Infocon	misc_feature	47056473	47056498	.	+	.	inference="ab inition predictionInfocon"; note="GGGCTCTGTTAGTGCGATCCAGAGAG(consensus)";
chr19	Infocon	misc_feature	47056501	47056518	.	+	.	inference="ab inition predictionInfocon"; note="CGTGGGCGTCGGTGAGCT(consensus)";
chr19	Infocon	misc_feature	47056527	47056545	.	+	.	inference="ab inition predictionInfocon"; note="CCCGCAGGAGCCGGAGCCC(consensus)";
chr19	Infocon	misc_feature	47056555	47056562	.	+	.	inference="ab inition predictionInfocon"; note="GGGGCCGT(consensus)";
chr19	Infocon	misc_feature	47056567	47056577	.	+	.	inference="ab inition predictionInfocon"; note="AGTAACGGGGG(consensus)";
chr19	Infocon	misc_feature	47056579	47056586	.	+	.	inference="ab inition predictionInfocon"; note="TACCACGG(consensus)";
chr19	Infocon	misc_feature	47056609	47056618	.	+	.	inference="ab inition predictionInfocon"; note="GGATTGGGGT(consensus)";
chr19	Infocon	misc_feature	47056621	47056661	.	+	.	inference="ab inition predictionInfocon"; note="GGTCCGTGCTCTTGGCAGTCGTCTCTGCCAGGCCTGTGTTC(consensus)";
chr19	Infocon	misc_feature	47056663	47056670	.	+	.	inference="ab inition predictionInfocon"; note="CATGCTTG(consensus)";
chr19	Infocon	misc_feature	47056673	47056760	.	+	.	inference="ab inition predictionInfocon"; note="TTTCTCCCTCAGATGCCTGGAGTTACTGTAAAAGACGTGAACCAGCAGGAGTTCGTCAGAGCTCTGGCAGCCTTCCTCAAAAAGTGAG(consensus)";
chr19	Infocon	misc_feature	47056761	47056769	.	+	.	inference="ab inition predictionInfocon"; note="TTTGGGGAC(consensus)";
chr19	Infocon	misc_feature	47056770	47056779	.	+	.	inference="ab inition predictionInfocon"; note="TGAGGTTCAA(consensus)";
chr19	Infocon	misc_feature	47056782	47056787	.	+	.	inference="ab inition predictionInfocon"; note="CGGGTG(consensus)";
chr19	Infocon	misc_feature	47056791	47056801	.	+	.	inference="ab inition predictionInfocon"; note="GCTGTCGCCTT(consensus)";
chr19	Infocon	misc_feature	47056809	47056818	.	+	.	inference="ab inition predictionInfocon"; note="CCATCTGAGC(consensus)";
chr19	Infocon	misc_feature	47056843	47056853	.	+	.	inference="ab inition predictionInfocon"; note="GGGAGGCTTGT(consensus)";
chr19	Infocon	misc_feature	47056857	47056862	.	+	.	inference="ab inition predictionInfocon"; note="GGGCCT(consensus)";
chr19	Infocon	misc_feature	47056863	47056868	.	+	.	inference="ab inition predictionInfocon"; note="CCGTGG(consensus)";
chr19	Infocon	misc_feature	47056888	47056895	.	+	.	inference="ab inition predictionInfocon"; note="TGGCTTGT(consensus)";
chr19	Infocon	misc_feature	47056902	47056908	.	+	.	inference="ab inition predictionInfocon"; note="GTTCCAG(consensus)";
chr19	Infocon	misc_feature	47056916	47056923	.	+	.	inference="ab inition predictionInfocon"; note="TTGTACTC(consensus)";
chr19	Infocon	misc_feature	47056933	47056949	.	+	.	inference="ab inition predictionInfocon"; note="CATAGTTGTGTTGAGGG(consensus)";
chr19	Infocon	misc_feature	47056972	47057003	.	+	.	inference="ab inition predictionInfocon"; note="AGTTTGTGGAGATGACTGAATCGTGCTTTTCC(consensus)";
chr19	Infocon	misc_feature	47057012	47057126	.	+	.	inference="ab inition predictionInfocon"; note="TGGTCTTAGGTCCGGGAAGCTGAAAGTCCCCGAATGGGTGGATACCGTCAAGCTGGCCAAGCACAAAGAGCTTGCTCCCTACGATGAGAACTGGTTCTACACGCGAGCTGGTGAG(consensus)";
chr19	Infocon	misc_feature	47057128	47057135	.	+	.	inference="ab inition predictionInfocon"; note="AACTTAGG(consensus)";
chr19	Infocon	misc_feature	47057137	47057146	.	+	.	inference="ab inition predictionInfocon"; note="CTTTGGCTGG(consensus)";
chr19	Infocon	misc_feature	47057148	47057170	.	+	.	inference="ab inition predictionInfocon"; note="GAGTGGGGAGCTGGGTGACCCCT(consensus)";
chr19	Infocon	misc_feature	47057210	47057222	.	+	.	inference="ab inition predictionInfocon"; note="CCGCCCCAAGAGG(consensus)";
chr19	Infocon	misc_feature	47057329	47057338	.	+	.	inference="ab inition predictionInfocon"; note="CTGTGGCTTT(consensus)";
chr19	Infocon	misc_feature	47057339	47057344	.	+	.	inference="ab inition predictionInfocon"; note="GAGCCT(consensus)";
chr19	Infocon	misc_feature	47057345	47057366	.	+	.	inference="ab inition predictionInfocon"; note="CAGGGGAAACCAGAGACAGATG(consensus)";
chr19	Infocon	misc_feature	47057367	47057386	.	+	.	inference="ab inition predictionInfocon"; note="AATGTTCATATTTTGCTTAC(consensus)";
chr19	Infocon	misc_feature	47057387	47057394	.	+	.	inference="ab inition predictionInfocon"; note="AGGTGGTT(consensus)";
chr19	Infocon	misc_feature	47064717	47064722	.	+	.	inference="ab inition predictionInfocon"; note="CCTGGA(consensus)";
chr19	Infocon	misc_feature	47064728	47064738	.	+	.	inference="ab inition predictionInfocon"; note="TGGGAGTGCCC(consensus)";
chr19	Infocon	misc_feature	47064766	47064777	.	+	.	inference="ab inition predictionInfocon"; note="GAAGAGCTAGCC(consensus)";
chr19	Infocon	misc_feature	47064779	47064788	.	+	.	inference="ab inition predictionInfocon"; note="GGGGGGTGGG(consensus)";
chr19	Infocon	misc_feature	47064804	47064814	.	+	.	inference="ab inition predictionInfocon"; note="GTCAGTTTCTG(consensus)";
chr19	Infocon	misc_feature	47064816	47064841	.	+	.	inference="ab inition predictionInfocon"; note="GTGTTAGTGTGTGTTTTCAGTTTCCC(consensus)";
chr19	Infocon	misc_feature	47064860	47064867	.	+	.	inference="ab inition predictionInfocon"; note="AATTAGCT(consensus)";
chr19	Infocon	misc_feature	47064902	47064911	.	+	.	inference="ab inition predictionInfocon"; note="GATCAAGACC(consensus)";
chr19	Infocon	misc_feature	47064923	47064935	.	+	.	inference="ab inition predictionInfocon"; note="CTCTCACACTACC(consensus)";
chr19	Infocon	misc_feature	47064938	47065138	.	+	.	inference="ab inition predictionInfocon"; note="CAGCTTCCACAGCGCGGCACCTGTACCTCCGGGGTGGCGCTGGGGTTGGCTCCATGACCAAGATCTATGGGGGACGTCAGAGAAACGGCGTCATGCCCAGCCACTTCAGCCGAGGCTCCAAGAGTGTGGCCCGCCGGGTCCTCCAAGCCCTGGAGGGGCTGAAAATGGTGGAAAAGGACCAAGATGGGTAAGCAGGGTAGG(consensus)";
chr19	Infocon	misc_feature	47065155	47065169	.	+	.	inference="ab inition predictionInfocon"; note="GAGTAGCCTTGAGGC(consensus)";
chr19	Infocon	misc_feature	47065182	47065192	.	+	.	inference="ab inition predictionInfocon"; note="TCCCCAACGAA(consensus)";
chr19	Infocon	misc_feature	47065206	47065215	.	+	.	inference="ab inition predictionInfocon"; note="TCTGCCCAGC(consensus)";
chr19	Infocon	misc_feature	47065217	47065227	.	+	.	inference="ab inition predictionInfocon"; note="CCTCAGGCCCC(consensus)";
chr19	Infocon	misc_feature	47065237	47065250	.	+	.	inference="ab inition predictionInfocon"; note="AGGCAGGCAGGAGG(consensus)";
chr19	Infocon	misc_feature	47065263	47065273	.	+	.	inference="ab inition predictionInfocon"; note="AAAGCAAACAG(consensus)";
chr19	Infocon	misc_feature	47065277	47065292	.	+	.	inference="ab inition predictionInfocon"; note="GGGGCCTCACCCCGAC(consensus)";
chr19	Infocon	misc_feature	47065295	47065379	.	+	.	inference="ab inition predictionInfocon"; note="CTCTGGCTGACTAGCCCAGGCTCCAGGAGGGTAATTTAGCGACTATCTGCTTTCATTAGCCTGCTCGTTAACTTTTCCCAATTGA(consensus)";
chr19	Infocon	misc_feature	47065380	47065399	.	+	.	inference="ab inition predictionInfocon"; note="TTTTTCGGGGCTTTTGATCT(consensus)";
chr19	Infocon	misc_feature	47065401	47065433	.	+	.	inference="ab inition predictionInfocon"; note="AATGCTTGCACAAACAACACCCCGTCAGCTCCC(consensus)";
chr19	Infocon	misc_feature	47065435	47065442	.	+	.	inference="ab inition predictionInfocon"; note="GGGGGGCT(consensus)";
chr19	Infocon	misc_feature	47065443	47065476	.	+	.	inference="ab inition predictionInfocon"; note="CCCACTACTGCCCCCAGCTCGTTAGAATGCACCT(consensus)";
chr19	Infocon	misc_feature	47065483	47065492	.	+	.	inference="ab inition predictionInfocon"; note="GGCCCTCAGT(consensus)";
chr19	Infocon	misc_feature	47065494	47065514	.	+	.	inference="ab inition predictionInfocon"; note="GGACTTGGCTGGCGGCAGGTG(consensus)";
chr19	Infocon	misc_feature	47065515	47065523	.	+	.	inference="ab inition predictionInfocon"; note="GCTTCTTGA(consensus)";
chr19	Infocon	misc_feature	47065524	47065536	.	+	.	inference="ab inition predictionInfocon"; note="GAAGCCTGGCTCA(consensus)";
chr19	Infocon	misc_feature	47065541	47065563	.	+	.	inference="ab inition predictionInfocon"; note="CAGGAGGGAAGGGGCTGAGAACA(consensus)";
chr19	Infocon	misc_feature	47065567	47065584	.	+	.	inference="ab inition predictionInfocon"; note="CCTGTGCTCACTGGGGCC(consensus)";
chr19	Infocon	misc_feature	47065586	47065597	.	+	.	inference="ab inition predictionInfocon"; note="GCATGACCCTTC(consensus)";
chr19	Infocon	misc_feature	47065601	47065668	.	+	.	inference="ab inition predictionInfocon"; note="CCCCACAGCGGCCGCAAACTGACACCTCAGGGACAAAGAGATCTGGACAGAATCGCCGGACAGGTAAG(consensus)";
chr19	Infocon	misc_feature	47067237	47067249	.	+	.	inference="ab inition predictionInfocon"; note="ATTCTTCCATCTT(consensus)";
chr19	Infocon	misc_feature	47067252	47067290	.	+	.	inference="ab inition predictionInfocon"; note="CCCACAGGTGGCAGCTGCCAACAAGAAGCATTAGAACAA(consensus)";
chr19	Infocon	misc_feature	47067294	47067345	.	+	.	inference="ab inition predictionInfocon"; note="ATGCTGGGTTAATAAATTGCCTCATTCGTAATCCTGGTCTGGGTCTCTTTTT(consensus)";
