# Supplementary material for: Targeted Resequencing and Analysis of the Diamond-Blackfan Anemia Disease Locus RPS19
Source: PLoS One. 2009 Jul 9;4(7):e6172. doi: 10.1371/journal.pone.0006172 (PMC2703794; doi:10.1371/journal.pone.0006172)
Supplement: Text S2 — Compressed archive with files used in the study for visualization in the UCSC Genome Browser (in *.gff format) (0.16 MB ZIP) [file pone.0006172.s006.zip › chr19.47040M-47068M.Repeats.Annotation.gff]

track name=RepeatMasker_repeats_region description="Transfac Professional v12.1/RepeatMasker analysis: repeat_region""
chr19 RepeatMasker repeat_region	47051390 47051690	.	+	.	standard_name="AluJb"; rpt_unit_range=1..283; label="Repeat";
chr19 RepeatMasker repeat_region	47051059 47051318	.	+	.	standard_name="AluJb"; rpt_unit_range=23..290; label="Repeat";
chr19 RepeatMasker repeat_region	47054419 47054707	.	+	.	standard_name="AluSx"; rpt_unit_range=1..290; label="Repeat";
chr19 RepeatMasker repeat_region	47052264 47052408	.	+	.	standard_name="AluSx"; rpt_unit_range=124..255; label="Repeat";
chr19 RepeatMasker repeat_region	47052718 47052853	.	+	.	standard_name="AluSx"; rpt_unit_range=1..123; label="Repeat";
chr19 RepeatMasker repeat_region	47052409 47052717	.	+	.	standard_name="AluY"; rpt_unit_range=1..309; label="Repeat";
chr19 RepeatMasker repeat_region	47052948 47052985	.	+	.	standard_name="AluY"; rpt_unit_range=1..38; label="Repeat";
chr19 RepeatMasker repeat_region	47053475 47053747	.	+	.	standard_name="AluY"; rpt_unit_range=21..294; label="Repeat";
chr19 RepeatMasker repeat_region	47053735 47053747	.	+	.	standard_name="dust"; rpt_unit_range=47053735..47053747; label="Repeat";
chr19 RepeatMasker repeat_region	47052381 47052436	.	+	.	standard_name="dust"; rpt_unit_range=47052381..47052436; label="Repeat";
chr19 RepeatMasker repeat_region	47054332 47054342	.	+	.	standard_name="dust"; rpt_unit_range=47054332..47054342; label="Repeat";
chr19 RepeatMasker repeat_region	47054700 47054747	.	+	.	standard_name="dust"; rpt_unit_range=47054700..47054747; label="Repeat";
chr19 RepeatMasker repeat_region	47055354 47055370	.	+	.	standard_name="dust"; rpt_unit_range=47055354..47055370; label="Repeat";
chr19 RepeatMasker repeat_region	47055354 47055370	.	+	.	standard_name="dust"; rpt_unit_range=47055354..47055370; label="Repeat";
chr19 RepeatMasker repeat_region	47051707 47051779	.	+	.	standard_name="dust"; rpt_unit_range=47051707..47051779; label="Repeat";
chr19 RepeatMasker repeat_region	47047724 47047753	.	+	.	standard_name="dust"; rpt_unit_range=47047724..47047753; label="Repeat";
chr19 RepeatMasker repeat_region	47048217 47048225	.	+	.	standard_name="dust"; rpt_unit_range=47048217..47048225; label="Repeat";
chr19 RepeatMasker repeat_region	47048980 47049111	.	+	.	standard_name="FLAM_C"; rpt_unit_range=1..132; label="Repeat";
chr19 RepeatMasker repeat_region	47053051 47053464	.	+	.	standard_name="L1MC1"; rpt_unit_range=5841..6287; label="Repeat";
chr19 RepeatMasker repeat_region	47052854 47052906	.	+	.	standard_name="L1MC1"; rpt_unit_range=5776..5828; label="Repeat";
chr19 RepeatMasker repeat_region	47051777 47052203	.	+	.	standard_name="L1MC1"; rpt_unit_range=5841..6300; label="Repeat";
chr19 RepeatMasker repeat_region	47046970 47047003	.	+	.	standard_name="L2"; rpt_unit_range=3288..3321; label="Repeat";
chr19 RepeatMasker repeat_region	47047231 47047445	.	+	.	standard_name="L2"; rpt_unit_range=2658..2872; label="Repeat";
chr19 RepeatMasker repeat_region	47055256 47055296	.	+	.	standard_name="L2"; rpt_unit_range=3370..3410; label="Repeat";
chr19 RepeatMasker repeat_region	47053938 47054323	.	+	.	standard_name="LTR65"; rpt_unit_range=167..575; label="Repeat";
chr19 RepeatMasker repeat_region	47048304 47048622	.	+	.	standard_name="MER102b"; rpt_unit_range=10..340; label="Repeat";
chr19 RepeatMasker repeat_region	47046826 47046935	.	+	.	standard_name="MIR"; rpt_unit_range=33..136; label="Repeat";
chr19 RepeatMasker repeat_region	47048755 47048948	.	+	.	standard_name="MIRb"; rpt_unit_range=34..254; label="Repeat";
chr19 RepeatMasker repeat_region	47053780 47053936	.	+	.	standard_name="MIRb"; rpt_unit_range=56..238; label="Repeat";
chr19 RepeatMasker repeat_region	47055179 47055247	.	+	.	standard_name="MIRb"; rpt_unit_range=179..253; label="Repeat";
chr19 RepeatMasker repeat_region	47048034 47048119	.	+	.	standard_name="MLT1I"; rpt_unit_range=318..407; label="Repeat";
chr19 RepeatMasker repeat_region	47048626 47048655	.	+	.	standard_name="THER1_MD"; rpt_unit_range=120..149; label="Repeat";
chr19 RepeatMasker repeat_region	47047727 47047753	.	+	.	standard_name="trf"; rpt_unit_range=1..27; label="Repeat";
chr19 RepeatMasker repeat_region	47053156 47053175	.	+	.	standard_name="trf"; rpt_unit_range=1..20; label="Repeat";
chr19 RepeatMasker repeat_region	47052531 47052853	.	+	.	standard_name="trf"; rpt_unit_range=1..323; label="Repeat";
chr19 RepeatMasker repeat_region	47052079 47052098	.	+	.	standard_name="trf"; rpt_unit_range=1..20; label="Repeat";
chr19 RepeatMasker repeat_region	47051725 47051779	.	+	.	standard_name="trf"; rpt_unit_range=1..55; label="Repeat";
