# Supplementary material for: Targeted Resequencing and Analysis of the Diamond-Blackfan Anemia Disease Locus RPS19
Source: PLoS One. 2009 Jul 9;4(7):e6172. doi: 10.1371/journal.pone.0006172 (PMC2703794; doi:10.1371/journal.pone.0006172)
Supplement: Text S2 — Compressed archive with files used in the study for visualization in the UCSC Genome Browser (in *.gff format) (0.16 MB ZIP) [file pone.0006172.s006.zip › chr19.47040M-47068M.STS.Annotation.gff]

track name=re-sequencing description="LCB Annotation: re-sequencing done by Oskar Eriksson and CVI"
chr19	Oskar	STS	47048237	47051382	.	+	0	locus_tag="chr19:47048237,47051382"; map="chromosome"; note="Resequencing by Oskar with long range primers"; author="Oskar"; standard_name="Oskar"
chr19	Oskar	STS	47052452	47053043	.	+	0	locus_tag="chr19:47052452,47053043"; map="chromosome"; note="Resequencing by Oskar with long range primers"; author="Oskar"; standard_name="Oskar"
chr19	CVI	STS	47053043	47068080	.	+	0	locus_tag="chr19:47053043,47068080"; map="chromosome"; note="Resequencing by CVI"; author="CVI"; standard_name="CVI"
