# Supplementary material for: Targeted Resequencing and Analysis of the Diamond-Blackfan Anemia Disease Locus RPS19
Source: PLoS One. 2009 Jul 9;4(7):e6172. doi: 10.1371/journal.pone.0006172 (PMC2703794; doi:10.1371/journal.pone.0006172)
Supplement: Text S2 — Compressed archive with files used in the study for visualization in the UCSC Genome Browser (in *.gff format) (0.16 MB ZIP) [file pone.0006172.s006.zip › chr19.47040M-47068M.Transfac.ChIP-chip.Annotation.gff]

track name=ChIP-chip_Transfac description="Transfac (v12.1): ChIP-chip"
chr19	ChIP-chip	protein_bind	47055372	47056176	.	+	.	bound_moiety="HNF4a_hep"; label="ChIP-chip";  note="ATGGTGAGACAAGCCCTGAGAAGGCAAATGGACTGCCTAAAGCTACACAGGTCAGCGGGGCAGGTAAATCTAAATTGGCAAAGTAAGGGCTGAGCGAACAGACTCCGACACTAGAAGGCAGAGCTGAACTAACTTCTGCTAAGGTCCCGCCTCTGCCGCTTTGTCCCGCCCTTATCTTCTCCCCTCCTCCAGCGCCTCATTCCCTTTTCGCTCGCCCCGGCCGTGCTGAAGCAACTTCCGCCCTGAGAAGGGTGGGGCTTCCGTCTCCCGCTCTCGCGACTCCTGGCGGTGAAGGACGGAAGATGATAGCCACATTTCTTCCTCGCCCTTCCCCTAGGTTCCCTGTCACAGTTCCGCCCTTACTACTCCCACTTCCGGCCAGGGAACAGCCACTTCCACCCGGAAAAGGGGTTGTTCCGCCGTGGGGCGCCAGCTGTGGCCCACCCATCCTGCCCCGTACTTTCGCCATCATAGTATTCTCCACCACTGTTCCTTCCAGCCACGAACGACGCAAACGAAGCCAAGTTCCCCCAGCTCCGAACAGGAGCTCTCTATCCTCTCTCTATTACACTCCGGGAGAAGGAAACGCGGGAGGAAACCCAGGCCTCCACGCGCGACCCCTTGGCCCTCCCCTTTACCTCTCCACCCCTCACTAGACACCCTCCCCTCTAGGCGGGGACGAACTTTCGCCCTGAGAGAGGCGGAGCCTCAGCGTCTACCCTCGCTCTCGCGAGCTTTCGGAACTCTCGCGAGACCCTACGCCCGACTTGTGCGCCCGGGAAACCCCGTCGTTCCCTTTCCCCTG (site)"; map="chromosome";
chr19	ChIP-chip	protein_bind	47055372	47056176	.	+	.	bound_moiety="HNF4a_panc"; label="ChIP-chip";	note="ATGGTGAGACAAGCCCTGAGAAGGCAAATGGACTGCCTAAAGCTACACAGGTCAGCGGGGCAGGTAAATCTAAATTGGCAAAGTAAGGGCTGAGCGAACAGACTCCGACACTAGAAGGCAGAGCTGAACTAACTTCTGCTAAGGTCCCGCCTCTGCCGCTTTGTCCCGCCCTTATCTTCTCCCCTCCTCCAGCGCCTCATTCCCTTTTCGCTCGCCCCGGCCGTGCTGAAGCAACTTCCGCCCTGAGAAGGGTGGGGCTTCCGTCTCCCGCTCTCGCGACTCCTGGCGGTGAAGGACGGAAGATGATAGCCACATTTCTTCCTCGCCCTTCCCCTAGGTTCCCTGTCACAGTTCCGCCCTTACTACTCCCACTTCCGGCCAGGGAACAGCCACTTCCACCCGGAAAAGGGGTTGTTCCGCCGTGGGGCGCCAGCTGTGGCCCACCCATCCTGCCCCGTACTTTCGCCATCATAGTATTCTCCACCACTGTTCCTTCCAGCCACGAACGACGCAAACGAAGCCAAGTTCCCCCAGCTCCGAACAGGAGCTCTCTATCCTCTCTCTATTACACTCCGGGAGAAGGAAACGCGGGAGGAAACCCAGGCCTCCACGCGCGACCCCTTGGCCCTCCCCTTTACCTCTCCACCCCTCACTAGACACCCTCCCCTCTAGGCGGGGACGAACTTTCGCCCTGAGAGAGGCGGAGCCTCAGCGTCTACCCTCGCTCTCGCGAGCTTTCGGAACTCTCGCGAGACCCTACGCCCGACTTGTGCGCCCGGGAAACCCCGTCGTTCCCTTTCCCCTG (site)";
chr19	ChIP-chip	protein_bind	47055922	47057051	.	+	.	bound_moiety="p53"; label="ChIP-chip";	note="TCTATCCTCTCTCTATTACACTCCGGGAGAAGGAAACGCGGGAGGAAACCCAGGCCTCCACGCGCGACCCCTTGGCCCTCCCCTTTACCTCTCCACCCCTCACTAGACACCCTCCCCTCTAGGCGGGGACGAACTTTCGCCCTGAGAGAGGCGGAGCCTCAGCGTCTACCCTCGCTCTCGCGAGCTTTCGGAACTCTCGCGAGACCCTACGCCCGACTTGTGCGCCCGGGAAACCCCGTCGTTCCCTTTCCCCTGGCTGGCAGCGCGGAGGCCGCACGGTAAGCGGGGGCTCCGAGCTGGACCGGGCGCGAGGTGGCAGGGCCGGACGCCGAAGCCTCAGAGCGCGTGCCTGAGGGCCCCGAGGCGCCCGGCGCGGGCCCGTCCCGCCCCCTAGAGCCGCGGCCACGTGCGAGCGGCAGGCCCGGACATGCCCGGTCAGCGCCGTCCGGGAACCGAGCGTGGGCCCCGGGGGGCAGCGGCGGGGTGCGTGGGGCGTCCGGAGTCCCGGGGCTGGGGAGTGGGGTCGCGCAGGATCCTCACACGCAGGGGCCGGGCTCTGTTAGTGCGATCCAGAGAGGCCGTGGGCGTCGGTGAGCTCCTTCAGACCCGCAGGAGCCGGAGCCCGGCGTTGAAGGGGCCGTGGGAAGTAACGGGGGGTACCACGGTTTAGGATGCGCTGGAGCGAAAGGATTGGGGTGGGGTCCGTGCTCTTGGCAGTCGTCTCTGCCAGGCCTGTGTTCACATGCTTGACTTTCTCCCTCAGATGCCTGGAGTTACTGTAAAAGACGTGAACCAGCAGGAGTTCGTCAGAGCTCTGGCAGCCTTCCTCAAAAAGTGAGTTTGGGGACTGAGGTTCAAAACGGGTGGAGGCTGTCGCCTTGGCCTGCCCATCTGAGCCCCAGTGTTTGCCGGTCCTGGCAGGGGAGGCTTGTTTGGGGCCTCCGTGGCTCCTTTCAGCGTGAGGCCTGGCTTGTGTTCCGGTTCCAGCCTCTCTTTGTACTCTGGGCACAGCATAGTTGTGTTGAGGGGAGGGCATTTGGGATATGGGGTAGTTTGTGGAGATGACTGAATCGTGCTTTTCCCACTGTTTTGGTCTTAGGTCCGGGAAGCTGAAAGTCCCCGAATGGGTG (site)";
chr19	ChIP-chip	protein_bind	47049268	47050896	.	+	.	bound_moiety="Sp1"; label="ChIP-chip";	note="TGTCAAGTCCTTCTCCTTGAACCATTCAGTACATAGGAAAACCTGTTGAGCTATTCCAAAGACATGAAGCCTGGAGACCCCCTTCCCATTCCCACCCTTAGAAGGGGCTCAAGGGATGTGCTTGATCACTGATTCTTTTTCCTGATGTTACCTACACCCCTTGTTTTACTCAAGATGATTGATGGTGATGACATCCAATTACAACTTGTTATTTCTTATTTGGGATTTTGAGAGGGTGGGTTTCTTCTCCTCCCTAGCAGAGTACAGAGTAACAAACCTGCAGCACTTCTCAGGAGATACTGAGATATCAGGAGACCAAAGTCGGCTTCACACCCTTCTTCCCTCCCCTTAGCTATAACTTAGATATATGATTGCTCCTTAATAGACCTGCCTAAGACTTGGTGTGCCATGCTTTCCTAGTGACAGATGACCAGGGCCACAAAGTCACAGAGAAAGGAAGCACTGCAACATGCAACATGGCTGAGATTCTGCTACTCAGCACTGACCAAGGGTCCTCTGTACACCAAGGTCACAGAGCTGAGAAGGGTAAAAGAGAAAGTATAATTTGGGGTTAAAGGATGGCATGAAAAGGGGAGGAAAAGAGGAAGTGATGGAGATTGGGGGAAGGAGTAGACTAGAGGTCACCTCTCCTTCACCTCTCCTCCAGTACCCGGCCTTCAGTACCCAGCCTGGGCAAGGCTTTTCACACCAGTTGGCCAGGCCAACTTTGTCTTTCAAATCGTTAGGGCCCCCCATTAGTGCCTGAGGGAAAGGGCCAGAGCTTCTGCAGATGTCAGTCTTAGGGAAAAGAGCAGATTTAAGAGTTGCTCATGCTCCTAAGTTGTTGCCTGTTCAGGTGCAGCACTCTTCACCTGTGGTTGTAGGGAGCCAGTAGGCTCCTGGCCTCTTCTTGGCTCTGAGAGATTACAGATAATAGACTGTGAGCACTGTTTCCTATACTGCCCCCTTTCCCACTTCCCAGTGCCAGGTAGGGAAAGGTATTGCCATGGTCCAATAAAGTACTGAGTAAATCATCTCCCTTCTAAACCTTCTTTGTGTACCCTCTTGGCACTCTGCAGACTTAACCAATGAGGTCCCAACTATGAAGCACCGTCCCTGTTCCTCTCTCTCCTCACAAGACTCCTCCCCACAGTCACCCAGGTTTTATTTCAGGAGCTTATTTCACATTCTGCCCTTTGGGAATCCATGCTCCTTTCGCTTCAGCCCTACATTAACTTGCTCCACTCCTGACCTCAATTCTCGTCCAACGTAGAACTGACATCATACACTTATCCCATCCAGCCTATACGCAGACCCTCATTGCTTCGTCCACATAGGCCTCATTCTGCACCCCTGTTCCATTGTGTAGCTGGCTTTGCAGCCCTGACACGTTTGCATAAATACAGTCCTATAACCCCTACCCTGCATGGGCCTTCACAAGATCCTGAACTCTTCACAAAACCAAAGTTCATCCTTTTCATCCAACTCAAAATAATATGTTAAGCCTCTCAGGCAGAGTTCCCTATGTTCCCAAGGGGCCACTGGTCTCTACTTCATAGTCCTGATCACCCTGAGCTGTGCCTATCTATGTCCATCTATGTCTCCCCCTCAGAGAATAAGCACTCTCAG (site)";
chr19	ChIP-chip	protein_bind	47046943	47047647	.	+	.	bound_moiety="Sp1"; label="ChIP-chip";	note="GTCTGGCCTGGGAGGAGGTCTGATAAGTGCCTTCAAGGAGCTTACGTTCTAGTTAGGGAAATTGGATGCCTTCACAAGGCTCAGTGACAAACCTGAAGAAGATTGGAGGAACCTTGAAGAGTGAGAAACACCTAGGGGGACAGACAGGGAAAGCTGCGAATTCTCTTGTCCAAATAGTGGATTGGGCAGACTGGCCTGGAGGAAATGCTAGAACAGAGGGAAAGGAGGCTGGAGAGGCTTCTGATGGTGGAGATCTGGCATGCCAGGCTTAGGTGTCTAGAACAGCAACTGTATGTGAAGGGGAGCCAGGGAACGTTTCTGAACTAAGCAAGGACAAATTCAGAGACCCTGAGCTTTAGAAAGACAAGTGGGTGGCTTTGATGGACGGTTTGGAGGAGGCAAGACTGGAGGTGGGAAAATTAGCAAGGAGGTCTGTGAAATAATCCAGGAGAACAATGATGAGGCCTGGATTGGATTCGGTAAAAAGAGGGGGTTGCTAGAAGGAAAAACAGGTGTGACCTGATCCTGCCCCTTCCTTCTTGCCTGTAGCTCCTGCTGGAGGAAGAGGATTCCAGCCTGTTGGCCCCTGTCTTCGACCCAGCCCAGCCCCCTCTGTTGCTCTGCATATTGGCCGTCTGGGGTCCATCTCCCTCCTGAGCTAGAAACCCAGAGATGGAGGCTGTCTTGCTATGGCAGGGAGGTGAC (site)";
chr19	ChIP-chip	protein_bind	47049268	47049991	.	+	.	bound_moiety="Sp1"; label="ChIP-chip";	note="TGTCAAGTCCTTCTCCTTGAACCATTCAGTACATAGGAAAACCTGTTGAGCTATTCCAAAGACATGAAGCCTGGAGACCCCCTTCCCATTCCCACCCTTAGAAGGGGCTCAAGGGATGTGCTTGATCACTGATTCTTTTTCCTGATGTTACCTACACCCCTTGTTTTACTCAAGATGATTGATGGTGATGACATCCAATTACAACTTGTTATTTCTTATTTGGGATTTTGAGAGGGTGGGTTTCTTCTCCTCCCTAGCAGAGTACAGAGTAACAAACCTGCAGCACTTCTCAGGAGATACTGAGATATCAGGAGACCAAAGTCGGCTTCACACCCTTCTTCCCTCCCCTTAGCTATAACTTAGATATATGATTGCTCCTTAATAGACCTGCCTAAGACTTGGTGTGCCATGCTTTCCTAGTGACAGATGACCAGGGCCACAAAGTCACAGAGAAAGGAAGCACTGCAACATGCAACATGGCTGAGATTCTGCTACTCAGCACTGACCAAGGGTCCTCTGTACACCAAGGTCACAGAGCTGAGAAGGGTAAAAGAGAAAGTATAATTTGGGGTTAAAGGATGGCATGAAAAGGGGAGGAAAAGAGGAAGTGATGGAGATTGGGGGAAGGAGTAGACTAGAGGTCACCTCTCCTTCACCTCTCCTCCAGTACCCGGCCTTCAGTACCCAGCCTGGGCAAGGCTTTTCACACCAGTTGGCCAGGCCA (site)";
chr19	ChIP-chip	protein_bind	47055422	47057168	.	+	.	bound_moiety="Sp1"; label="ChIP-chip";	note="GTCAGCGGGGCAGGTAAATCTAAATTGGCAAAGTAAGGGCTGAGCGAACAGACTCCGACACTAGAAGGCAGAGCTGAACTAACTTCTGCTAAGGTCCCGCCTCTGCCGCTTTGTCCCGCCCTTATCTTCTCCCCTCCTCCAGCGCCTCATTCCCTTTTCGCTCGCCCCGGCCGTGCTGAAGCAACTTCCGCCCTGAGAAGGGTGGGGCTTCCGTCTCCCGCTCTCGCGACTCCTGGCGGTGAAGGACGGAAGATGATAGCCACATTTCTTCCTCGCCCTTCCCCTAGGTTCCCTGTCACAGTTCCGCCCTTACTACTCCCACTTCCGGCCAGGGAACAGCCACTTCCACCCGGAAAAGGGGTTGTTCCGCCGTGGGGCGCCAGCTGTGGCCCACCCATCCTGCCCCGTACTTTCGCCATCATAGTATTCTCCACCACTGTTCCTTCCAGCCACGAACGACGCAAACGAAGCCAAGTTCCCCCAGCTCCGAACAGGAGCTCTCTATCCTCTCTCTATTACACTCCGGGAGAAGGAAACGCGGGAGGAAACCCAGGCCTCCACGCGCGACCCCTTGGCCCTCCCCTTTACCTCTCCACCCCTCACTAGACACCCTCCCCTCTAGGCGGGGACGAACTTTCGCCCTGAGAGAGGCGGAGCCTCAGCGTCTACCCTCGCTCTCGCGAGCTTTCGGAACTCTCGCGAGACCCTACGCCCGACTTGTGCGCCCGGGAAACCCCGTCGTTCCCTTTCCCCTGGCTGGCAGCGCGGAGGCCGCACGGTAAGCGGGGGCTCCGAGCTGGACCGGGCGCGAGGTGGCAGGGCCGGACGCCGAAGCCTCAGAGCGCGTGCCTGAGGGCCCCGAGGCGCCCGGCGCGGGCCCGTCCCGCCCCCTAGAGCCGCGGCCACGTGCGAGCGGCAGGCCCGGACATGCCCGGTCAGCGCCGTCCGGGAACCGAGCGTGGGCCCCGGGGGGCAGCGGCGGGGTGCGTGGGGCGTCCGGAGTCCCGGGGCTGGGGAGTGGGGTCGCGCAGGATCCTCACACGCAGGGGCCGGGCTCTGTTAGTGCGATCCAGAGAGGCCGTGGGCGTCGGTGAGCTCCTTCAGACCCGCAGGAGCCGGAGCCCGGCGTTGAAGGGGCCGTGGGAAGTAACGGGGGGTACCACGGTTTAGGATGCGCTGGAGCGAAAGGATTGGGGTGGGGTCCGTGCTCTTGGCAGTCGTCTCTGCCAGGCCTGTGTTCACATGCTTGACTTTCTCCCTCAGATGCCTGGAGTTACTGTAAAAGACGTGAACCAGCAGGAGTTCGTCAGAGCTCTGGCAGCCTTCCTCAAAAAGTGAGTTTGGGGACTGAGGTTCAAAACGGGTGGAGGCTGTCGCCTTGGCCTGCCCATCTGAGCCCCAGTGTTTGCCGGTCCTGGCAGGGGAGGCTTGTTTGGGGCCTCCGTGGCTCCTTTCAGCGTGAGGCCTGGCTTGTGTTCCGGTTCCAGCCTCTCTTTGTACTCTGGGCACAGCATAGTTGTGTTGAGGGGAGGGCATTTGGGATATGGGGTAGTTTGTGGAGATGACTGAATCGTGCTTTTCCCACTGTTTTGGTCTTAGGTCCGGGAAGCTGAAAGTCCCCGAATGGGTGGATACCGTCAAGCTGGCCAAGCACAAAGAGCTTGCTCCCTACGATGAGAACTGGTTCTACACGCGAGCTGGTGAGGAACTTAGGTCTTTGGCTGGAGAGTGGGGAGCTGGGTGACCC (site)";
chr19	ChIP-chip	protein_bind	47046168	47046808	.	+	.	bound_moiety="Sp1"; label="ChIP-chip";	note="CATGTCTGTTCATCTGTTTAACCACCCTGGCATCTTCTCTCCTTGTTTCTAGACACTCAACTCTGATACTCCAGCCCTGTGGCACCCCAGACCCTCTTCAGCTACAGCCACAGGTCCTGGGAAAGAAGTGGGATCTAGGGCCCTGGGAGGAGGTTGAGCCTGGGGAAGGAAAAAGCAGGAAACTGAAGGAAGCAGGGGCTGAGGAACACTTAGAGGGTGGGCAGAAGCGGGGGTTCCCAGTCTGCTTGTCTCCCTTTCCCTTGCAGGCCTCTGGAGCCTCGTGCCTGGCCCGGACATCTGGTCCCTCAGAGTGGCAGCTGCAGCAAGAGGCAGCTGAAGCCCTCGTGGGGCTGAAAGATTCATCCCAGGCTCCTCGTGTGACCCCTTCTGTGCCCCCCAACCCTGCCTGGATCTCCCTGCTTCACCCCTGTGGCCCACCAGGTGGGCCATGAAAGGAGAGGATGGATAGGGATGGCTGGGAAATGGAGATCACTGAAGTACACAGGGACTAACCAAGGAGATGAGGGGGTCGACAGGTTGAACGTCTTCAGGCCCAGGACCCCAAGCTCCTCAGCCTGGCCCCTGGGATTGCAGTTGAGAGTTATTCAGTGAATCCATTTTATCAGTTTGGCACTCGACAG (site)";
chr19	ChIP-chip	protein_bind	47055422	47056266	.	+	.	bound_moiety="Sp1"; label="ChIP-chip";	note="GTCAGCGGGGCAGGTAAATCTAAATTGGCAAAGTAAGGGCTGAGCGAACAGACTCCGACACTAGAAGGCAGAGCTGAACTAACTTCTGCTAAGGTCCCGCCTCTGCCGCTTTGTCCCGCCCTTATCTTCTCCCCTCCTCCAGCGCCTCATTCCCTTTTCGCTCGCCCCGGCCGTGCTGAAGCAACTTCCGCCCTGAGAAGGGTGGGGCTTCCGTCTCCCGCTCTCGCGACTCCTGGCGGTGAAGGACGGAAGATGATAGCCACATTTCTTCCTCGCCCTTCCCCTAGGTTCCCTGTCACAGTTCCGCCCTTACTACTCCCACTTCCGGCCAGGGAACAGCCACTTCCACCCGGAAAAGGGGTTGTTCCGCCGTGGGGCGCCAGCTGTGGCCCACCCATCCTGCCCCGTACTTTCGCCATCATAGTATTCTCCACCACTGTTCCTTCCAGCCACGAACGACGCAAACGAAGCCAAGTTCCCCCAGCTCCGAACAGGAGCTCTCTATCCTCTCTCTATTACACTCCGGGAGAAGGAAACGCGGGAGGAAACCCAGGCCTCCACGCGCGACCCCTTGGCCCTCCCCTTTACCTCTCCACCCCTCACTAGACACCCTCCCCTCTAGGCGGGGACGAACTTTCGCCCTGAGAGAGGCGGAGCCTCAGCGTCTACCCTCGCTCTCGCGAGCTTTCGGAACTCTCGCGAGACCCTACGCCCGACTTGTGCGCCCGGGAAACCCCGTCGTTCCCTTTCCCCTGGCTGGCAGCGCGGAGGCCGCACGGTAAGCGGGGGCTCCGAGCTGGACCGGGCGCGAGGTGGCAGGGCCGGACGCCGAAGCCTCAGAGCGC (site)";
chr19	ChIP-chip	protein_bind	47055621	47056921	.	+	.	bound_moiety="TAF1"; label="ChIP-chip";	note="GGGTGGGGCTTCCGTCTCCCGCTCTCGCGACTCCTGGCGGTGAAGGACGGAAGATGATAGCCACATTTCTTCCTCGCCCTTCCCCTAGGTTCCCTGTCACAGTTCCGCCCTTACTACTCCCACTTCCGGCCAGGGAACAGCCACTTCCACCCGGAAAAGGGGTTGTTCCGCCGTGGGGCGCCAGCTGTGGCCCACCCATCCTGCCCCGTACTTTCGCCATCATAGTATTCTCCACCACTGTTCCTTCCAGCCACGAACGACGCAAACGAAGCCAAGTTCCCCCAGCTCCGAACAGGAGCTCTCTATCCTCTCTCTATTACACTCCGGGAGAAGGAAACGCGGGAGGAAACCCAGGCCTCCACGCGCGACCCCTTGGCCCTCCCCTTTACCTCTCCACCCCTCACTAGACACCCTCCCCTCTAGGCGGGGACGAACTTTCGCCCTGAGAGAGGCGGAGCCTCAGCGTCTACCCTCGCTCTCGCGAGCTTTCGGAACTCTCGCGAGACCCTACGCCCGACTTGTGCGCCCGGGAAACCCCGTCGTTCCCTTTCCCCTGGCTGGCAGCGCGGAGGCCGCACGGTAAGCGGGGGCTCCGAGCTGGACCGGGCGCGAGGTGGCAGGGCCGGACGCCGAAGCCTCAGAGCGCGTGCCTGAGGGCCCCGAGGCGCCCGGCGCGGGCCCGTCCCGCCCCCTAGAGCCGCGGCCACGTGCGAGCGGCAGGCCCGGACATGCCCGGTCAGCGCCGTCCGGGAACCGAGCGTGGGCCCCGGGGGGCAGCGGCGGGGTGCGTGGGGCGTCCGGAGTCCCGGGGCTGGGGAGTGGGGTCGCGCAGGATCCTCACACGCAGGGGCCGGGCTCTGTTAGTGCGATCCAGAGAGGCCGTGGGCGTCGGTGAGCTCCTTCAGACCCGCAGGAGCCGGAGCCCGGCGTTGAAGGGGCCGTGGGAAGTAACGGGGGGTACCACGGTTTAGGATGCGCTGGAGCGAAAGGATTGGGGTGGGGTCCGTGCTCTTGGCAGTCGTCTCTGCCAGGCCTGTGTTCACATGCTTGACTTTCTCCCTCAGATGCCTGGAGTTACTGTAAAAGACGTGAACCAGCAGGAGTTCGTCAGAGCTCTGGCAGCCTTCCTCAAAAAGTGAGTTTGGGGACTGAGGTTCAAAACGGGTGGAGGCTGTCGCCTTGGCCTGCCCATCTGAGCCCCAGTGTTTGCCGGTCCTGGCAGGGGAGGCTTGTTTGGGGCCTCCGTGGCTCCTTTCAGCGTGAGGCCTGGCTTGTGTTCCGGTTCCAGCCTCTCTTTGTAC (site)";
